# Supplementary material for: Comparative Genomic Analysis of Colletotrichum lini Strains with Different Virulence on Flax
Source: J Fungi (Basel). 2023 Dec 31;10(1):32. doi: 10.3390/jof10010032 (PMC10817032; doi:10.3390/jof10010032)
Supplement: Supplementary file 1 [file jof-10-00032-s001.zip]

Archive with 16 entries (16 files):
- C_lini_390-1.gbk
- C_lini_390-1.gff3
- C_lini_757.gbk
- C_lini_757.gff3
- C_lini_771.gbk
- C_lini_771.gff3
- Supplementary Figure S1_2023.12.03.pdf
- Supplementary Figure S2_2023.12.03.pdf
- Supplementary Figure S3_2023.12.03.pdf
- Supplementary Table S1_2023.12.03.xlsx
- Supplementary Table S2_2023.12.28.xlsx
- Supplementary Table S3_2023.12.03.xlsx
- Supplementary Table S4_2023.12.03.xlsx
- Supplementary Table S5_2023.12.03.xlsx
- Supplementary Table S6_2023.12.03.xlsx
- Supplementary_File_S1.pdf
