# Supplementary material for: Comparative Genomic Analysis of Colletotrichum lini Strains with Different Virulence on Flax
Source: J Fungi (Basel). 2023 Dec 31;10(1):32. doi: 10.3390/jof10010032 (PMC10817032; doi:10.3390/jof10010032)
Supplement: Supplementary file 1 [file jof-10-00032-s001.zip › C_lini_390-1.gbk]

LOCUS       scaffold_1           6604516 bp    DNA     linear       12-SEP-2023
DEFINITION  C_lini 390-1.
ACCESSION   
VERSION
KEYWORDS    .
SOURCE      C_lini 390-1
  ORGANISM  C_lini 390-1
            Unclassified.
REFERENCE   1  (bases 1 to 6604516)
  AUTHORS   Palmer,J.M.
  TITLE     Direct Submission
  JOURNAL   Submitted (12-SEP-2023) CFMR, USDA Forest Service, 1 Gifford
            Pinchot Drive, Madison, WI 53726, USA
COMMENT     'Annotated using 1.8.9'.
FEATURES             Location/Qualifiers
     source          1..6604516
                     /organism="C_lini 390-1"
                     /mol_type="genomic DNA"
     gene            complement(604..2427)
                     /locus_tag="C_lini_390-1_FUN_000001"
     mRNA            complement(604..2427)
                     /locus_tag="C_lini_390-1_FUN_000001"
                     /product="hypothetical protein"
     CDS             complement(604..2427)
                     /locus_tag="C_lini_390-1_FUN_000001"
                     /codon_start=1
                     /product="hypothetical protein"
                     /protein_id="ncbi:C_lini_390-1_FUN_000001-T1"
                     /db_xref="PFAM:PF12013"
                     /translation="MASAILPFVYLDEYRVVVCKQCRYAIASRDIPGHITRSNNHGLV
                     VHAKLRRLIDRFAGGLPDIIRTEDEIQHLRLPDPFGDPVPFLEDAACDGCKCKLCGFI
                     SRDANIIKAHCREEHSWVDDRRCSRQDASPSNDGHTLPYERGVRCQQFFRSGAGSSWF
                     EVLRREPTSPASDVARPHTTGTETDPQHRAPQQGAGAEAKDGKAADSPSRAGSSPRAT
                     AEKEVVTRIHQEEARQARPVLMEDAAEKAANPWLGRLGQAESGRSRDDEASASAMAER
                     LFPRPIKRPQAESGREGNPGPSDSNAAAGPTVMSTVQAAKRTRRGRSASPAAEEEEGA
                     WNSISPWAQPDERESLGRCQYGPTWRINLPFMPRPSGPGGANATEPWRQVLSYIRQTE
                     GTRNRDFGLPTRFFLIHDMFRRWKAVDCHLCFPMSGQVRNDHGFDNCRKHGRSGTLAR
                     VVLQWLDEVGPHRPGRCRFCPCLETPCQDIVANDIITSTRHRTEEEREFWRRKLFDPL
                     LGGDGLCQNRPIIKRAIAGLWAWEDGVLAKTLMTFMQQSEGIDLLEEGQVRAWFGKVV
                     SETRYAMEAPRLLFIFEFMVVGFDFWRKQGARTYRLGIAVK"
     gene            6527..6607
                     /locus_tag="C_lini_390-1_FUN_000002"
     tRNA            6527..6607
                     /locus_tag="C_lini_390-1_FUN_000002"
                     /product="tRNA-Gly"
     gene            complement(8211..11715)
                     /locus_tag="C_lini_390-1_FUN_000003"
     mRNA            complement(join(8211..10023,10162..11464,11529..11715))
                     /locus_tag="C_lini_390-1_FUN_000003"
                     /product="hypothetical protein"
     CDS             complement(join(8211..10023,10162..11464,11529..11715))
                     /locus_tag="C_lini_390-1_FUN_000003"
                     /codon_start=1
                     /product="hypothetical protein"
                     /protein_id="ncbi:C_lini_390-1_FUN_000003-T1"
                     /translation="MSAEYNPNDGPWDADDVASPGYESSRDEDDVVADEEDDDARGAV
                     RPSQRWAVQHSTGHHRLRAARFIERVLAEDFGPADALKMMQEKHTIDFGSRRAGGTEA
                     RLSDGFFPQFHLDFFSVVGKPGRPISRRHGPMLDNITMSFQRWSAPYGAKHVGGIPFD
                     MTGRTFRIAQAATRETWFIVMHPVTGEMSELPRSTADARRRREQGGNRSGMPMPLARE
                     LASYITGIFQTTGLLGEGVEPSWRPGGPETQRIDSRLWTTFQERFMEGWAAWSHHRGT
                     DSFWAKHEPAFHAYDYGANIEIKISPELYELPRERHCTAEEDDGDDDDDDDTDDEDGG
                     RNRQDGDGNETPQLAELSITDEGPAQATAGAGGSTGADGGGNDARYGRILRESNDLRQ
                     LVVALEARFELDAITAVTYALAVCIHSDRRAGGEAGDAETRCLLADRNMLAREFPSAR
                     DYTFYPQAFHPVYGNLSSDRPPRFLDSLFAAMKGNMSDRNEGADVLSEKRERLLRIIR
                     GPDESKPFARERQQINVAVEAEEVAFRLEQVVSLNVQRMVGGQRTFETVIRPVFQMMR
                     FFLLEHESYVHIFRSLPLGMFPRVLCAYSRLFELALGEMDRQFVLAGEQGLDLARSEA
                     VAVIDRLGGYMFSGHPRRLPKTVLGPLGTFESLWAGGWPFPDPAVLDLGASGSGGAFI
                     DMARWPRCPKTGRPVLLHVRELAHHYGARVASCRESAIWFALLGEGAFTSKTAVTAFA
                     EEVIRDLWIPQTKDFLLQQLRRRLHEAGGGGDAARPITTEEIGACRGAMAAWEAAPDA
                     FTWKALQQLRRGLRPGGRRVAVTVTGRRTRHDFVSELLRVVGSEKGRDAFAAKNATWP
                     TTLHFAIANVAGAQGGLDLAMWISVFTGCLVVAGIEWVPDSSAGRLTSRNVVRLGGPA
                     ALEPAPSGPPGPPGSLRRAAHDAEIKHIKTLRDREQRQERRPCIDFGCPVPFTNIPGL
                     ILSGFAEAKAVFSKDGSDSKVLDHYQTAMNCLAENIDDPLCQLMLMTTLTVCASSETP
                     QVAPRERAFSVAPRRKDPGQLALVMVTKMLWFLYPMSFPWKKNTGGTAHDVSEMTKKI
                     GESFQGPGVTRC"
     gene            complement(11860..14560)
                     /locus_tag="C_lini_390-1_FUN_000004"
     mRNA            complement(join(11860..11868,12188..14560))
                     /locus_tag="C_lini_390-1_FUN_000004"
                     /product="hypothetical protein"
     CDS             complement(join(11860..11868,12188..14560))
                     /locus_tag="C_lini_390-1_FUN_000004"
                     /codon_start=1
                     /product="hypothetical protein"
                     /protein_id="ncbi:C_lini_390-1_FUN_000004-T1"
                     /translation="MKRKRGDSEDGPAARLGPRRRAKDEPFREGRSVRERARPYLLAV
                     GKMHADVLETTWSTGRNRCVEPGHVRELKDAFVKGGLERGAPENRIAVLCSAEEVRRV
                     RQSTVGGGDGDTDDDRGDGEASFLRWASVNDTKAEVMAGQHRLRALREYVEATGAPAS
                     DAWWTCELYDKGALPSTPSPLYCRDRLTRHSGCRGMDRLTMPIDRLPADLNIKLRINR
                     RDPSLPDNHGQIWTQLVSIASDAVEPTAHDRATTVNHKLVEALRLGGEKSFPTRRLMT
                     LWNHKRWRTLTTRWCETRLGLETFNISTFEWMASLRIDDYWLPTLEAALATLKALPLD
                     EAQHLGQDDWNHLAAAAAATADGRTREAVEAAFYSGDGGDRSHRRTTGLLKTMDDAAY
                     RQVCRAIWTAPDLAFVNLKRLLRSKRPEIETAVRVLHHVIGWIHHRSAVDLENVNPKS
                     KSKPQLLHHLQTALDSLRSSRGSADEYPRDTAPRLQQRVLDFARRSADAFRAPEVQTL
                     VRDSITSMDDAAYSKRFDHVVWAHLLRIVRRITDPSDDTHVLRPHWETADASEGGVYH
                     AQVSTLVAAFCAKLLKLSGQPVGKNDAALVALRQSVEKALALSGADLQAALPDHGVTA
                     HDDVDDDNDDGATPPPPPPPGPRQTRRPDPMDAGPPPSAQKNQDRRANSRHAARRGHA
                     KSPTLFLSDDNDDDRSSASPPSPSPTGPSPAAAGRGYTTNSSVLGNNHPCQETNTALE
                     DRPTSRGWWEAPDPSAGRRLKRQAPLPSKPSRPVAQGDGTATQPPFPATQLEA"
     gene            complement(22435..23476)
                     /locus_tag="C_lini_390-1_FUN_000005"
     mRNA            complement(join(22435..22848,22881..23189,23207..23476))
                     /locus_tag="C_lini_390-1_FUN_000005"
                     /product="hypothetical protein"
     CDS             complement(join(22435..22848,22881..23189,23207..23476))
                     /locus_tag="C_lini_390-1_FUN_000005"
                     /codon_start=1
                     /product="hypothetical protein"
                     /protein_id="ncbi:C_lini_390-1_FUN_000005-T1"
                     /translation="MLGTLYAALSGVHDGVRQSSQASQAVSELCTAVESSVIATDAAR
                     ETCVRFANMLEPLKHILTEVGVSIDPKHPVGPQALAGTGLAVVLQSSPPLSWAGLTWC
                     RRWDEAEQAFPSVIFIEWYQTLQDIDLLVCKRRGVPPDPSSSVSPPLASGLASGTGPA
                     FKLWKQLGAVAKTDMVDALIATWAKPTGSLSMILPATAGTDLLQTIKLQPDTTPLPTP
                     NVLPTEATELAEKKLDEAGENGKKALADDCALRGVWRDQQRFEQAAVQLAPVGLTPTN
                     NIDLEVFHHGYNLLGARELLANCGDEDKTHQYTRSTGCKVEGKGFVSVPVAGSK"
     gene            complement(23480..25517)
                     /locus_tag="C_lini_390-1_FUN_000006"
     mRNA            complement(join(23480..23982,25042..25239,25445..25517))
                     /locus_tag="C_lini_390-1_FUN_000006"
                     /product="hypothetical protein"
     CDS             complement(join(23480..23982,25042..25239,25445..25517))
                     /locus_tag="C_lini_390-1_FUN_000006"
                     /codon_start=1
                     /product="hypothetical protein"
                     /protein_id="ncbi:C_lini_390-1_FUN_000006-T1"
                     /translation="MSWEEILGLRELMDKFQPVANVLCVPGALVDSIAEQLNKLQGSD
                     YIKRYSDQAMNAVFNNILGPLDSELKFFDCVGQVQKVGLLIRHMVLHYLGQMRKLLQE
                     TLGAPTAVLAVVDDIRGVGNAIVTAIEAFKKDKDAALKRAADVSTEYVKVQQAVATAC
                     SRDRLQLASHLGASSSVHDITLLIRLFTHRLGTTATNFEAMENLSSGIYDDYKTHPER
                     YSTDFFTELDSVYGGLAGIVANTSAEVRDLVQQQGNSNN"
     gene            complement(25703..26401)
                     /locus_tag="C_lini_390-1_FUN_000007"
     mRNA            complement(join(25703..25945,26040..26303,26324..26401))
                     /locus_tag="C_lini_390-1_FUN_000007"
                     /product="hypothetical protein"
     CDS             complement(join(25703..25945,26040..26303,26324..26401))
                     /locus_tag="C_lini_390-1_FUN_000007"
                     /codon_start=1
                     /product="hypothetical protein"
                     /protein_id="ncbi:C_lini_390-1_FUN_000007-T1"
                     /translation="MTGSDSVESAKAVIILTEVSKDLKVTHIHRPISELAGVLYTLDD
                     YLGRADNLTTAVDKIPKFIDTALRIGKRFARAAPPPISAILLAIVELIKNLRITGIPR
                     KTLGEVKSIAHKIKTDFMDKAKKGVKTVLDKIESLTGNIPGWANSVDFMKRAFVIVVE
                     VFHILEDVLGYQAIGALVLSGLEGLASGPRQGFE"
     gene            36019..36521
                     /locus_tag="C_lini_390-1_FUN_000008"
     mRNA            join(36019..36292,36505..36521)
                     /locus_tag="C_lini_390-1_FUN_000008"
                     /product="hypothetical protein"
     CDS             join(36019..36292,36505..36521)
                     /locus_tag="C_lini_390-1_FUN_000008"
                     /codon_start=1
                     /product="hypothetical protein"
                     /protein_id="ncbi:C_lini_390-1_FUN_000008-T1"
                     /translation="MAVSLDAGPSITVHGDASTSRRSGRVRKPTAKVRVVEQVSYQDN
                     AELKDEINKLSNLVQDLLRRDAEREQFLKDCLMKIESLEKELQEEKQQQFCT"
     gene            37272..37879
                     /locus_tag="C_lini_390-1_FUN_000009"
     mRNA            join(37272..37512,37561..37746,37806..37879)
                     /locus_tag="C_lini_390-1_FUN_000009"
                     /product="hypothetical protein"
     CDS             join(37272..37512,37561..37746,37806..37879)
                     /locus_tag="C_lini_390-1_FUN_000009"
                     /codon_start=1
                     /product="hypothetical protein"
                     /protein_id="ncbi:C_lini_390-1_FUN_000009-T1"
                     /db_xref="PFAM:PF12511"
                     /translation="MLNIRTQMSRGVKGKRTLEYKRPQNSNSILMQVYGTEQAGAKSC
                     ANCLKGNGLYTSCKVLPGHTSCANCTYNSGASNCSFVPGGTKRASSELSTPVKKKAMF
                     KATRLEHDFLVLIRGVKPKHVRRISNALVSVADKLEKNGYRPDEIIDVPAHSDSESEL
                     SSAGEE"
     gene            52230..53192
                     /locus_tag="C_lini_390-1_FUN_000010"
     mRNA            join(52230..52683,52737..52911,52970..53192)
                     /locus_tag="C_lini_390-1_FUN_000010"
                     /product="hypothetical protein"
     CDS             join(52230..52683,52737..52911,52970..53192)
                     /locus_tag="C_lini_390-1_FUN_000010"
                     /codon_start=1
                     /product="hypothetical protein"
                     /protein_id="ncbi:C_lini_390-1_FUN_000010-T1"
                     /db_xref="PFAM:PF00194"
                     /translation="MKSAAIFSLVPAAAAFCHHGTNLYKRDQLFQRADGAFGFDALNG
                     PLNWQSLTADNVACAVGKNQSPINVQESNTKQVQGSTITFSPEEHPYGASLENLNGFL
                     EVRANGTMENGGLTYSLRQFHFHTPSEHRINGEHFPLEVHFVWEAEVGNGSSLAVVGF
                     PIEVSETSNPLLASVFKNIDQVTAVGSHAATGPLDFTSLADHLSKNTIYQYSGSLTTP
                     PCSEAIAWNVVGTPIPIDIATYLKAKSIMKYNARYTQNNPGEINLLVNAYQSLKKILG
                     DNQGTSY"
     gene            complement(61677..62185)
                     /locus_tag="C_lini_390-1_FUN_000011"
     mRNA            complement(join(61677..61925,61982..62185))
                     /locus_tag="C_lini_390-1_FUN_000011"
                     /product="hypothetical protein"
     CDS             complement(join(61677..61925,61982..62185))
                     /locus_tag="C_lini_390-1_FUN_000011"
                     /codon_start=1
                     /product="hypothetical protein"
                     /protein_id="ncbi:C_lini_390-1_FUN_000011-T1"
                     /translation="MSVILRIANVVKAEYNPDEGFAEVNGDGPPCINCLGRLHRDVTE
                     LRCCQGNHTARCVACVVDRKKCSAVPRELWGAAQKTWNTFVNALERLSAAWVKVAQYI
                     ADPSQGGLRGVNIGQMTVQELASNREHLSLLALINVSSFRDGSSIVRR"
     gene            complement(78127..78638)
                     /locus_tag="C_lini_390-1_FUN_000012"
     mRNA            complement(join(78127..78398,78635..78638))
                     /locus_tag="C_lini_390-1_FUN_000012"
                     /product="hypothetical protein"
     CDS             complement(join(78127..78398,78635..78638))
                     /locus_tag="C_lini_390-1_FUN_000012"
                     /codon_start=1
                     /product="hypothetical protein"
                     /protein_id="ncbi:C_lini_390-1_FUN_000012-T1"
                     /translation="MDPVNGAWVSANAKSAGERSITMAILIMAANCSGIVGKQLFREE
                     DAPKYRKGWTIITGLTTAAVACSIWANVQYYILNKRRLSRTGLSYQY"
     gene            complement(79352..80215)
                     /locus_tag="C_lini_390-1_FUN_000013"
     mRNA            complement(join(79352..79499,79559..79630,79799..79921,
                     79972..80040,80097..80215))
                     /locus_tag="C_lini_390-1_FUN_000013"
                     /product="hypothetical protein"
     CDS             complement(join(79352..79499,79559..79630,79799..79921,
                     79972..80040,80097..80215))
                     /locus_tag="C_lini_390-1_FUN_000013"
                     /codon_start=1
                     /product="hypothetical protein"
                     /protein_id="ncbi:C_lini_390-1_FUN_000013-T1"
                     /translation="MAAVDEKHVKALAESPDSQSDGDHPEIDWSPEEEQRLVRKVDLL
                     VMPLLILAFFALQLDRGNIGNALTDYFLRDVGITQNQFNVGQQLLSAGIVILEVCNGN
                     FEGLVATFQAFQKGLGPFMATRLLLGFCEAGFIPAALFTMTRWYKKGETSKRFSWFFI
                     GNMLAAACSGLIAYGM"
     gene            complement(92268..93346)
                     /locus_tag="C_lini_390-1_FUN_000014"
     mRNA            complement(join(92268..92785,92839..93346))
                     /locus_tag="C_lini_390-1_FUN_000014"
                     /product="hypothetical protein"
     CDS             complement(join(92268..92785,92839..93346))
                     /locus_tag="C_lini_390-1_FUN_000014"
                     /note="CAZy:GT71"
                     /codon_start=1
                     /product="hypothetical protein"
                     /protein_id="ncbi:C_lini_390-1_FUN_000014-T1"
                     /db_xref="PFAM:PF11051"
                     /translation="MYLGDEDLGQDYIAELEGLDGVVTRDMAVMVRDNGWKLKGWAAK
                     PFAILLSSFREVLFIDADSLFFRDPALLFDDDDYQEKGALFFRDRLFLPEKKAPFLQA
                     ILQKPIPRAATESRLWTGESGHQQESGVIVVDKSRHFIPMLLVTRMNGPDRDGNKAQG
                     TIGVYELVYGDKETFWLGWLLAGDEDYAFHRGEAAIMGAAYQYGDDLPEEVREECEKP
                     EVDRDAKSYPVECEIADRDGKAQALICASQLLHLDTEGKPLWLNGWLLENKFKGPESG
                     FAKFESYLVEPSDASFRNPGSWRLYKGNRFCMLGDADKKFDFTLEEKTALDMIVERAK
                     EVDRRWR"
     gene            96887..98385
                     /locus_tag="C_lini_390-1_FUN_000015"
     mRNA            join(96887..97133,97191..97900,97957..98385)
                     /locus_tag="C_lini_390-1_FUN_000015"
                     /product="hypothetical protein"
     CDS             join(96887..97133,97191..97900,97957..98385)
                     /locus_tag="C_lini_390-1_FUN_000015"
                     /codon_start=1
                     /product="hypothetical protein"
                     /protein_id="ncbi:C_lini_390-1_FUN_000015-T1"
                     /db_xref="PFAM:PF00067"
                     /translation="MAPNVVGDGLKAALSPSAIIYLAGLWIAYYVALALYNISPFHPL
                     ARFPGPKIAAATYLYEAYYDWWLLGRYGKVIARMHERYGPIVRINPDELHVSDPHFTD
                     EIYAGPGRIRDKWQHQLNTGGAGPVSVTGFSTVNHEVHRMRKGALSRFFSRQQMLKLE
                     GEVQEFAQLTVDKMLRSASKGPFDVKEAFNCFTADIISQYAFGEPMGFIAQDGWEPNF
                     ATWVKSFFKSAYMMRQNALGRKLAQVMPMMADYLGEDIKSVMRQMNVVIPGYIKAALN
                     NPENGRVFSDLMESKTLPEEEKSLYRLSGEGFNFLLAGTETTAATLTVITYYLLAQPK
                     TYARLMEDLQGLNSSNLKWTELEQKPYLWAVIHESLRMMPGVSHRSARVAREEELVYK
                     TRDGVKEWVIPRGTPVGMTSMINHWDKELFPNPDDFIPERWLVDGQPNYKLQKFLLAF
                     GKGSRSCIGEK"
     gene            complement(99046..100130)
                     /locus_tag="C_lini_390-1_FUN_000016"
     mRNA            complement(join(99046..99990,100050..100130))
                     /locus_tag="C_lini_390-1_FUN_000016"
                     /product="hypothetical protein"
     CDS             complement(join(99046..99990,100050..100130))
                     /locus_tag="C_lini_390-1_FUN_000016"
                     /codon_start=1
                     /product="hypothetical protein"
                     /protein_id="ncbi:C_lini_390-1_FUN_000016-T1"
                     /db_xref="PFAM:PF03435"
                     /db_xref="PFAM:PF05368"
                     /translation="MARNIVKYAKDQPEGFVNRIEKVAIVGAAGTMGKLVTQELLKRG
                     KHIVTAITRHNSESKLPEGVVTAKVDYDDELSIVEALKGQQYLIITLKNTAGEDAQLK
                     LVRAAAKAGVPYVMPNAWGPDPKNETLMSDTLLGTSFQGAVKEIEQLGMSEWIIMSCG
                     YWYEFSLAGSPDRYGFDIKNRSITIFDDGNVKINTSTWSQCGRGLAYFLDLKWLPEDE
                     NDTSPTIIQKWANDVFYISSFLVSQNDMFNSVKRVSGTTDYDWKIENENSEKRWRAGH
                     ESMKSGDRSGFSRLIYSRVFFPSADGNVENTHGLANEALGLPEEDLDKATEEAIRLCL
                     SGVFDTY"
     gene            complement(110319..111384)
                     /locus_tag="C_lini_390-1_FUN_000017"
     mRNA            complement(join(110319..111062,111310..111384))
                     /locus_tag="C_lini_390-1_FUN_000017"
                     /product="hypothetical protein"
     CDS             complement(join(110319..111062,111310..111384))
                     /locus_tag="C_lini_390-1_FUN_000017"
                     /codon_start=1
                     /product="hypothetical protein"
                     /protein_id="ncbi:C_lini_390-1_FUN_000017-T1"
                     /db_xref="PFAM:PF00248"
                     /translation="MATSLTLQSKKKLNSGYDIPVLGYGIDSAASYKNEAGAGGAIRK
                     AKDVSRSDIFFTSKVRHIHYDGAKDQVETTLKETGLEYIDLMLLHCPYGGSDGRKGAW
                     KALVEAQEAGKVRSIGVSNYGVHHLDELEAHIKELEDERGGPGKGGAINVAQYEIHPW
                     CARNDIVQWLQKRNVAIEAYSPLVRGERWGEKSLKTLAEKHSKSEAQILLRWSLQKGY
                     IPLPKSVTPARILDNTKIYDFQLSDEDLKSLETDEYAPVCWDPTVSPLDGPRSG"
     gene            complement(111929..113241)
                     /locus_tag="C_lini_390-1_FUN_000018"
     mRNA            complement(join(111929..113050,113161..113241))
                     /locus_tag="C_lini_390-1_FUN_000018"
                     /product="hypothetical protein"
     CDS             complement(join(111929..113050,113161..113241))
                     /locus_tag="C_lini_390-1_FUN_000018"
                     /note="BUSCO:EOG09262NB1"
                     /codon_start=1
                     /product="hypothetical protein"
                     /protein_id="ncbi:C_lini_390-1_FUN_000018-T1"
                     /db_xref="PFAM:PF03463"
                     /db_xref="PFAM:PF03464"
                     /db_xref="PFAM:PF03465"
                     /translation="MKLVPTKASTDIGEDAVTLLPEDSEDMWHAYNLISPGDLVMAHA
                     VRKVVQETKTGSTISERVHTVLAIQVKSTFFDPIVGQLQVSGTVKSENAYVSLGQYHT
                     LDLEVSRPFTISKPEGWDSVAKDTLSESLSDDKDGAMAAVVMQEGIANICLISQFRTV
                     IKQRVESVIPKKRSAASETSQGMRRFYDKTLTALLRTVNFDTPRPLLLASPGFVAADF
                     KKYIADEGRDKSDKKLSGIAKEAIVIHTNSGHVHSLNEVLKSPEMGTKLKDFKFTKET
                     KLMDQFFDRLRLEDGRAWYGASAVAKAVNEGAIGPGGGVLIMNNSLFRSSDIPTRKKY
                     VALVDKVRADGGDVRILSSDHESGQRLDMLGSIAAILSYPIHDLDEDEDDDDGETAAG
                     DAGGETII"
     gene            115939..119113
                     /locus_tag="C_lini_390-1_FUN_000019"
     mRNA            join(115939..116107,116258..116397,116459..116592,
                     116647..119113)
                     /locus_tag="C_lini_390-1_FUN_000019"
                     /product="hypothetical protein"
     CDS             join(115939..116107,116258..116397,116459..116592,
                     116647..119113)
                     /locus_tag="C_lini_390-1_FUN_000019"
                     /codon_start=1
                     /product="hypothetical protein"
                     /protein_id="ncbi:C_lini_390-1_FUN_000019-T1"
                     /db_xref="PFAM:PF00400"
                     /translation="MSIPTSAIKSMDAGRRDDDQQPQPTLPLVSEPRLSTPASRESSS
                     TVQKSPGGSDSHGSSFPTFAKKTPTKLTRTTTPNAKDVKPVKASPAAVQSPAAIDPLS
                     QHILMRTNTDHTVPPQLRRRPDSPALDPEQPPKLPLHAFDANKEKRKGPSFLSRLSMR
                     GGRRRDDDEDSVFSDHRIDGTNAPAFSSVIGSGYIPHHKEPPRYIRVKARNKKTREFN
                     RMFLAQELLIPRNETHDDKSTTVSVSSDTRRPNNSGAVWATEFSTDGKYFAAAGKDQV
                     VRVWAVISTHEERRRHEEEENANHGERLSAPVFRSKPVHEFHGHTGEVLDLSWSKNNF
                     LLSSSMDKTVRLWHISRKECLCTFKHKDFVTSIAFHPTDDRFFLAGSLDSTLRLWSIP
                     DKSVAYSVQLSDLITAVAFSPDGKIAIAGGLSGMCMFHDTEGLKQTNQLHVRSSRGKN
                     AKGSKITGIKTMMHDGEAKVLITSNDSRVRIYDLRDKTLDSKFKGYENTCSQIHADFS
                     DTGQWIVSGSEDKRVYIWSVNSAESDKDKPCEYFEAHSDRVSTAVFAPKKSRQLLGGS
                     GDPLYDLCNPPPVTLMSLEESIASQTGNSDDERPQIKKPEESPAYIEKSKHYDGQILV
                     TTDQSGVIKVFRQDCAYLKRRHENWETGSTFSRRLGGSVVGRSGSVATRTSVGSHPRS
                     RRGSMSRLAAPGAAQLSSDINTWRHGIENGRPTSVIITPSQSERSTSPTKTSHTPIDT
                     STANLASGARKKPYGVSSQPTRPQLPASPTSSRASRDRAPSIPPTPSFSFVSADDDES
                     DELRLDPAGASYSFWNLNRWKGISSLRSSVSFSNINTSQAQVGQGRNSMSTADTTQTT
                     ISNSTKASRRKSIGPVVYDKTVEEEQNGTTKIIEDTTAKAEGDGQLLRPVGNRSDSRT
                     RNSVISRLSSEYNSEDGEQLSCQKCASKDFKAKRVGGRQRLICVKCGKLVDDGMQ"
     gene            complement(119588..120109)
                     /locus_tag="C_lini_390-1_FUN_000020"
     mRNA            complement(119588..120109)
                     /locus_tag="C_lini_390-1_FUN_000020"
                     /product="hypothetical protein"
     CDS             complement(119588..120109)
                     /locus_tag="C_lini_390-1_FUN_000020"
                     /codon_start=1
                     /product="hypothetical protein"
                     /protein_id="ncbi:C_lini_390-1_FUN_000020-T1"
                     /db_xref="PFAM:PF00085"
                     /translation="MVVLHASSLAEFSGLLLANTYVVVDFYADWCGPCHVIKPIYESL
                     SNNHGRPGSLAFVKVNVDAAQDVARRYGVTAMPTFMFFEKGQPYNSGRSVVRGADPRT
                     LQATVQELSGLARRKETEAAEAAAKKAEANMKTEAADVKEAKPDDGSTTSGGYTFGVN
                     TGPRSDWKTSLRG"
     gene            122231..124860
                     /locus_tag="C_lini_390-1_FUN_000021"
     mRNA            join(122231..122454,122640..123115,124332..124774,
                     124825..124860)
                     /locus_tag="C_lini_390-1_FUN_000021"
                     /product="hypothetical protein"
     CDS             join(122231..122454,122640..123115,124332..124774,
                     124825..124860)
                     /locus_tag="C_lini_390-1_FUN_000021"
                     /codon_start=1
                     /product="hypothetical protein"
                     /protein_id="ncbi:C_lini_390-1_FUN_000021-T1"
                     /translation="MADYQPFNFGFELELSLNSKKKHKSWLLMAHDTGGRLAKKGVSN
                     HVKEKVDGNYRKWSVVQEVTIPQDPAKNNCDLADQDFTTFQLACLGKAILTYESCFDA
                     LVPKDRTSAYWCQSNRRNPVLSRCQSLQECLNLLDVASQRGTVAVVETMCLFPASSAY
                     GRSHGRKKDFVHGKVYKWNFARLLGHDNSRTIEFRQPPGSTCMEDAVGWVLLTLTFVA
                     GATGGGNCIGSLESGAGGGGGGTVPTILVSGWYWIRAVASPNFHNYLQAKPTNTPSKA
                     YLESPSGAGQFKIESGQLLHLTGSSSLYLNVENPMDKTQRKLETWFNTSKNTYGTFAF
                     QGDTLTWNTPDINRPNLAAWLVCENQEVFINTGAYLYQTPAGCFDQTIHSYGGSTADY
                     "
     gene            complement(124977..125609)
                     /locus_tag="C_lini_390-1_FUN_000022"
     mRNA            complement(join(124977..125349,125416..125609))
                     /locus_tag="C_lini_390-1_FUN_000022"
                     /product="hypothetical protein"
     CDS             complement(join(124977..125349,125416..125609))
                     /locus_tag="C_lini_390-1_FUN_000022"
                     /codon_start=1
                     /product="hypothetical protein"
                     /protein_id="ncbi:C_lini_390-1_FUN_000022-T1"
                     /translation="MRSTMRLLRILALCSLALSAPYLPPDAAAESDTGNFEQRVTKES
                     AGTAAVFKIERFYAGGRSQSDVTFAAQVTAGAAFAECSIATNTGPKVPTIEKTECRNA
                     TSLNKAIKWSLEPMGTGMMHFNVWWEFTSHAHLYGGVHMYQSWFKEWTVQDGSKVQEY
                     VGPHSFTLDTVMSPTQSGEERGIKESHL"
     gene            complement(126217..127744)
                     /locus_tag="C_lini_390-1_FUN_000023"
     mRNA            complement(join(126217..127484,127540..127744))
                     /locus_tag="C_lini_390-1_FUN_000023"
                     /product="hypothetical protein"
     CDS             complement(join(126217..127484,127540..127744))
                     /locus_tag="C_lini_390-1_FUN_000023"
                     /note="BUSCO:EOG09262DC1"
                     /codon_start=1
                     /product="hypothetical protein"
                     /protein_id="ncbi:C_lini_390-1_FUN_000023-T1"
                     /db_xref="PFAM:PF00400"
                     /db_xref="PFAM:PF12265"
                     /translation="MSKRSADIEMGDAPLKGGDRPEGMEIDEKDPGMGEFEDEFEDEF
                     EEDEIMEAGVDGRPDAEREAEEKEAAVDQGTFIVGRNKLEAGQTLAPDVSTYEMLHNI
                     STPWPCLSFDILRDSLGDNRKVYPATMYTVAGTQAENARANDNQLMVMKFSGLSRTEK
                     NEEESDDEEDDDEDAEPILEHKSIPMNSATNRIRAHQIPSQDASRPPTTLTASMTESS
                     NVFIHDITPHLYSFDNPGTVISAQQNKPVSTIRAHKSEGYALAWSPLVPSGKLLTGDN
                     DGLIYLTTRTDGGGFVTDNRPFQGHTSSVEEILWSPSEQSVFSSASSDGTIRVWDVRS
                     KSRKPALSMQVSSTDVNVMSWSPLTTHLLASGADDGEFAVWDLRQWKQSSTSPSDKPS
                     PIASFNYHKEQVTSIEWHPTDDSIIAVAAGDSTVTLWDLAVELDDEESKDTGGVKDVP
                     PQLLFVHYLSNVKELHWHPQITGSLVATGDEFSIFRTISV"
     gene            128138..129425
                     /locus_tag="C_lini_390-1_FUN_000024"
     mRNA            join(128138..128800,129396..129425)
                     /locus_tag="C_lini_390-1_FUN_000024"
                     /product="hypothetical protein"
     CDS             join(128138..128800,129396..129425)
                     /locus_tag="C_lini_390-1_FUN_000024"
                     /codon_start=1
                     /product="hypothetical protein"
                     /protein_id="ncbi:C_lini_390-1_FUN_000024-T1"
                     /translation="MAPQQNTFAVIPAAPGRVGGAPSKPPMTSKQAQKLYKQANKEPR
                     RSKAEQRKWEKERQEEIRKELEKERAAVKARAARERKKAKEEEARESRRRAGQPIFDC
                     RPSQDTIARFVRGNGTSLKRDSSGEPVLKNQGIPATSPDTKPTSSPSPMAARTPPSVL
                     PPNAVSLEGLKAPVISITRSPGPSQGSKTSALPPQVPTHLSKQPSFEGMPPPPKLPSR
                     DGPPKPPNTKAE"
     gene            complement(130828..132207)
                     /locus_tag="C_lini_390-1_FUN_000025"
     mRNA            complement(130828..132207)
                     /locus_tag="C_lini_390-1_FUN_000025"
                     /product="hypothetical protein"
     CDS             complement(130828..132207)
                     /locus_tag="C_lini_390-1_FUN_000025"
                     /codon_start=1
                     /product="hypothetical protein"
                     /protein_id="ncbi:C_lini_390-1_FUN_000025-T1"
                     /translation="MSSASPPYSSPISNPPSQSLHSTSASPSIPYSPASAPASGSTSP
                     ASESGSPSIPALPQSLIDSDDVWGGVDDELFYQAGAYQVPDYSSDVLDHRSSTFDSEA
                     DAQQDWDPESASQSQSQPSDSDSEESSMSDGLAAHGPLFNDPFSPDLADELELALLAE
                     MDQLPRLREQQTSRGDNREGGMPGQHQNGSGEFGNPADVLVDLELYFQQGHRRPAGGP
                     QNNTNSAPTDVIDLTNEPDSPVQTHAPRPAVNPRRQNSQGRNPPSFARSDSSILAGNA
                     PVIDLTDDSPEVPRRRAPILPPPVARPRERSRQPAAFGMYNSSNALSGLAAGIRRHLY
                     PFRLFPGPEDDVQLLGIFHNRINQGADLNNPLGNIQLQYEHGAFDQRAERAESPKPVH
                     QAPPPAKSGFTRDTGSDLIVICPACNEELAYDPDIPVNESHPTRKGKRQRSEHHFWAL
                     KGCGHVSCP"
     gene            complement(133057..134702)
                     /locus_tag="C_lini_390-1_FUN_000026"
     mRNA            complement(join(133057..133538,133592..134049,
                     134104..134542,134593..134637,134690..134702))
                     /locus_tag="C_lini_390-1_FUN_000026"
                     /product="hypothetical protein"
     CDS             complement(join(133057..133538,133592..134049,
                     134104..134542,134593..134637,134690..134702))
                     /locus_tag="C_lini_390-1_FUN_000026"
                     /note="BUSCO:EOG092642I5"
                     /codon_start=1
                     /product="hypothetical protein"
                     /protein_id="ncbi:C_lini_390-1_FUN_000026-T1"
                     /db_xref="PFAM:PF00400"
                     /db_xref="PFAM:PF08606"
                     /translation="MLCAISGEAPQEPVASKKSGTIFEKRLIEKYIEENGTEPVTGEA
                     LTNDDLLPLTQSHIVRPRPPTLTSIPALLATFQNEWDALALETFNLKEQLARTREELA
                     TALYQHDAAVRVIARLAKERDEAREALSKVSVTAGATNGDAMTIDSAEGLPEEWIDKV
                     NAKHQELSKGRKKRPVPEGWATSEDVASLVTVASTPAPVSNASSLALQGSYAAVGGRG
                     GDAAIYSVEADSVERQVAVNEPVIDSVWTGNKLIFATSKGSVKVFEGGSEVASLSEHA
                     GPVTSLSVHPTGELLASVGSDKSIVFYDLHALKRISRTYADTALTSSAFHPDGHLFAA
                     GTATGDISLFMTTSLEVAAVFSLGAPVEALTFSENGFWLAATAKGQSSVTIFDLRKEG
                     DAARVKTLETGGPVQSLAWDYTGQYLATAGAGGITVQQYIKSSKSWSEPLRTSVAALS
                     VKWGADAKQLISVNEEGVVSVFGVKQEE"
     gene            135046..135543
                     /locus_tag="C_lini_390-1_FUN_000027"
     mRNA            135046..135543
                     /locus_tag="C_lini_390-1_FUN_000027"
                     /product="hypothetical protein"
     CDS             135046..135543
                     /locus_tag="C_lini_390-1_FUN_000027"
                     /codon_start=1
                     /product="hypothetical protein"
                     /protein_id="ncbi:C_lini_390-1_FUN_000027-T1"
                     /db_xref="PFAM:PF09349"
                     /translation="MASLPNIDTLADSSVDEQTEILDALFEPSPAIHALILPSISAAS
                     FQSYDELITHCHKTFQALIDDSAYKAELHSIISSHPRLGAKKVESAQSAAEQAQLQSG
                     DATELAALNAEYEAKFPGLRYVVFVNGRGRPEIMANMRERISRGDLALEERAAVQVSK
                     KAGLH"
     gene            complement(135851..137412)
                     /locus_tag="C_lini_390-1_FUN_000028"
     mRNA            complement(join(135851..136980,137036..137084,
                     137155..137412))
                     /locus_tag="C_lini_390-1_FUN_000028"
                     /product="hypothetical protein"
     CDS             complement(join(135851..136980,137036..137084,
                     137155..137412))
                     /locus_tag="C_lini_390-1_FUN_000028"
                     /codon_start=1
                     /product="hypothetical protein"
                     /protein_id="ncbi:C_lini_390-1_FUN_000028-T1"
                     /db_xref="PFAM:PF01266"
                     /db_xref="PFAM:PF01593"
                     /db_xref="PFAM:PF13450"
                     /translation="MFKRSIMATTQTLDTIIIGAGWSGAVAARELATKGRKVLVLEAR
                     DRVGGRASTWVKGDVKVDVGCSWIHGYKEGNPARYIAQDLGVVAHLPKAAEGIVYGPS
                     GRLSSSEADNLRASLGAAQASAKLPHPPPSPSASLASALFGDDSALTASSQKDLAAAL
                     ARSLEIPLGLKLEKASLKWAGWETITAFAGSDAAPEGGYEALVNKVIDDAKAKGAEVR
                     LSTKIAGVSQSGDGVVVTDAQGNKFIATTAISTIPLGTLKTLPESTFNPPLPPRLQEA
                     IKGTHVGVLEKLLLQYSTAWWPEADSAGSYTFLPSSKKPLTGSSTPAEIFEASTLVCA
                     NFASPSLPGSSPTLLTYLSETPATALLRFDPNEVAAAYHKFLVSRFKPSSEPPQPSET
                     SLTNWLTDEFSRGATTTPSIVSENGERSPLDFKELGRPVWDGKLGFAGEHTEMENRGS
                     VAGAVISGYREAERVGRLLKLVEESAKL"
     gene            complement(138312..139505)
                     /locus_tag="C_lini_390-1_FUN_000029"
     mRNA            complement(join(138312..139107,139369..139505))
                     /locus_tag="C_lini_390-1_FUN_000029"
                     /product="hypothetical protein"
     CDS             complement(join(138312..139107,139369..139505))
                     /locus_tag="C_lini_390-1_FUN_000029"
                     /codon_start=1
                     /product="hypothetical protein"
                     /protein_id="ncbi:C_lini_390-1_FUN_000029-T1"
                     /translation="MVVEVGSLNRSSLDPFKTWRLQGSAGENDGVIDVETGLFSSLAP
                     RQAESDVDGPYTAALSCKKRRLRLQLITSRLSQPFSLPATHIINREAIASGDKRFVKL
                     AAVANSPDADRQGLIRETSIMLRAAVLNRVRLRVRNEATLRGDLVVAVTAANAAVLHH
                     GQQLATGARFVAQSSALAEQQQQTPPARVVLIRSGISSPNSMKSPPGSPKTPQSSRML
                     PKSPRLQPARSPVLAPSGTILEEMEDDGILSFFTAEHDCSYAWADDDDLEDVYSDFDA
                     IFGGPAQNGETEEDGHSYEEYLDELDGISWVGGR"
     gene            146213..147245
                     /gene="COX4"
                     /locus_tag="C_lini_390-1_FUN_000030"
     mRNA            join(146213..146303,146430..146477,146678..146836,
                     146898..146998,147078..147245)
                     /gene="COX4"
                     /locus_tag="C_lini_390-1_FUN_000030"
                     /product="Cytochrome c oxidase subunit 4"
     CDS             join(146213..146303,146430..146477,146678..146836,
                     146898..146998,147078..147245)
                     /gene="COX4"
                     /locus_tag="C_lini_390-1_FUN_000030"
                     /note="BUSCO:EOG09265MAN"
                     /codon_start=1
                     /product="Cytochrome c oxidase subunit 4"
                     /protein_id="ncbi:C_lini_390-1_FUN_000030-T1"
                     /db_xref="PFAM:PF01215"
                     /translation="MFLQRSAIMAARRAAVAPLARRTFATSMIRRDANSSTPAKPYKT
                     IKEIQVEEDLTGPGAKAGTVPTDLEQSTGLERLEILGKMEGVDVFDMRPLDASRKGTV
                     ENPIPVRSAGEEQYLGCTGVPVDSHVTIWLTISRDRPIERCPECGSVYKMEYVGPTDD
                     HHHDHHHGHGYEEPKTFADFVKPEYRYQ"
     gene            complement(147579..148085)
                     /locus_tag="C_lini_390-1_FUN_000031"
     mRNA            complement(147579..148085)
                     /locus_tag="C_lini_390-1_FUN_000031"
                     /product="hypothetical protein"
     CDS             complement(147579..148085)
                     /locus_tag="C_lini_390-1_FUN_000031"
                     /codon_start=1
                     /product="hypothetical protein"
                     /protein_id="ncbi:C_lini_390-1_FUN_000031-T1"
                     /db_xref="PFAM:PF15377"
                     /translation="MSDKITSKNLSYDTTIPPFLRALHAQAAGNAADPDPILSKRRRA
                     GKKRSESEEAEDAPLVVDDEGNVVDVRVDKDGGVDESALKNDGEAGDETGAGREESRR
                     EAEKLAGIGASKKRKAGKVVGGGGGDGDAAEDASNNVEKESKEDENGKKKAGKKKGKK
                     IKLSFDPE"
     gene            complement(148803..150129)
                     /locus_tag="C_lini_390-1_FUN_000032"
     mRNA            complement(join(148803..149640,149699..149808,
                     149872..150129))
                     /locus_tag="C_lini_390-1_FUN_000032"
                     /product="hypothetical protein"
     CDS             complement(join(148803..149640,149699..149808,
                     149872..150129))
                     /locus_tag="C_lini_390-1_FUN_000032"
                     /codon_start=1
                     /product="hypothetical protein"
                     /protein_id="ncbi:C_lini_390-1_FUN_000032-T1"
                     /db_xref="PFAM:PF10282"
                     /translation="MRFVSVIAVAAMASAAVITRQAAPATPAKVLIGAPGTIAIADYD
                     GKEFKVVANNSQPGTGPSWMAFKEPNLIYAVDENSNSTRLFNFDTATNELKLVQAANG
                     SAGVVSLEFNADKTRLVGTSYGQGTVDVWDISEASSLKLLKQITLGGTLGPNKARQDQ
                     SRAHQAVLDPSGRFFAISDLGTDSIVIIDSKDDAYEITSRNSVGTAGCGPRHGAWYPP
                     KGDKATAYIVACELTNTLEVFSVSNNGSSISLTRTQEISTYGAAFPPANATTAAAGEI
                     IVSGDGKDVYVSNRLTGNQTDSISHFKITQKAAQGGSPCKATSGGIALEFVEAISSGG
                     QIPRMFSLSKDDKTLFSTNQQGEGAFGVLALNRALDAGKLTATAVASLPVTLFGPVGF
                     GPQFVQQIV"
     gene            complement(152788..153525)
                     /locus_tag="C_lini_390-1_FUN_000033"
     mRNA            complement(152788..153525)
                     /locus_tag="C_lini_390-1_FUN_000033"
                     /product="hypothetical protein"
     CDS             complement(152788..153525)
                     /locus_tag="C_lini_390-1_FUN_000033"
                     /codon_start=1
                     /product="hypothetical protein"
                     /protein_id="ncbi:C_lini_390-1_FUN_000033-T1"
                     /db_xref="PFAM:PF13460"
                     /translation="MSEIRTIAFFGASGGCGLAALKYALAADRTCIALCRNPSKLTDV
                     LPPIQYPNLIVRQGNAHDAAEVGACLVDPADPARLVDAASSSIGSPLDFARMTVEDPD
                     VCKNGAAALLAALETLRARGVRGRPRLVVVSTTGISEHGRDVPLLQVPMYHILLRVPH
                     ADKKAAERVVAASGEDFTFVRPAFLSDGAVPDRAVRVGVEDPEKGVESKAVGYGISRE
                     DVGRWIFENVLRDGGRVYVRKAVTITW"
     gene            complement(154937..156466)
                     /locus_tag="C_lini_390-1_FUN_000034"
     mRNA            complement(join(154937..155793,155855..156301,
                     156349..156466))
                     /locus_tag="C_lini_390-1_FUN_000034"
                     /product="hypothetical protein"
     CDS             complement(join(154937..155793,155855..156301,
                     156349..156466))
                     /locus_tag="C_lini_390-1_FUN_000034"
                     /note="CAZy:GH16"
                     /codon_start=1
                     /product="hypothetical protein"
                     /protein_id="ncbi:C_lini_390-1_FUN_000034-T1"
                     /db_xref="PFAM:PF00722"
                     /translation="MLSVLPLGLALLGASTVLAQTPPSCSLTNKCPQDAPCCSHAEYG
                     QCGTGAFCLGGCDPRMSFSLDACVPAPVCQDKKMSMNSLDKIVDISKYYGDPSKADWV
                     AQGEPALYNKEAVLLTMPAKSVGTVLATTTYMWYGSVKAKIRTSRGPGVVTAFILYGD
                     VKDEIDYEWVGADLEMSQTNYYFQGIPRYDQSGNISLSDTFRNWHTYEISWTPDEIKW
                     LVDGQVGRTKKRSDTWNATAQQWDYPQTPARVQLSIWPGGADTNAKGTVDWAGGPINW
                     EHEDIKNAGYFYAMVKDVEISCFNAKSPPGSNNKKSYYYNDIKSTNDTVVDSDKDTIL
                     KSFLGSGLDMNAGATTASGTASKPTASAATIPGGSNTGPGNDHSDDSSSSGSGSGSGS
                     GSGSGSGSDSGSGSGSGSGDSSSGSGSGSTSCGAGSFSQNCNSNGNGNSGSSNTSDGV
                     CRTSSLGASAFAALVAASALLLL"
     gene            159370..160538
                     /locus_tag="C_lini_390-1_FUN_000035"
     mRNA            join(159370..159759,159823..160064,160208..160538)
                     /locus_tag="C_lini_390-1_FUN_000035"
                     /product="hypothetical protein"
     CDS             join(159370..159759,159823..160064,160208..160538)
                     /locus_tag="C_lini_390-1_FUN_000035"
                     /codon_start=1
                     /product="hypothetical protein"
                     /protein_id="ncbi:C_lini_390-1_FUN_000035-T1"
                     /db_xref="PFAM:PF06985"
                     /translation="MGREPCAFSRRAPLGLPHLWVDALCIVQDDDDDKLSEIAAMGDI
                     YANAYLTLAPFIAGGSDDGFLAPRENPFLFAPIPGIRSGGAPVDVILVPSSRGLLNPS
                     TLVQLKDQRSKPPESSEPLHTRGWTFQETARAAGEASPREYFTAMELRELFPSLSLTD
                     PEPDGDLGYRWSWVVEHCSSRILSVLGNKALAIHAIKDSHRDGNRTYAAGVGRFDMIW
                     SAFHRGMVRLVDDVGCHVSILQPPQTDAFGRVSGRPLLLRGIVKKCLRGRGPEAWLGD
                     RLCYDSCVWAGIFGAYTKMMTEQAAIGYQIGQSSFDDFADLPRR"
     gene            complement(161895..163465)
                     /locus_tag="C_lini_390-1_FUN_000036"
     mRNA            complement(join(161895..161923,161991..162108,
                     162165..162912,163392..163465))
                     /locus_tag="C_lini_390-1_FUN_000036"
                     /product="hypothetical protein"
     CDS             complement(join(161895..161923,161991..162108,
                     162165..162912,163392..163465))
                     /locus_tag="C_lini_390-1_FUN_000036"
                     /codon_start=1
                     /product="hypothetical protein"
                     /protein_id="ncbi:C_lini_390-1_FUN_000036-T1"
                     /translation="MQQWQVGPVPEYIYSNSTHQPSDMHPQHPYQQDMSRRDQHPQFQ
                     YGAPPHQSPAPQHHQPTPVQPPMSVPQPPPQPPQAQPQPHQHQQHHQQQQHVQQQQHA
                     QQHAQQQQQQHAQQPQHAPQPPPQPQRNRKRPAPAPAQQAPPVVTSAPPMPAASAAPT
                     ATPIPPPAAPAVAAPPAQAQPAATEDAAAAPQPPPAKKSRTNTPWTPAEELRLKQMRD
                     AGSSWAEIAKVRLVPDVTLLLLAVSNMLQTFPTRTEGSVKKHWYKDMHYAEFAEDESQ
                     ALLNAIKEYENNKWKVIGQKVGKPAKACEQYAKEHFPDLYAKPANR"
     gene            174572..175618
                     /locus_tag="C_lini_390-1_FUN_000037"
     mRNA            join(174572..174700,174767..175618)
                     /locus_tag="C_lini_390-1_FUN_000037"
                     /product="hypothetical protein"
     CDS             join(174572..174700,174767..175618)
                     /locus_tag="C_lini_390-1_FUN_000037"
                     /codon_start=1
                     /product="hypothetical protein"
                     /protein_id="ncbi:C_lini_390-1_FUN_000037-T1"
                     /translation="MQLAPHTATYAPTSGAMDRHEYGVTKNRKAASTGGGRAWSEDEE
                     VYLLQTRLQKMPYKHIAAHLKKTELACRLHYHQLSHGSNRRKQRTTSVSSGSSVNHSP
                     VMQPTMPTSIRESTPRSVSPPGRSTSYAPVSPAPMQLPSIMGNGASPRLPAILPKPVC
                     MTLPPRTASPNRGYPTPLPEPHSAPLPPAAFQSMSGSLPMTPPLRLECALPPPQPPVN
                     HHHVDMNRLQSVYTAHRASFWAAVANDYGPGASPVLLEQAWKSGACCSQHQTSTPITP
                     TSSPDNTDRDGYDKPQDKTRISAILGIDANPRSPRERELVRRMEEQRVGA"
     gene            179806..182135
                     /locus_tag="C_lini_390-1_FUN_000038"
     mRNA            join(179806..179964,180179..180276,180346..180353,
                     180448..180555,180664..182135)
                     /locus_tag="C_lini_390-1_FUN_000038"
                     /product="hypothetical protein"
     CDS             join(179806..179964,180179..180276,180346..180353,
                     180448..180555,180664..182135)
                     /locus_tag="C_lini_390-1_FUN_000038"
                     /codon_start=1
                     /product="hypothetical protein"
                     /protein_id="ncbi:C_lini_390-1_FUN_000038-T1"
                     /db_xref="PFAM:PF00920"
                     /translation="MGAEQEGHAPGDVKETGYKDSHDYIQFKEHAIDGQLNRWSHTIT
                     REHDFPGAQAMLYGAGVPNKEMMKKAPHVGIATVWWEGNPCNTHLLDFGKIVKKAVEK
                     QGMLGWQFNTVGVSDAITMGGEGMRFSLQTREIIADSIESVTCAQHHDANISIPGCDK
                     NMPGTIMAAARHNRPFIMIYGGTIMKGHSDLLEKPINISTCYEARGAFTYDRLHAKSN
                     PGAEGRTPSDVLDDIEQHACPGAGACGGMYTANTMATAIEAMGLSLPGSSSYPALSPE
                     KARECERAAEAIKIVMEKGLRPRDLMTRAAFENALVLTMILGGSTNGVLHFLAMANTA
                     DVPLTIDDVDRTSNRIPFLADLAPSGKYYMEDLYRVGGTPSVLKMLVAAGLIDGSIMT
                     VTGRTLAENVADWPSLDPNQKIIRPLSNPIKETGHIRILRGNLAPEGAVAKITGKEGL
                     SFTGTARVFDKEHELDVALSAGSIRREDGNLVLIVRYEGPKGGPGMPEQLRASAAIMG
                     AGLDNVALVTDGRYSGASHGFIVGHVCPEAAVGGPLALVRDGDTVTINAETNRIDAVD
                     VDEAEFERRRRDWKAPPPHVRRGVLGKYARLVGDASHGAVTDQSDPSW"
     gene            complement(183182..184958)
                     /locus_tag="C_lini_390-1_FUN_000039"
     mRNA            complement(join(183182..183523,183620..184022,
                     184096..184161,184230..184610,184669..184958))
                     /locus_tag="C_lini_390-1_FUN_000039"
                     /product="hypothetical protein"
     CDS             complement(join(183182..183523,183620..184022,
                     184096..184161,184230..184610,184669..184958))
                     /locus_tag="C_lini_390-1_FUN_000039"
                     /note="CAZy:GT15"
                     /codon_start=1
                     /product="hypothetical protein"
                     /protein_id="ncbi:C_lini_390-1_FUN_000039-T1"
                     /db_xref="PFAM:PF01793"
                     /translation="MDLFRRAVKAIPSTAPQLPTADEKPTTKHARQNRLASRLAFFRR
                     PLRLRGNSSISVPLGVVILFPLIVVILILVLFVRHPSSPGRILMPAGAPPAIRKISEE
                     HDKVFVTGCLEPDTSRPKANGAFVVLARNKELDGVIQSIKSIERHFNRWYHYPYVFLN
                     DGDFNETFKEVVKNYTSAPVEFGKVGPEMWGYPDWIDHKVAKEGIAKQGDAAVMYGGL
                     ESYHAIFFYKHELLAKYNWYWRLEPEINDPFWAMIDANKTYGFTIAVKELRETVPNIF
                     RYASAYKRLKGLKSKGLWEMFVDPVEKKEEPPTDQSPLPEEVLRSDPNRNNLPDVDPE
                     AMEGETYNMCHFWSNFEIASLDWFRSKEYEEFFEMMDRSGGFWMERWGDAPIHSLAAG
                     ALLSPRDIHYFRDFGYRHTTIQHCPANAPARQLPRPAYLEKTTLDEKKRSEEDKYWDD
                     WDAEKENGVGCRCRCDTDIVDVEGKEGSCLAEWVDVAGGWASP"
     gene            complement(187881..189076)
                     /locus_tag="C_lini_390-1_FUN_000040"
     mRNA            complement(join(187881..187977,188280..189076))
                     /locus_tag="C_lini_390-1_FUN_000040"
                     /product="hypothetical protein"
     CDS             complement(join(187881..187977,188280..189076))
                     /locus_tag="C_lini_390-1_FUN_000040"
                     /codon_start=1
                     /product="hypothetical protein"
                     /protein_id="ncbi:C_lini_390-1_FUN_000040-T1"
                     /db_xref="PFAM:PF00106"
                     /db_xref="PFAM:PF13561"
                     /translation="MDLPGFLPTVGLLALLAVAYKLSWPFFPFVRKSALDRYRRTVNG
                     RPAWALVTGASDGIGKGLADELARRGFNVVIHGRNDVKLEGVRHDLAARHPSREFRIM
                     VGDAVALGAGAAPWDVMLAPLENLNLRVLVNNVGGVPIVPVMRRLDESTVSEIADNVH
                     MNALFPTLLSSILLPRLTSPAEPALVVNVGSLADVGPPLLSFYGGSKAYMNVLSTSMA
                     EELALDGVDVEVLGVRVGPVATRTELMQPRVFWPSAETMAQSILDRVGNARGEKTKQY
                     ETDLSNKEKQVTQERVYLDLR"
     gene            complement(189810..190856)
                     /locus_tag="C_lini_390-1_FUN_000041"
     mRNA            complement(join(189810..190398,190492..190856))
                     /locus_tag="C_lini_390-1_FUN_000041"
                     /product="hypothetical protein"
     CDS             complement(join(189810..190398,190492..190856))
                     /locus_tag="C_lini_390-1_FUN_000041"
                     /note="BUSCO:EOG09264A2D"
                     /codon_start=1
                     /product="hypothetical protein"
                     /protein_id="ncbi:C_lini_390-1_FUN_000041-T1"
                     /db_xref="PFAM:PF00828"
                     /translation="MPPRLLSPLHLTTCCSRALRPSTNPPSLVSLFAGLSIATTTSTT
                     SITTTTARRNASILASLSDNKGAYNKRIRVGRGASAGKGKTSGRGHKGQGQHGKVKPW
                     FQGGQTPLIVQRGTKGFDNLRAPRMSKLNLDKLQQWIDAGRIDPTKQITVKEIIESGL
                     IGTVKDGIKLLGRGKQDLRQPIDIMVSRASASAIDAVEANGGKILTRFYTKQSIRRIL
                     RGESENTDKPLPVGKEYVASVLAEARSKPFKYRLPDPTSREDIEYYRDPAHRGYLSHL
                     LKEGESPSLYFKVPIPRKRVVKPGRAALQKAKKASADDLLW"
     gene            192299..194934
                     /gene="VSP1"
                     /locus_tag="C_lini_390-1_FUN_000042"
     mRNA            join(192299..192791,192997..193827,193871..194013,
                     194064..194657,194725..194934)
                     /gene="VSP1"
                     /locus_tag="C_lini_390-1_FUN_000042"
                     /product="Sorting nexin mvp1"
     CDS             join(192299..192791,192997..193827,193871..194013,
                     194064..194657,194725..194934)
                     /gene="VSP1"
                     /locus_tag="C_lini_390-1_FUN_000042"
                     /codon_start=1
                     /product="Sorting nexin mvp1"
                     /protein_id="ncbi:C_lini_390-1_FUN_000042-T1"
                     /db_xref="PFAM:PF00787"
                     /translation="MSLFGSSPPADSPSNTSAAPSRSLFDEEPMSKSASNSLFTDDDF
                     AGAESSPWDMPTPRKKQSRADVVRNLLSASDVPDAYIETFDTVVRDDGAAGRVTAGGV
                     AKLFAAARLGADHQAQIMSMVVPAAGGDVAVARGEFNVLLALIALAQEGETISLDTVD
                     ERRRNLPLPKLAGLTAAPVMPPVSELAVNPPQAPATPVQESASPPPPPQPSSLRRPPM
                     DFPEPEDPWNSPDVHKGHAHAIAASPSRTNGASPQHPALNANGNGNSNGNGNGNGNGD
                     YSTSPGTAIAGRTMSSYTTATAGSDTGSGRHAVISGTSPGGGWGGYFDGSTQGGGFNE
                     PVPNQITSPFGSTGGARDATGNSAAVPPLRPAVSGRSGGPVEENIVVTLLPEKEGLFM
                     FQHHNYEVSSIRRGSKVIRRYSDFVWLLDCLHKRYPFRALPLLPPKRVAEVNGNHFSN
                     DGAFIEKRRRGLARFLNALVRHPILGQEQLIIMFLTVPTELAVWRKQATISVQDEFQG
                     RVLPPGLEDSLPPTLEALFDKTRSGIRRSAELYINICNVMDRLVKRSEGVAADHARIA
                     MSLTSLTETSADTYASDTNEVPLLNDGLTSMSRHLRTCQTLLEDESKAWDEGVLEDLK
                     RQRDALVSIRDLFDRRERLDKDNIPYLERRIQTNETKLANLRSKPEGMVKPGEIEKVV
                     DAIIKDKESIVNQHNRSIFVKECIRDELIYFQHTQFHVSRWNQDWAQERVKYSEMLAD
                     NWRRLLDELEGMPLGD"
     gene            196073..196931
                     /locus_tag="C_lini_390-1_FUN_000043"
     mRNA            join(196073..196078,196290..196931)
                     /locus_tag="C_lini_390-1_FUN_000043"
                     /product="hypothetical protein"
     CDS             join(196073..196078,196290..196931)
                     /locus_tag="C_lini_390-1_FUN_000043"
                     /codon_start=1
                     /product="hypothetical protein"
                     /protein_id="ncbi:C_lini_390-1_FUN_000043-T1"
                     /translation="MAGKKTEEKEPGLFVSDDEDDNDSVGGKENPGNEEEEEEEEDYH
                     DSDTDSYVSTIDANGNPMAYNGRGGEIDPHHGCTRTAYASDGQEYTGNAIRRCKAVAH
                     SPIYATWCFCIRHKRCKPDINFTDRNGRVTCRSCHDCRAASETRNTKDKRLRKKLMAK
                     KVKEWRSKALPGHRFHYGKPTKEQPRRNPDSDDEDLGGKGGSSGGGIAGTLIAGQ"
     gene            complement(199478..200842)
                     /locus_tag="C_lini_390-1_FUN_000044"
     mRNA            complement(199478..200842)
                     /locus_tag="C_lini_390-1_FUN_000044"
                     /product="hypothetical protein"
     CDS             complement(199478..200842)
                     /locus_tag="C_lini_390-1_FUN_000044"
                     /codon_start=1
                     /product="hypothetical protein"
                     /protein_id="ncbi:C_lini_390-1_FUN_000044-T1"
                     /db_xref="PFAM:PF00984"
                     /db_xref="PFAM:PF03446"
                     /db_xref="PFAM:PF03721"
                     /translation="MDTQMLTPDTPGWSPSCRSTFPFESPEGPKPETWDFSHDGYYPI
                     TPPTEECESDEELATIASSIDLEAEPLVAVIGVGYVGEHLVGNFARKFNVLGFDVSEA
                     RVQSLEKDFGPDSKAKFTCKPSDMAAATHFLISVPTLLRPDQTIDSSFLRSALKNVAT
                     YARPGSVVVVESSVAVGMTRELLGPLAKERHFFAGMSPERVDPGRVEPPAFAIPKIVS
                     GLDDMVPGSLNAIVRLYSQVFDHVVPVSRPEVAEMTKLYENCQRMMCIAFANEMADAC
                     LGHGVDPYEVSGAAATKPFGYMPFTPSLGVGGHCIPVNPYYLLSNSQFPLLQHATEKM
                     RARPAAIAQRAVETLCAEKMRPSVLVVGMGFKKGQSHLANSPGLELAKSLVLTGKVDV
                     CWADPLVKQEAVPQIARLDVEDWNVKSLEQRFDMIIVAFRQTGLEFDVLNRLEGTRVE
                     MWCN"
     gene            206565..207554
                     /locus_tag="C_lini_390-1_FUN_000045"
     mRNA            206565..207554
                     /locus_tag="C_lini_390-1_FUN_000045"
                     /product="hypothetical protein"
     CDS             206565..207554
                     /locus_tag="C_lini_390-1_FUN_000045"
                     /note="CAZy:CE4"
                     /codon_start=1
                     /product="hypothetical protein"
                     /protein_id="ncbi:C_lini_390-1_FUN_000045-T1"
                     /db_xref="PFAM:PF01522"
                     /translation="MHRGTGLTCVSLLGSIITTCAVPGTLALTYDDGPYIYTSQLLDI
                     LEAQNVTATFFVAGNNKGKKGMDNANTAWPAIMRRMHAAGHQIASHTWTHRNLNLVNS
                     TIQRTEIIYNEMSFRNLFGWIPTYMRPPYLECNAASGCQNLLRTLGYHIINVNIDTKD
                     YMYDTPETIQTAKDRFSGGISTNAAANSYIELSHDVHYQTVVNLTQFMIDTAKVRGYR
                     LVSVGECLNDPKENWYRPAGGAISASVASSTTRTTGTTSVPSSSTPIASPTQTRVQSS
                     TAPTSSATRVSSTLSNAPASTAKVSPDQTCGGTNGYTCLNSKFGNCCSPYGFW"
     gene            213773..215878
                     /locus_tag="C_lini_390-1_FUN_000046"
     mRNA            join(213773..213776,213865..213872,213917..213922,
                     213975..215552,215654..215878)
                     /locus_tag="C_lini_390-1_FUN_000046"
                     /product="hypothetical protein"
     CDS             join(213773..213776,213865..213872,213917..213922,
                     213975..215552,215654..215878)
                     /locus_tag="C_lini_390-1_FUN_000046"
                     /codon_start=1
                     /product="hypothetical protein"
                     /protein_id="ncbi:C_lini_390-1_FUN_000046-T1"
                     /translation="MPSVGSSVVGFTTEDLPFGVRTPGSFGHRSWQSRGGESAASFQS
                     SVMQEEAKLRWDSDSELKMVSKSLLRFQKWCLLIGLLCINAALIYVSFTYHVAHYFFM
                     VLLSSNTVLQFIMIVFILGHFIFKTIFFCFRRKEKVPETPERMVMLLPCYNETLEELT
                     RSLDSLVVQKNIDDHPRMIFIVVDGNVKGAGMAKTTQEYLLQDILEPGPTRFFENGYR
                     ARDGLFMPTKIQTGYYKGIPYVFVGKRYNQGKRDSLCFARSFLYHFHKRSINVMTMFS
                     NELFEHLGNAFVSQGIDNAEYLVGMDADTVFDEYCIWEMLREIRKNPKLVGVCGHVCV
                     DYDGRNWGLWSLYQSVEYSQTQGLRRMFQSRITGKVNCLPGCCQLIKIDEATFGDEVL
                     RQRFGYCPKPNDLMTQHIMGNYSEDSIHASIIFSLFPQRQTAQALRAKAFTIVPQDWK
                     VFLSQRKRWALGSISNEFVMIFRPGIIPIERLQSIIAVMTWFITPFIMAAVIALIIIL
                     IRRGDELVRDPVFMSLFALLLFRYIYSFCIGFWLPRNMLERMQYFVGYFFHLCTSPFL
                     NMIILGYSLVYSDDFKWGKTREVVKGDDEKVDAEGGRGTL"
     gene            221535..223322
                     /locus_tag="C_lini_390-1_FUN_000047"
     mRNA            join(221535..221716,221777..222014,222066..222161,
                     222217..222365,222422..223322)
                     /locus_tag="C_lini_390-1_FUN_000047"
                     /product="hypothetical protein"
     CDS             join(221535..221716,221777..222014,222066..222161,
                     222217..222365,222422..223322)
                     /locus_tag="C_lini_390-1_FUN_000047"
                     /note="CAZy:CBM18;
                     CAZy:CE4"
                     /codon_start=1
                     /product="hypothetical protein"
                     /protein_id="ncbi:C_lini_390-1_FUN_000047-T1"
                     /db_xref="PFAM:PF00187"
                     /db_xref="PFAM:PF01522"
                     /translation="MAGRGAMQDFTSARRQIQRRAAHVEPVREASELEKRQSVGRCGP
                     NFNNQVCDSGYCCSSAGWCGQGYLYCSAPSCMIEYGPACDANIRPDGPDTANIARPKI
                     GAVPYGKAIYHCERYGDIALTFDDGPYIYTEDLLNKLKVYNAKATFYITGNNLGKGKI
                     NDPATKWPALIKRMVAEGHQIASHTWSHQRLTTVSAEKFRNQMIYNEIAFADLLGYFP
                     TYMRPPYSACDATCEGYLNDLGYHITYFNLDTEGYLHDSANLIESSKDIWDSKVEGKS
                     PANNKWLHIEHDPVYQTVYNLTDHMLESLFRNGFRSVTVGDCLNDPKENWYRSVGNAP
                     PSSSTRVSTQAAGTTTSTSTTSVLSTPTGSLTPSKDGRCGPKFGDTTCINEPGATCCS
                     AAGWCGNTADHCGAACQPLYGNCQISSAKASTSSFRASSASTSRAPSASSSTPAPVPA
                     SSRTSTSAGASGTPVSPPLSTNGRCGTTQGGTTCIKEPGATCCSKYGWCGATADHCGA
                     GCQAGFGTCSASK"
     gene            complement(224129..225115)
                     /locus_tag="C_lini_390-1_FUN_000048"
     mRNA            complement(224129..225115)
                     /locus_tag="C_lini_390-1_FUN_000048"
                     /product="hypothetical protein"
     CDS             complement(224129..225115)
                     /locus_tag="C_lini_390-1_FUN_000048"
                     /codon_start=1
                     /product="hypothetical protein"
                     /protein_id="ncbi:C_lini_390-1_FUN_000048-T1"
                     /db_xref="PFAM:PF13622"
                     /translation="MSDSAMANTLQEQVAVDDLGSDQFISRVNPARMGNAANIAYGGC
                     AISIGLQAACSTVPPKYLLYSTTGNYLGPALTDRKLKCSVRRVRDTRTFATRIVEISQ
                     DLDDGKSRLCMVMLADFQVKEETSLLVYSAPPSMVYSSPEQCLTVEDGIKDKVRRGLV
                     TENEAKLFIASFGFNNRFFETRGVPETVGPNNLFGMAKTAKTPQHHLDLTSKTSADWF
                     RCRHTLERLQDQFAGLGFILDGALAFIPLTHTNRYLDDAGPCSSLDFALRFFTGELDM
                     SKWYLKEWKTIAGNDGRTYTEARLWDQDGNMVATMTQQSIMRPPKSAARASL"
     gene            complement(225787..227299)
                     /locus_tag="C_lini_390-1_FUN_000049"
     mRNA            complement(join(225787..225843,225899..227299))
                     /locus_tag="C_lini_390-1_FUN_000049"
                     /product="hypothetical protein"
     CDS             complement(join(225787..225843,225899..227299))
                     /locus_tag="C_lini_390-1_FUN_000049"
                     /codon_start=1
                     /product="hypothetical protein"
                     /protein_id="ncbi:C_lini_390-1_FUN_000049-T1"
                     /db_xref="PFAM:PF01490"
                     /translation="MTDDISNTPSFGRNKGSKSKDGSDAENSQPPNPWPVNDNTMLGE
                     TSDELNDARLKQIAAQGSAHFHRLGWKRLAIVTIVEAVALGALSLPSAYHTLGMFPGV
                     FLTITIGMLSIFTSYLVGRVKLAHPHVANYAEAGRLLFGRYGRIGYEIFGAALVLELV
                     MVVGSHALTGSIALLDINGGHVCSIVFSAVSAIILLILAIPPSFTEVAILGYIDFVSI
                     VAAIGITIIATGIQANKGPGGLSGVEWSAWPREGVSFSEAFVAVSNIIFAFSFAIGQF
                     SFMDEMHTPTDYMKSIWASGGIQISIYTITGALCYAFIGPSVQSPALLSAGPLISKIA
                     FGVALPVIFISGSINSTVALRYIHGRMYKNSHLKYINTPMGWASWIILVVIFTLIAWV
                     IAEAIPIFSDLLSLASALFVSGFSFYIPGIMWFAILCKGKWFARENILISLGSILAFI
                     VGVVTLVAGTYSTIVDIINETNSGSAHKPFACRSS"
     gene            234008..236213
                     /locus_tag="C_lini_390-1_FUN_000050"
     mRNA            join(234008..234235,234291..234473,234548..234920,
                     234979..236213)
                     /locus_tag="C_lini_390-1_FUN_000050"
                     /product="hypothetical protein"
     CDS             join(234008..234235,234291..234473,234548..234920,
                     234979..236213)
                     /locus_tag="C_lini_390-1_FUN_000050"
                     /codon_start=1
                     /product="hypothetical protein"
                     /protein_id="ncbi:C_lini_390-1_FUN_000050-T1"
                     /db_xref="PFAM:PF01179"
                     /db_xref="PFAM:PF02727"
                     /translation="MSVPHPLCPLSGAEIQAAAQLIQTSWPTSVSLRFKVVTLSEPAK
                     AELAPYLDAKDRGLSPTQPDRRAFLAYYVRGTDLFHEAIVNLTSGKVESNIKLGANVH
                     GNVDYDEAQMVEKIALEDPKVLAEIKKLELPEGAVLPGSDGVNDDERLYQVFLYMRDP
                     NNSAEPDSNHYAFPLPILPVVECNEYKIIRIDILPTGADNTIKPLSPYKPKPANEYIP
                     ESQNLRQDLKPLHVTQPQGPSFTVTPVGETGNILEWQKWSFFVGFNQREGMVLYNVKY
                     DGRPLFYRLSLSEMSVPYGDPRHPFHKKAAFDLGDAGAGATANNLQLGCDCLGSIQYL
                     SGVIADDRGQPDPRENCICIHEQDAGISWKHTNYRTGRAAVVRSRELVLQSIITVSNY
                     EYILMFIFNQAGEVTYEVRATGILSTQPIDHELDKVGTPFGTVVHPGVLAGHHQHIFS
                     LRVDPMIDGHTNQLVYSEAHKMPRDPDWNPHGTGYEVVDTVVDKTSGLDLDFDVNRTF
                     KITNPNSLNPVNGKPVAYKIAAPPFQKLMSDRDSFNYKRAEFADHNIYVTTHRDRELY
                     AGGWYTNQSRGGTGVRGWSQRNETLTPESDIVVWVQFGINHVPRIEDFPVMPVEILKV
                     HLKPVNFFDKNPALDVPPSQQSFNKSTLVQSSKAETDGCGCEAPSSKL"
     gene            complement(242250..244664)
                     /locus_tag="C_lini_390-1_FUN_000051"
     mRNA            complement(242250..244664)
                     /locus_tag="C_lini_390-1_FUN_000051"
                     /product="hypothetical protein"
     CDS             complement(242250..244664)
                     /locus_tag="C_lini_390-1_FUN_000051"
                     /codon_start=1
                     /product="hypothetical protein"
                     /protein_id="ncbi:C_lini_390-1_FUN_000051-T1"
                     /db_xref="PFAM:PF12511"
                     /translation="MHLDPGDGRRLTSQDEESYWQSVKMLQKEDDERMESDLVANTKY
                     YMARLTDLNHQKQELERRALEVHRAISREHKSLEDLTNRFQEARMDLQLQRENHHRVV
                     AAWFAEEHRKENDERARIAAAALAAPSHRHAASAENTQAIKAPDGIPSGIPNGIPNGN
                     PNGIPNGIPNLPNGAMLNNGDHRNGPHPSIPVPGRPDQPPLTMIIDALGRSIGPVNRL
                     LSSNRSVIFLSGLPQKRAVQLRPGVVLGQQDLKQLGEAEEKWMGAVIQATGLVRKQSQ
                     QCNMCARGQGPFAQCIGLDMPEFQACGNCMWQRTNCCEPLAAEQTPTITKFRAFNAPT
                     QDPQGDRGPVNGNSNGSTTPASLSRPNSRDKSFLEGSTATDETEEDLTPITKATLTLK
                     HDGTVYTHPECMEGVPVDKIDQNHPYWDQSWPEIAPTIEPTLQTWRDKLQAALEKGQN
                     SMKFQLGRQVNRGETILKFLEDADFCPYQLVAKMYMMTRLVSYDTIFRLADTLRTLEG
                     FKTLDITPLEWLRQRLQEIITAEGPSFNLAKTIHDFYHDSKYVALRLANGKKSIGRPS
                     GMKMTPKDSPNSTKDTPNMKKRKLFISEEFPGASQRPLAPTPTTAHYPHPQPLLQLQS
                     HVFHEEPQRSAPPTPELARPYKKFKMYQGPRKAKDPDLEYDGFTDIDEFSGDHIGNHD
                     WALNRIKSRLNTASTGVTQYWHWIPDGGEEVFEHQVLAEGDNCTWGIYRKPINFHLEL
                     EHIQEMRWATETLKVIVVCKDGAVSSPTGEPRGNLMAEFKRDRTKRRFLDFCSKKGVA
                     LVKVEA"
     gene            complement(248447..249574)
                     /gene="CHS7"
                     /locus_tag="C_lini_390-1_FUN_000052"
     mRNA            complement(join(248447..248644,248698..249269,
                     249334..249574))
                     /gene="CHS7"
                     /locus_tag="C_lini_390-1_FUN_000052"
                     /product="Chitin synthase, class 7"
     CDS             complement(join(248447..248644,248698..249269,
                     249334..249574))
                     /gene="CHS7"
                     /locus_tag="C_lini_390-1_FUN_000052"
                     /codon_start=1
                     /product="Chitin synthase, class 7"
                     /protein_id="ncbi:C_lini_390-1_FUN_000052-T1"
                     /db_xref="PFAM:PF12271"
                     /translation="MSGFGDFTNICHMAPLPLCASIGPITEVTSGVGIEPDCYARNIE
                     LANTIIFEGAASAMHIVALLMTVVMILHIRGKFTAVGRKEILMFFYIYMLLSFISLCV
                     DAGVVPPGSAPYPYFVSVQNGLTSALITCLLINGFVGFQLYEDGTLLSVWLLRVCSLA
                     AFAICFLVSLATFKSWVGLGPTNTIGLFVVLYLLNAIELFVYVALQILLVVRTLQDRW
                     PLGDIAFGVFFFVVGQVILYAVSTQICTAVSHYLDGLFFATICNLLGVMMVYKYWDSI
                     TREDLEFSVGTRMNNWEVKELLPEEDRRATVYAEDPYGQASGYDHSYSPSPAPARYSA
                     RY"
     gene            complement(251813..253087)
                     /locus_tag="C_lini_390-1_FUN_000053"
     mRNA            complement(251813..253087)
                     /locus_tag="C_lini_390-1_FUN_000053"
                     /product="hypothetical protein"
     CDS             complement(251813..253087)
                     /locus_tag="C_lini_390-1_FUN_000053"
                     /codon_start=1
                     /product="hypothetical protein"
                     /protein_id="ncbi:C_lini_390-1_FUN_000053-T1"
                     /translation="MVFGIFKKSKSVDDAAGTADNGIVPVRRITSNSMAYAPVAEQDL
                     TGVDMAAVWESINAPRTTLNVDSYDFFLPAGPMVEDKSWMVLTNGDIGLVTWNGLLVE
                     DSDVIHRVKTKNRRKAFTFHCGCLTLDFRLSQSLRRNFIGHGATAECRVITRLKTDCR
                     FAADKVTKCMASLLWFRVQAYGSTHWRTPTEVADDLRKATKALRELVGFAARFIEVLR
                     RHHQGNDREDSMPVAYKKALMLMGLAKWYRTHRAINSIQCLEKALRRSVDESTRLAAS
                     RSAYLVQSNLLGMLGWRLAPGSLGSQRNVLPDVLTTLDVLGTTDWDCYAEKDVRARME
                     QTEITVRIVKEADFTLWTQQKIMRFLRHRPLSKIDLTEPSLAGQETRGEENIHPSHLR
                     MLRALPWVRSFDVDGHIPILRFVAPDSVDGVN"
     gene            complement(254818..256767)
                     /locus_tag="C_lini_390-1_FUN_000054"
     mRNA            complement(join(254818..255974,256033..256321,
                     256375..256767))
                     /locus_tag="C_lini_390-1_FUN_000054"
                     /product="hypothetical protein"
     CDS             complement(join(254818..255974,256033..256321,
                     256375..256767))
                     /locus_tag="C_lini_390-1_FUN_000054"
                     /codon_start=1
                     /product="hypothetical protein"
                     /protein_id="ncbi:C_lini_390-1_FUN_000054-T1"
                     /db_xref="PFAM:PF08613"
                     /translation="MSATYHAPHLVAYDSHVLPSYPAAVAQARGPKAVMAEAAARGAP
                     QYSRYTQPTNSYSQPQQPAVNPASGTSQYSTTSRHSTRSSTPTSGAIGKSDGASSSRK
                     GSSALVLHSLSIPSCINPKGGNLADFAAQITCLFWFESIETLRAAESIRSRPSTATTP
                     RLTEHATPFPQFKKWAYSVLSTTQVTQNVILLALLFVYRLKTTNPSVKGRSGSEYRLL
                     TVALMLGNKFLDDNTYTNKTWAEVSGITVQEIHVMEVEFLSNMRYSLLATKEEWEEWL
                     VKLSCFSEYYERAQKQPTSPLNKSFTSPVPSPTAVIQPAVSFPPLTPSTTNVFSPNAV
                     QPWPSASTYSNPQLSPLSGKHLAGMNSRKRSSEEDMTEPPAKRLSRQPNSSTMAPVAR
                     TQGVSEQPMRLPVPNLSLNTNPSSVQAQVYPGMATYPAQQHVSLPPLSNGVRAMATVY
                     PPATTVSMSQLPMTASASMPQASLTPSNVPMHNVMGYGTPTKRHSPGSLSVYASSPLG
                     EQFPTSVMHTPIAHTPISHSPSVYLQQRPSPYKPIRHVNTLLYPPPSASLNEYHLPTT
                     QMHYQPLGRRNDLRTGVVPEFMHAPYRMSAQMPQMPHGLPQGPYPN"
     gene            279599..280816
                     /locus_tag="C_lini_390-1_FUN_000055"
     mRNA            join(279599..279850,279944..280816)
                     /locus_tag="C_lini_390-1_FUN_000055"
                     /product="hypothetical protein"
     CDS             join(279599..279850,279944..280816)
                     /locus_tag="C_lini_390-1_FUN_000055"
                     /codon_start=1
                     /product="hypothetical protein"
                     /protein_id="ncbi:C_lini_390-1_FUN_000055-T1"
                     /db_xref="PFAM:PF00069"
                     /db_xref="PFAM:PF07714"
                     /translation="MSITSSQNQTSRKGILHAVEACVGGENLLWELYDGYRYVPAFDV
                     DASCTKEATIVKLICLNSIQKRKLKQFAAREMWLSREACCRTVVRYLDYLPGINAAVT
                     ERHPAEGAIHPARDRLEDSAILEMAWDILLALAYLHGRGIVHGEVRPRNVMSFPSYPR
                     RNRYKLFGHGLVPGVINYWPKNDGYTAPEFLSEGAETRKRGKEGKYAVKPTFASDVWQ
                     LGMLLWHCHRYGTDWDSETLPSRKKSWQSETLVQPDLTGDSVSSMRGIRPLAFRAKGC
                     DGSSHDWLAQLLPNMLDEDPLRRFSAMELLRQMQNQKCHAVEKQDLEDDVEDMKDAAE
                     AAKKELWQRSTLGKVARGAERVQMHFARLLFLLVLLCRIV"
     gene            283106..283942
                     /locus_tag="C_lini_390-1_FUN_000056"
     mRNA            283106..283942
                     /locus_tag="C_lini_390-1_FUN_000056"
                     /product="hypothetical protein"
     CDS             283106..283942
                     /locus_tag="C_lini_390-1_FUN_000056"
                     /codon_start=1
                     /product="hypothetical protein"
                     /protein_id="ncbi:C_lini_390-1_FUN_000056-T1"
                     /translation="MSHSSQNTRSGALTRSTRDDTTMTRTRRTYSPCSRSRSSSAGPR
                     GSHHRRPSIKTAAVFIAAVAVASLCVHKLWPRGTSHSKKQDWDQSITPPGRRSRRRNA
                     IRDRHNGYLDYDDHNVFDRNDYYRPRDDVAREALPRGRGESYYPPRGRGGDGRLRGYG
                     SDSDGDSYYSDDYLPSPSERFSGRRGTIEGGADRRGRSRGFGGADEENEVVRYEKQSN
                     RSEADRSRFEEERPERPRYNEAVEDWSRRGGQRYPSPSEERGYRGEPDYVDRRSRRRS
                     DY"
     gene            complement(284111..287917)
                     /locus_tag="C_lini_390-1_FUN_000057"
     mRNA            complement(join(284111..284953,285011..287917))
                     /locus_tag="C_lini_390-1_FUN_000057"
                     /product="hypothetical protein"
     CDS             complement(join(284111..284953,285011..287917))
                     /locus_tag="C_lini_390-1_FUN_000057"
                     /codon_start=1
                     /product="hypothetical protein"
                     /protein_id="ncbi:C_lini_390-1_FUN_000057-T1"
                     /db_xref="PFAM:PF00004"
                     /translation="MAPEGLDVSNQKLHPFFVPGKNTEPPKPDLAVDDQPQIPDQHIS
                     NNEATSSRKQTRAPQQPSNDAEPPSSDIGEDEHGRKRQKTGAGNPPSSGRKRGRPRKK
                     QPAPTVAIANHFSQTNGAPVTGTPPTTLPAPSSADGAVALPHTQAPASGLNPEGPSNT
                     AQNMAQNAGKAEPPKPTKVLKFNPKTGTIGSPPKPKPGPADTTKTAKSSKSPAKPSRI
                     VTIKYGPDPEARERIGPKIEQILASQPQVKTGPVNTTPRKSRAKASKADQDKSKSNIT
                     HPLFLGKSKAVNKSADAPSVAPKQPRATIFSSTPCSPKKQRSALKAGNVQLPQFGVRS
                     MGLRVPGACHPAWPAQGTAHVRGLSPGEECLSARQQAGFASRKSKGQTTNVFPGESVV
                     DQIAKSLDTLSLAKSIQETTDDYVPPPPSELRLPEKHFESGRKLRQRIRPELRTPLPL
                     ISSQDSDDELLTASTRKPHPAVARLYNLLETNLSAHDRSQCEELPWAQKYAPVCADEL
                     LQSGQEGLLLKEWLQSLKVQSIDTGGPNADHKPVSKPGSATKKKRKRNTLDGFVVSSG
                     DEAEFLPAASDDEDDWLPTPVHGSAKKTVVRRDIGKDASRLTNAVVLSGPHGCGKTAA
                     VYAVAKELGFEIFEINASSRRNGKDVMEKVGDMTQNHLVQRHRQSGQADGGDNADDGT
                     ANDIKSGKQGTMTSFFKLKPASKPQATAQPEVTEQPTAAVKSAKAKPQDQKQSLILLE
                     EVDVLYEEDKQFWATIVSLIAQSKRPFVMTCTDETLVPFHNLVLYGILRFTPPPEALA
                     VDTLLLVAANEGHALRRAAVSALYESRGYDLRASLTELNYWCQLGVGDRRGGFDWFYP
                     RWPKGCDTDENGDVVRVVSEGTYLEGMGWVSRDPAIVSSPRAAEEELMNQCWQGLELD
                     LGNWHESLDMVSWADNVATSSAGDRAAALEVFSEFSDLMSAADLCSGGELGLKFQEPL
                     DATQPDIPIKARDDFTVGRRLLEAPPLTTYTCTAKALATSLKSGARQVLRTAPLVNDI
                     PAKLDYLQEDSAIRRMRQYFVNPTRDAVINRYDMAFAFDPIAVSEKALATMATSLEPS
                     VFDRTMRMITLEVAPYVRGIIGYDHRLMQDRMQRGGLLSEGGRPGKRMRSTRAAYSAL
                     EGVARSSTRNENYFLAELSTPLVMRTGGEGWQAAVDEEMSLMIPVSDPAPGPALGPAL
                     GPASGPVNAIEDTTAPVTSAGLMTMIENGSIREELKNSVTERRSL"
     gene            288830..291561
                     /locus_tag="C_lini_390-1_FUN_000058"
     mRNA            join(288830..289009,289063..291561)
                     /locus_tag="C_lini_390-1_FUN_000058"
                     /product="hypothetical protein"
     CDS             join(288830..289009,289063..291561)
                     /locus_tag="C_lini_390-1_FUN_000058"
                     /codon_start=1
                     /product="hypothetical protein"
                     /protein_id="ncbi:C_lini_390-1_FUN_000058-T1"
                     /translation="MAPTFRIHRPDVLASLPRPLDHTKGQYHIGEVYTQKPGSKKRKR
                     LEVVVGVDGEAANIYHVPSSGLRTSYPIPPQESFTCAPHSIRYQGADASGSGRNNYTY
                     LSTQDSTGAKVTLCRDVIDVTGKTNSTSVSQRVRHKSPITYLFTSSAVDTTVVSDSPQ
                     AERGDVLGLCRDGQVLCLDGEALEQKWSASSYSLCKDLLPSTVSKYEVEFSLHAAASE
                     ILNGLFQGRQDAFGSFGRLIDPKTFNPDVLTIVVRTNTEDTTSRFLIILGVLPTVSSQ
                     PLVQLHVTPLPSQDDIATESAAYQLHIQSGKLLQLCGPVLRTYDLTSAVPKLQGRLPL
                     PELTSFLQLSEHSVLCLSNNFASMLNPTFHSVQASTAIELPESTEQQKPTLITFLSKL
                     DMAVAVVGNTLVSIQIERPKSHGKEGLLIDSIGKGLPRSDRVPASLPKTGNTTFETYL
                     PGTLSDEYVKESLADVEKADGYLLAQDWKAFEGLLAQRFGVAIDQDAEVTGVQTPDWK
                     WLERSDKYPAVDRRWVLYAISRVFSMDVQAAEGGLLRCMLPASNVMIYLIAAGHLTNA
                     NMSAAFKNELVEAASKESIIDKLVQRLVDMDPALELLLNYVSATKLGEKELLLVIRII
                     MRSLDQQSRLLPPAPTETKEEEYVAMEIDLLEKELELAEYHLGDDSNLRARALTTAFE
                     KLSNYSSVATVRALRETFNPTEVLSLIHLLRVQLIGSAWTSRYVDTTNFDKDEAARAP
                     PDGAISLIAELLSRCIDSVGPSGWLTNGTSSSGDRADAADFITALKLEVSAALEGLNE
                     AVYLDGIVGEAVQYGRAVRAGVKTGPSGRAQVLAKPVSLDVESSPHLPLGLVSKQNVS
                     SIKIVSGGEVLERSSREKGHLLSQKVKAYSLERISI"
     gene            296953..299228
                     /locus_tag="C_lini_390-1_FUN_000059"
     mRNA            join(296953..297543,297621..299228)
                     /locus_tag="C_lini_390-1_FUN_000059"
                     /product="hypothetical protein"
     CDS             join(296953..297543,297621..299228)
                     /locus_tag="C_lini_390-1_FUN_000059"
                     /codon_start=1
                     /product="hypothetical protein"
                     /protein_id="ncbi:C_lini_390-1_FUN_000059-T1"
                     /translation="MSNGNPVPNLSVVDAFARALYRRAKTSGSDFADVSTVVRRLHTV
                     LKHLRVESEDPDSLLNSDASSVYARQLAPLVEDCDFALKQLETILEKYGEATRLEERE
                     LDMVAMIRTKLANQKTNIDMFLDTVQLHNPSKAQRIVDEQGGNLDNIKDKVDAIAARL
                     FARRDSGISEDDEDLWQQFRTELEKDGFSKDVLRKNKEVLRAYIRELEESTGNDATAP
                     PSVRGLLAQERSHSNPAMAVTSASLPHRDGHDPGETYGSYDERYAPAAARGQRSAPAM
                     PNQYSTLSMYERENDTEDEHNDSLALISTRDLMAMDTVNNGMENLRLSAAAQNYSTSP
                     SSASPSTRYLPPDVAAARAAADFSLSSPNSNNNIKNFGVSPRFVPPMPSHVGGGGGPP
                     PSAYGASPRTSQTRIAPDRYGMGIPMEAKWTRIRRALVSPEIFERAGVRYEARPDYVA
                     VLGVLTREEITNYARLSAEARAARSSRRRNGGAGGVEGGDGGGGSNAAPTSHPSPKRR
                     GDSPASSSDDPLWDSSDNSSDGSYPDDDRKGNKTYYIVPPPSSDREKGTSPAATVQPK
                     PILKNKNENHVRFDPEPHELDPNAPPSSSPRSYRDDRDQRRRRPPRREYRDRDRDRDR
                     GSRDRDGHHRDRERERERDRDRDRNRDRDVDRDRDRDGLRDRDRERDRDRDRDRHRDR
                     DHYPGRHHRERSDRDRRDKKKAWGETLGAVGIGGAAASLLSVLTEAASVL"
     gene            complement(299969..302715)
                     /locus_tag="C_lini_390-1_FUN_000060"
     mRNA            complement(join(299969..302118,302175..302502,
                     302611..302715))
                     /locus_tag="C_lini_390-1_FUN_000060"
                     /product="hypothetical protein"
     CDS             complement(join(299969..302118,302175..302502,
                     302611..302715))
                     /locus_tag="C_lini_390-1_FUN_000060"
                     /codon_start=1
                     /product="hypothetical protein"
                     /protein_id="ncbi:C_lini_390-1_FUN_000060-T1"
                     /db_xref="PFAM:PF00533"
                     /db_xref="PFAM:PF12738"
                     /translation="MESLHPRDSSEPPVDPAQPFKAVVVCCTSIPPDQRTQIAKRTEE
                     LGGIHKYDLTPDVTHLVVGDYDTPKYRHVSKERNDVKTMDARWIDVVGDLWMEDAEID
                     FAALEREWQLKPLETCGHVVDATNPAEAKRGALLLCMTGFDDSDQRASIIEKITANGG
                     AYTGDLTKRVSHLIVAKPEGKKYKAARSWNIRTVSLAWLEQSIERGMILDEQCFDPSM
                     PPEEQGQGAWNKANPRRVLSAKRARSGVVEGGQRKLRKTASMKLSSQRDTLWGDILGS
                     KPVSEPSALGDRADKIEVQDSGVHDRMVQPAPDAGIFSACYFFMAGFEAWKSKILAET
                     IISLDGQVCDTFEGMVSKGYEVIPSRRFLIVPQESQPSTHFQLPPAHADKIQIVTEFF
                     VERCLHNKALCDPDTHALGRPFPLFPIPGFDNLSICTAGFSGIDLLHVEKAVRQVGAR
                     FAARLNETTSVLVCRTLTDTRKEKLKFALDNEIPIVNPDWLWECITTGYKVPVKEHMF
                     PSLKQAPGLQPKPKAKDTREEMKQAFQRTRSEPISHASKRPAARHSTVAGGIDTSDFQ
                     DDDYQKPSDTQRPAPAIAEGLVMAFAESGGKSAKVDLAASLQFQTAKTHQMDSFGAGT
                     VAPPLSNITSNTLNQAPHTEPTTKAPRTLVRTTSVADSMGPTPTPVGEEPAPVEDQVN
                     PVPAAEENQVETKPKEAEEAEESKRQRDAQKAAEKEALTSKLASLIDFKRSSESVLEE
                     ENSGQQSRRPRKRLFGRAISNASAASSGSTESRMDSMGRMADDYPPLQDAEHQQPPST
                     QIQYQDPGAQQHRDKIISKMRGGDGKPPAVSSQTAKKKITTIGGFDFSDEARPATGRQ
                     LRRK"
     gene            305846..306461
                     /locus_tag="C_lini_390-1_FUN_000061"
     mRNA            join(305846..305976,306029..306461)
                     /locus_tag="C_lini_390-1_FUN_000061"
                     /product="hypothetical protein"
     CDS             join(305846..305976,306029..306461)
                     /locus_tag="C_lini_390-1_FUN_000061"
                     /codon_start=1
                     /product="hypothetical protein"
                     /protein_id="ncbi:C_lini_390-1_FUN_000061-T1"
                     /db_xref="PFAM:PF03556"
                     /translation="MAYFQDLGINLENAELLVVMELLQAPAVGELTRKGYVDGWKATG
                     AATRQAHVAHIKSLVNSLATDLGYFRKVYRHTFVASKEDNQKALNLELAIVYWNVLFS
                     APGLLWQTKNHDWLELWLQFLQEKWTRSVNRDMWNQILEFAIKSMADETLSFWSEDGA
                     WPSVVDDFVAWCKEKGVGKAETMDLDA"
     gene            complement(307131..307650)
                     /locus_tag="C_lini_390-1_FUN_000062"
     mRNA            complement(join(307131..307416,307524..307555,
                     307627..307650))
                     /locus_tag="C_lini_390-1_FUN_000062"
                     /product="hypothetical protein"
     CDS             complement(join(307131..307416,307524..307555,
                     307627..307650))
                     /locus_tag="C_lini_390-1_FUN_000062"
                     /codon_start=1
                     /product="hypothetical protein"
                     /protein_id="ncbi:C_lini_390-1_FUN_000062-T1"
                     /db_xref="PFAM:PF01250"
                     /translation="MLYELIGIVRPGSLAEVKEIALTAGQIVLRNGGVIRGISNWGVF
                     ALPRPVSKAQMKHKTGHYFVMRYDASSSTHTDMRTTINLDPRVIRTAHVKLGDGKLET
                     TARFGEVKWDR"
     gene            complement(308093..309274)
                     /locus_tag="C_lini_390-1_FUN_000063"
     mRNA            complement(join(308093..309059,309147..309274))
                     /locus_tag="C_lini_390-1_FUN_000063"
                     /product="hypothetical protein"
     CDS             complement(join(308093..309059,309147..309274))
                     /locus_tag="C_lini_390-1_FUN_000063"
                     /codon_start=1
                     /product="hypothetical protein"
                     /protein_id="ncbi:C_lini_390-1_FUN_000063-T1"
                     /db_xref="PFAM:PF00494"
                     /translation="MNRTRIAGHGLRRLIQAPPRGTRGIVTEADVVKARKYCQSQLQH
                     SDYDAHLISRLVPVRTADAYLALRSLNLELVRLPELVSNPAIGQMRMQFWRESIDKTF
                     AGNPPAEPICLLLHQALQDLRARSTSGTASSIKFWVQRLIRTRERHMDNRPYASLAAL
                     EEYAENTYSTLMYATLAAMPLRSMHVDHLASHIGKACGIVAVLRGIPVLAAPQQQPAK
                     SHAGPGGGRQDPALLLPLDVMAEANLREEDVFRYGPQAEGFQDAVFAVATRANDHLIT
                     AREMLKSLQAGQGAGHEFEHQGEAEHVYEHEEDDTQRDIRRGFGVLLESVPAQEYLTN
                     LEGTNFDPWAVKASWKLPWRLWRATSKYQI"
     gene            309659..313241
                     /gene="RAD5"
                     /locus_tag="C_lini_390-1_FUN_000064"
     mRNA            join(309659..311967,312016..313098,313163..313241)
                     /gene="RAD5"
                     /locus_tag="C_lini_390-1_FUN_000064"
                     /product="DNA helicase rad5"
     CDS             join(309659..311967,312016..313098,313163..313241)
                     /gene="RAD5"
                     /locus_tag="C_lini_390-1_FUN_000064"
                     /codon_start=1
                     /product="DNA helicase rad5"
                     /protein_id="ncbi:C_lini_390-1_FUN_000064-T1"
                     /db_xref="PFAM:PF00097"
                     /db_xref="PFAM:PF00176"
                     /db_xref="PFAM:PF00271"
                     /db_xref="PFAM:PF04851"
                     /db_xref="PFAM:PF08797"
                     /translation="MEHPGSPEPPAKRRRFFTAEDDAVSHQSSPALPTPPAHSKQRFF
                     RDADEESTQIKSEDVKPPSSPTRPRTPLADQAIEDASNRSAPPLVTQREESAMTFDQE
                     AFESFVGDKVSSDVLDVIRDNCGDSLERAVNMYFDGTWKNFKKKSHSINSFARSSPTS
                     TNLPTPDLSMGDPPKPVIRRTMPEARYIGSLGVEGWATRSGSNLLNHGDVVKIERQKV
                     QAPQATRVKTKFGVTTVAPRGASAASRRVDVMVRFTNDSGFEIGRLAKETAEWVSTLI
                     DQKICKFEGVCVYAPERLRTNDTVFIQLKCYLLASAFHRSGFAVSDNRAAGFFEEKES
                     SEEKELRLRQVALVKLLQEINLEPTRANATASKNQRQGLLQAAEMDDKKEKDSSKTGT
                     KEPGSSPPSDEQEDGEELEQDQLDALYRKAQSFDFNTPEAEPADTFAMDLRPYQKQAL
                     HWMMTKEKDQKSNREPSMHPLWEEYAWPLKDTDEKELPQVQDQQHFYVNPYSGDLSLD
                     FPVQEQNCLGGILADEMGLGKTIQMLSLVHSHRSDISQLAKASGGAPTSVNELPRLAS
                     NSSSILSAPCTTLVVAPMSLLSQWQSEAEKASKEGTLKAIVYYGNDKANNLQALCCAA
                     SAASAPDVVITSYGVVLSEFNQVATKKVDKSAHTGIFSLNFFRVILDEAHHIKNRGSK
                     TAKACYEISAEHRWVLTGTPIVNKLEDLFSLVRFLRVEPWNNFSFWKTFITVPFESKD
                     FMRALDVVQTVLEPLVLRRTKDMKTPDGEPLVPLPPKHVEIVDVELSQTEREIYDYIF
                     TRAKQSFRENVEAGTVMKAFTSIFAHILRLRQSCCHPVLVRNKELVADEVEAGAAADL
                     AAGLADDMDLGSLIEHFTAAVSESESGTAAFGAHILGQIRDEAENECPICAEEPMIEQ
                     TVTGCWHSACKKCLLDYMKHQTDRHKVPTCPNCRAEINYRDLFEVVRHDDDPDMFQKS
                     KISLQRLGINNSSAKVVALIKALRELRKEHPRVKLVVFSQFTSFLSLIEPALARVNIK
                     FLRLDGSMAQKARAAVLDEFQESKTFTVLLLSLRAGGVGLNLTSAKRVYMMDPWWSFA
                     VEAQAIDRVHRMGQDEEVKVYRFIVKESVEERMLRVQDRKKFIATSLGMMSDEEKKLQ
                     RIEDIKELLS"
     gene            315266..316231
                     /locus_tag="C_lini_390-1_FUN_000065"
     mRNA            315266..316231
                     /locus_tag="C_lini_390-1_FUN_000065"
                     /product="hypothetical protein"
     CDS             315266..316231
                     /locus_tag="C_lini_390-1_FUN_000065"
                     /codon_start=1
                     /product="hypothetical protein"
                     /protein_id="ncbi:C_lini_390-1_FUN_000065-T1"
                     /translation="MDGLLRTLTRSRNTAPSPSRGSRNRNRDRDRDRDRYGGGGGGGG
                     GGGGNHHGQIEIILETLARGLVEYAVHRYMKKLGGGGGDDDKGGRHHDDRRLSTRGNG
                     RHDDDERARGGVPNLDVEMLEHLGKNILSKAVDRFGGGGGNGGEDEQEEREDMRVNAK
                     GRGRGRDRAYSRDRYNHSRERSQDRSRRRSHRHHNDDGSGGGGGGGSKDNEEDGERKR
                     RRSPRDGHSSPSRHHHQRDDGHSHGGGRRRGRGTGYAPLVESLETLSNTLISLNERQP
                     GHPDCEFYDVFVERSGKTQDAIGAVLMRIREREERREERRGRRRS"
     gene            321737..323131
                     /locus_tag="C_lini_390-1_FUN_000066"
     mRNA            321737..323131
                     /locus_tag="C_lini_390-1_FUN_000066"
                     /product="hypothetical protein"
     CDS             321737..323131
                     /locus_tag="C_lini_390-1_FUN_000066"
                     /codon_start=1
                     /product="hypothetical protein"
                     /protein_id="ncbi:C_lini_390-1_FUN_000066-T1"
                     /translation="MSRAAAREYAKSLIEFLIVAFTSADGIPAPGQDQRAFRVCKMET
                     ACRFDKDHFDNGPNCEAIHCEEQKDLFDEIKTNTWTEMQNISAAMRRAVSRGYLFPYR
                     GYWPCRGPLYDPHLMAHGVEYVVPVTDMNTERPQNEGPSDASQESYESCVRRHLAQPA
                     MPSMTTAPRNLKDAQPKPTPVIPFLRPDWNDQAGFESIWRNVFRNQIVALQGEAIWKE
                     IFLQCAQLQEPNETFNRHDADEALRLRKDLCQLAARLISVDSGLPPARAIAVAAVLTP
                     LLDPNPSPIATIDVEITGLLQKLFQARKDSEQERYRFAGDMIAFDDSWRYTKYHLKRN
                     REITLNDEHTREVAIENASIPLTEPEIKRLRAAGSYDIDCVVCDEEMGDPQDSHAAVR
                     LKCDAHHSIGKNCWMRFNRRKKGQYTNGIRCHSCADKIIGTWDVPINLELLDAYDIGT
                     STPLGLTLPGDLLE"
     gene            326118..326891
                     /locus_tag="C_lini_390-1_FUN_000067"
     mRNA            join(326118..326286,326371..326891)
                     /locus_tag="C_lini_390-1_FUN_000067"
                     /product="hypothetical protein"
     CDS             join(326118..326286,326371..326891)
                     /locus_tag="C_lini_390-1_FUN_000067"
                     /codon_start=1
                     /product="hypothetical protein"
                     /protein_id="ncbi:C_lini_390-1_FUN_000067-T1"
                     /db_xref="PFAM:PF13577"
                     /translation="MTEPLTSQHSCIGGTPAELLDRLAVSELCKGWPVYRDAGEWDKF
                     RSLFTIDAYVWTTWSGAQPIGHFIAISVIGQREKCAFIMHRECGTLVELNPETNRAVG
                     TMKATITQRFKSQDGCEYDVDCDCRFIFFCEKKSGGERSDWKAAFVKLVYEKDKVVPV
                     DGASVPVFKDEVLAKFPTGYKYLGAAQSSLGYKIDTQLVTGKNPESCEKMNESMGRWL
                     AGEQGTVGLFD"
     gene            328507..329769
                     /locus_tag="C_lini_390-1_FUN_000068"
     mRNA            328507..329769
                     /locus_tag="C_lini_390-1_FUN_000068"
                     /product="hypothetical protein"
     CDS             328507..329769
                     /locus_tag="C_lini_390-1_FUN_000068"
                     /codon_start=1
                     /product="hypothetical protein"
                     /protein_id="ncbi:C_lini_390-1_FUN_000068-T1"
                     /db_xref="PFAM:PF00332"
                     /translation="MKASLSLAALTALAATAEAQNWLGFNSGATKADRSAKFKADFEA
                     EFKTAQNLEGAPGDFNAVRLYTNIQAYSTDDPIEAFEAAIETKTYILLGVWTSGTDNI
                     DKEINALKKAVTKYGTKLTDLIIGASIGSEDLYRNSVMGVKNKSGVGADPKTLVGFID
                     DFKSAFKDTPLSKVSIGHVDTWDVWGNTTNKPVLDAIDWVGVDEYPYYENDKGNDIKN
                     AGKLFDKAYEATIATAGGKPVWVTETGWPVTGETWDEAVPSKENAKKYWDEIGCRQLF
                     NKVPTFWYNLRDSNPDNSMKFAITKDLSTTPLFNLTCPTTFDTPTGTSSSSATGTATA
                     KPSASSGSGSGSGSGSGSGSSSGSGANATVSTGSPSATSGSGSGSGSGSGAEASSTPS
                     SVASGASNLQFFTTGALAVVAGAFALLY"
     gene            332121..332219
                     /locus_tag="C_lini_390-1_FUN_000069"
     tRNA            332121..332219
                     /locus_tag="C_lini_390-1_FUN_000069"
                     /product="tRNA-Leu"
     gene            334657..335769
                     /locus_tag="C_lini_390-1_FUN_000070"
     mRNA            join(334657..335166,335278..335769)
                     /locus_tag="C_lini_390-1_FUN_000070"
                     /product="hypothetical protein"
     CDS             join(334657..335166,335278..335769)
                     /locus_tag="C_lini_390-1_FUN_000070"
                     /note="CAZy:GT32"
                     /codon_start=1
                     /product="hypothetical protein"
                     /protein_id="ncbi:C_lini_390-1_FUN_000070-T1"
                     /db_xref="PFAM:PF04488"
                     /translation="MLTMLPSSAISSRSVVAVLVSFALVVLLINSVWLYGPQTSIFHQ
                     PPSADHADLPSPQSLLEKPFPAKIWQSWKDDSQDPTDRTVGFPHQWRVVNPGWRYERI
                     TDANMDAYVRDNFDATIADLFAGMQDHILKADFLRYLILLREGGVWADIDVYPHQPVS
                     KWIPEVSHIGGYPVRHEGYLDSVNLVIGIENDHHKKPIWKGSPYSVQLCQYTVLAKPG
                     HPAIQTLVDQVTRNLQTLLGSKPQGASTTFEDVMTTTGPFAFTKALMDYFTQVTGKEH
                     TGDELESLAAPRKIGDVLVLPIDSFGWLAHEHTHEKGDPSILVEHLFIGSWRQGHPG"
     gene            complement(337291..338630)
                     /locus_tag="C_lini_390-1_FUN_000071"
     mRNA            complement(join(337291..338035,338099..338244,
                     338301..338459,338550..338630))
                     /locus_tag="C_lini_390-1_FUN_000071"
                     /product="hypothetical protein"
     CDS             complement(join(337291..338035,338099..338244,
                     338301..338459,338550..338630))
                     /locus_tag="C_lini_390-1_FUN_000071"
                     /codon_start=1
                     /product="hypothetical protein"
                     /protein_id="ncbi:C_lini_390-1_FUN_000071-T1"
                     /db_xref="PFAM:PF00295"
                     /translation="MAKILAPVVAALLPAVLVTAAPTFSNATGNGCTVTEYADIANAV
                     ATCTDITLSNIAAPANSPIDLQKLQNGATVTFDGTTTFATTVDKKFDPIIISGTDITV
                     TGAPGHVIEGNGAAYWDGLGSNGGGDKPNHFVVVKKTTNAKITNLNIKNWPVHCFSMT
                     GNQGLTVSGINLDNSAGDEPNAQSGSKAAAHNSDGFDISSSSNVLLENIRVHNQDDCV
                     AVTSGTNITVNNLYCYGGHGLSIGSIGGKSDNTVDGVVFSNSEIVKSSNGCRIKSNSG
                     TTGEVSNVTYQNITLTDIDTYGIDVQQDYLNGGPTGEPTNGVKISGIRFIDVAGTATD
                     HGYNYYILCGEGSCSDVTFENTKITGGGKGGSCNFPASGCPS"
     gene            complement(341815..342980)
                     /locus_tag="C_lini_390-1_FUN_000072"
     mRNA            complement(join(341815..342121,342401..342557,
                     342623..342814,342947..342980))
                     /locus_tag="C_lini_390-1_FUN_000072"
                     /product="hypothetical protein"
     CDS             complement(join(341815..342121,342401..342557,
                     342623..342814,342947..342980))
                     /locus_tag="C_lini_390-1_FUN_000072"
                     /codon_start=1
                     /product="hypothetical protein"
                     /protein_id="ncbi:C_lini_390-1_FUN_000072-T1"
                     /translation="MRRHDIVRGALEIDTEVGRLAGDMDAAKLYRQETIEYVHRCLGL
                     SGDARNHDTPANEIIAFFKIIGDAVCEAYDLEHRELLFREIEFFMETSEVEQQRRLSS
                     ELPTTEEYLATRMGTGAVNVCTILNDLPKDQQSVESIVPLLYNNVGSLAAAVSMVIDI
                     IEKSIKEFDSAAALLLNKFADDEALVSDLKIYIDACRLNCTGNLNWSLQTGRYGVSQQ
                     TITGGVTMRLG"
     gene            344510..346392
                     /locus_tag="C_lini_390-1_FUN_000073"
     mRNA            join(344510..345304,345366..345686,345951..346117,
                     346218..346392)
                     /locus_tag="C_lini_390-1_FUN_000073"
                     /product="hypothetical protein"
     CDS             join(344510..345304,345366..345686,345951..346117,
                     346218..346392)
                     /locus_tag="C_lini_390-1_FUN_000073"
                     /codon_start=1
                     /product="hypothetical protein"
                     /protein_id="ncbi:C_lini_390-1_FUN_000073-T1"
                     /db_xref="PFAM:PF00067"
                     /translation="MGLLVDGSLLDQLAAFFPAVLLATSVFYFLALGLYRLTLHPLAK
                     FPGPKISAFTGWFEFYLDLFGAPRRTFAFQVQRMHEKYGPIVRINPHELHVSDPDFFD
                     VLNAGGSARRDKYPPSASVQGTPDGIFGTVGHEAHRRRRGAVSGFFSKQSLLRDENLV
                     HDKANLLCNVFRSAMDEGRAINVRVPLLAFGTDFYCAHALGERGNMHLLEDEEKAQVW
                     RDSIVGLLHVTPVVRQFPWVLPYAFGLPSWFIRWISSDMALVVDVFTDILKQAEAAVD
                     ESKRPKAVEKGRSNLMDTILASELPKGEKTANRIAQEGFTILTASGDTLGRVMTTAIY
                     HLHCNPEYLARVREELKEIMPDPDVEVSLSKIESLPWLTPVGMTTSDLMLDPAAFPEP
                     KRFDPGRWEPSHPLYAQSTKHFVAFSRGHRNCIGLNLAWAQMYIALAKILRRFELELF
                     DVVRERDIDHHRDCFLGEPRDDTKGVRVKVLGLLE"
     gene            348921..350884
                     /locus_tag="C_lini_390-1_FUN_000074"
     mRNA            join(348921..349425,349536..350444,350526..350884)
                     /locus_tag="C_lini_390-1_FUN_000074"
                     /product="hypothetical protein"
     CDS             join(348921..349425,349536..350444,350526..350884)
                     /locus_tag="C_lini_390-1_FUN_000074"
                     /note="MEROPS:MER0080922"
                     /codon_start=1
                     /product="hypothetical protein"
                     /protein_id="ncbi:C_lini_390-1_FUN_000074-T1"
                     /db_xref="PFAM:PF00026"
                     /db_xref="PFAM:PF14543"
                     /translation="MALLSSAILALSLFGRNIQAWPQLPTDDGDFTSLTTLPTIPYTT
                     QDSIDVAPRGLSLPADEDTEAGMMMTLPVTSGPMRKRRTRSRRKILLDDMLDDDDLEA
                     ALPEAPPQRLKPPVSMRGLLPVDDDQVDVNGAFVTLPVIHSTKRGVFSRQVEAKLANR
                     SDVAYYAQLNIGTPPQAVYAQLDTGSFELWVNPDCTVLAAADQRFCEAVGFYDSARSS
                     TAVSMQTSKTLRYGIGAANITYVRDSLALAGSRSTMRQVQFGVATSSEDQFAGILGIG
                     YGEGVNTRYKNLVDELAAQGVTRTRAFSLGLGSKDEQEGAIIFGGIDTSKFSGALARL
                     PIVPAGQAPDGVARYWVTMNSLSLTPPSRRTRVYPNSRMPVFLDSGATLTLLPEALAS
                     MIAADFGSPGVDANGFYPVSCTLVGLNGTVDFDFDGMKIRVPYKEMIRELRTTPPTCY
                     LGIVPSSDFTLLGDTFLRSAYAVFDLDTNAAYLAQYSNCGTRTMPISRPEDIAAIRGL
                     CPDPTGAVAPPPATNGTTTPPASGSGLGSGLGSGPGAGSTLPTGPAPDMSGVPAAGTV
                     SPASATNPSMLAVISTVVLAAMFL"
     gene            complement(351315..353319)
                     /locus_tag="C_lini_390-1_FUN_000075"
     mRNA            complement(join(351315..352831,352890..353319))
                     /locus_tag="C_lini_390-1_FUN_000075"
                     /product="hypothetical protein"
     CDS             complement(join(351315..352831,352890..353319))
                     /locus_tag="C_lini_390-1_FUN_000075"
                     /codon_start=1
                     /product="hypothetical protein"
                     /protein_id="ncbi:C_lini_390-1_FUN_000075-T1"
                     /db_xref="PFAM:PF06985"
                     /translation="MAETAATPCRLVHRRRRSATDDGAVVPDPKRSREIGTDEACCSR
                     CRLLLTKEGLIELNSAGGLRHSSYAECCASAIEGCEVCVFIIVTIEKKKEYKWDADDV
                     LTFRNRASERRPGAVPFGIDVLEGSLSSGTVVISIYPYAEQGNPAGDGIYRRPLQRDV
                     KSERAISRARELYAACKESHKLCRYAKDTVLPSRVLDLGTAAAPTLKLFVNDTEEHGE
                     YAALSYCWGGPQRGLLKRRTLTNMEEGIRIEDLQQTVRDAIAVTRRLGFRYLWIDALC
                     IIQDCNADKEREIANMAMIYKNAAVTVAAGTAERAGDGFLDMKATYLPEHRFCVQMQA
                     DGGMGTVYLRAEAHIPKHTLDGRGWVLQEFLLSSRMLVFSEYELLWQCKETELRGVSG
                     NGNGGGLDYLQTQEGLPWSVFDEETESVFGNEDAERRYLWRTIVEQYTRRQLGYKDDR
                     LNALRGVTRELETVWRDGNEFGLWRRWFVELLAWSKKGCDEGDGEDKEEEKETVRETK
                     RAPSWSWASVNGRIRFTQMFEREDASVQEVNLLEAQVSRHVVLRCRMIDDEEVDPALF
                     EDWEGGKSRVDVFYDLDDSVDEVGERAVSYLLLGTIRDNGSLSGVALMVVEVGRGFFQ
                     RVGLAIFDNTQVWKDTKYRNVRLQ"
     gene            complement(354013..358069)
                     /locus_tag="C_lini_390-1_FUN_000076"
     mRNA            complement(join(354013..354108,354174..354324,
                     354412..354597,354682..355654,355767..355945,
                     356003..356036,356116..356342,356452..356553,
                     356677..357395,357554..358069))
                     /locus_tag="C_lini_390-1_FUN_000076"
                     /product="hypothetical protein"
     CDS             complement(join(354013..354108,354174..354324,
                     354412..354597,354682..355654,355767..355945,
                     356003..356036,356116..356342,356452..356553,
                     356677..357395,357554..358069))
                     /locus_tag="C_lini_390-1_FUN_000076"
                     /codon_start=1
                     /product="hypothetical protein"
                     /protein_id="ncbi:C_lini_390-1_FUN_000076-T1"
                     /db_xref="PFAM:PF00176"
                     /db_xref="PFAM:PF00270"
                     /db_xref="PFAM:PF00271"
                     /db_xref="PFAM:PF04851"
                     /translation="MSSLKRLLNEEDDELHYPDLSSMSPYGSVPPSYQGDQEYTGFHP
                     RQTLFQSPDASQETPVLEDLDSMDDVFSNILFHYTAGPQLGAIDFGDEAEAPPFDFEN
                     ALETWGRNTAAVSPEASYTYSTPQPSPGASSQDSLRVTHSPSLIPESSVTGSDYYLSP
                     RDDETDKVCYGMLYNVDVKLIGDMGVIDTKIRNTHHKESMRAPGRPVYQRFTLSEQQE
                     HVLLAFRGSDGGGSSSSGNDDGDEATEFGYLRSGPGKTLGELLRGGGDDGLEFEPIAQ
                     TTALRDTIGRAKKPVEAMVKVDINVYGPRAAAAKVGGKLSEGKLWLQKPDHARAGFPY
                     ENPHVLAVRKAEHALGDATMTTVRQVRGDDGDPSSPSGRQPREERLRLMMMEVYDSIQ
                     KKRHLRREDGVQGLKHELQEHQKQALAFMLERESGHIDLAYRLWHPVTEEGQEWFRHK
                     ITNIKQKSQPDERGGGILADEMGMGKSLSILSLVVTTLQNGQQWAQQEEQSKEKNQEL
                     HYSGSTLVVVSSALLIYEWKNEIAKHVQGNLNQIQYHGPKREKDIDKIKNSNIVVTTY
                     NTLAAEYEKKSSILHKIGWYRVVLDEAHVIRRPATTFFHACRSLHANSRWCLTGTPIQ
                     NKLADIGALFAFIRAKPFDEPAMFRRYIEVPFEQNGDARKIKERLILLLDSLCLRRTK
                     ELLALPGLEERVKELAFTPAEREQYDKTKRILMRTIKQKVGEVEKSSKFGLFQANLQM
                     RILCNHGTYQKPFSWSRRSHRLSRLEEREAAVSALGRNAEITCDGCHQPMPILGSSRL
                     RNEAEEQCAHVLCSECLEESDMSAPGGPTRSRHCPVCENWMRTAARSQQAAAAAPAAA
                     SPLIRVDGPGGVSGDVDMVDAPAAKTSADKDDELYFNHIGYSTKMEALIRDVKEDVWT
                     TKSIVFSCWTRTLHLVGMHLERAGVRFDMIDGNCPLSERQKILEKFAKEDGVRVLIMT
                     TGTGAFGLNLTCANRVFIVELQWNPSVENQAIARAIRFGQDQKVLVTRYVIKGTVEEE
                     MRSQQNVKSLAAIGFDEQVCDADQMDQSHA"
     gene            360496..364482
                     /locus_tag="C_lini_390-1_FUN_000077"
     mRNA            join(360496..360822,360976..361171,361244..362482,
                     362559..362670,362859..363134,363363..364482)
                     /locus_tag="C_lini_390-1_FUN_000077"
                     /product="hypothetical protein"
     CDS             join(360496..360822,360976..361171,361244..362482,
                     362559..362670,362859..363134,363363..364482)
                     /locus_tag="C_lini_390-1_FUN_000077"
                     /codon_start=1
                     /product="hypothetical protein"
                     /protein_id="ncbi:C_lini_390-1_FUN_000077-T1"
                     /translation="MAQTFGAVPDKDFHDDLGDALTQSADEFKALLDTNHVWDFEKAT
                     SRDVYWDLQAIQFQRQEKRTMMNLSRIQMFFDGMDGLQDVLEELEPSRAASIMAYVWG
                     PMRFLLKVTTVNDKAFDQILEVYQRLGHNIPPLEEYKQFFAGSLDARRCLLHLYRDVL
                     EFHRLAYKLFSLRTLWTRLHRATWRDLESTFAHLASSIALHADFIRTHGRRVHRDRLP
                     LLRAVDSGFAAAPPSPPPPPGSGPGPGLADHDFRRGYQQYEVAYAASWRQFRQREEDR
                     KSEQKARILKWIAAPNKTETLHESFVRKRSLCPDSGRWLYKRYDAVSNWMREDPPRDS
                     TLWVHGPRGMGKTILASLVVTRLRELIREGRVVPAGAQVGYFYCQEGDQDMATYLGIL
                     RSLLHQFVSAADVMTPDLTDDGNGDVDVDSNNTTTTNNNATILPLCADKITNSGGSSL
                     SSPEAALPLLEAFFDINPRQYLVVDGLDECAAPTEVQQAVAFLAAQVTRCEDVSQGSL
                     RVLFVSAASADVRRVMAKHGVPGEGGREVPLDVKNNAQDIRGYVRKRLEPAELTKANR
                     RFNLTEADVQVIEDQVAVQSEGVFLYAELAMEYLVKQMTKRELLEKVKPGMLPDKLST
                     MYDTLLGTLKDNLTQLSPEHWAKAKLLLGWLVCAHRPLKWHEIQAILAFDPDHDAVDF
                     DLRMIRTENVSDFLGSLVQVLPGDNIRLIHSTAKKHLVNTEHINDQSVQCDLAILCLR
                     YLSLRCFAAPDYTEAERRQHILQGYFSFQDYAASQWYKHIDSVITSCRDVFLLPAAVT
                     AATAAAAPSSPSSIYTHHLLASTSHPATTTTAATTITQQLRRDHYVAAFTSALDRFTS
                     AYDQDLEPSASPPHPDLPLDSIAAYSGLPFYPSLHRLWKHILAHQRRPVEDRNKIGIP
                     RLDAALALHRAAIETTVRPSTAAAVGADTIELYYGPNLYKCHRTLCAFFHRGFDARRD
                     RDAHQARHDRPYRCPLDACDYAPFGFSSNKDKDRHVRNYHPELSDAPSAFLQMSRRVE
                     PAKFRCNMCSKTFTRNINLKGHERSHFGERPYACSNCGKAFARLNDCRRHERIHMRRG
                     T"
     gene            379825..383713
                     /locus_tag="C_lini_390-1_FUN_000078"
     mRNA            join(379825..379945,380196..383570,383628..383713)
                     /locus_tag="C_lini_390-1_FUN_000078"
                     /product="hypothetical protein"
     CDS             join(379825..379945,380196..383570,383628..383713)
                     /locus_tag="C_lini_390-1_FUN_000078"
                     /codon_start=1
                     /product="hypothetical protein"
                     /protein_id="ncbi:C_lini_390-1_FUN_000078-T1"
                     /db_xref="PFAM:PF00096"
                     /db_xref="PFAM:PF04082"
                     /translation="MAMNDTAAKVEKNTSMTTPSSTPAAAAAANNSAAPATEDSAAST
                     ITVNTKTPATFPPPKTDKPRPHVCATCQRSFARLEHLKRHERSHTKEKPFECPECTRC
                     FARRDLLLRHQQKLHQTTTPSSRPRNRRESASSAAPGARARKNSVAGPNAAAAAAANA
                     AAASMRPRANTISHVDGNAMQMIAAANAQVAARGMPPGTHNRHPSLAGLPVHNMDFGG
                     MSAAMGHRGMSHGLPKLETHSINHMDFSGLRTAPPMAVFNPDFDYGDLLFGPGSTINP
                     NALHYNDSPQSMAMDQPSPFPHGLTSDLSTAQLDDSFDWLTGFEHQMSFQGAENAVDG
                     SSPSAISTTSQSGISDVMVDGSNHPAPAGTSSMWQPAVMGPPQVPNPFAMDLNGSVFP
                     DLLNGAPVSPQPAAQKMNDAYFSTPPPSLSSLSPSMVSGLSNNTQNLNHAALNFSHHA
                     GPETPSSLTGGNHGVSPVSTITESTRGAIVGALSQCSPFGGRRYSFATPSSPLSPGFQ
                     NTANSVPDHVKNLPSTQDLQRYVGAYLRYFHPHLPFLHIPTLTFEMPPSAANRSSPVG
                     GSGCLILSMSAIGALYEMDHVQSRDLFEMAKKMIQLYLEERRKADVRKADLRRAPAVP
                     ESSTSHHHPHQQQHPQESSVHTPVWLVQAMLLNVVYGHNCGDKTASDIASTHCAALVS
                     LAQAADLLRPVRVEPSDAHDTHMHDDANWSGLKSDSEEEQVDWLRWRAMEERKRTLYA
                     VFILSSLLVAAYNHTPALTNSEILLDLPCDEEFFAAESSTAFAAMGGVRAANHNRMTF
                     HEALGDLLRSNEKQQKQQLAFNNGQQPFGQAGSGGMNDGELKPSTLGCLILINALHNY
                     IWETRQRHHNKVWTNEETEKMHRHIEPALKAWQAAWASNPHHSLERPNPFGLGPLSAD
                     AIPLLDLAYVRLFVNLARSKEKFWQRDWDAMAEELSRGSEIVQHAEHSPASNTESTGT
                     ENSDNSVSSSVFAESPATQSSSPEFSSAKFPSQTTQTAPNRSTSRREKHLRKAAFYAA
                     DSLAMSDKLGVSFADFSSRELPLQAAMCAFDCAQVLAEWVATLQDRVGRYLGILGQDD
                     VDLSQVPAIMLLEEEDVKLLGKVREVLASAEMKMNFELVQGNVVDVDTRMHMDDHAGY
                     AAKILRVTAYMLDKAAVWPVTHLKARCLEAHATHVRARAEKSVMTSE"
     gene            385656..386204
                     /locus_tag="C_lini_390-1_FUN_000079"
     mRNA            385656..386204
                     /locus_tag="C_lini_390-1_FUN_000079"
                     /product="hypothetical protein"
     CDS             385656..386204
                     /locus_tag="C_lini_390-1_FUN_000079"
                     /codon_start=1
                     /product="hypothetical protein"
                     /protein_id="ncbi:C_lini_390-1_FUN_000079-T1"
                     /db_xref="PFAM:PF08592"
                     /translation="MSSQPPSSPLRVLQASTVFVNTALAGLNLGLSVLVVPRLLESPT
                     PLMLRQWSGMFRRASRLLPLPTILCALSYWYVAYATAAAAAAARGRVSAGGDRSRLLA
                     VAGALCFSVLPWTKVFLVEINRKLFAKVKETEGMGLVAVGLTQEEEEGAKYLVDQWGL
                     YNLGRSVATGLGGAVGLYATVF"
     gene            complement(386559..388229)
                     /locus_tag="C_lini_390-1_FUN_000080"
     mRNA            complement(join(386559..387964,388085..388229))
                     /locus_tag="C_lini_390-1_FUN_000080"
                     /product="hypothetical protein"
     CDS             complement(join(386559..387964,388085..388229))
                     /locus_tag="C_lini_390-1_FUN_000080"
                     /codon_start=1
                     /product="hypothetical protein"
                     /protein_id="ncbi:C_lini_390-1_FUN_000080-T1"
                     /db_xref="PFAM:PF00324"
                     /db_xref="PFAM:PF13520"
                     /translation="MFGSKEKTPQASEGEVTPTNGSKTDLETGETGGLHRTLHSRHLQ
                     FIAIGGTIGTGLFLGSGKAIATSGPVGTLIAFIFIGSIVYSVMTALCEMATYIPVPGA
                     FTSYASRFIDPTLGFAMGWMYWFSWSITFALELTAAGVIIQYWNDTLSIAIFITVFWV
                     VFTALNFMPIRMFGEVEMWFASIKVVTIVGFIIFAICVNAGVGRQGYLGFKYWVDPGP
                     FNASIVEGSVGKFIGFWSVLITAGFSFQGAELVGIGAGETKDPEKSVPSAVRWTFWGI
                     FSLFVSTIFFVGLLVPSNDPSLLLDSQDASASPLVIAANLAGVRVLPDIINAVLLTAV
                     HSAANSNVYSGSRILVSLANERCAPQFMTWTNKFGTPYMAVATTSAVGLLAYMNLSEN
                     GGVVFDWLLNVTAVAGFISWSCINICHLRFMAALRAQNIPRSTLPYTAPLQPYLSWYG
                     LFFNVLIILTNGFAVFIEWSTSDFFTAYVSVMLFVVLLVGHKLLNRSWPLKAIDADVT
                     SGTLRARS"
     gene            392073..393131
                     /locus_tag="C_lini_390-1_FUN_000081"
     mRNA            join(392073..392188,392258..393131)
                     /locus_tag="C_lini_390-1_FUN_000081"
                     /product="hypothetical protein"
     CDS             join(392073..392188,392258..393131)
                     /locus_tag="C_lini_390-1_FUN_000081"
                     /codon_start=1
                     /product="hypothetical protein"
                     /protein_id="ncbi:C_lini_390-1_FUN_000081-T1"
                     /db_xref="PFAM:PF09130"
                     /translation="MALSLPKIGILSIGDMGMGIAKLLVSKGFSVATNGQGRSQATLK
                     RARDADVEVLDSDVHLVESRPFILSVAPPRDALGIAQRIIDATRAASLEKPLYFTDLN
                     AVSPATCKRMAGMFDDAGSPVRFVDGCIIGGPPKLKISPGAGPGAGGPPGSWYVPSMP
                     ASGRYPLAEACAELAETLNMRHISPEVGAASGLKMCFATATKGFMGLGIQAFTTASAL
                     GVVGELRREMREAAPGLLDFAEASIPLVPPKSYRWVREMEEISDTHRDEGGFETGADV
                     FRAMAELYRIMAEDPVLGAEKVGDRRAGETVDDLAAALVEGLTSRKKKSPPAA"
     gene            complement(393381..395732)
                     /locus_tag="C_lini_390-1_FUN_000082"
     mRNA            complement(join(393381..394586,395472..395732))
                     /locus_tag="C_lini_390-1_FUN_000082"
                     /product="hypothetical protein"
     CDS             complement(join(393381..394586,395472..395732))
                     /locus_tag="C_lini_390-1_FUN_000082"
                     /note="MEROPS:MER0005900"
                     /codon_start=1
                     /product="hypothetical protein"
                     /protein_id="ncbi:C_lini_390-1_FUN_000082-T1"
                     /db_xref="PFAM:PF01979"
                     /translation="MDPQLPNKNEIREQAAEGEPITQTQASTLASAETDVTGFGPIKG
                     GTAATAQSMHDKQQNFIAKTGDVARKPAQEITREDAAAIQSAENATIGLSGGKIAFVE
                     DNGSSRVNTLEVEPQNDIDLQGKFVCPGLIDCHVHIAVTPGAASLSSYRDMTETKSLL
                     RQPSVLKSMLHRGFTTVRDCGGATLAMKEAVEEGIHPGPRLFISGKALSQTGGHGDMR
                     GRHDTIPCCGGAVSGISRIVDGVPECYRVARDELRQGADFIKIMGGGGAASPTDRIDQ
                     LQFSDDEIRAIVTVAKNAKTYVTSHCYTTEAVRQAIAQGVRGIEHGNMIDLETAKLMV
                     ETGTFLTPTLVTHFVSKELHFLDAESEAKVTTVLERGLATLKMATEVGVTICFGTDLL
                     GPTHFAQSKEFSIRSQVQTPTQVLQSATTNAARMLGQEGKLGQIKEGFTADLLVLDCN
                     PLDDISVLDKPEESVLVVVKDGRVMHSQLTSMGNTGKD"
     gene            complement(396799..397654)
                     /locus_tag="C_lini_390-1_FUN_000083"
     mRNA            complement(join(396799..397269,397456..397473,
                     397532..397654))
                     /locus_tag="C_lini_390-1_FUN_000083"
                     /product="hypothetical protein"
     CDS             complement(join(396799..397269,397456..397473,
                     397532..397654))
                     /locus_tag="C_lini_390-1_FUN_000083"
                     /codon_start=1
                     /product="hypothetical protein"
                     /protein_id="ncbi:C_lini_390-1_FUN_000083-T1"
                     /translation="MHVPSIRQSATVGIAFCAIVAVAAPVATPVDLGADAVDIVKRAP
                     EPVPFNGFIVTRDELEKRRDRNNKCRRDKGRGRKNCNYDDYENYRGKGDHVQDQPNEA
                     DHEDNDLNKRDGGGDGDNQNNGAWDDMLNMGGYGGGRGGKGGGGGGGGGWGGGGGGRG
                     GCKGGKKCGGGWGDDWNDDRRGGRKGGKKGPWRGDENPENVDD"
     gene            402085..403081
                     /locus_tag="C_lini_390-1_FUN_000084"
     mRNA            join(402085..402310,402322..402635,402734..403081)
                     /locus_tag="C_lini_390-1_FUN_000084"
                     /product="hypothetical protein"
     CDS             join(402085..402310,402322..402635,402734..403081)
                     /locus_tag="C_lini_390-1_FUN_000084"
                     /note="CAZy:GH75"
                     /codon_start=1
                     /product="hypothetical protein"
                     /protein_id="ncbi:C_lini_390-1_FUN_000084-T1"
                     /db_xref="PFAM:PF07335"
                     /translation="MLPRINIFVLLTLVVTPALTLDVPSNVKDFYSFVRGRNKCKHAL
                     SKGFHSSEGDSGGTCLVKLGLHCENLMLTDEHFVYCGDYLDEYQIIYLQGKNGQLANM
                     DVDCDGAQGGGDGRCASSTDTQSETTFRDTLRGYGTAGRDLNASLHSYVVFGNEGTKS
                     GWPTFDPTQHGVRPLSLMAIVYGIWGDTNGDDGPEAMVGEASISLATACYGNSVNGNS
                     GHDDNDVLYIAFTGDEAVPGANGAAWNATNSDVFADSITELGNRLVARVGSGCGGGPS
                     VEKWPMYFAAVIGIALTMS"
     gene            409008..409576
                     /locus_tag="C_lini_390-1_FUN_000085"
     mRNA            join(409008..409278,409374..409576)
                     /locus_tag="C_lini_390-1_FUN_000085"
                     /product="hypothetical protein"
     CDS             join(409008..409278,409374..409576)
                     /locus_tag="C_lini_390-1_FUN_000085"
                     /codon_start=1
                     /product="hypothetical protein"
                     /protein_id="ncbi:C_lini_390-1_FUN_000085-T1"
                     /db_xref="PFAM:PF01738"
                     /translation="MAGFNATEFFGAHGPAVTDPKVEKAIAYMRDKMDIQKIASTGYC
                     FGGRYAFRALGLSQNKGVQVAFAAHPTLLGDDEIKAIKGPASLALAEDDKGMLAKRRA
                     EIEAAMGTTGQPFTISLYGGTPHGFATKPDLNIPVQKAAKEDAFLQAVRFYENWL"
     gene            410122..410929
                     /locus_tag="C_lini_390-1_FUN_000086"
     mRNA            join(410122..410690,410749..410929)
                     /locus_tag="C_lini_390-1_FUN_000086"
                     /product="hypothetical protein"
     CDS             join(410122..410690,410749..410929)
                     /locus_tag="C_lini_390-1_FUN_000086"
                     /codon_start=1
                     /product="hypothetical protein"
                     /protein_id="ncbi:C_lini_390-1_FUN_000086-T1"
                     /db_xref="PFAM:PF00106"
                     /db_xref="PFAM:PF08659"
                     /db_xref="PFAM:PF13561"
                     /translation="MASSFRKRVIIVIGSASGMGLATAKTLLAEGAKVGMSDVNGAAL
                     DRVVKELDTEQQDRVFHRASDVTDRQSVKGFLEEAKSRFGSVDGVANFAGCGGHELGT
                     QSIWETSDEEFEFITGLNIRGAFHVLAEALKPGYLSHGGSFVHVGSMFSLQGFYKGAV
                     FAGSKHASLGMVKSAAKEVGERARVNCVLPGAIDTPMHQANLARVPKDFPAPTIVGKA
                     KEVADVTVFLLSEKSAFVNGAAWSVDGGAGL"
     gene            complement(414356..416558)
                     /locus_tag="C_lini_390-1_FUN_000087"
     mRNA            complement(join(414356..416247,416306..416335,
                     416531..416558))
                     /locus_tag="C_lini_390-1_FUN_000087"
                     /product="hypothetical protein"
     CDS             complement(join(414356..416247,416306..416335,
                     416531..416558))
                     /locus_tag="C_lini_390-1_FUN_000087"
                     /codon_start=1
                     /product="hypothetical protein"
                     /protein_id="ncbi:C_lini_390-1_FUN_000087-T1"
                     /db_xref="PFAM:PF06985"
                     /translation="MAESSRTGCILNFGIETSNNYLLQWLRLDAKCAPEPLDPDNVEW
                     IKSELRSCEDDCGHAKPASSFLPTRLIDVGQSEKDVPRLVVTEDMLNSRTVDDVDYAA
                     LSYCWGPKEDALQQTKTTRDTMSAHCQGMPLSSLSPVVRDTVKVCRALDIRYLWVDAL
                     CIVQGDKADWDRESQMMGQVYYSCSVAICPVSSRSCLEGYLGVRPGGLDVDFQSSRHQ
                     HIRGTYRLVPSSTDVDEDRMGYPRPGPPLYLDLSRSSWDHRGWTFQELVLSPRMIIFG
                     PSMAHFVCETKTKSENGAVGTDQVHGPLRSAINQVLGEGFDEMDRSAESTRVVYRQWT
                     YVGEVQRRIWTYRTDIFPGLSGLAQAFAAITGDTYLAGLWKNNLHYQLVWEMARPLPG
                     DLASLVDSLQDANPYIAPSWSWASRMSYHEHLPDWSFAVSSKVEEMASAADETEKAYS
                     LGAELPSHVRCEFSLIDYRMDLQGSNLFGPLNGAFLHIKGRMCPFPSDVRREALGPSG
                     DCRPSYGKFSGGIGTCMLDWGVGKTSVQTPESMRLFLVSSCCSATLEWRRAKWFADCD
                     DEDFDDWMPSDAEVGGSSFPKGYESIETCRYCADPKHKRTGWGLVVHPTEESRSYVRV
                     GAFVIFAHKGGMDLFRNEAEEIILV"
     gene            complement(429286..429729)
                     /locus_tag="C_lini_390-1_FUN_000088"
     mRNA            complement(join(429286..429625,429722..429729))
                     /locus_tag="C_lini_390-1_FUN_000088"
                     /product="hypothetical protein"
     CDS             complement(join(429286..429625,429722..429729))
                     /locus_tag="C_lini_390-1_FUN_000088"
                     /codon_start=1
                     /product="hypothetical protein"
                     /protein_id="ncbi:C_lini_390-1_FUN_000088-T1"
                     /db_xref="PFAM:PF07110"
                     /translation="MSLTAKMPVTVTVLYPNDADAKYDIDYYVNRHMPMAAAQWKPSG
                     CLSWTVTKYQATPDGKEPKFAFAGILTFESLETVHKALASPETAAVMQDVPNYSNKEP
                     VFLIGEDLKTTAA"
     gene            complement(432203..434491)
                     /locus_tag="C_lini_390-1_FUN_000089"
     mRNA            complement(join(432203..432749,432804..433384,
                     433483..433907,433963..434134,434315..434491))
                     /locus_tag="C_lini_390-1_FUN_000089"
                     /product="hypothetical protein"
     CDS             complement(join(432203..432749,432804..433384,
                     433483..433907,433963..434134,434315..434491))
                     /locus_tag="C_lini_390-1_FUN_000089"
                     /note="CAZy:GH18"
                     /codon_start=1
                     /product="hypothetical protein"
                     /protein_id="ncbi:C_lini_390-1_FUN_000089-T1"
                     /db_xref="PFAM:PF00704"
                     /translation="MYPKGGNSDVIFTVPRVSADGCWAVAQRCGISEADLKKYNTRAN
                     FCLSTGSPPMPAPVEVPGNQKPTGNTNLADLNPCPLKTCCNIWGQCGTTEDFCVASKS
                     ETGAPGTATPSSHGFYRKQSISNCGMHIVRSSPPASIIRVAYFSAWNHNRPCLWMHAD
                     QIDTSRYTHIHFAFADLTPDFRVDVSKVQDHFDRFKAMRGVKRIISFGGWDFSTKPAT
                     YQILRNALKYENRQRLKQNVAEFVNSHSLDGVDLDWEYPGEPYIPGTPAGNPKEGLDY
                     FLFLFETKRTLDPSKLVSFAAPASYWCLKAFPIKIIGVWLDYIIYMTYDLHGQWDHGN
                     KWTSSGCPGDDCLRSHVNMTETVNALSMITNAGVPSKNVVIVGVTSYGRSFRMTDPGC
                     TGPSCTFAGTSAESPARKGHCTDTAGYISNAEINGIIAASGNVKTYMEAGSDILVYDD
                     YEAFNFAGTTDWAVDLQRVLYDESSDSQFPPSVETLPCNREYKSLDAIIADKDRIPSY
                     CADQYILTVLERTLGGALDEYDSIMKTDYDSKYNSFARAIKQTWDANLVEFYQLHTDE
                     HYSCLMQRFDNGSWRNESIACPPKHSSGYAFSIYLIPKDEDRLYAFIEDKYHIAREWI
                     AGSVVQFAR"
     gene            436120..437858
                     /locus_tag="C_lini_390-1_FUN_000090"
     mRNA            join(436120..436164,436247..437147,437221..437858)
                     /locus_tag="C_lini_390-1_FUN_000090"
                     /product="hypothetical protein"
     CDS             join(436120..436164,436247..437147,437221..437858)
                     /locus_tag="C_lini_390-1_FUN_000090"
                     /codon_start=1
                     /product="hypothetical protein"
                     /protein_id="ncbi:C_lini_390-1_FUN_000090-T1"
                     /translation="MAATLPARPVRDPQDVPFQLGQELMRLCVVHGIRYHADFCFGPA
                     AVLRGSLPLFTRTLNARVIMSNQIPDLDPGHPDDLPYCIWYPDVPSGNALRDLARRCP
                     FMAYHAARACAVAGYTDVYKETAQTANLLPEITIAEEARESGCLDIFNLIMDAPVRYK
                     VFDDYTLTFNTSTPKPAFLNAKTAVRPYLQATQKFSTPFGLPSDEGTSAKLADTDALF
                     KYESSRGFIEPTLSITEDMSIDLVGDDGMIETIKKVAPPADEVVLKLFCQPLPADITT
                     CHKDLLILIAAYNSNIDRYHQLQHPRLIDTEIQCIIRGIYHNSLFARWWKTQRFPEDY
                     GRDIRKAISARGIINNDLSYILSPQGANPWMIWYPSVAHPAAYETLVRSKTSMRHAAA
                     RAAIYANYQSLFDKLIQVDGDDGGPAPVVLDYNLLNEALRSHNAYYRETLERIAAERQ
                     ADVSQRRPDPLVQDLRSATLCFFVRKGDRVPQLRVGTNTGPGGSYTVYNSMKCDTTGV
                     EMYLSIPDGWRLPLPEGFD"
     gene            complement(445941..447251)
                     /locus_tag="C_lini_390-1_FUN_000091"
     mRNA            complement(join(445941..446409,446495..446994,
                     447078..447251))
                     /locus_tag="C_lini_390-1_FUN_000091"
                     /product="hypothetical protein"
     CDS             complement(join(445941..446409,446495..446994,
                     447078..447251))
                     /locus_tag="C_lini_390-1_FUN_000091"
                     /codon_start=1
                     /product="hypothetical protein"
                     /protein_id="ncbi:C_lini_390-1_FUN_000091-T1"
                     /translation="MDGVPWEDLPHDDYGPGLLVTVWTLAAVAGAFIGLRIYCKFSRG
                     RGLWLDDHVLFASWCAMLALCAFITVDVSYDFGKHNWDVTPGNWSWLLLYANLAGSLS
                     IIAAAWSKTSFALTLLRIAQESPERWMKRLVWFIIVSINVALGLSVLFTWIQCWPVEK
                     TWRTASTPGTCWPKSVVMGYNIFTAAYSGVMDIVLAVLPWRIIWGLTMTKREKLGVLI
                     AMSMGVFAGAVSFIKIRTIAAIGAFDIIDTVELVIWGAAESAVTIIAATIPILRALFR
                     DNRPAPARFATDEESMIRRLGAATVAAPVARGSRSDLELVEWKHTTPLDHKGERSLES
                     RYIIWRTRGFAKEPRRKRPPTPPEVFKGGLGDTEYSGSLELSRRLR"
     gene            451430..452455
                     /locus_tag="C_lini_390-1_FUN_000092"
     mRNA            join(451430..451735,451820..452455)
                     /locus_tag="C_lini_390-1_FUN_000092"
                     /product="hypothetical protein"
     CDS             join(451430..451735,451820..452455)
                     /locus_tag="C_lini_390-1_FUN_000092"
                     /codon_start=1
                     /product="hypothetical protein"
                     /protein_id="ncbi:C_lini_390-1_FUN_000092-T1"
                     /translation="MLASLLMAALGLAARVLAQEAACYAPNGELANNETYVPCNKLGI
                     NQSGVFSSCCALDGPPDQRDTCSSSGLCINRQGQPQRGYCTDRTWKSKACNHVCTDVQ
                     TGGNPGNISFMTACNDGTAKYCCGRSNTTCCGTNAAFTIATQEAVCTANSTSSDGTTA
                     EESSPFKGATIGLAVVAGVSLLAGLLSTTWLWKQNKKLKTELAEKTELSSRPMEPQFT
                     GATSSYAGTSPQQTYKSHYGTSSPPPPMSPNSDYRHGNVNRYSELDASAAVARSEMGS
                     PSPYDQPGRETPVPGHGNGQGTGSYGSPMHSPHLPQS"
     gene            complement(453059..455173)
                     /locus_tag="C_lini_390-1_FUN_000093"
     mRNA            complement(join(453059..454332,454954..455173))
                     /locus_tag="C_lini_390-1_FUN_000093"
                     /product="hypothetical protein"
     CDS             complement(join(453059..454332,454954..455173))
                     /locus_tag="C_lini_390-1_FUN_000093"
                     /note="CAZy:GH10"
                     /codon_start=1
                     /product="hypothetical protein"
                     /protein_id="ncbi:C_lini_390-1_FUN_000093-T1"
                     /db_xref="PFAM:PF00331"
                     /db_xref="PFAM:PF00734"
                     /translation="MRFSALAAAGLLALPGVSANLHELAVAAGKKYFGTATDNSELTD
                     AAYVEILKDSKMFGQITPGNGQKWQFTEKRVARRTPLRHAGFTEKSQGVFYYTSGDEI
                     AALAKTNGQLLRCHTLVWHSQLPSWVSSGTWTKEQLTAIIDTHVSNVAGHYKGQCYAW
                     DVVNEALNEDGTYRDSVFYKVLGTDFIPISFKAAAAADPDAKLYYNDYNIELAGGKQK
                     EVLNIIKSVKDAGARIDGLGLQAHLIVGSAGSRSALAAVLKSYVDAGVTEVAYTELDI
                     RHKAIPADAAAQEQQATDYVSVVGACLDIPECVGVTIWDFTDKYSWIPSVFPGTGEAL
                     PWDENLKPKPAYTSISSLLAAAGAGGAAAPATSAPPAAAAPTSAAAATPTSEPAAVEP
                     TPESSAPPAAEPTTVPESSAPSAPVTTPKASVPAAAAPAPASTLVTSVKSKCAGGAAA
                     EAAPTAAAAAGGAARWAQCGGIGFTGATACQTGLTCEKQNDYYSQCV"
     gene            complement(456740..457643)
                     /locus_tag="C_lini_390-1_FUN_000094"
     mRNA            complement(join(456740..457048,457133..457336,
                     457398..457643))
                     /locus_tag="C_lini_390-1_FUN_000094"
                     /product="hypothetical protein"
     CDS             complement(join(456740..457048,457133..457336,
                     457398..457643))
                     /locus_tag="C_lini_390-1_FUN_000094"
                     /codon_start=1
                     /product="hypothetical protein"
                     /protein_id="ncbi:C_lini_390-1_FUN_000094-T1"
                     /translation="MQTKIFAVAVAALSMASVQGAIAPRATIGPTVIVIPQITINPNE
                     LLPTQAIFSTLDLLRADIVKTTNLVNQLTVTTTNTLLSRISQATAVLAQATANVGTIV
                     AKITEILNLLKSPPSTTPTLPGAPSTTPTLPGTPSVPALPDLGGVAEDLVRAAQGLAR
                     EITAQLQILQQQASGFTNILLLPTYFAAQAALATVLATVGTISNLALGTAAAILQTAN
                     ATAATIESILVRVQKAQVKLNPVLVIGLNPDIVF"
     gene            complement(461146..462405)
                     /locus_tag="C_lini_390-1_FUN_000095"
     mRNA            complement(join(461146..461339,461422..461558,
                     461602..461645,461797..462009,462253..462405))
                     /locus_tag="C_lini_390-1_FUN_000095"
                     /product="hypothetical protein"
     CDS             complement(join(461146..461339,461422..461558,
                     461602..461645,461797..462009,462253..462405))
                     /locus_tag="C_lini_390-1_FUN_000095"
                     /codon_start=1
                     /product="hypothetical protein"
                     /protein_id="ncbi:C_lini_390-1_FUN_000095-T1"
                     /translation="MEYSGMKSGVARSEEGERLSDIAHNLPPIPVSGFSSVIQVVTYI
                     LSVLSTLVPEGMLAYYQIRIREDMFYFEVIYFASSILTKLAVAVMILRLSSTSVYAYI
                     IWGNMAVLGTNGFICMVIMLGWMLVSYAGSVSWPWPPDAKRRKISLQVILSLGIIVSS
                     AGLVRMGYYHAYDTKAHPHESLYNWGHTVLWSVLEACLGIIACYLPPLRKLFASFYPS
                     SQGKSGDHSRGMDSNVSKGLQSVIYTRC"
     gene            462957..463490
                     /locus_tag="C_lini_390-1_FUN_000096"
     mRNA            join(462957..463141,463295..463490)
                     /locus_tag="C_lini_390-1_FUN_000096"
                     /product="hypothetical protein"
     CDS             join(462957..463141,463295..463490)
                     /locus_tag="C_lini_390-1_FUN_000096"
                     /codon_start=1
                     /product="hypothetical protein"
                     /protein_id="ncbi:C_lini_390-1_FUN_000096-T1"
                     /translation="MVCMPAAYLKKLREKALLELAAAAEAASEGRKDTPLVSDGDVLV
                     GGLRVWPCQICRKTLRDCNCVGFLVTLIPAKDLLQKPLSYAASQDRSSVQEQGSREQI
                     EAYAEVVRRDPGNRAPPFLGASSM"
     gene            complement(464233..466589)
                     /locus_tag="C_lini_390-1_FUN_000097"
     mRNA            complement(join(464233..465276,465367..465843,
                     465931..466250,466487..466589))
                     /locus_tag="C_lini_390-1_FUN_000097"
                     /product="hypothetical protein"
     CDS             complement(join(464233..465276,465367..465843,
                     465931..466250,466487..466589))
                     /locus_tag="C_lini_390-1_FUN_000097"
                     /codon_start=1
                     /product="hypothetical protein"
                     /protein_id="ncbi:C_lini_390-1_FUN_000097-T1"
                     /db_xref="PFAM:PF04082"
                     /translation="MANPLAQARVSAPAVSQAALPLTAVAVVDENPPTQCLPPPPGPL
                     RKPRRRNHHELYDKIARIESLLSQNGVHPEPEPGPGPSKGRNPRICPPSQTREMEGVQ
                     EYAETRPPRTHVAKGQLVQTWNGGLEFRDSRAMAVVFEDTQFHTISALIDVEFDQATW
                     LPAVEVPHNGRRSLDPNGSSSAAQPSVCVPSAHTINVLWDVFLDRVDPVTKIIHAPTF
                     RMRVVEAANNFTNTPLATLALLFSVFLTASGSLSEQEHWEKLGVCKSDAVAEYTLGLK
                     RALTEMNYLKKHNLDVLRSLAFYSLFQQTRYGSHDPWVLNGVVVNIAYRMRLHLDGSH
                     ANLSPFECEMRRRLWWQIVILELRSGGAFGTGSHLLPSGRDTRIPLNVNDVDLIPAMI
                     IEPRPRDGPTEMSFCIMTYEAKKHVLSLPRLLSIDDVLWSQMPSSPTHPYGSPSTERS
                     ETIKLLQTFVEEEERTLGPLEDRLCPDPATNPLHAMARWGREALSRIAQLIMTPMEEA
                     SEWGTEVHGPDDNFFRINLAANEEALLARQAAGRRFAWHADIDFRMQTFYYLGAQLRT
                     RVAGSMADRVWAVMERTYALRGELWELKDKENMTLGNLLLAAWERRVAYFAGEGVVLP
                     EAPFLTRLRDEVMTIKAEALGIF"
     gene            468319..469406
                     /locus_tag="C_lini_390-1_FUN_000098"
     mRNA            join(468319..469097,469199..469406)
                     /locus_tag="C_lini_390-1_FUN_000098"
                     /product="hypothetical protein"
     CDS             join(468319..469097,469199..469406)
                     /locus_tag="C_lini_390-1_FUN_000098"
                     /codon_start=1
                     /product="hypothetical protein"
                     /protein_id="ncbi:C_lini_390-1_FUN_000098-T1"
                     /db_xref="PFAM:PF04479"
                     /translation="MSTNDTFIPTYETCKEVTDECPVEFTVYGTDLSKPAATFFGIAF
                     GVLLVIQLYFGIRSRTWSFIIWLGIGTIFEVLGYWARTKLAENPWDLDAFAQQYLTLL
                     LAPTLVAAAISVTFKHLVIWYGAQWSVLRPSLYPWVFVGTDFLSIFIQVAGGAITAAN
                     ASGSSSESMAKAGEKLVIGGVAFQVANMVCCGLLMLVYIVRRRSGLARGDRPHEDAYL
                     INSDGQSLSRASATEEEAGRVRKFVYALVVAYIAILIRCSYRIAENIPAISLDILRNE
                     PLFLGLDSAMIMIAIGAVTVFHPFIFFPFLRESKHMKKRSKHQGDYRMQDMS"
     gene            470404..471102
                     /locus_tag="C_lini_390-1_FUN_000099"
     mRNA            470404..471102
                     /locus_tag="C_lini_390-1_FUN_000099"
                     /product="hypothetical protein"
     CDS             470404..471102
                     /locus_tag="C_lini_390-1_FUN_000099"
                     /codon_start=1
                     /product="hypothetical protein"
                     /protein_id="ncbi:C_lini_390-1_FUN_000099-T1"
                     /db_xref="PFAM:PF01073"
                     /db_xref="PFAM:PF01370"
                     /db_xref="PFAM:PF04321"
                     /db_xref="PFAM:PF13460"
                     /db_xref="PFAM:PF16363"
                     /translation="MRLTPDQRSLAGASAEAEAGPTPGQPARAATGKRVVFTGGSGVI
                     GPWVIQELLRHGHEVLNLDIVPLENPAVHTMKCDVTDAGQVYSALHTQIHLTQPLAKA
                     AVPDAVIHFAGYARPMLAPDNEVFRANITGIHNVVEAACKLGIKKVILASSMTVYGVT
                     FAEGRRAFASFPIDEGVECNPTDSYALSKLLGETVARSYASRFGVDIYCLRIGPIVEP
                     QDYVTAFAAYLGRP"
     gene            471154..471390
                     /locus_tag="C_lini_390-1_FUN_000100"
     mRNA            471154..471390
                     /locus_tag="C_lini_390-1_FUN_000100"
                     /product="hypothetical protein"
     CDS             471154..471390
                     /locus_tag="C_lini_390-1_FUN_000100"
                     /codon_start=1
                     /product="hypothetical protein"
                     /protein_id="ncbi:C_lini_390-1_FUN_000100-T1"
                     /translation="MCHRCLEADGLGWQVFNATNDEMTNDEKTAEFLARVSPSTPFTR
                     EMGEHEAPISNRKIQEVLGFKEEHPWRRHYTAPE"
     gene            472751..476053
                     /locus_tag="C_lini_390-1_FUN_000101"
     mRNA            472751..476053
                     /locus_tag="C_lini_390-1_FUN_000101"
                     /product="hypothetical protein"
     CDS             472751..476053
                     /locus_tag="C_lini_390-1_FUN_000101"
                     /codon_start=1
                     /product="hypothetical protein"
                     /protein_id="ncbi:C_lini_390-1_FUN_000101-T1"
                     /translation="MALQERPDPHRTHRGIIPSALDADTHPASSNTAMSPAHHHHHQH
                     HHHHQHHRSLLSATDAALNFAASFHRDAQACRGTLERRRLHETYRDKILAVDGIAANV
                     AAALLPLLRGTVQNSLEHHEDDNDDDDVNDDYGIVTGTATGTGTGTDNGNNPSRWNDF
                     DRLAQRGRRMRDRESQHLQHRSGIIAAWGPECFGHYGWHALPLPLLRQLHDLAVLVPR
                     WGDVVELLNAKMLARHELRVVGGRNKALRVGEHSPASKVQAAHSPVERSDILAALEWA
                     QTRAVSSSSSSSSSSAAVAARRGVKRAARRINGAPIREFGLKRDAFGMVVPLDECETE
                     VGNEDAVDDEDEDEVDEVDEDAEDVEDDADDGHSIVGHLTRPAKRTRLSAPSTRYGLS
                     VSPDGRKSRGTRQGRARGNHSPGSEPEDLEESELLEPSEESGAETEDQAYRDESGDSD
                     HISLGATRMIEKGMKNGIHAVTGTKEDSVLSDGLGNVQEAMMGNAAGGGVTAKTPSLA
                     SWPEDRETVSVANEQPRDAISPESTETGAESEEESGGDETMASTAAKDGAEEETTGIS
                     KSRDKHRCDLEGLDDGYQGDRGSSETSAAHQQGLQEEKTPRTIFPGPTSVSDAVPGQS
                     RAGIPSALQGPASHPVADRTLASSLNTGAAVSKLGHYLSPPLTSGSEGTGRAPAAPGT
                     GPVSTGSSSPPPLLLPQQQQQHQQQQTILQALQARHTETIRRIIKDLRRPHASEEVSR
                     HRRLQLDWLGPERWARIYAAPDPRGRRLGRGCVSSPDEADVWYLTWASFREHAEAGGV
                     FGRPVVVRQEFQDSGAYDVVDYVDMLWQRFPEKQVDVQDGATGATSSMSLAEYCLAVA
                     DVDLGSADAAAAISSITNLRRLARADEPLLSRLPRFRLLSTLADRVAGTVGRGGHFIM
                     NDVQGCLGFDLLSFAGAFSGSYVDPLVGSWTRCLSGVQIVAVATDLDDADWRQFAREG
                     RGWAPPGGVGGRLMVLEQDDVLFMPPGLRAVRATFAVEPCLMEGGMLWDECSIGEILE
                     GLVWVVENRAYADDSIHVAFQLFPLVDALERWLDDENYVGRPSSQAAAAERYQTVKAG
                     IRTLRSLLRVTA"
     gene            477638..515428
                     /locus_tag="C_lini_390-1_FUN_000102"
     mRNA            477638..515428
                     /locus_tag="C_lini_390-1_FUN_000102"
                     /product="hypothetical protein"
     CDS             477638..515428
                     /locus_tag="C_lini_390-1_FUN_000102"
                     /codon_start=1
                     /product="hypothetical protein"
                     /protein_id="ncbi:C_lini_390-1_FUN_000102-T1"
                     /db_xref="PFAM:PF00501"
                     /db_xref="PFAM:PF00550"
                     /db_xref="PFAM:PF00668"
                     /db_xref="PFAM:PF13193"
                     /translation="MAPTTTPQNLTQASAEASRLWQRHFEKLDASSFPVLPSHLKRAH
                     AAAEAEYSIDFPAAAAAAAQQDQDSITVVCRAALAVLLARYTHASEVLFGIAVEGPSG
                     PAQNVLPTRVFCDPHQSVSSLLRAVSAHDAAVRGLKHAGLNLDSVRHAGDFGAAACDF
                     QTVLAVTSSSSKIPTTTTTTTNNNNNTFTQPSLDRALFINCRVAKGSASILAKYDESI
                     LDAHQAGRFLRQLGLLIKVFQTATTVNHLPLGELDILTAEDRTEIQGWNAAPLVRHDV
                     CLHDVVSRRAAEAPESPAVYAWDGEWTHAELDRVSSRLAAHIQSLKLDAGHAVPLCFE
                     KSKWMVAGVLAVLKAGHAFALVDPAHPAARVAQICRQTSATWALASRLHAGTFTGLVS
                     RTIVLEDALLESLTAATAAAPAAAAARFTPAAKPHDLAYIIFTSGSTGEPKGAMLEHR
                     AFASCALEFSPGLGIDKDTRSLQFSSYAFGSSLAETMCTLMQGGCVCIPSDHDRMNDV
                     AGFIRRARVNWSTLTPSFVATIPPESLSGLKTLLSGGESFSAYQRDAFAGRIRVINAY
                     GQSESSTMAGAARVYADTTDLQNIGRALGARYWVTDPEDPGRLAPIGAVGELLIESAG
                     IARGYVVPPPPEQSPFLDAAPAWYPAEWRQTQRANGYRFYRTGDLVCYRPDGTVAYLG
                     RRDSQVKIRGQRVELGDVESHLRKALPGHLTPVAEAVKRSREASSASLVAFLFGPFQP
                     HEAKHDGQEAFILDSGTSQRLRAPLQKALPDYAVPSYFVRMRQRPTIVTGKTDRKGLR
                     AIAAKLIEDLIQSAISSHSDGASSSFSSSSVDGVEPKTAEDRLRQMWFRSLQLPASSN
                     SQGANFFELGGDSIVAIKLVNMARSVGIELTVTDIFQNPTLKDLLTTIRQNTSRDGSV
                     ITATPYTGPVELSYAQGRLWFLDQLNQGSSWYLVPFAERLRGPLQIEALTAALHALKQ
                     RHETLRTTFEEHDGVGMQVVHESLVRELRVIDVSSVSESHEEILRQEQTTPFDLATEP
                     GWRVALLRLEDEDHILSIVFHHIISDGWTIDLMRKELGIFYSAARRSEDPLAQLAPLP
                     IQYRDFALWQKQEAQVAEHQRQLDYWTTQLKDNSPAELLCDKPRPAMLSGDAGEIHFE
                     VSGCLFSRLQAFCRNQQVTPFAVLFAAFRATHFRLTGAEDATIAAPVAGRSRTEIESL
                     LGFFVNTQCLRTVVEADQTFGRLVQQVRTTSTAAWEHQNVPFERIVSALLPGSRDPSR
                     NPLAQLVFALHSQQDFGRIRLEDVQGESLPTVTTTRFDLEFHLYREQDRFRGHVPFAS
                     DLFEKATISGVVDIFLEVLRRGLDDPDTRIATLPLADTAAMAEVHRMGLHNVEKTDYP
                     RNASLVDLFREQVVAHPRAVAVMETFSNKTKLTYTELDQQSDRLAGWLRRRRLAPETL
                     VAVFSPRSSLTILTFLAILKAGLAYLPLDVNMPLARVEAILSAVKGSTVLFLGEDTPR
                     PEIKVAEVEIVPITDALNDNNNNTTTEDARHAGDAATGPTATSVAYVMFTSGSTGQPK
                     GVMIEHRGIVRLVRQSNVSTKLPETPRVAHMSNTAFDASTWEIWSALLHGGTLVCIDY
                     FTALDSKALAAAFTEHRIQAALLPPALLKQCLSNAPDMLRGLALLFVGGDRFDGRDAI
                     ETKALVKNGGVYNAYGPTENTVMATVYEVTDEDTCFASGVPVGRAVSNSGAYIMDPIQ
                     QLVPVGVVGELVVTGDGLARGYTDAALDRDRFIHISVAGREVRAYRTGDRVRYRPTDG
                     HIEFAGRIDQQVKIRGHRIEPAEIEQAVLAHGAVLDAAAVVRRAKDAAGSDTSTTSEE
                     PEIICFVVARDDDAAVNHTPIRDDETPGKVGSRDDEFARLMEQQIWHRLRAVLPRYMI
                     PSRVLVLEGGMPLNANGKVDRRELTRRAQNMERSSMALGGGGGAREAPVAPRNEVEAA
                     LCEEFADVLGLEVGITDNFFDLGGHSLMATRLAARISRRLEVRVTVKEIFDQPILLDL
                     AATLRRGSTQHSAIISRPYEGPVEQSFAQGRLWFLERLYPGLTWYLSSFASRLEGDLN
                     VAALQTALLALEERHEGLRTTFQQIDGVNVQVIQPFVPKQLRVVDIPGGSEEQLMLAL
                     KKENSTPFNLETEPGWRPALLRLGEKSYVLSIVMHHIISDGWSLDILQRELATFYAAS
                     IRNKNPLSRVSPLPIQYRDFAIWQKEEAQVAEQERQLAYWKGQLDGSQPATLLSDKPR
                     PSVPSGTAVVHEFTVDGDMYRDLQRFCRKQQTTPFSVLFAAFRATHFRLTGVEDATIG
                     TPIANRNRQELEDLIGFFVNLQCIRTSLADDETFGTLVRQVVSAMAAASANQDVPFDR
                     LVAELRPGTRDVSRHPLVQMTLAVHYQQNLGKLQLEGLSSDPLNAAETSRFDLELHFF
                     QQRDRLQGVIMFARDLFDPVSIKSMETVFCEVLRRGLEDPSMPIASMPLTDGLSVITD
                     NKLDLVARTEYPRDASIPALFREQVALTGGAIAVKDSTSQLTYSELDRQSDRLASWLV
                     RRGFAPETMIGVLAPRSCEAIVALMGILKAGLAYLPLDVNVPLGRLESILSSIEYKKL
                     LLLGASVPVPATQLDDVEFLTIAEARDGDSKTAVKQLPSPTATSLAYVMFTSGSTGRP
                     KGVMVEHRGIVRLVKNTNIQTQAQSAVPVGHIANLAFDAATWEIYTALLNGGSLICID
                     HTTVLDVAALGRVFEQEKVKAVMFTPALLKQCLAESPSTIKGLELLFASGDRLDVQDA
                     LTAQALAKGGIINALGHTENTVYSTAFHMRPAELCINGVPVGRAISNSGALVLDPQQR
                     PVPLGVMGELVLTGDGVARGYTDAALNKGRFFDMTTADGETTRAYRTGDRARYRPVDA
                     QMEFFGRMDQQLKIRGFRVEPAEVEQVLLRHPAVRDAAIVIRKQPEDVHSVEMVAFLA
                     ARDDEMAEIPQNEIASRVEGWGNHFETSTYVDIDQAIDASVVGNDFLGWTSMYDGTDI
                     DKGEMQEWLDDTMDTILDHQPAGRVLEIGTGSGMILFNLGGGLESYVGLDPSASAISF
                     VQSKIQSVPAVAGKAQVYVGTATDVPSLDGLRADLVVTNSVAQYFPSIDYLLQVIDGL
                     TRIPGVKRLVFGDMRSWAINRDFLASRALRALGPAATRTEIRRKIAELEDREEEFLVD
                     PAFFAGLTSQFPDRIWHVEVLPKRMRATNELSAYRYQAVIHVRGGPPGREPQQAVHVI
                     DPESWLDFKVSQLDRSGLLGLLQGSPDAQTIAVGNIPYSRTIVERLLVESLDEPDVPG
                     SLDGAAWISSVREAAAQSPCLSPFDLVQLARQSGFRVELSCARQRSQNGAVDAVFHRF
                     EPGHDNGRVLVQFPTDELPQARSLGLMTSRPLHRQQSRRVEAQVREYLQTLLPPYMIP
                     SQISVLDQLPVNANGKVDRGRLTLRAQTVVPRARKAATYVAPRTEVEGILCEEFADVL
                     GVQVGVTDNFFNLGGHSLMATKLAARLTRRLEARVSVKDIFDRPVLADLAATVQQGSK
                     KHNQIPSHPYAGPIEQSFGQGRLWFLHQLGLGDSSGYHMPIAVRMAGPLNTDALRAAL
                     AALVRRHETLRTTFEEHDGVGVQVVQPAASDTNGDLRVIEVPDGRYEDILKHQQAKPF
                     DLTSEPGWRVVLLRLGPEDHILSIIMHHIISDGWSFDILQRELTLFYAAALRGQEPAI
                     SPLPIQYRDFAVWEKQDAQVAENERQLDYWKRELAGSQPATLLCDKPRPATISGDGGL
                     VELSVQGPVYENLERFCCTHQATSFAVLLAAFRATHYRLTGDDDATIGTPIANRSRSE
                     LEDLIGFFVNTQCMRIAMDDTQTFDGLVRQVRSTVTSAFENQDVPFERIVSSLLPGSR
                     DTSRNPLVQIIFAVHSQKDVGKIQLEGLTGTTLPFTPTTRFDFEFHLFQEEGRLRGNV
                     FYSTDLFEEKTVRTVVGVFQEVLRRSLEQPQVPLSGLPLTDGLPALRDLGLLQAATPH
                     YPRDSSVVDLFIQQASSHPDSVAVKDASSQLTYAELNKQSDKLASWLRQRGLPAGSLV
                     GVLSPRSCETIVALFAILKADLAYLPFDTNVPTARLEDILSEVSGEKLVLVGASVPMP
                     DLGVPDVKLVRIVDAMTASPQVQQNGFVAAPPGPKATSLAYVIFTSGSTGRPKGVMVE
                     HRAIVRLVKNTNKHLQISAGSSMPHVSNLAFDAATWEIYAPLLNGGTLVCLDQMTVLS
                     PPLLLEAFRVNKIAVVFFTTALMRQLLEEMPSIIGSLDVLFTGGETMRPQDAFKARGL
                     VRKALCHVYGPTENTVFSTMYTMRSDEACVNGLPIGRAIHNSGAFVMDSRQQIVPLGV
                     IGELVVTGDGLARGYTDPSLDLNRFVQVTVEGKSLRAYRTGDRARYRPADGEIEFIGR
                     VDNQIKIRGYRIETAEVDTAIAGLSGVRDSAVVVRTFEDQQPEMVGFVTVHSETEVGL
                     PEAEDGGDGDSDGPTTAAATERDVRKRLQAALPSYMVPSQIIVVDHMPLTANGKVDRR
                     ELVRRAQTTLRTSTVSLRVAPRNEVEATLCEEYAKVLGIEVGITDNFFDLGGHSLMAT
                     KLAARISRRLDARVSVKDIFDQPVLVDLAAIIRPGSTLHSPITPMPYYGPVEQSFAQG
                     RLWFLDKLNAGALWYMMPLAARLRGPLRVDALSAAINALQERHETMRTTFVEQDGVGV
                     QVVHPPRPVELKVVDLSAARDGERSYVQPLKDEQTTPFDLASELGWRVTLYRLGENDH
                     VLSIVIHHIISDGWSVDIIRRELGAFYAAAIRGEDPLSRVRPLPIQYRDFAVWQRNDV
                     QAVDQKKQLEYWTEQLADSTPAEFLCDKPRPAILSGDAGFVEMSVKGAVYESLQSYCR
                     TNHFTSFAVLLAAFRATHFRLTGVEDATIGTPIANRNRPELEDLIGFFVNAQGMRTVI
                     QEDETFNSLVRQVRTTASAAFENQDVPFESVVTALVPPNARNASRNPLVQLMFALHSQ
                     HDLGRIPLEGLASERLPTPATTRFDLEFHLFQEEGRLGGSILYASDLFEHATVQGIVD
                     IFQEVLRRGLAQPDTPISSLPLTDGLDGLRATGLVDVEKTEYPRESSIVDVFAEQVAA
                     AGPDAIAVKDSTSAQLSYAQLDRQSDILASWLQKQKLAAETPVAVFAPRSCETIVAFL
                     GILKANLAYLPLDVKIPAARLTSILSAVDNGKVLLLLGSTVMRPSLDLPNVTMVPISD
                     TLRDAPSKSSLQHLPKPTATSLAYIIFTSGSTGKPKGVMVEHRGIVRLVKNSNVVAKL
                     PPAPRVTHLSNVAFDASTWEIYLALLNGGTLICVDYFTTLDPAALNTLFLQERIQATM
                     LPPALLKQCLKPMEATLGALSVLFAGGDRFDGPDAAAASRALVSGSVYNAYGPTENTV
                     ISTLYEVSAQDPFVNGVPIGKAVSNSGAYILDPSQRPVPVGVMGELVVTGDGLARGYT
                     DAALNKDRFAQVAVSGQVVRAYRTGDRVRYRPTDGQIEFFGRMDQQVKIRGHRVEPAE
                     IEQALLTHAEVLDAAVVLRRQEGEETEMIGFVAARGDQNLETQEAGNQVEGWGTHFET
                     GTYADIETIDQSVVGNDFLGWTSMYDGTLIETAEMQEWLDDTMAALHDGKPAGRVLEI
                     GTGTGMILFNLQGLDRYVGLEPSSSAAGFVNSKIRAMPSFAGKARVAVGTALDVGNSG
                     LLLDDDNNMVEAGLVVTNSVAQYFPSGDYLFQVIEHLTRLRGVRRLFFGDMRTYATNR
                     EFLAARALHDLGSGATRDDVQRRMAELEEREEELLVDPAFFTGLVARLPDHVWHVEIL
                     PKRMRATNELSGYRYAAVVHMKNPEDDENSNNDDTKKQTRRQPVHAIETDAWIDFRKS
                     QLDSAGLLNLLKSKSKSRPSSSTIVPVANIPYSKTIVERLLVESLDEDDDTQRLLDGA
                     PWISSIRDLARNYASLSGADLADIADQAGFRVELSWARQRSQNGAIDAVFHRRHLVED
                     DGHNGHNNDDKNHHQQQSRVLFDFPTEHLGRLSNLLANSPLQRQQSRRLETQVRDHLQ
                     TILPPYMVPVQIVVMDRLPLNANGKIDRRELARKAKAAPRTKALLTAAERVEPRNEVE
                     AALCDEFSAVLGVDIGITDNFFDLGGHSLMATRLAARLSRRLNTQISVKDVFDNARIV
                     DLAVSVRQGSSRHNAIRALPYTGPVEQSFAQGRLWFLDQLDLGASWYIMPLAVRLRGP
                     LNVEALASAFRALELRHETLRTTFEEQDGVGVQVVHPYDPKDLRVIHVQDGGSHLDEA
                     LLKEQSLPFDLSAEPGWRPALLRVGDGDQDHVLSIVMHHIIYDGWSLEILQRELASFY
                     ASAVRGHDPLADVPELAIQYRDFAAWQRQEEQVAEHERQLSYWRQQLEGSQPASLFCD
                     RPRPAALSGDAGIESVVIEGPTYENLQAYCRARQATPFIVLLAAFRAAHYRLTGMEDA
                     TIGTPIANRNRPELEDLVGFFVNTQCMRITIDEADETFESLVQQVRATVNTSFENQDV
                     PFERIVSALQPGSRDTSRNPLVQLMFAVHSQQGLGGIQLEDVSGERLPIAATTRFDVE
                     FHFFHEKGRLTGSIVYATDLFAPASIRGVLSIFQEVLRRTLDNPKAVLSSLPLTDGLA
                     ELHSKGLLSIPRSPYPRDASVADVFRELALSQPDAPAVVDASSTLSYLQLDQHSDTLA
                     AWLLRRRDLADEELVGVLAPRSCDTIVAFLGILKANMAYLPLDINAPVGRLNAIFSTR
                     PGRKLLLLGNDTPVPDSLAEDVETVPLGEALKTPLAIPPTASKPSATSLAYVMYTSGS
                     TGTPKGVMVEHRGIVRIAKNTNTLARLPPSARIAHMSNIAFDAATWEIYCALLNGGTL
                     VCVDYFTAIDVKKLQALFASQRVQAAMFPPALLKQCLAHAPATLASMQLLLAAGDRCD
                     PRDAAMIRSIIPGTLINAYGPTENTVLSTFHEVTDEPYVNGVPIGRAVTNSGAYVMDT
                     RQQPVPVGVVGELVVLGDGLARGYTDPALEVGRFVEISVDGQPPARAYRTGDRVRYRP
                     DGQIEFFGRMDQQVKIRGNRVEPAEVEQAILRHTAASDAAVVLRRLDGQDPEIVSFVA
                     VRYPNGVAASENADAAAAQKQQQQFTFKTERAIHQKLQGVLPSYMVPTQIVVLDQLPL
                     NANGKVDRRLLSSKAQNMAGSASSSAAAAAASTRVPPRNDVEAALCEEYTSVLGVDVG
                     VHDSFFDLGGHSLLATKLVARLSRRLDAHVSVKSVFDHPVLADLAATIRRGSKKHTPI
                     ETTEYCGPVEQSFAQARLWFIDQLDLGASYMMPIAFRLRGPLSVHFLRLALHALAQRH
                     ETLRTTFEEREGTGVQVIHDNKSIEDTLRVIEVPELSSASASDTDEAYAYAEILQKEQ
                     STPFDLAKEPGWRVSLLRLGSDDDHILSIVMHHIISDGWSIEVLQRELVALYAVSLRG
                     QDPLTHLSPLAIQYRDFTVWQKQEAQKEGHDRQLEYWTNHLQGGQPAKLLLDRPRPEV
                     LSGSAGAVFLSVDGEVYDALQTFCQAHQTTSFAVLLAAFRVAHFRLTGADDATIGTPI
                     SNRNRAELEDVIGFFVNTQCMRIVIDDEDTFGSIVQQVRSTAAAAFENQDVPFERVVS
                     ALLPGTRDTSRNPLVQLMFSLNSQEGLGRIQLEGLAGSEAMPAAATTRFDVEFHLFQE
                     AGRLGGTVVYSSDLFDRETISGVVEVFQQVLREALAHPETPLGALPFAHAEKQLRDAG
                     LLDMEVTNYPRDASIPDIFRAEALAKPRAVAVTDSSSQLTYAELDRRSDDLARWLRRR
                     RLDPETLVGVLAPRSCETVVAFLGILKANLAYLPLDVNVPSARVEMILSFVPGRKLVL
                     VGPDVSTDTTLSDVEFVRISAALDEAAGSNGSAKEPATSSSQPGANSLACVIFTSGST
                     GKPKGVMIEHRGIVRLVKETNTHPPTEANPSATATVSHVSNLAFDAATWEIYAPLLNG
                     GTLVCIDRMTVLNPSELGRVLSSKRVTTAFFTTALLKQVLEEAPSIISDLDYVFAGSE
                     WMRPQDAQKAARLVRRSFRHMYGPTENTTYSTVFQMLTAASEKEDEEREHCANGVPIG
                     RAVSNSGAYITDIKQRLVPLGVMGELIVTGDGLARGYTDPALDRGRFVHISVAGRVVR
                     AYRTGDRARFRPDGQIEFHGRMDQQVKVRGHRIEPAEIEQAMLSYAGVGDSIVVIARP
                     DDAGDAELVGFFTAQYTNGVVVQKDGPSAEELFSAKMEKALRQHLQKLLPSYMVPSRL
                     ARLAQLPLTPNGKVDRRELARQGQTLIVEGKSDFAEVSEIVPPRNKMESVLCDEFAAV
                     LGVKAVGVTSSFFDLGGHSLMATKLAARLSRRIHARVSVKDIFNHPVLADLASTIQQG
                     STQYSPILAAPYAGPVEQSFAQGRLWFLEQMELAASWYVVPLAVRLRGRLDVTALGVA
                     LQALEHRHEPLRTTFEDRDGVGMQIVQPVRTKALRVIDVSSSSSSSSYNDNNNDEKNN
                     TTYIETLRHEQTTPFNLTSEPGWRVALLRLGSQDHVLSIVMHHIASDGWSLDILRKEL
                     GQFYTMAVNGSDPLTQVAPLPVQYRNFSTWQKEQAQVDEHERQLAYWKDQLHGSQPAS
                     LLCDKPRPEVLSGAAGVVQLQIKGELFTTLESFCRSHYTTPFVVLLAAFRTAHYRLTG
                     TEDATIGTPIANRNRPELEDLIGFFVNTQCMRIPVDAETETFDGLVRKVRSTTTAAFE
                     NQDVPFERIVSALLPGSRDTSRNPLVQLLFALHSQQDLGQVQLDGLEGESVPMAPTTR
                     FDLEFHLFPEDGGLGGSVLFAEELFTSQTVQSIVDVFHEVLRRGLEQPDAVLSGLRLT
                     DGLAALGDLGLLEPTKTDRDYRRDASVVDLFSEQVATRSGAVAVTDSSSRLTYAELDE
                     QSDRVASWLHRRRLDPETLIGVLAPRSCQTIVAFIGILKANLAYLPLDVNVPAARNET
                     ILSTVPGRKLVLLGSDDAAAPERPFADVELVPLADVLAAKIVNRDDARVGAHSRPHAK
                     SLAYVMFTSGSTGLPKGVMIEHRGINRLVRQSSKMYKMPQHPRVAHLSNTAFDNSTWE
                     IYMALLNGGTVVCIDYYTTIDSKALESVFTREGVQATMMLPSLLKQCLAHAPGAVAAL
                     DIILAAGDRFDGRDAVEAQGLARINVYNAYGPTENTVTSTVYAVRGDEGFANGVPIGR
                     AINNTGAYIVDARQQLVSMGVMGELVVTGDGLARGYTDPSLDTDRFVHIRIPGYDEPI
                     RAYRTGDRARFRPGDGQIEFFGRIDQQIKVRGHRIEPAEIEQAMLGHPAVLDAAVVLR
                     KIEGEEADVVGFVVATQGGVSAADSDDAAAAAAAKTEKTILQRLQTLLPPYMVPVQIV
                     VLDQMPLNTNGKTDRRELTRISQTASRSSSKEASARVAPRNDTEAVLVDEFSSVLNTE
                     VGITDSFFDLGGHSLMATKLAARLSKRFNTRVSVKNIFDQPLIIDLAAKILQQQDSAQ
                     HKPIETSEYSGPVEQSFAQGRLWFLEQLDIRGTGYLVPLAVRLRGPLRIEALEAALCV
                     LEQRHETFRTTFEGHDGVGVQVVRPSQNKPLKLVDVPAGEDFTDLLRLDQQKPFDLSS
                     EPGWRVTLFRLGSGDRDHVLSVVMHHIISDGWSLDVLQRELATLYSAALEGIESSSLL
                     HVLPPLPIQYRDFSVWQKQPAQVAEQDRQLAYWKDQLDGSHPASLLCDKVRPEKLSGD
                     AGLVQFKIQGSTYDKLLQFCKTNQTTMFTALFAAFRATHYRLTGVEDATIGTPIANRN
                     RPELEEMIGFFVNSQCLRTTVSDKATFADLVSHVRTTVTAAAEHQDVPFERIVSTLLP
                     GSRDTSRNPLVQLVFTFHAQQDLGKLSLQGLDGEPLSMEPSTRFDMEFHLAQQDGCLG
                     ANVLFSTELFEPDTVRGIVRLFEEVLSQGLQQPDTPIAGLPLPYGIAELREMGLLEMQ
                     TTDYPRDASVIDVFAEQVAAHPDTTAVTDASSSLTYRELDRESSRIAAYLQRYHRQMA
                     PESLVGVLAQRSCLTTAAFLGILKANLAYLPLDVNAPAARIDAILSAVPGRKLVLVGA
                     GVPALPAESREVEQVQISDALRLGAAVNPRDLRLRPAATASSLAYVIFTSGSTGKPKG
                     VMVEHRSIVRLVKSTNYMTQSQAAQPVAHISNLAFDAATWELFTALLNGGTVVCIDHM
                     TVLDPSALGQALEANGVTAAFFTTALLNQFLNEMPSVIAGLDLLISGGEAMRPKDASR
                     ASRLVKQALCNGYGPTENTTFSTAYRIDANESCVNGVPIGKAISNSGSYIMDAHQQLT
                     PVGTMGELVVTGDGLARGYTDPALNADRFVEVDIAGRSVRAYRTGDRARIRPRDGQIE
                     FFGRMDQQVKIRGHRIEPAEIEQAMLSIDIVFDAAIVFRKRDGQDSDIVGFAATGAVD
                     PQNVATDAEREIRQRLQTLLPPYMVPAQIIVLEQLPLNANKKVDRRELAQRALAAPRS
                     RASAVRVAPRNDVEAALCEEFSDVIGGGVEVGVTDNFFDLGGHSLMATKLAARISRRL
                     DARVSVKDVFDQPVLADLAAIIVSGSALHDAIISTPYAGPVEQSFAQGRLWFLDKFNI
                     GGAWYMMPLAVRMRGPLNIDALTTALRTVEQRHETLRTTFEEHEGVGVQIVNATSSGP
                     LRVIDVSAEHTDGGPIPLLKQEQHVPFNLASEPGWRVSVFRLGPDDHILSIVMHHIIS
                     DGWSVDILRRELAAFYAAALRGHDPLDEVAPLPIQYRDFAVWQKTQAAEHQRQLEYWT
                     EQLADSSPAELLGDKPRPAVLSGEAGAILVKIEGPLYDRLQDYCRTRQVTPFAVLLSA
                     FRAAHYRLTGAEDATIGTPMANRNRPELEELIGFFVNTQCMRIVVEDESFDGLVQQVR
                     ATAAAAFENQDVPFERVVSALLPGSRDTSRNPLAQLMFAVHSQKDLGRIKLQGLASEP
                     LPTTVTTRFDLEFHLFQEEGFLGGNVLYAADLFDPATVRGVVDVFEEVLQRGLAQPDI
                     SIANLPLTNGLSALRSMGLLDVKRPDYPRDSSIVDVFLQQVVAHPERIAVKDASTSLT
                     YGQLDEKSDRLAAWLRKKHMSTETIVGVLAPRSCQTTVAFMAVLKSSLAYLPLDVNVP
                     AARLESILSAVPGLTLVLLGADVATPNVRLPAINFVPISEALAAFRHASSEAPARVSL
                     PSPTNLAYVIFTSGSTGKPKGVMVEHRGIVRLVKKSNIVRELPDATTISHVSNVAFDA
                     SAWEMYTALLNGATLVCIDYFTTLDSRALEAVFARENIRVAMLSPALLKQCITNIPDT
                     LAALEILYVGGDRLNPSDARDAQALVRTGVYNAYGPTENSVASTIYKVQPGDAFEHGV
                     PIGQAVSSSGAYIMDSRQQLVSIGVMGELVVTGDGLARGYTDPSLDVNRFLHVTIEGQ
                     LMRAYRTGDRARYRPSDGQIEFFGRIDQQTKIRGHRIEPAEVELAMLRHPVVRDAAVV
                     IRGNGPDQEMVGFVTVGADQSVQDEASKQVEGWGTHFEIGTYADLEANIDRSVIGNDF
                     LGWTSMYDGTLIETAEMQEWLDEGMVAMLDGQPAGRVLEIGTGTGMILFNLGPGLESY
                     IGLEPSASAATFVNDSIKTVPPLAGKAEVLVGTATDVGQLRQVTQSRTDMVVTNSVAQ
                     YFPSADYLLDVIRTLVRLPGVKRLFFGDMRTFAINKCFLAGRALQSLSETSSVSKYGV
                     RQKITELEENEEELLVDPAFFTALLEKLPEHVWHVEILPKRMKATNELSRYRYAAVIH
                     VRGEEEPTQIVHEVEPESWIDFQASSMDRNRLLSLLKASSTSTSNNNINKTTTTTTTT
                     TTTVAIGNVPYSKTMFERLLVGSLDEDDESQHSVDGPAWVSKVAAAADEITALSALDL
                     AQIAEEAGFRVELSWARQRSQNGGIDAVFHRFRSDNDSRVLVRFPTEHQGRPANLLTN
                     RPLQRLQSRKVEAQIREQLQTLLPPYMIPAQIIALDQMPVNANGKVDRRELTRKAQAA
                     PVSKPPSERVQPTNEVEAALCDEFANVLGVEAGITDNFFDLGGQSLMAAKLAARISRR
                     LDVHVSVKDIFDHPAPVDLANKILDTMLQGGAGGNGRPSRLVDTEPFQLLPQEDAEAF
                     VERELSPQLDPSYGTIQDSYPALWTQMIFVQDGPTGEPRVPTLFIVDFPSGSDPGRVS
                     ETAAALIKNFDILRTVFLPASGKLYQVVLDHLHVPTEVVHVDDGDLTRATRALHHADA
                     RDPLRLGHSMLRIAILMANKTQENGGGGKVSSTAVRMVLRMNHAIYDGLSFEHLLRAL
                     HILYVGERLPTPPPFARFVQHMMSTREEGYKFWRSVLQGSSMTIMNGVAEGRHRDEKR
                     PNGTWLCEKIIKAPHQTNAEGITPATLFTAACALMLGDLMGTRDVVFGRVVSGRQCLP
                     LSSQHIVGPCSNAVPVRVSLDDDDDNAAAAAAASSGSWNLLRRVQQQYLESLPFETLG
                     LDDIRDNCTDWPATVENFSCYIAYQNFDMHPHSGGDDDDQRIQLGHLDREADQRAPSA
                     VDPSLDRVTIPDVSMHDIDIVAIPEPDGVHLRLGLGVNRRLCDEDEVDRILLDLCDRL
                     QDLGSVLQEPLPAGSNNGKAKAAPIGGGEQLASNGAKKNGSNGEKHTVNRHAKIASNG
                     PSKNGSGGDVKKTSNGETKLTSLS"
     gene            complement(520203..521553)
                     /locus_tag="C_lini_390-1_FUN_000103"
     mRNA            complement(join(520203..521050,521141..521356,
                     521433..521553))
                     /locus_tag="C_lini_390-1_FUN_000103"
                     /product="hypothetical protein"
     CDS             complement(join(520203..521050,521141..521356,
                     521433..521553))
                     /locus_tag="C_lini_390-1_FUN_000103"
                     /codon_start=1
                     /product="hypothetical protein"
                     /protein_id="ncbi:C_lini_390-1_FUN_000103-T1"
                     /translation="MSRQSSEAAENVHHSPRRPSNLGSVMARKRDHDAVGRKVYGHHS
                     KAKLQKLQEKVKVHQQYVEESIRAQTYNATAAATTTLSPSAASTPGNSMYSTPMMHHD
                     TAGFGVELFMKHFPTECAPFGTHIQDEDAFFTSFQSAAAYTHAPQFSTWDMLPGSYDA
                     KEPLTPGPSCSASDILTGFTMEDPFCTAQSLRGLHGTADNDTQQRLSPECTGRAPEEV
                     GRAYADTPDFHSSQGRVRHVIEQAAAVGFETLDEAIAAYYTETFEDVPSLYQEQRLSR
                     NRRLPRLLSTLQSAAKGWSEWERRGFQEQIAMGAEELLVQELRTFIARQKTGAGNGNE
                     ATASNEVMETATARSQRVQNDVSVATTTLQFTRKPSRLITLGVPAAPESLGPDNSPTG
                     EG"
     gene            525174..529395
                     /locus_tag="C_lini_390-1_FUN_000104"
     mRNA            join(525174..529301,529369..529395)
                     /locus_tag="C_lini_390-1_FUN_000104"
                     /product="hypothetical protein"
     CDS             join(525174..529301,529369..529395)
                     /locus_tag="C_lini_390-1_FUN_000104"
                     /codon_start=1
                     /product="hypothetical protein"
                     /protein_id="ncbi:C_lini_390-1_FUN_000104-T1"
                     /db_xref="PFAM:PF00005"
                     /db_xref="PFAM:PF00664"
                     /translation="MVSNPSPTAAEAVEQAKSSSPATTEKQPQGTQARDRQTRESRYD
                     EKESHQSKESLGEKGPPGKDKGKGSEAVGRRPEREPAFRDYVRVFSYATKWDILIYVF
                     ASIASIGAGTTLPLMNIVFGSLAGQFTDYFMDPPRMTRPEFEDLLDQLSLYILGLFLG
                     RFLLNCVNKFCFRMIGIRLSSAVRLHYIHSLFGQSVHVLDSMAPGAAASTITGTANVL
                     QIGISEKLGTFMEFNGTIWCAIAVAFVWSWRLTLVTFSVVIFILLVVSVFLPFIVRLQ
                     DQQAKSEAKANGVASESFSSIRMLTACGAQDSMVARYSRWVDDARAKGQRMAPLLALQ
                     FGLVFFGTYAVFGLSFWFGTKEFADGNMTNPGTIMVVLLSVMMIIMSVERIANPLMAV
                     SRAMVAACEFFTVIDAPRPDTGHLRDPDVVATDDIVFKDVVFAYPSRPHVKILDGLNL
                     TIEAGKNTAIVGPSGSGKSTIVGLVERWYDLREHHVIEKTLGVEKLNGTQDKKKEAKN
                     KNKSKSNKKDRSRRKTEQQLGGVMEPVAGAEEEEEEESQPVVPLSGSITTGGQALTDI
                     DLKWWRSQIGLVQQEPFLFNDTIFRNVAYGLIGSEWEDAPEEEKRELVKEACHEAFAD
                     EFIDRLPDGYDTAVGDGGAKLSGGQRQRIAIARSIVRKPKIVILDEATSAIDVRGEKI
                     VQAALDRVAKNRTTITIAHRLSTIRKADRIVVLRKGQVVESGTHEALLQNESGAYHGL
                     VLAQKLSLGEPADADVTSGDDASDHELLVLEKTKSVAAGLPEDDEDDEQIQQAAAAKG
                     PSVFSSFFKLLAEQKNRWIYVAIALFAACSAAGTPLMAWLFARVFQVFTFVDTDTIRS
                     EGQFWSLMWVVLAVGVGVGYFFQGAIAVHLQHNISAIYKKEYFESILRQNTVFFDDDA
                     NSHGTLVARVAGDPKQLEELLGLNMAFLLMSVFNVAGALAIAYVFGWKLALVATFVTM
                     PVGLFAGYWRFKYELEFEKMNAAVFAESSQFAAEAIGAFRTVSSLTMESVVHTRYDKL
                     LRNHVVEAYKKARWTSVLFGFADSVNIGCQGLIFWYGGRLLASREYGIIDFFVCFMAV
                     MQGAEAAGQGLSYGPNAAQASAAANRIMSLRNPNRQQSEAATEQIPDTDGGVKIELKN
                     AHFRYPTRDTPVFTGIDLTINKGQFAALVGPSGCGKTSVISLLERFYSLDKGDILCNG
                     KSIYSLDADQYRKNLSLVAQEPCMFQGTIRENICLGVDADAISDERIHQVCRDASIHD
                     FIVSLPEGYNTDIGSKGFSLSGGQKQRISIARALIRDPKILLLDEATSSLDSESEKLV
                     QAAFERASKGRTMICVAHRLATVQNADVIFVFGEGKVLEKGTHNELLKMQGVYWQMCE
                     SQALDK"
     gene            complement(530010..531165)
                     /locus_tag="C_lini_390-1_FUN_000105"
     mRNA            complement(join(530010..530502,530570..531165))
                     /locus_tag="C_lini_390-1_FUN_000105"
                     /product="hypothetical protein"
     CDS             complement(join(530010..530502,530570..531165))
                     /locus_tag="C_lini_390-1_FUN_000105"
                     /codon_start=1
                     /product="hypothetical protein"
                     /protein_id="ncbi:C_lini_390-1_FUN_000105-T1"
                     /db_xref="PFAM:PF13343"
                     /translation="MILLTLVVSALLATPVATYDTLLKFHEAPEVETRTIDEIHKAAV
                     AEGGVVTLWHGGDEKNQQDLLKQAFEKRFPGMTLNLTVDISKYIDGDIDRQLSEANVY
                     VDSVILQTLQDYPRWDREGALLRYKPLNFDKIHPGFRDVWASWYAVVVFGWTNIWNAE
                     KVDQGPVEYSDFLKPEYKDKLVFTYPNDDDAVLYAFDLAMQQNGYSWFENLLAQNPRW
                     VRGTATPTTVMGQANNSYAVTFTGSLGMAPAAPFNISIPRDGFFVTWGQHAAILRDAP
                     HKEGAKLLHNFLLGDEYQSPNNTGMWSVRRDMPPPAGFPELMDLNSTNPVDFERFMGD
                     RERVERLKLFFESKIGTPQGPSPLIDDL"
     gene            complement(532525..533814)
                     /locus_tag="C_lini_390-1_FUN_000106"
     mRNA            complement(532525..533814)
                     /locus_tag="C_lini_390-1_FUN_000106"
                     /product="hypothetical protein"
     CDS             complement(532525..533814)
                     /locus_tag="C_lini_390-1_FUN_000106"
                     /codon_start=1
                     /product="hypothetical protein"
                     /protein_id="ncbi:C_lini_390-1_FUN_000106-T1"
                     /db_xref="PFAM:PF00155"
                     /translation="MTYGLSNRGNVAAKPDDGMLLWTIVKDLWDPKDNPRGYVSLGIA
                     ENTLMHDKLSAHIHTNLAVPNHSFTYGDGMTGSKRLKASLARFLTERLEPVTGLEPQH
                     ISVTNGCSSAIEHLAWALGNPGEGFLLGQPHYGAFFPDVEYRTGCKLVQVPFHEVDPF
                     GLDAVRKYEDALLAAQAKGTRIAALILCHPHNPLGRCYPRETIIGLMRLCQEHDMHLI
                     SDEIYALSVWNNTLDTDPAPVPFESCLSIDSAGVMEPHRLHVLWGMSKDFGANGIRLG
                     AIVSQHNPALHDSLTPVGIYSSPSAITDHATANILDDREWVDGYIEENRRKLQENFEL
                     VAGWARDSGIEYAQGANAAFFLWANLGKAYRARRPEREVRDVTAEVMGALLEKKVFLA
                     SGKQFGSEQLGWFRIVFSNNKEVVSEGLRRIAAVLNE"
     gene            535252..535957
                     /locus_tag="C_lini_390-1_FUN_000107"
     mRNA            join(535252..535403,535432..535957)
                     /locus_tag="C_lini_390-1_FUN_000107"
                     /product="hypothetical protein"
     CDS             join(535252..535403,535432..535957)
                     /locus_tag="C_lini_390-1_FUN_000107"
                     /codon_start=1
                     /product="hypothetical protein"
                     /protein_id="ncbi:C_lini_390-1_FUN_000107-T1"
                     /translation="MVDICAKVAAQAQNLKSLRSQLQTLLFTSFDATFKPLEDTLRDL
                     GQWIEKRISMDQADRSGDTRKYISAGIERWKTIRPFPPELKALIVDQLFHRSQGMFLW
                     LSLQIEAICSSFTDDLRSEAEMIDMMRDLPKDLPEAFDQALLRVAAERNQSKILQLAA
                     AASPPLRPEELRVAFNIEPGNLAWNPSTLRAVTQWAGDSLRLAESLGQRQTHPGMQQG
                     WPRAIEP"
     gene            complement(541647..544524)
                     /locus_tag="C_lini_390-1_FUN_000108"
     mRNA            complement(join(541647..542441,542560..544524))
                     /locus_tag="C_lini_390-1_FUN_000108"
                     /product="hypothetical protein"
     CDS             complement(join(541647..542441,542560..544524))
                     /locus_tag="C_lini_390-1_FUN_000108"
                     /codon_start=1
                     /product="hypothetical protein"
                     /protein_id="ncbi:C_lini_390-1_FUN_000108-T1"
                     /db_xref="PFAM:PF02752"
                     /translation="MPATMTDSERSRRTENWIPTSTRGGVYYCPRYLLDPPTPQQNRL
                     PTPPIRARQVRPRSIHITSWPSGFVPHELRPQPERPAKRRKPSKAVSPTTTSLGKSSL
                     KFSIKQFFSLSQKQVPSRSASCSSTLSRPTLSRPPSRATSLLNRLSTYREVDLVVPEE
                     DTMALRSAAMAEALRPPLMSSTYNTPGQRSSLMSVRSAKSNVTSMVTEIPKPVAHGSG
                     VSCSILMAEPNIFLTGFDHDGHRQHSQGGTALLRGKLQLKVTKNVKIKGVSLKLVGKA
                     RTEWPEGIPPLKVDLYEEESLRTQVLTFFNAVNDGWETEYGNQCVYMLKNSSSNSSST
                     NLPASSSPRNSMSPSMLSVPHNRQQHGGLTAKELKRLSLQSNQSRSFGKGDNPSGNQA
                     KGYKVFYPGVYEYTFELPIDHHQLETTKLQYGSVKWELQATVERAGAFKPNLHGSKEV
                     AIVRVPDQLSLEMTEPISISRQWEDQLHYDIIISGKSFPIGTKIPIAFKLTPLAKVQV
                     HKLKVFVTESVEYWTNDRRVTRKDPGRKILLLEKTAGKPLDAAYASSDVRVLNGGELT
                     PRQRREARESAAMRRAADASRHGVMPQPLPEPVDNILGDLDLGLESYWGSTEIEMNVQ
                     LPTCETMAKSKELRLHPDCSWKNVNVYHWIKIVMRISRLDPEDPTGTKRRHFEISIDS
                     PFTVLNCRATQANTSLPEYSGPDVGLNQSRQTSCGCPDAVTISGPAEGSPNNLSTGAL
                     TVLDGSDNLPAPPQAAHLPSPQPTTSGPGRASPPNSQTSMDPHADTHPRPIHLLRVPS
                     YNPPAFDAETPPPPHAGHELPLQTPPPQYDVIVGTPSVDGMADYFARLADYGYDEAEE
                     DSDSDEGPARISERGGRVNVAHPRTPGGRRAPSRSLDIRRPPLELRLESLPALRRNDV
                     PSQIN"
     gene            complement(554288..554911)
                     /locus_tag="C_lini_390-1_FUN_000109"
     mRNA            complement(554288..554911)
                     /locus_tag="C_lini_390-1_FUN_000109"
                     /product="hypothetical protein"
     CDS             complement(554288..554911)
                     /locus_tag="C_lini_390-1_FUN_000109"
                     /codon_start=1
                     /product="hypothetical protein"
                     /protein_id="ncbi:C_lini_390-1_FUN_000109-T1"
                     /db_xref="PFAM:PF00293"
                     /translation="MPPPAFDLAYPPSLEPYNTPARAWLAANAKSWDGLATGALVFDR
                     RGRVLLVQRAAHDSMPLRWETPGGAADDDDASLLAACARELWEEAGLEAVEVVRVVSE
                     GAAREPGSVFTNRTGTAVYCRFAFEVRVRETGDGNGDGDEMEVRIDPDEHADYVWASE
                     EEVRRERVGDKEIPITNGQMARLILDGFRRRREEEEPVEDKREVVHG"
     gene            complement(556316..557659)
                     /locus_tag="C_lini_390-1_FUN_000110"
     mRNA            complement(join(556316..557494,557516..557659))
                     /locus_tag="C_lini_390-1_FUN_000110"
                     /product="hypothetical protein"
     CDS             complement(join(556316..557494,557516..557659))
                     /locus_tag="C_lini_390-1_FUN_000110"
                     /codon_start=1
                     /product="hypothetical protein"
                     /protein_id="ncbi:C_lini_390-1_FUN_000110-T1"
                     /translation="MSEKAIRKNFRRRTSWSELQLVRKPKSPKLDGKSDNKGESNSDG
                     PCSKSESKDKERGKCKCKCKCKEKNKAKRKPIDIRPGIKSCAILIFGRELENKMERTP
                     TKNTKKKKKEVEEESEEEEEKTTKEERRQMRREKRHAECPRPNRFHTKARDASTCKSL
                     TLFSLALVPTRDKTAKRPTERDRVRKTAREDPVNKRTENDPVNERIETDHVYERTEEN
                     RARKPVGKDTVRDPVGKHTVRDPTGTDAFAALAQHVQGCLCARCLKKEGKKKEIQVHW
                     PAVLGDEQPAEETSEEEKEEKAAEDNRVWQSEYPVGVFGGNSVVQNAPKKDVAEDEGV
                     GKSTSPWGDVGDWADGEEADEDGGLEKSTSVWGDFGATDEAAPKETAKEKEKTATEEI
                     APEDSAKETVAPEEAAPKDTAPEKAAAESALNEPPARKQNKKSKKKKR"
     gene            complement(558696..560541)
                     /locus_tag="C_lini_390-1_FUN_000111"
     mRNA            complement(join(558696..559787,560137..560541))
                     /locus_tag="C_lini_390-1_FUN_000111"
                     /product="hypothetical protein"
     CDS             complement(join(558696..559787,560137..560541))
                     /locus_tag="C_lini_390-1_FUN_000111"
                     /codon_start=1
                     /product="hypothetical protein"
                     /protein_id="ncbi:C_lini_390-1_FUN_000111-T1"
                     /translation="MSWNGSIPYKIPYKGVAGTANFVPGAAAHPPAPQDTNAQGTTQQ
                     PVVADEPVAASTSRSKGKKVAANATALPPQDPVPARFASAGAAAASGGIAIVPGGLGA
                     GSPSSSEIAAVSGQGQMSGRQNGRNQESQTSQPNTNRLPFGIDGQGDEGMPSSPTTMT
                     MSAQRRADRALPVVAQELVAARAENQRLRDCNQALRSSSSETPMLRQIINSLQNTNYQ
                     LHTQARSLFTQMSSIQQQAQAFAQQRQALQTQLGDSIATLNELTSLVIRLQCVIRNIN
                     PDIFVMFPEDIQGLLTDIHEEWKWQEYCRMMLEEEMGGTSQSSGSSTIQTQNSHQGQT
                     ESQASSSGSANVTSNESANESANGSSTNSDALASDNASTGSSNRNIASTAGPSTEPAI
                     SWNDTFADYLDEEFLAQMFTGHTLNAPGNNVSARPQQPLTPETPSSIGTPRTVYSSAA
                     SETVQQAQAGHGSQTSEAAQDAESSETVEDMTALNTINAHNTATTPKQ"
     gene            562221..562733
                     /locus_tag="C_lini_390-1_FUN_000112"
     mRNA            562221..562733
                     /locus_tag="C_lini_390-1_FUN_000112"
                     /product="hypothetical protein"
     CDS             562221..562733
                     /locus_tag="C_lini_390-1_FUN_000112"
                     /codon_start=1
                     /product="hypothetical protein"
                     /protein_id="ncbi:C_lini_390-1_FUN_000112-T1"
                     /translation="MDPVTQQDSPLSVAANVAGILTFVVAIVAAAYVRITYLRNSDEE
                     YFRVKASLSWFKTESTWLSDLIRTAGERPGGPRQHQPEYQMYAFVMDDLVKLEQRILE
                     LLAEAETKAAGQDAENQGKWTLVPKSWSFTTNVAMAWLPVRSKTLELVRQREALTARV
                     QFTQMSMISS"
     gene            complement(563145..563921)
                     /locus_tag="C_lini_390-1_FUN_000113"
     mRNA            complement(join(563145..563446,563510..563921))
                     /locus_tag="C_lini_390-1_FUN_000113"
                     /product="hypothetical protein"
     CDS             complement(join(563145..563446,563510..563921))
                     /locus_tag="C_lini_390-1_FUN_000113"
                     /codon_start=1
                     /product="hypothetical protein"
                     /protein_id="ncbi:C_lini_390-1_FUN_000113-T1"
                     /translation="MAKKGREKRLKDPSSIPLAQPDRSGPSEATLLQLAQERGLFKQA
                     DQDPRNKNLPKGAVRIGKPSKAASSDDEDDDEEEEDEGGEALLSPAMERIMDTLLWTV
                     SLAMVHGTFDVLVQNQYAMSIEYSAIISRTLVAFFVLFFLFYNLHAHPTSPNLVPGLP
                     LRFQHPIRQAIFFVASTWAGCHLIYITNKFSYLYVLKQAPTLGCVWIWSVLELDLTVA
                     VVSLAAAGAYLVQGGYAIK"
     gene            565065..566177
                     /locus_tag="C_lini_390-1_FUN_000114"
     mRNA            join(565065..565290,565365..565467,565541..566177)
                     /locus_tag="C_lini_390-1_FUN_000114"
                     /product="hypothetical protein"
     CDS             join(565065..565290,565365..565467,565541..566177)
                     /locus_tag="C_lini_390-1_FUN_000114"
                     /codon_start=1
                     /product="hypothetical protein"
                     /protein_id="ncbi:C_lini_390-1_FUN_000114-T1"
                     /db_xref="PFAM:PF02585"
                     /translation="MGWSAFIGALLVALAPALYIYLVPLLTPRLPTLEDKRICLLIAH
                     PDDEAMFFAPTVLALTKPETGNHVKILCLSSGDADGLGETRKKELVKSGMKLGLQQEQ
                     DVFVIESPDFQDSMTNVWDKTKIASLLGRAFAPQLARQRAAGEEPDANIDVLITFDSL
                     GVSSHPNHISLYHGARAFIAALSADPRWPSPVDLYTLTSVSFARKYSNFLDAIPTLFS
                     WVTTAGSNPPKPPKKPKKDDDDDDDDSEDGNEDENDNYHPTALVFLSELGSHGGWATA
                     WSAMTTAHKSQMVWFRYGWIALSRYMVLNDLRLEKVEADDGNAKA"
     gene            complement(566567..568819)
                     /locus_tag="C_lini_390-1_FUN_000115"
     mRNA            complement(566567..568819)
                     /locus_tag="C_lini_390-1_FUN_000115"
                     /product="hypothetical protein"
     CDS             complement(566567..568819)
                     /locus_tag="C_lini_390-1_FUN_000115"
                     /codon_start=1
                     /product="hypothetical protein"
                     /protein_id="ncbi:C_lini_390-1_FUN_000115-T1"
                     /db_xref="PFAM:PF12921"
                     /translation="MIPAVEAIGARQLLPLPLCSLPRGTPSRVLSARMRRVPRQYRLW
                     STAAPARRPSALRTQPSLSTRALSQSHYLEAAIAPVKEKYAESPGVHLAHVLKAVQSH
                     DTNTILRGVVALARHPQPIEVAEALQKLSPIAFSEIVRSLDPSRVGPRSDATHGLRIQ
                     SGLGQFSSVASVADQYGVRKIYRNAFNALRSLFDLRSYQGNDPSRADYVVLLRCAGAA
                     SDFEAAKGIWHGEMKGDVVGNPRDGLVFAEYFKTRFLTDPTYTQNDLARFRLRPRNMA
                     RRRKGFAETRLLWPLEKLRLSIASHKRDSFGRARWLPTHDMHRLLSLPAPVRRLRRYI
                     QRERKVVDEEFYCAYLLASARAGSFRDMIGLLWRTWKIKITDLQDHRAAQVVGGVQRR
                     NLNPLLQPTERLIHAIVQSFGCSGHVILARKLIVYISQRWQIPIPQSSWSSLLEWTYI
                     LSSAPANREWRIMGDTNRMIRADEVLSLWETMRGEPFLADVGLHETDIYVKSLISAGR
                     LDEAWEAIKHRRAEYDSLCEEVEEALFESLYPSPPPSSIARHLRLKTRKHMMWYTIQR
                     WCQQWLRRTSKSLRHRPHLSPQIIPHFVGDFYRFLPDPITYTTNGGTVRIANTETNQK
                     TRWVKRLVLGAPTQRLAPDPSRVKYANSDGATKPEDLVPVMTLSGEPAYESMPITIRH
                     ATRRMVRQRRQLRFGEDERFLRSGKAMVQNDSREEEVGMNMDTDTATATAETDIKELD
                     KKVVLKALVW"
     gene            569602..570088
                     /gene="LSM3"
                     /locus_tag="C_lini_390-1_FUN_000116"
     mRNA            join(569602..569724,569784..569873,569959..569995,
                     570048..570088)
                     /gene="LSM3"
                     /locus_tag="C_lini_390-1_FUN_000116"
                     /product="U4/U6-U5 snRNP complex subunit lsm3"
     CDS             join(569602..569724,569784..569873,569959..569995,
                     570048..570088)
                     /gene="LSM3"
                     /locus_tag="C_lini_390-1_FUN_000116"
                     /codon_start=1
                     /product="U4/U6-U5 snRNP complex subunit lsm3"
                     /protein_id="ncbi:C_lini_390-1_FUN_000116-T1"
                     /db_xref="PFAM:PF01423"
                     /translation="MADVGEDTTHVQEPLDLVKLLLDEVVFVKLRGDRELKGRLHAYD
                     SHCNLVLGEVEETIYVVDEDEEDEDVKTISRKSEMLFVRGDSVVLISPHTSS"
     gene            571559..573764
                     /locus_tag="C_lini_390-1_FUN_000117"
     mRNA            join(571559..571612,571699..572227,572306..572494,
                     572557..573354,573415..573764)
                     /locus_tag="C_lini_390-1_FUN_000117"
                     /product="hypothetical protein"
     CDS             join(571559..571612,571699..572227,572306..572494,
                     572557..573354,573415..573764)
                     /locus_tag="C_lini_390-1_FUN_000117"
                     /codon_start=1
                     /product="hypothetical protein"
                     /protein_id="ncbi:C_lini_390-1_FUN_000117-T1"
                     /db_xref="PFAM:PF00009"
                     /db_xref="PFAM:PF03144"
                     /translation="MTSKTIKSLPHEKRKGEAALSDFADYVEKQQALRYPSSKPADIS
                     KTPAAAPEHQHAELDELFDNLDLAEATSGVRLKDLLLGTDGGTLQQLEGVVQERILEG
                     HGEAIFELGFESNGESMALTLSQWNDAYTRLKDAAKRIRADCQTLITKNVDGEMDASA
                     KPGKDNHCSGKILIRQAPATVEDVIETRIAVVGNVDAGKSSLLGVLVKGDLDDGRGRA
                     RVNLFRHKHEIETGRTSSVGMEILGFDTVGEVVTSETPGRKLSWEEIGKRSAKVITFT
                     DLAGHEKYLRTTVFGLLSSSPNYCLLMVAANNGLIGMSKEHLGIALALNVPVMVVITK
                     IDICPPQILEQTISQITKILKSPGARKIPIFIKDREECINTATQFVSQRICPVFQVSN
                     VTGENLDLVRTFLNILPHHGRYDSDAPFEFHVNDTFSVPFVGTVVSGIIKSGVIHAGD
                     NVLIGPDSLGQFTTTSIRSIERKRLGVPAASAGQSASFALKKVRRKDVRKGMVVLPKL
                     EGQPAPKVHREFIAEVLILSHATTIKTKYQAMLHVGPVSQTCAIIDVDRPYIRTGDRA
                     TVAFRFVQRPEYLAPGDRLLFREGRTKGLGIVKSVGYNPNKPLYPHGDDSAQGEDGAA
                     PDNEGEKPANGQATA"
     gene            576859..577574
                     /locus_tag="C_lini_390-1_FUN_000118"
     mRNA            join(576859..577090,577246..577574)
                     /locus_tag="C_lini_390-1_FUN_000118"
                     /product="hypothetical protein"
     CDS             join(576859..577090,577246..577574)
                     /locus_tag="C_lini_390-1_FUN_000118"
                     /codon_start=1
                     /product="hypothetical protein"
                     /protein_id="ncbi:C_lini_390-1_FUN_000118-T1"
                     /translation="MKKSMAQYPRRHLVQLVFLVSAATATTISVGSTALSLSNFQLIA
                     EVSVPLGCLLAYNNPIQGCEATDFASTRTCSTTYRQAQHHNSVHPAVDQRRQASSTTP
                     ATTATTGYYYSRPSIFTTGYDYCPPTSASAIYDVGTGTATSSSVFSSSTATATNYGRA
                     ARLQSSTTAAAAAFTSHHHSHLYDHD"
     gene            complement(580434..580880)
                     /locus_tag="C_lini_390-1_FUN_000119"
     mRNA            complement(580434..580880)
                     /locus_tag="C_lini_390-1_FUN_000119"
                     /product="hypothetical protein"
     CDS             complement(580434..580880)
                     /locus_tag="C_lini_390-1_FUN_000119"
                     /codon_start=1
                     /product="hypothetical protein"
                     /protein_id="ncbi:C_lini_390-1_FUN_000119-T1"
                     /translation="MPRQTHYDEAHDRSSDFPYSLPNSQASEGSQVSQDSQDSQDSTG
                     SDVAVVGEGGYVVWESTRADFEDWADFEIWADFWTRRWCRWKCCRCAFINRMPRSEMT
                     VAHCRNPGRPGLAGSCPRDERGETHMGPGGCCLILVPWEVISAVLE"
     gene            complement(581643..581723)
                     /locus_tag="C_lini_390-1_FUN_000120"
     tRNA            complement(581643..581723)
                     /locus_tag="C_lini_390-1_FUN_000120"
                     /product="tRNA-Gly"
     gene            585809..588829
                     /locus_tag="C_lini_390-1_FUN_000121"
     mRNA            join(585809..587938,587993..588829)
                     /locus_tag="C_lini_390-1_FUN_000121"
                     /product="hypothetical protein"
     CDS             join(585809..587938,587993..588829)
                     /locus_tag="C_lini_390-1_FUN_000121"
                     /codon_start=1
                     /product="hypothetical protein"
                     /protein_id="ncbi:C_lini_390-1_FUN_000121-T1"
                     /db_xref="PFAM:PF00999"
                     /db_xref="PFAM:PF08619"
                     /translation="MAWDHLSITKPHLVYIILGGFTTLFMLCSSIIKERMYIGEATVA
                     TICGIIFGPHAANLIDPKSWGNVDLVTIEFSRIVLVVQCFAIGVELPKFYMEKHWRSV
                     TLLLIPVMTIGWLVVSLFIWWLIDPLSWLESLVIAACVTATDPVLASSVVGKGKFAKR
                     VPKHLRDLLSAESGCNDGMAFPFVYLGIYLIQEHMDAKATTFHWIVYTILYECIFGAI
                     FGFVVGYIARHGIKYAEEHDLIDRESFLVFYFVLALFCAGAGSLLGMDDLLVGFAAGV
                     GFSNDGWFASRTEESHVSNVIDLLINLAYFVFLGTIIPWEQYNMVAEGITPWRLVVIA
                     IFVILFRRIPAMLILKPFIPDIKTWREAIFAGHFGPIGVGAIFVAILARAELQWETAV
                     PLSDTPPEEIEHRTLVAVIWPIVTFLVISSIIVHGSSVAVFTLGKRINTLTITMSYTT
                     APEDGPTWMNRLPRISSQSRSQARTISDTDGEELKMPEFPPGTLPPVGFPGAFLRRQK
                     DEDGSKSRTRSTSRSRRKKNNKWDDGIGPGGPVSQSAIFPTRREPLLNEKDPASPDGD
                     GTTPPRRDSDRGRSRDLEKDDDEITPSPEGGSSRTETPSKIQIYEEGDNLVVENEDGD
                     VLTVERSESRAMAVADAEAHHRLPVETDLAAVAVDKAKQGEKFNWTLDSFKRKVEDVY
                     TSEVEKRKEKSKADRRHEPARAFQFGNTIIVEDEDGEVIKTYELPSSKAGKETGGRTQ
                     QSLKYLGMGGLLKASEKPVPQGATEGESSAEGAANAPPPKSGWQRYLGGSAGAAQKPK
                     KNAAEGQQEDDRHIRFTIGGVGQRMTKEDFIREVQKLDDKTRRQVVDQSTASQRVKSI
                     AKGDVPSPADQHANIPTIRIGSDSAEKRSGSYTPQRVNSGAAQPAARASREEEANDEE
                     TAIERHRRLAVLSNQSDEDVDSGETSAERRRREAALGMNANDGGDDSEDEGGERVPPT
                     RRGIRFAESTVPRGQK"
     gene            590640..591464
                     /locus_tag="C_lini_390-1_FUN_000122"
     mRNA            590640..591464
                     /locus_tag="C_lini_390-1_FUN_000122"
                     /product="hypothetical protein"
     CDS             590640..591464
                     /locus_tag="C_lini_390-1_FUN_000122"
                     /codon_start=1
                     /product="hypothetical protein"
                     /protein_id="ncbi:C_lini_390-1_FUN_000122-T1"
                     /translation="MRNHRRNRHPQLSSPTDNPFPPPHNRLPPGPTSTPASPLITARP
                     RRAYRVPPFSAFNHPPLVHRSRPLNLDNAHLVFRSPGLHHREPWLQARPPVYHQIAPR
                     RPQRPGSDHGARPHTFPGTGHDDTRSRSASSGPSTTGAASWRTSPSTPPPESPTAPSR
                     FHSYDPTTPPPYRRFRHRDTPAYVLGPPSPSVSSSSSEEITDDAPARPPPTVTRRRRR
                     SAPSPSPHPYTFTPVPFCLDRRARYSGRSARAGSVGPDDPYLAVGTLRHPQCRCRE"
     gene            complement(591988..593505)
                     /locus_tag="C_lini_390-1_FUN_000123"
     mRNA            complement(join(591988..592479,592542..592750,
                     592808..593109,593171..593298,593368..593505))
                     /locus_tag="C_lini_390-1_FUN_000123"
                     /product="hypothetical protein"
     CDS             complement(join(591988..592479,592542..592750,
                     592808..593109,593171..593298,593368..593505))
                     /locus_tag="C_lini_390-1_FUN_000123"
                     /codon_start=1
                     /product="hypothetical protein"
                     /protein_id="ncbi:C_lini_390-1_FUN_000123-T1"
                     /translation="MSDFTTEAFTLLGVAIGVTVLRTYARVKAVGIKHLQADDYLMLL
                     VAVTYSAETALAYSVGAYWRGLANNGMTDEERRNLDPASEEFNIRVNGSKTQIAGWIT
                     YSCLVLWPAKAAMCTFYVRLTVSDAGSPSPLASMPRADTTQEGLHNYRKRIICGFVLI
                     IVTWLAVFFSIIFSCHPIHKNWQIYPDPGNLCQPAISKINILVTVFLNVITDLYLLSI
                     PIPMLWGAQLPLRKKLGLIVLFSGGIFVTMAGILRCVLIISNPVTGAQQAGSWAVRET
                     FVAIVTTNIPMIFPLVRRWLTPIFSSITTTLSRGTNDRYGNSKRSNLPVPGSIKLGDV
                     TVGGSSIGGSGARKKSRPPFSQYPPHHRVHAVRERRAPQQIAATAGGHQQERRDSSRR
                     VEEGHFEERHGKHGEQHGEQHGEGGCLLYG"
     gene            596939..598850
                     /locus_tag="C_lini_390-1_FUN_000124"
     mRNA            join(596939..596972,597038..597643,597715..598850)
                     /locus_tag="C_lini_390-1_FUN_000124"
                     /product="hypothetical protein"
     CDS             join(596939..596972,597038..597643,597715..598850)
                     /locus_tag="C_lini_390-1_FUN_000124"
                     /codon_start=1
                     /product="hypothetical protein"
                     /protein_id="ncbi:C_lini_390-1_FUN_000124-T1"
                     /db_xref="PFAM:PF07992"
                     /db_xref="PFAM:PF13450"
                     /translation="METLDFVVIGAGWYGLAAAKTHHKLHPQNSLALFEQASSAGGVW
                     AEHRLYPGLKSNNMLGTYEYPDFPMDPETFGVLPGQHIPGQVLHDYLTKFAETFGILD
                     KIRFRHKLLSAEHQTNGGWLLTVLNGKDGKEVQVLAKKLVVATGLTSEAFLPNFDGQE
                     TFGAPIFHGKDFLQHADTLDSAKSVTVFGGTKSAWDLVYAYAIKGIKVNWVIRESGHG
                     PVWMAPPYVTPLKKWLEKLVHTRALTWFSPCSWGDADGYVKTRNFYHGTAIGRGITNN
                     FWSVLGNDVITLNKLDSHPELKKLKPWSEAMFTASSFSILNYETDFFDLIRDGTVDVH
                     IADLTKLSPSTVHLSDGSSLKSDALCCATGWKQFQPIKFLPEGIEKDLGIPHAPSADS
                     FPPAEMTETIDKEIFDRWPRLGDQPVQNKKMKPLVENEGVSTTDAVNPYTPLTPYVLH
                     RFMVPPSSKLLAHRDIAFAGVLMNFTVAMISHVQSLWIDAYFHDQLPSVREAASDPEA
                     LQKLRYETALHSRFCKWRYPAGHGDKFPDFVFDAVPYIDQLVGDLGLKVYRKNGMIAE
                     ASEPYGPDDYKTLVDEWTEKQAAGQ"
     gene            599142..600170
                     /locus_tag="C_lini_390-1_FUN_000125"
     mRNA            599142..600170
                     /locus_tag="C_lini_390-1_FUN_000125"
                     /product="hypothetical protein"
     CDS             599142..600170
                     /locus_tag="C_lini_390-1_FUN_000125"
                     /codon_start=1
                     /product="hypothetical protein"
                     /protein_id="ncbi:C_lini_390-1_FUN_000125-T1"
                     /db_xref="PFAM:PF13365"
                     /translation="MEEETSQSTSVSPRRTRQRAKLAKAAAAAAAPCTSTQPRSHPTL
                     STAGTAGTASNETAGIRPLPTILTPNLNLKDLGRQGLQRLLQKRQRLAETPVAVPDDM
                     RLRGLAPSLMATLVFAQEEAGTAVCISPDGLLLTCAHCLAETADAFDPSRSHWLLFAS
                     CQVVEARALAWDTRRDLALLRIVAAQPPPPSSAPSLSSSTTTKSTTATATPEEPLPAF
                     PFITPSPNPPPLKARLICVGHPGSEDLEAATPGASTGYDVLHISTGTFRGLAGGGQDP
                     QDNSEIGALMHTCWTYWGHSGAPLVDRRTGKLVGLHSSWDDETGMRRGVALEAIVEFL
                     EENERFTK"
     gene            601084..601548
                     /locus_tag="C_lini_390-1_FUN_000126"
     mRNA            601084..601548
                     /locus_tag="C_lini_390-1_FUN_000126"
                     /product="hypothetical protein"
     CDS             601084..601548
                     /locus_tag="C_lini_390-1_FUN_000126"
                     /codon_start=1
                     /product="hypothetical protein"
                     /protein_id="ncbi:C_lini_390-1_FUN_000126-T1"
                     /translation="MSPTPTMTAVPAPAETTEFFKTWAYGEQLGILKWCKGIAGGVAV
                     ALLLAAMFCCWAPCIYWYYGGDFNHQDGLDDMIDALLRGQFTPEGGWITWFRARAQNR
                     AQDRGRAALEEGAGDVDHNVGSDNDNNASASDTNGYAQHAGMSTARNRHGQN"
     gene            complement(603143..607592)
                     /locus_tag="C_lini_390-1_FUN_000127"
     mRNA            complement(join(603143..603186,603241..607023,
                     607123..607322,607519..607592))
                     /locus_tag="C_lini_390-1_FUN_000127"
                     /product="hypothetical protein"
     CDS             complement(join(603143..603186,603241..607023,
                     607123..607322,607519..607592))
                     /locus_tag="C_lini_390-1_FUN_000127"
                     /codon_start=1
                     /product="hypothetical protein"
                     /protein_id="ncbi:C_lini_390-1_FUN_000127-T1"
                     /translation="MSLNGLDDPKVKEAHEAAVAEPGGWFLLKYASRDDVELLGRGTG
                     GIVEIRNNIAQFENENDDNAPLFGFLKYRRRNVIIKYLPDDCSRLVQARVTVHFNAVC
                     ERFAPYNTDFSIATAKDLKDTKLSAACSLHAASGSTSSSTSSLRRRRLMEIAEEEEEE
                     QRASKRKSVGPDSLVETSGEDPADAPKSPIEGPPVTLNADLANSPEESKFSASLEPPE
                     FVGARPSSPTKSVDEGRRMSSQSLRPELYSSSSYTYGKPRVKLAPRPSFDVSGRARTG
                     TAAVGAAFRPISQMPSGFKLFSKGPKKGKSKENTLDPSEPAHPDETTEISLAATLTPL
                     PDGDPISHIDELVRPHTSSGRPTTSSGASIKSAMPSFTTAPSTKQVMTPEKARLMKAM
                     QLREKKKKMMMNQQSATTPAVDAPAEQLMSEKAQPAQHVEEIAEHTLVAEADDGEEEE
                     EDDDDEDDDRRLSVSKADSGIVVDASSVSVHTDVASEFTQSDSHPASPIMASSEPEHS
                     TKASSLSESTEETVKESNEDDTDAEVDTHETHDAVEPATESGIAPDQAAEPASPVEAV
                     APTSAEPGAVDGEPQEEGESLAEGLAPAAVDDVPVVQLDATPEAVTAPGMSETQDTST
                     VEKEATLEVAELVGQQQNETEKVAVMDEQQKPPISLPISKFSTSPTQAKPSIESKETQ
                     DQISKQDIKAETTVSTTSEASPRSPLSPLSPCSPSLRVPRSKFSTQDLRAAANVEVPT
                     IVSPPEDVPREPVAVAVDEPRDADAHSVDTEPSKRKALVEPIRTDLDPPKKAADGNIS
                     DDEDLMDELHSATVEQAQHIMVSKSPITPVFPSPTQSASRPTSRGAVRTISNPVRGNL
                     LTPADVAQAQNQRSVSSGAAFLHRITQQQGNQHLAPKQPGKIGSSISQRIKALEKLSA
                     HAPGTVDADTSSLKAPRPSSAFFAVKRGASVREPPRSPSVVDRASSLTRGGSPVPSVM
                     TESQESSPEAARANRGRSGSMANRLSMFEVSGNNPPRGQPESISVTARIVRDPSQSGR
                     APEPPKNPSEFERLDLKVSPLVVDHQKAEPLLPPANLTTVKPSKETIQERRLSKEKRR
                     SQSVDPITDGDEAPRRSSLSIMKDFIKDRRKSLTSPSAEALTAPLPMSPGSSRSPSRP
                     PSTHHNSSGLGRRLSISSRRSSFSKDNDASGAMSPSLFTEGSGSGDDSKSTTSDKKKG
                     RAGRFMRRLSSSLSSGARSKTMTPTAISPTVQEEDASEVARLQQPTIEAFMGDVNVQF
                     PDNLLWKRRSMCMDSQGFLILSTVAASTTTKDKQPTGAGVKRYHLSDFRMPYIPDMEI
                     QELPNSICLDFVEGSGLQVACEDRAGQMNVLHILQDAHQSHNSFGQ"
     gene            complement(612432..615197)
                     /locus_tag="C_lini_390-1_FUN_000128"
     mRNA            complement(join(612432..612793,612854..615197))
                     /locus_tag="C_lini_390-1_FUN_000128"
                     /product="hypothetical protein"
     CDS             complement(join(612432..612793,612854..615197))
                     /locus_tag="C_lini_390-1_FUN_000128"
                     /note="BUSCO:EOG09260RGH"
                     /codon_start=1
                     /product="hypothetical protein"
                     /protein_id="ncbi:C_lini_390-1_FUN_000128-T1"
                     /db_xref="PFAM:PF00350"
                     /db_xref="PFAM:PF01926"
                     /translation="MSQDYFSKKGKAPMDQEVEKDESDAPYQPVPSSSRPPQFMTVGS
                     GSTSAHAAHLQSLLENDSGYGGSIADGDAMTSSGDRHIPTPVNGQLSEVDRRSQAGAI
                     HQLWYNAHRVTLGRSINKVIELLKELQDMNVSWPAHYPSVQRTESSRPAPSHAYSTTG
                     EAPASASSVPSSPTAPPAIRRSFTSVEARNDAESSKAQERRAPEEPRLVTPQIAQDFS
                     VLKLDLKLGSLHQAELVHSLEKGSIASLLDGKISSSIRHLLNLRERIEDTSSKVLVTG
                     DLNAGKSTFCNALLRRKVLPEDQQPCTAIFCEVLDARENGGLEEVHAVHRDAAYDRHD
                     ESTYDVYKLAQLEDLVVDNEKYTQCKVYVKDVRTIDESLLNNGVVDIALIDAPGLNSD
                     TTKTTAVFARQEEIDVVVFVVSAANHFTMTAKEFIWAAAAEKAYLFIVVNGFDNIRDK
                     KRCEKMILDQVHGLSPRTHKESSELVHFVSSNAVPTAPAPPGGPSGGGGDDDPSDDPK
                     GKGKDIEKIRDFENLEQSLRRFVLEKRARSKLAPAKTYLLNILNDVHVLANVNSEVAN
                     SELDRVTKELKEIEPQLESSRKATAQVGDEIDKITEETCKEVYDHTRMTLSVAIDHAG
                     DNNHGVPYRGIFNAFEYAEELKEAMMSYIHESVVACEEHAKSKTVGGVNAIKQLGILH
                     LGDDYQNLVFRPDVMFKRKRDSMARNVDVPTEVWDFVDWNTIVQKQEKVAGTGMALTL
                     AGALVPRMMGSSGWLDHALSAAKIMGNDNLRRLIVPGIIAAAFAAAAYVVNQIPNSLP
                     HRLSTKIAVQLESIDYVHANATRISGSVRKVLRYPADNLRVGLEQSVKDLGKRREETL
                     KVRQESEVALKYFGNLVRNSAQQRTVVEGVDLDAPPPGAVAAGLH"
     gene            615845..616758
                     /locus_tag="C_lini_390-1_FUN_000129"
     mRNA            join(615845..615850,615905..616146,616184..616244,
                     616307..616564,616624..616758)
                     /locus_tag="C_lini_390-1_FUN_000129"
                     /product="hypothetical protein"
     CDS             join(615845..615850,615905..616146,616184..616244,
                     616307..616564,616624..616758)
                     /locus_tag="C_lini_390-1_FUN_000129"
                     /note="BUSCO:EOG09264T0J"
                     /codon_start=1
                     /product="hypothetical protein"
                     /protein_id="ncbi:C_lini_390-1_FUN_000129-T1"
                     /db_xref="PFAM:PF03357"
                     /translation="MNILEYMFGKRMTPAERLRKNQRMLDKAIRELDQVRVKLEKQEK
                     QLITQIKQSAQKGQMGACKIQAKDLVRTRRSAADDETYEYVEKFYGMRSQLQKISLRL
                     QTYRTNEQMMTAMKGATQALGTMNRSMNLPALQRIAMEFERENDIMDQRQEMMDDVMD
                     DAMDVGADEEGEEVVEQVLEEIGVDLTSALGETPSGMQTAAVPESRVAQAVGGGGGGD
                     PGDDALQARLDSLRR"
     gene            619714..621540
                     /locus_tag="C_lini_390-1_FUN_000130"
     mRNA            join(619714..620979,621034..621540)
                     /locus_tag="C_lini_390-1_FUN_000130"
                     /product="hypothetical protein"
     CDS             join(619714..620979,621034..621540)
                     /locus_tag="C_lini_390-1_FUN_000130"
                     /note="BUSCO:EOG09264XTW"
                     /codon_start=1
                     /product="hypothetical protein"
                     /protein_id="ncbi:C_lini_390-1_FUN_000130-T1"
                     /translation="MFGGGSSSAASKAERDPKEDRKSPSPESDKGSAAAIKSSDQAAS
                     GDKRSGNSSPPGRQQDGAVDKKRRASGVQGKAAGILAHAKNALNISQVSRTSSDMSSQ
                     TPLQKLGKQDPALAVPQGQHNNSAGDSVPGPRSTFRVGVWEDRNKKCRRTMEDTHAFL
                     YNFLHTPAPALEGKKDDSVSDDKETLAQDMIETDNGYFAIFDGHAGTFAADWCGKKLH
                     IILEDIIRKNPNGPIPELLDQTFTSVDAQLEKLPLKNSGCTAAVAVLRWEDRVPSDRS
                     ATGSQAIAPATAAATKAAKLTSEEATDDKATSAGGGVEATHAKLKSSASRQRVLYTAN
                     VGDARIILCRSGKALRLSYDHKGSDENEGKRIANAGGLILNNRVNGVLAVTRALGDTY
                     MKDLVTGHPYTTETVIQPESDEFIIIACDGLWDVCSDQDAVDLVRNVEDPVEASKLLV
                     DHALNRFSTDNLSCMIVRLDKEALLESQNDKENAIGVERPPANPAKVSEAEKIIRETK
                     QKIAEGGAPAVGVSASNSGRGHDPASIDNGDFKPTTLDGTLEEEPGPIDDGDSPEMAP
                     DTAPAILPATVEQTDAAAAPKKSA"
     gene            624328..625317
                     /locus_tag="C_lini_390-1_FUN_000131"
     mRNA            624328..625317
                     /locus_tag="C_lini_390-1_FUN_000131"
                     /product="hypothetical protein"
     CDS             624328..625317
                     /locus_tag="C_lini_390-1_FUN_000131"
                     /codon_start=1
                     /product="hypothetical protein"
                     /protein_id="ncbi:C_lini_390-1_FUN_000131-T1"
                     /db_xref="PFAM:PF00172"
                     /translation="MAQYAVPPASNLSPTSPDTPSAALAASAQSQSQSGPPGAPQHKR
                     VYQACIPCRRRKVRCDLGSVDNPHDPPCVRCRRESKECFFSATRRKRKAEDGEDADPE
                     DVDDYIVRNGRKRLQVSGSPPVVIDRRLYSEVPLTPGGSIGRNQPLRRPNDTGTSVGG
                     TPSTTSQPDSRPRADYAIDDEPNARVENREAQDLMRPGVYGPHDALDLLYKAATDRSV
                     QLRHAQDAAAYHLSAYSPATTNTHKRHESVASIPAIPQQPLIVTPGATMKPVADARPP
                     IPVKLETQPIDPELTRRDLSGEPGYQDAIKAWGRFRFVRAGWFTAQEAIEYID"
     gene            625357..627618
                     /locus_tag="C_lini_390-1_FUN_000132"
     mRNA            625357..627618
                     /locus_tag="C_lini_390-1_FUN_000132"
                     /product="hypothetical protein"
     CDS             625357..627618
                     /locus_tag="C_lini_390-1_FUN_000132"
                     /codon_start=1
                     /product="hypothetical protein"
                     /protein_id="ncbi:C_lini_390-1_FUN_000132-T1"
                     /translation="MLTSISYYEYLSPLTPISPPTFRNPASHITLLTEEPILTITLLT
                     ISSRYRKIPGTGGHCRSHAIHEQLWTYLRGMIERCLWGQEAFGGGFAAMAGASSLPDD
                     QTSSTAPWRGMRKGSLRTLGTIESLMILTEWHPRALHFPPAEAIDELMLPSYEGSDLI
                     STDENGNQRPPANIGGKRLDSWLEPAWRSDRMCWMLLSTAMGLAYELGVFDDIDEMLR
                     DGAISRPEYEEEVYRQRAYRIKRLLLIYLTQLAGRLGWTSMVPETLRKSDPAVTRRRP
                     TSTEGTTPGTNPSSMSNAFNYIPDLELDDQIIHCWAGISNAMHIGNEKLFRSRKHTTD
                     IIQSGKYTEMLKDFQPLLQDWWKEFERYRLPPYIRHILTIEYEYVRIYVNSLSLQAVV
                     ERCTNNAGHTAHAGHGAHGNHNAGSAAQLSPQTQNYFGKLPLGQLGGFGASDQEYIKE
                     VISGCRNLLRTVVEGLLPGDYLKHAPVRTYFRIISGAMFLLKTFALGAPRSDVKLSID
                     LMDETVKALRNCIVDDVHLGIRFADLLDSLTSRLRNRFIQAPALGQVGSADGRSPDPH
                     AAVNGASAAAHGQQANGGDGQAWNNHATKLRDGLNAHGKPPPHRLFPPSKVTPTHVGA
                     LEDPANISATPFDLSTGTFPYPSGTASVLGPSTPAALPENGGVGGNGNGNGNNASSST
                     TGMDGLFDSTDWNNPGNEMWYLPPGPAFFQNMDNTAVAMTAEGVNVGGLDLLEYMAMD
                     TGFPVMDGPSSYP"
     gene            complement(629190..630140)
                     /locus_tag="C_lini_390-1_FUN_000133"
     mRNA            complement(join(629190..629284,629415..629801,
                     629870..630018,630094..630140))
                     /locus_tag="C_lini_390-1_FUN_000133"
                     /product="hypothetical protein"
     CDS             complement(join(629190..629284,629415..629801,
                     629870..630018,630094..630140))
                     /locus_tag="C_lini_390-1_FUN_000133"
                     /codon_start=1
                     /product="hypothetical protein"
                     /protein_id="ncbi:C_lini_390-1_FUN_000133-T1"
                     /db_xref="PFAM:PF03366"
                     /db_xref="PFAM:PF17035"
                     /translation="MELKRKVRLVTEQNVIDKPSPVEDFPMRKWSIVIYIVGEDGEEH
                     PADCFQKVVYNLHPSFENPTQTFSKPPFRCENEGWGEFDMTIDCYITEKSKQTLTHDL
                     NFAKNRYDAEHTVSFKNPSQALQQILRETGPLPSDDDRLKKKGGAGKKGAQKYDYEKI
                     AQALEKLDEDDLLRVIQIINDNKTADTYIKSDVDAGEFSIDLYTMSDAMTKLLWDYLV
                     SKSYIRL"
     gene            complement(631419..632556)
                     /gene="SBP1"
                     /locus_tag="C_lini_390-1_FUN_000134"
     mRNA            complement(join(631419..631516,631623..631751,
                     631810..632074,632153..632317,632503..632556))
                     /gene="SBP1"
                     /locus_tag="C_lini_390-1_FUN_000134"
                     /product="single stranded nucleic acid binding protein"
     CDS             complement(join(631419..631516,631623..631751,
                     631810..632074,632153..632317,632503..632556))
                     /gene="SBP1"
                     /locus_tag="C_lini_390-1_FUN_000134"
                     /note="BUSCO:EOG09264XT5"
                     /codon_start=1
                     /product="single stranded nucleic acid binding protein"
                     /protein_id="ncbi:C_lini_390-1_FUN_000134-T1"
                     /db_xref="PFAM:PF00638"
                     /translation="MSAAEATEPKVEETKPAETTGEAEKPVTSSAVFSMFGGGAKKEK
                     KEDEERGDNSGSAKAQREAAAAEKKEGGEADEEAPESEDVHFEPVIKLTEKVDVQTNE
                     EAEEQLFKMRAKLFKFVKETTEWKERGTGDVRLLKHKENGKTRLVMRRDKTLKVCANH
                     YIVPEMKLSPNVGSDRSWVWNAAADVSEGEAEAVTLAIRFANSENANLFKDAFLKAQK
                     DNEELFKAAESASAPAVE"
     gene            complement(633825..636413)
                     /locus_tag="C_lini_390-1_FUN_000135"
     mRNA            complement(633825..636413)
                     /locus_tag="C_lini_390-1_FUN_000135"
                     /product="hypothetical protein"
     CDS             complement(633825..636413)
                     /locus_tag="C_lini_390-1_FUN_000135"
                     /codon_start=1
                     /product="hypothetical protein"
                     /protein_id="ncbi:C_lini_390-1_FUN_000135-T1"
                     /translation="MEEQYTGDPTRDGEATTEPSSSTTLSSSELTLRFPRPQGNRQLA
                     SWISSSEPDIMNPTEAPDDDTALGESTYELINTDDESQDGRATEAESTSSFDYARIDD
                     VHSLAGTEHTEDMANQSDTDSDSDDEENAAQDRSRASSIQYAEQSLLSPSSRVATPPL
                     DIERTVNVSNQNTPLVQSIEFDEAQGPLQFKQVAVKHTIHSFTEEKSASIAAALSFPD
                     RSKRLFAAVRQTMASDFLATKEPLRIMYTGSHGAKHDIIYKISSAFTASASTDECGIT
                     EDDGIYNVVPISSRASAKVPEVELMKTSQYQIKVENCTAAREIVYRGEHFPGETVYSI
                     TIDGDRTFQSAFAPSGSIIEPAWSLPHVAIFYVTENDDETAQKTRVAAWQFMQRHAVP
                     CIFISNAELFYQPTASWNDMIDQHAIHLCVESSDRALPSVRLPIDLTTFLNIDARQMN
                     RNLAYLTGLYDAAGESAKRGDADLCVQAMKTLRNIRQCAIDATYDFDLWSFGQTAMLS
                     LGVIAAAMLCNYLMAGSPAPALSTVTSITSSAQVTSTASAPVSTSTITINLTSTTTIR
                     VPQAKASPSNTAVAPFAELADFLADKFPESQKAYVCSAEKFGRNEILIKIPSGTKTSW
                     LAKDSITIDVLKGERSVKTKFSSIDEGILIEIPKSEAYGVLTIAVNTTRKPKVNETFL
                     VDFGKTNLERCVGYGKLVADHVLDLASSAAQRVEEQAMGLASLKDSVMSDVRVMSARL
                     TTEAAHTANAVKESCQSLQSLGESRNVQDLKDRMGIFLAKAQIGSRLMVLKVLQKREE
                     HGTYLDKAKKHVEKLVLQASEASKQRLDKERKESRARRKKERLEARCQTGTGFSRWTQ
                     QCKQQS"
     gene            complement(640542..641486)
                     /locus_tag="C_lini_390-1_FUN_000136"
     mRNA            complement(640542..641486)
                     /locus_tag="C_lini_390-1_FUN_000136"
                     /product="hypothetical protein"
     CDS             complement(640542..641486)
                     /locus_tag="C_lini_390-1_FUN_000136"
                     /codon_start=1
                     /product="hypothetical protein"
                     /protein_id="ncbi:C_lini_390-1_FUN_000136-T1"
                     /translation="MSNPTPAQEEFNALLAANTRDDIRTHPEDRDYDHREQESLDLDE
                     DESYRNSQIDAAMRMPTLGQTGPGLKLPPASFDAGRTTGVKGVIADARNYENARKTSF
                     MSRARTTVRRSIFGLDGLNSQSHPSHKSESETDEGNGSDSDDSFMQQWRESRRRELES
                     ESNKVIRNRRTSPSVRIYGRLDVVDALGYLDAIEKVARDTIVVVFVYDPDVSPIHYHL
                     FVLVDALVLTMNSQCDVSATIEHAMMPLVSQHSTVHFVKVHYLDIEFDNAAVPAILAY
                     RNQGDMIANLTGLIEMIPDDEMFGTDTLARLFHKHDIL"
     gene            complement(648125..649490)
                     /gene="GB1"
                     /locus_tag="C_lini_390-1_FUN_000137"
     mRNA            complement(join(648125..648145,648209..648328,
                     648386..648475,648541..649259,649361..649490))
                     /gene="GB1"
                     /locus_tag="C_lini_390-1_FUN_000137"
                     /product="Guanine nucleotide-binding protein subunit beta"
     CDS             complement(join(648125..648145,648209..648328,
                     648386..648475,648541..649259,649361..649490))
                     /gene="GB1"
                     /locus_tag="C_lini_390-1_FUN_000137"
                     /note="BUSCO:EOG092645OU"
                     /codon_start=1
                     /product="Guanine nucleotide-binding protein subunit beta"
                     /protein_id="ncbi:C_lini_390-1_FUN_000137-T1"
                     /db_xref="PFAM:PF00400"
                     /db_xref="PFAM:PF12894"
                     /translation="MNSQGPNDVSPEAMQARIQQARREAETLKDRIKRKKDELADTTL
                     RTVAQQAHEPIPKNQLMKAKRTLKGHLAKIYAMHWSTDRRHLVSASQDGKLIIWDAYT
                     TNKVHAIPLRSSWVMTCAYAPSGNYVACGGLDNICSIYNLNQQREGPTRVARELSGHA
                     GYLSCCRFINDRSILTSSGDMTCMKWDIETGQKVTEFADHLGDVMSISLNPTNSNTFI
                     SGACDAFAKLWDIRAGKAVQTFAGHESDINAIQFFPDGHSFVTGSDDATCRLFDIRAD
                     RELNLYGSESILCGITSVATSVSGRLLFAGYDDFECKVWDVTRGEKVGSLVGHENRVS
                     CLGVSNDGISLCTGSWDSLLKIWAY"
     gene            complement(658385..659783)
                     /locus_tag="C_lini_390-1_FUN_000138"
     mRNA            complement(join(658385..658576,658715..659423,
                     659511..659650,659730..659783))
                     /locus_tag="C_lini_390-1_FUN_000138"
                     /product="hypothetical protein"
     CDS             complement(join(658385..658576,658715..659423,
                     659511..659650,659730..659783))
                     /locus_tag="C_lini_390-1_FUN_000138"
                     /codon_start=1
                     /product="hypothetical protein"
                     /protein_id="ncbi:C_lini_390-1_FUN_000138-T1"
                     /db_xref="PFAM:PF00962"
                     /translation="MDSKPVPDMDFRALPKIELHAHLTGSVSRRTLHDIWIRKKQAGE
                     TDLADPLVEMPDGKHDYNLTTFFPLFSSYIYNLITDPETLRVATLSVLQDFHADGVTY
                     LELRTTPRSLPSPTPQPPSVYVSTILSAIAAFEAAHPAGQETMMRTRLILSVDRRHTS
                     AQARETVLLAAQFRERGVVGVDLCGDPAARVHGVPGQDDVSIFRDAFAEARDLGLGIT
                     VHFGEAECSGTPGELAEILSWGPQRLGHVIHLGEDVKRAIVERRIGLELCLSCNVHAG
                     MISGGFEAHHFGEWWGVEGSMISLGTDDVGVFGSPLSNEYRLVAEHFGLCRDDVCALA
                     RRGIDSIFGGEDEKHRLRRVMWKPALAEQI"
     gene            complement(661582..662548)
                     /locus_tag="C_lini_390-1_FUN_000139"
     mRNA            complement(join(661582..661964,662083..662548))
                     /locus_tag="C_lini_390-1_FUN_000139"
                     /product="hypothetical protein"
     CDS             complement(join(661582..661964,662083..662548))
                     /locus_tag="C_lini_390-1_FUN_000139"
                     /codon_start=1
                     /product="hypothetical protein"
                     /protein_id="ncbi:C_lini_390-1_FUN_000139-T1"
                     /db_xref="PFAM:PF04281"
                     /translation="MGPPTGMSGPAVAEPPLAHFQAQLHPNDSLFDDQGYFLDNDFDS
                     EIHRHLSIFGWKKAFRFGIHQQANLERLQELGFLVALPVGFNLRIHTPPGYIRHCLIA
                     IFATARRAAEKQLKNDRRSQIPVIMVQLTEVEDEHFQSGQAGPIEDDADFTDTDSEIS
                     ADSDYDPRDESFAERIYALKDIVPPTTRGWISNKIDFGVSAVQNTWYYSSRTVWVVCA
                     TALMIGVPLATCWAEDQQLEGMEREFRMREAGGDALLAAGESQEGSTADQIGLALDRA
                     EAKPAL"
     gene            complement(663366..665025)
                     /locus_tag="C_lini_390-1_FUN_000140"
     mRNA            complement(join(663366..664064,664239..664640,
                     664697..664711,664771..665025))
                     /locus_tag="C_lini_390-1_FUN_000140"
                     /product="hypothetical protein"
     CDS             complement(join(663366..664064,664239..664640,
                     664697..664711,664771..665025))
                     /locus_tag="C_lini_390-1_FUN_000140"
                     /codon_start=1
                     /product="hypothetical protein"
                     /protein_id="ncbi:C_lini_390-1_FUN_000140-T1"
                     /db_xref="PFAM:PF07690"
                     /translation="MATVSSTSTIQLRNLERPPTPKDGSLLNTEGHRLGSDDDTTGGL
                     PAPTTTTTVVQRWNHPRSNLFRVLSCFWSMLVSGANDAAYGALIPYLETYYNLTYIVV
                     SLVFLSPFVGYVLSALLNNHIHLRWGQRGIAVLASTCHLVAYVIISQHPPYPALVVVF
                     ILAGFGNGLSDAGWNAYIGNMGHANEVLGFLHACYGAGGVISPLIATTMISKGNLGWW
                     TFYYVMLGLAVIELVWCTTAFWTQTGAVYRETVSHSNNDSGTGLRTALFKRPYARVSW
                     LSAFFLLAYVGTEVSLGGWIVQFMIQVRKANPFDSGMTSVGFWLGLTLGRIVLGFVTP
                     RLGVKHAVAIYIPITMALELVFWLVPQFYVSAVAVALQGFFLGPFFPAVVVAATRLLP
                     RHLHVSTIGFAAAFGGSGAAILPFAVGALAQAKGVQVLQPVILAFLGVMLGLWLCLPR
                     IGDKKE"
     gene            complement(666290..667804)
                     /locus_tag="C_lini_390-1_FUN_000141"
     mRNA            complement(666290..667804)
                     /locus_tag="C_lini_390-1_FUN_000141"
                     /product="hypothetical protein"
     CDS             complement(666290..667804)
                     /locus_tag="C_lini_390-1_FUN_000141"
                     /codon_start=1
                     /product="hypothetical protein"
                     /protein_id="ncbi:C_lini_390-1_FUN_000141-T1"
                     /translation="MLDENLPTFRFRPSSDNPLNTLLYFTHQGSDPTPSYLLKRADPA
                     NPAARNKYAAALTDIASQQIIYAEVLVEPEWSQPTLSAAELRAQNGTPAPPQPIMPDQ
                     VTLQLYNPDSQVVIKTKAGSWGKSDSWEFEMPEQSFRAPSASLIDRSADDPPVSDIVP
                     KVIFRWKRDGRLSKDMTCYMVGKSVAGKKSKEPDITVAMFKDTKHESAVTIYEPNLQR
                     VDVEDRKGLDIVLLFGAEVLRDLFLNPRQNVFNLTTMPPPMAGRRKNSKPSPASKGPG
                     GPVLPVAAMSGAIGNKPASPPAQAMNNGPPRPNARAQWEIDNETKRLQAMVAQEEREA
                     RERERRDAEEAKRIKKMLDKEEKKRRRKEAEIEAETERLRRLYGVQPDASGPGLPPRH
                     QPPPGTTPGSWHVAPAQPPRPLSAGPYQNGQPGTSSYRPPHQVHFAPQPKPAQQQPQH
                     QQQQQGGRGKLPNLMSGLLQGPYANPAASVSNFFHRDRTEEEKRKVAKKRSVHF"
     gene            complement(669868..670794)
                     /locus_tag="C_lini_390-1_FUN_000142"
     mRNA            complement(669868..670794)
                     /locus_tag="C_lini_390-1_FUN_000142"
                     /product="hypothetical protein"
     CDS             complement(669868..670794)
                     /locus_tag="C_lini_390-1_FUN_000142"
                     /codon_start=1
                     /product="hypothetical protein"
                     /protein_id="ncbi:C_lini_390-1_FUN_000142-T1"
                     /translation="MGSKIPFFKGPMGGWENLDRRRSESNQYEKGPRGTLRLDTGFYG
                     PNGKPSSYGPGSAYAANYTMSPADSRGSPVHISPTNTMPVRMNTMNRGTYNSNQQGVF
                     NNQVGTYSSQTGTYISHAPSGSLTHIIGQYENATDPGMTLRSGVGAGAYFNQSELARQ
                     PSDAYDPARRQVNRASELSSISSGFGDGDIIVPGIPGMVLQPPPPVSQSLRASQNGVG
                     RFSWANKANRETVYTEASEDLPPRFRTVDSWVNQQTGRVKRAQARPETDEDIPPVPGL
                     PAGTGQNGMPPEPQFTMMMPDGEVPRRPDNAS"
     gene            679421..681283
                     /gene="NDH2"
                     /locus_tag="C_lini_390-1_FUN_000143"
     mRNA            join(679421..679775,679847..681151,681210..681283)
                     /gene="NDH2"
                     /locus_tag="C_lini_390-1_FUN_000143"
                     /product="External alternative NADH-ubiquinone
                     oxidoreductase mitochondrial"
     CDS             join(679421..679775,679847..681151,681210..681283)
                     /gene="NDH2"
                     /locus_tag="C_lini_390-1_FUN_000143"
                     /codon_start=1
                     /product="External alternative NADH-ubiquinone
                     oxidoreductase mitochondrial"
                     /protein_id="ncbi:C_lini_390-1_FUN_000143-T1"
                     /db_xref="PFAM:PF00070"
                     /db_xref="PFAM:PF07992"
                     /translation="MSSLRAAQFAPKASRAANAGRRTLTTTSSRQSLRTVAARPRVAA
                     VPQIRTVARQFRRDYADVAPKKPGKIRKTFRWAWRLTYLSALGLVAYVGYVVYDDRHP
                     EEQVELDPSKKTLVILGTGWGSVSLLKKLDTENYNVVVISPRNYFLFTPLLPSCTTGT
                     IEHRSIMEPIRAILRHKKAPVKFYEAEASSVDPDRKVVKILDTSEIKGSMSETEVAYD
                     MLVVGVGAENATFGIPGVRENSCFLKEIGDAQAIRKKIMDCVETAAFKDQSAEDVSRL
                     MHMVVVGGGPTGVEFAGELQDFFEEDIKRLVPEIADRFKVTLIEALPNVLPSFSKQLI
                     EYTEKTFKEEKIDILTKTMVKNVTDTHVQAEATGPDGKKQTLIIPYGLLVWATGNAVR
                     PIIRDLISKIPAQKDSRRGLAVNEYLVVQGTRDIWAIGDCAVAGYAPTAQVAAQEGSF
                     LARLFNNMARTETVEARIQELSKDLNLKPGNAAEAAKEIEAHERQLRRIKDIKPFHYS
                     HQGSMAYIGSEKAVADVSWWNGNIASGGSMTYLFWRSAYLSMCFSTRNRLLVVNDWLK
                     SKVFGRDISRE"
     gene            complement(682842..683900)
                     /locus_tag="C_lini_390-1_FUN_000144"
     mRNA            complement(682842..683900)
                     /locus_tag="C_lini_390-1_FUN_000144"
                     /product="hypothetical protein"
     CDS             complement(682842..683900)
                     /locus_tag="C_lini_390-1_FUN_000144"
                     /codon_start=1
                     /product="hypothetical protein"
                     /protein_id="ncbi:C_lini_390-1_FUN_000144-T1"
                     /translation="MIQLGSDLTYDFRLNHAEAENKLSDVIAERDRLRRALDDIEHEL
                     QITRDDYQASLRELDDIKDEFDHYKMHHGQNNSTVNQLRTKLHKTTQSRLSIIENRNQ
                     LLETIKDMDEEKLKIENERNSLREKVVECVAAQGRQEHRLRKVKALFRADLESARKEA
                     AFANSHWNEARNEVKVANEAMDSIRIEAQVEKNHLVQQRHLLQKELDFAKRNHEECQD
                     ENKRLMKHTESLKKEHQGCKLSRDELVDGLRNAQQTTMETQAQLHDTKRELEYSREKY
                     AMLTTEMRILEETNVSQMNQLGSERCEHLREKREATERQAKAEAEIKQLRDQTYSLRS
                     ELRSDILENDNDKLLVMI"
     gene            complement(685258..685369)
                     /locus_tag="C_lini_390-1_FUN_000145"
     tRNA            complement(685258..685369)
                     /locus_tag="C_lini_390-1_FUN_000145"
                     /product="tRNA-Thr"
     gene            complement(688619..690223)
                     /locus_tag="C_lini_390-1_FUN_000146"
     mRNA            complement(join(688619..689646,689715..689876,
                     689953..690223))
                     /locus_tag="C_lini_390-1_FUN_000146"
                     /product="hypothetical protein"
     CDS             complement(join(688619..689646,689715..689876,
                     689953..690223))
                     /locus_tag="C_lini_390-1_FUN_000146"
                     /note="BUSCO:EOG09263CAC"
                     /codon_start=1
                     /product="hypothetical protein"
                     /protein_id="ncbi:C_lini_390-1_FUN_000146-T1"
                     /db_xref="PFAM:PF00536"
                     /db_xref="PFAM:PF00788"
                     /db_xref="PFAM:PF07647"
                     /translation="MNFDSGTAYAESDADDEYERSLGPNSPVADDDASPIDSELPSSS
                     EHTPTTYGHRSSADRLPETIISEWTADECADFISTIGLAQYADSFVENEIVGEALVAL
                     QHDDLKSMGIASVGHRLTILKSVYDVKKAQDIPIESDHYVPLSADAEAQYATATLKDI
                     KHLVEQLRLRDERMSLVEKDLRRLSEDFRRLREDMLPALRLAKDSSQPLPNVSNNNNQ
                     NYGYETVSPPAPTPSSTQSMSLQRQYSTKRIMLGTTPKNSSPSHLQTTHERSMEQTLD
                     PSNAAERAVLSSSHLAAMNGSGTATSPGYPSPNMPSPTSPPTHGGATLGSRSYRSDRS
                     EAPTPSSRSTFAENDHGYKGREQATAPKRGPTPAPDTPSTSNASVEIFKSFRVSMDDP
                     CYKVLPAALKKYQINAPWDQYALYIVYGDQERCLGLEEKPLILFKQLDKEGKKPMFML
                     RKTNNAQVDPSSEQPGSAGLGARGATTGYDPPGGII"
     gene            complement(700463..702478)
                     /gene="LCB2"
                     /locus_tag="C_lini_390-1_FUN_000147"
     mRNA            complement(700463..702478)
                     /gene="LCB2"
                     /locus_tag="C_lini_390-1_FUN_000147"
                     /product="serine palmitoyltransferase component"
     CDS             complement(700463..702478)
                     /gene="LCB2"
                     /locus_tag="C_lini_390-1_FUN_000147"
                     /note="BUSCO:EOG09260Z3X"
                     /codon_start=1
                     /product="serine palmitoyltransferase component"
                     /protein_id="ncbi:C_lini_390-1_FUN_000147-T1"
                     /db_xref="PFAM:PF00155"
                     /translation="MPRRIANPFSTSHPSAMPLNEKERRPSRSGNRLANFFTSPKGGK
                     DKDHQTAQQALLAMQQQNISSTQITPSTISLPTISLSTATAGEPDTNEPPTTLYSPPS
                     VVETEKKRRFDAQFGPLLHPSHRYVSKSNDGKPLDPPIIDEPPYYYVLTTYISYLILI
                     LFGHARDFFGKRFGEKKHYQALKPQNGYAPLNEDFDNFYVRRLKMRIDDCFARPITGV
                     PGRYITLMDRESRDYNRTYNYTGTHTETLNMSSYNYLGFAQSEGPCADAVEECVKRYA
                     LSTCSPRADVGTSDLALEVEKEIASFVGKPASMVFSMGFVTNASSFPALVSKGCLILS
                     DELNHASIRVGARLSGAVISSFKHNDVVDLERKLREAISQGQPRTHRPWKKILVAVEG
                     LYSMEGTMCDLPGIMALKDKYKFYLFIDEAHSIGAVGPRGRGVCDYFGVDPARVDILM
                     GTLTKSFGANGGYVAADKSIIDKLRSSNAATILGESPAPSVLMQILASLRLITGELCP
                     GQGAERLERIAFNSRYLRLGLKRLGLIVYGHDDSPIIPVMLYNPGKMPAFSHEMLKRK
                     ISVVIVGYPATPLISSRVRFCVSSAHNKDDLDRLLTAVHEVADKLQIRFSTGIAGGQE
                     PLPEGVTPETEKEWRKANGLEGVYKPPRWRLEDVMARGVQDAKARLR"
     gene            707313..709986
                     /locus_tag="C_lini_390-1_FUN_000148"
     mRNA            join(707313..707528,707998..708575,708632..709783,
                     709875..709986)
                     /locus_tag="C_lini_390-1_FUN_000148"
                     /product="hypothetical protein"
     CDS             join(707313..707528,707998..708575,708632..709783,
                     709875..709986)
                     /locus_tag="C_lini_390-1_FUN_000148"
                     /codon_start=1
                     /product="hypothetical protein"
                     /protein_id="ncbi:C_lini_390-1_FUN_000148-T1"
                     /db_xref="PFAM:PF00501"
                     /db_xref="PFAM:PF13193"
                     /db_xref="PFAM:PF16177"
                     /translation="MTVTSVTRNELWRHPDPTSTPMWAFLLRVNSKYGLELADYPGLY
                     KWSIENVAEFWEEVWHFVGITASKPFDKVLPLNAPMYPRPDFFEGARLNFAENLLFPA
                     NVAVDPTAVATITTTELGPSVSTTWAELRDAVRRCSAGLRARGVRPNDIVAGFVSNHV
                     QAVVAALAAASVGAIWTGISPDNGVSAVLDRLAQIGPKVLFADNGTVYNGKEWSSTDK
                     TEDIVRALMQNGLELVVVINNVGCDLGIDGLTATNVVAEEYESFLQSSPDEPLKFEQL
                     PPSHPLYILYSSGTTGLPKAIVHTALGTLIQHKKEHALHGSLTSSSRMLYYTTTSWMM
                     WHWSVSALAVGATIVLYSGSPFKPHGHLSLPRLLSSLRITHFGTSAAYLTALEANAVY
                     PVNEPGIDLSPLEAIYSTASPLPPSTFSFVYKAFPSKVNLASITGGTDIISLFGAPCP
                     LLPVRVGEIQCAGLGMAIRAVDSLSGEPLPDPSHPGDLICTAPFPCQPLTFFGTGGDA
                     KYKAAYFERFADVCGVKGAVWHHGDFVKIPNPATGSLLMLGRSDGVLKPAGVRFGSAE
                     IYNILTRFFAPEVEDAVCVGRRRATDADETVCLFVVPAAERHFDDELRAKIKSVIRRE
                     LSPRHVPGVVEEARGGIPKTGNGKKIEVAVKQILSGMDVKTNASVANPEALEWFRAWA
                     TTN"
     gene            complement(711362..714719)
                     /gene="GDH1"
                     /locus_tag="C_lini_390-1_FUN_000149"
     mRNA            complement(join(711362..711392,711450..714369,
                     714425..714719))
                     /gene="GDH1"
                     /locus_tag="C_lini_390-1_FUN_000149"
                     /product="glutamate dehydrogenase (NADP(+)) gdh1"
     CDS             complement(join(711362..711392,711450..714369,
                     714425..714719))
                     /gene="GDH1"
                     /locus_tag="C_lini_390-1_FUN_000149"
                     /note="BUSCO:EOG09260E8K"
                     /codon_start=1
                     /product="glutamate dehydrogenase (NADP(+)) gdh1"
                     /protein_id="ncbi:C_lini_390-1_FUN_000149-T1"
                     /db_xref="PFAM:PF00208"
                     /translation="MLALSINTDLPMDRYSSEPDPLEEISDIMATAAPPRNKMLGQVQ
                     ADSAESSRGPSPQPTHFSVPMAARAVGNGHRVLRSATVGYIAPTFVGKQEQMEQVKDL
                     IKNNGWIPDALIEEQVAWFYNELGIDDVYFKIEVPEVIASQITSLYAAKVAAFAREDK
                     REEIRLDMEAHDHAIYIDTSEPGKTSVAGPRYEQRLEAKYLDHTGKSKFRVETFRSPG
                     VLGASPTSKATLRCYFVYQCLFKQSPETTDPNETRLEVIADNGFLQKATSNTKQIYQE
                     IIELAVNRTGPVIEVFDIEGSPEKRLVIAFRSRTARGLFSALSDLYHYYGVTSSRKYV
                     EQFANGITVMSIYLRPAMNVEGNFPSLDQSIHQITKEISLLYCLPQNKLHSLFTSGEL
                     SLQETVYGHCVWVFIQHFLNRLGSEYVSLSEILDAKNQAHTALLSKLKRRLRTETFTP
                     DYILEIIQSYPGLVRALYASFASVHLAVGPDFDRHFIAPTPAIEVLSDAKLKERITRD
                     VSNEHEEMVMTAFRVFNNAILKTNYFTPTKVALSFRLDPSFLPEIEYPKRLYGMFLVI
                     GAESRGFHLRFKDIARGGIRIVKSRSKEAYGINARNLFDENYGLASTQQRKNKDIPEG
                     GSKGVILLDPKMQDRAKEAFEKYIDSILDLLLPAQTPGIKNPLVDLYGKEEIIFMGPD
                     ENTADLVDWATEHARARGAPWWKSFFTGKSPKLGGIPHDTYGMTTLSVREYVKGIYRK
                     LNLDPSTVKKMQTGGPDGDLGSNEILLSNEKYTSIVDGSGVLVDPNGLDKEELLRLAK
                     SRSMIVNFDMSKLSKDGYRVLVDDNNITLPTGEFVSNGTSFRNTYHLRDTGLTDCFVP
                     CGGRPESIDLISVNKIIKDGKSTIPYLVEGANLFITQDAKLRLEAAGCILYKDASANK
                     GGVTSSSLEVLASLSFDDENFVKHMCHDSKGQAPQFYQDYVKSVQAKIQENARLEFEA
                     IWREHEQTGLPRSVLSDNLSNAITTLDEELQHSDLWKNENIRRSVLQDALPNLLLEKI
                     GLDTIIQRVPDSYLRAIFGSYLASRFVYQFGSQPSQFAFYDFMAKRMASVN"
     gene            723105..724713
                     /gene="KYN2"
                     /locus_tag="C_lini_390-1_FUN_000150"
     mRNA            join(723105..723228,723359..723723,723790..724713)
                     /gene="KYN2"
                     /locus_tag="C_lini_390-1_FUN_000150"
                     /product="Kynureninase 2"
     CDS             join(723105..723228,723359..723723,723790..724713)
                     /gene="KYN2"
                     /locus_tag="C_lini_390-1_FUN_000150"
                     /codon_start=1
                     /product="Kynureninase 2"
                     /protein_id="ncbi:C_lini_390-1_FUN_000150-T1"
                     /translation="MDPPSRAHAESLDQKDTLRHTRDEFVIPTKQDITSKTLAKKDEP
                     PTASSAGQQEKCTYLCGNSLGLQPKRTAVRIQQYLSTWATQGVQGHFKPLEDSPLPTW
                     LDVDAKAAEMMAPIVGAQVAEVAVMQTLTANLHLLMSAFYKPQEGGRHKIILESKAFP
                     SDHFAVETQIRHHGLSPSKSMICIEPPSASQGPTLTTQHILSTIEHHASDTALLLLPG
                     IQYYTGQLLDIPTITAFAHKHSILVIWDLAHAVGNVPLKLHEWDVDAAAWCTYKYING
                     GPGCIGGAFVNSRHTTVTTSVEDPNSETGYVNRLAGWWGNDKSSRFVMATKFHPTPGA
                     AGFQLSNPSVLDTTALCASLEVFEAAGGIGPLREKSLRLTGYLEKLLEAMPEDEKALF
                     RALTPRRPEERGAQLSLLLADGLLDGVMGYFEEVGVVIDERKPNVIRVAPAPLYNTFV
                     DCFDFVEQFGKALRRARRSG"
     gene            731070..734690
                     /locus_tag="C_lini_390-1_FUN_000151"
     mRNA            join(731070..731097,731426..731827,732000..732040,
                     732193..732712,732814..734690)
                     /locus_tag="C_lini_390-1_FUN_000151"
                     /product="hypothetical protein"
     CDS             join(731070..731097,731426..731827,732000..732040,
                     732193..732712,732814..734690)
                     /locus_tag="C_lini_390-1_FUN_000151"
                     /codon_start=1
                     /product="hypothetical protein"
                     /protein_id="ncbi:C_lini_390-1_FUN_000151-T1"
                     /translation="MTRPHIIRADTIDLQDPDAPSAKDHTSRTTGALGPHQAETLREV
                     AQESAEDQARSPTQSWTNHGADNNDDISDSDDLAGKVSRKLTTAAMDDASKKQQQQDA
                     LAVAQNGGASNSDDGNMDDSDDDLDDDDMMDKISSSPSIEDARLLLVRLAVIIFVYRD
                     EYCDRRCDDWERYSVNDVSHEAKFGLEGVAQHGPIVVHPLRLRKFEESDHEDFAQRRA
                     EMERAERDEAIGGLDDNGIPLTIPYQPSIRDDDDDDDDDVSLPDDSRYTVCGWGYECL
                     HEAEDIDFEFVYALHTFVATVEGQANATKGDTMVLLDDSNSYWWLVRVVKDSSIERLA
                     RLNKHRNIDVVAPSTEEMNLSDLDQLSATMLGDQAGEKSKSTFKTALRKKKKTVAFAA
                     PTFVDYSDYDYSSDEEDVDELLSQQQGAQQQQQQQQQQQQQQSTAQQPSEENMDDDTA
                     KVEPLKPRTTNEIKVVESAKPDDSLADDPKRDSGEIFEKPEGPSRSRNGTVRNTDSFF
                     KDETVETKKITLTPNLLRDDSGSRPSTTESVQVKQRPSLDKIDKELQPDKKEDKKKKD
                     KKEKEKKTSTIRSFFSRKDKKKSTDDDDESFGKRSMDIVTESQDREEEEIKEPLSPRG
                     DGPQRNPSKLQKQQPRVEPSPSRKTGAATPQKSATRELSDFISTEGRPNNVSNVPPAS
                     MRIVEDDSSDPDAAAQQQRIKSPEATRSPPPQEKSSLSKIIPSRSGGSDKPQKVTKAK
                     SRVELDDFDSSGEEVEPAAAAEPPVQQQAEQITKEEKLARPLPGAFPDSYLSTQSGSS
                     AQTDKTVTPTQPQQAQPQPAAAEREKDRLSESPVQVSPVTASNPPALMVDTSSQEGHS
                     TSPSPELIEAEEAGRHRAQDSMTASSTSTGGSTTGSSWNDAKLRAFFDSSSDIRDMLV
                     VVYDKSDVAPAGPEHPVAGSLFREQNAKLAEITTVSTVFGM"
     gene            735809..736876
                     /locus_tag="C_lini_390-1_FUN_000152"
     mRNA            735809..736876
                     /locus_tag="C_lini_390-1_FUN_000152"
                     /product="hypothetical protein"
     CDS             735809..736876
                     /locus_tag="C_lini_390-1_FUN_000152"
                     /codon_start=1
                     /product="hypothetical protein"
                     /protein_id="ncbi:C_lini_390-1_FUN_000152-T1"
                     /translation="MGGLWTSVFNFVTAQWSLVSPDWGRTPRQDRLHVHEPNWHRYVR
                     ASESRTIRPVGIVPHLTRGAVTNPSGFINGEGGPAIFDRPEEADEAPSVTVDFGQNTV
                     GILSISFAGSSSASSALLGENGKHSKDDSYGRPGIRLAFSETLRFLSNVSDFSRSYNG
                     DTITPGSDQIAVLKDPYVWTAKHGCQHRDAADGKGQVCADGLHGFRYLRIYLDALPAD
                     SPRAVPRGRVEISNLSLALSAFHGTPDTFKGWFECSDEELTGWWFDGVYTNDLCVDTF
                     RGREDAEPRGAGSETLEGKVVIHDAPKRDRDPYVGDLAVAALTGYVSHGKGTVSEASR
                     NVLADLAAHQRGDGWIPPASM"
     gene            736970..738160
                     /locus_tag="C_lini_390-1_FUN_000153"
     mRNA            736970..738160
                     /locus_tag="C_lini_390-1_FUN_000153"
                     /product="hypothetical protein"
     CDS             736970..738160
                     /locus_tag="C_lini_390-1_FUN_000153"
                     /note="CAZy:GH78"
                     /codon_start=1
                     /product="hypothetical protein"
                     /protein_id="ncbi:C_lini_390-1_FUN_000153-T1"
                     /db_xref="PFAM:PF17390"
                     /translation="MNYTLPLFDYPLWWVVCSHDYVWYTGDLNFLSAHYTNLVAVLDR
                     WYPSVTDSATGLVAKGLNGTAGYGDYAFVPRQGPVTYYNALYVLALRRAAEMAVEAGR
                     DGDAERWRRRAGEVSRALVERNFDEAVGAFWDGTRDGVFVDAHAQDGNSIAILADVVG
                     GARASGVLGYYARAAARPYGNAFYDSDAVGEGFGERVYAFVSYFELAARFKSGAGRSA
                     VEEMRRLYGWMSRGDPGVTFWEGIGPGGRPYEDGYTSMAHGWATGLVPLMSGWVLGVK
                     PTGPGFRTWSVTPDLAGLRWARGVVPTPGGEGIEVEWEDRGGKDVRIRVRAPDGSSGV
                     VGVPVRDKRAVVEVDGRVVYAGWHGAAGDGARLEGETVFVDVEGKRTGSEIMASVREL
                     PDTL"
     gene            complement(738505..740890)
                     /locus_tag="C_lini_390-1_FUN_000154"
     mRNA            complement(join(738505..740128,740202..740890))
                     /locus_tag="C_lini_390-1_FUN_000154"
                     /product="hypothetical protein"
     CDS             complement(join(738505..740128,740202..740890))
                     /locus_tag="C_lini_390-1_FUN_000154"
                     /codon_start=1
                     /product="hypothetical protein"
                     /protein_id="ncbi:C_lini_390-1_FUN_000154-T1"
                     /db_xref="PFAM:PF01794"
                     /translation="MLSPNGVLLLGVLASLPLPAVLADGRGLIGWGKTMYHPPCAFAC
                     RGVIKGCPLLCTPSHGGSVHGSGHSTTTTPPECYTSDDAFLRTMALCLDTYCPLSDNA
                     PRSLLEDYWAAHLATGTVGDYQWKPVVSYSEALVAARADEARVSEGHGTNATDTNVHG
                     GHGKIKARHDHGGGSDDSGTGTLGTHSALPTIKAKQPLNVTSFIAEADWQKQYNGMTS
                     FEINETGHATYTIIVTLVALFLPVVLAFARFVPGITRSRTWTWLNSTIIHPAVWGTKY
                     REPVAIKAGGGIVPTRGQALYIAVISFLNVIFLLAPYHMIQPQSSFATSQQQEISVIG
                     NRAGNLALGNMVALFFFSARNNPLLVLSDWSHGTFLLLHRWLGYWTILHTVLHSIMLL
                     VYYKMFGDYAAEEAKLYWIWGIVGTVAAVLIWPASLLVVRQKAYELFLSLHHLLVAFF
                     LVGFYYHIWYCYTYNWGYEIWAFVAIAVWGLDRIWRLVRMALNGVRTAIVTPVEGSDG
                     DYLRIEIENVHAHGVVYLCFPTLGWRFWENHPFSVASSFAGGHTQPPTTSISTSGSHD
                     DPEKSAADSPFDTRTDAKPHTIAVGNNKVSGPRATFIARTLTGMTAKLSAKLTATGGG
                     PLRIPVLVEGSYHSNATAKLSHCTSMLCIAGGVGVTAVLPIARSFEAPRRSRLVWGVR
                     HETLVAALEPEMAQLPKHVGLSIKIGERINIDAVLREELARDGESGPVGIVVCGPPSM
                     TDEVRSRLSELGRTEGARKAFVLVDEAFSW"
     gene            complement(741529..743609)
                     /locus_tag="C_lini_390-1_FUN_000155"
     mRNA            complement(join(741529..742140,742236..742599,
                     743120..743309,743426..743609))
                     /locus_tag="C_lini_390-1_FUN_000155"
                     /product="hypothetical protein"
     CDS             complement(join(741529..742140,742236..742599,
                     743120..743309,743426..743609))
                     /locus_tag="C_lini_390-1_FUN_000155"
                     /codon_start=1
                     /product="hypothetical protein"
                     /protein_id="ncbi:C_lini_390-1_FUN_000155-T1"
                     /translation="MDPLNVFRGPESVANYYNPDNSPPLPLVEIPDRLNPFRRDGVRI
                     YAKLLTALPAQNVKSLPALGMLLAQTNAADKSIVEASSGSTVLSLGILSRVLWGNESV
                     TAFVTNKKHPDSLKLLRFFGLKVVFNVFGDPTPGPRHFYGFHTCGFPWKGTVDVQQEV
                     SSADAYRMSMRLSREGIIAGPSSGEALQGLLDYIAEAKSGGKLQSLADDATGEVSCVF
                     TCSDLPYQYLDGYFQKLAKDEFSPIENEDRHDERWILDPRSAVDMLNTRRLSDARKED
                     EAYDTQLSEKSVQVQSRTSRIKSGGKTGFTGWIKTCFKGVEPQGQGNSLQEPKDESLV
                     VLDLRSAQEFSNRHIEGAHRVSLDALCPGAATGVDLFGDADAVHRVWTNLQMLFEDGP
                     AVGVLERAKSRGVPMLVLCYNGEVSRLATSLLRGKGVEALSVGGGTDELWKALDGKE"
     gene            744464..746567
                     /locus_tag="C_lini_390-1_FUN_000156"
     mRNA            join(744464..744533,744598..746567)
                     /locus_tag="C_lini_390-1_FUN_000156"
                     /product="hypothetical protein"
     CDS             join(744464..744533,744598..746567)
                     /locus_tag="C_lini_390-1_FUN_000156"
                     /codon_start=1
                     /product="hypothetical protein"
                     /protein_id="ncbi:C_lini_390-1_FUN_000156-T1"
                     /db_xref="PFAM:PF13535"
                     /db_xref="PFAM:PF18130"
                     /translation="MGHPNPLETTLGDKLPLSFQGGLALLEIRDVIKSPRAHRSPPQL
                     WALDLILTPIPEESPLKTPPGVIDLSEESFGSVKFELLRDGLKAVRRSVAKDTATVIR
                     LFFPAESGYVARCNFLERRFEGCEAVEAVKSFLPPLSSVLAVPHILPSRSSLKPSSVG
                     IVSQAIGGLLLKTTASHKLGSILQELDRETEYRLSFPWILQGQVKRRRVFWVQGREDF
                     ESSRRAYEAAWALGITLVVLDHPGHWLEDDRGPHAHLREAFVPTNIDIDDGFAQRIVN
                     AVQNYPHPVDGITTISDVRLAGVAQACEILGLPTSPSAAYSIAGDKAATRNLESKGSD
                     DSFAVSSSADLDAVLAHRRGKLVYPLIVKPCTGWNSDCVSKVHDEASLCAAVARASAR
                     HANPPNRSTGVVVEPYIDGPEVDANFVILNGEILFFDITDDFPSTADSSSSNKTEDDA
                     NFMETLMVVPSGLPLNEKAMMRECLRQSILRQGFESGVFHCEARVRHSTTRYAPRDDN
                     GLLDLQVSSVTGEPKNATAEPSCYLHEVNARPPGYLNTVGVLLAYGVDYYAIRLLFSL
                     GSAGEERVRALSHPFKGDGPQYTLGVTILPARRSGVMDTEDAVEELMVRHPWLRDCIV
                     DHKTCKKRGDVVQGPESAELWWVAYATVASRVGRKDCLEKVQFVKDHFSYKLIGE"
     gene            749028..749574
                     /locus_tag="C_lini_390-1_FUN_000157"
     mRNA            join(749028..749480,749545..749574)
                     /locus_tag="C_lini_390-1_FUN_000157"
                     /product="hypothetical protein"
     CDS             join(749028..749480,749545..749574)
                     /locus_tag="C_lini_390-1_FUN_000157"
                     /codon_start=1
                     /product="hypothetical protein"
                     /protein_id="ncbi:C_lini_390-1_FUN_000157-T1"
                     /translation="MNNLISQAGQMRLGGIPNDTMQVWNPVACIVLGPVIQRGLFPLL
                     RRSGVPFGPIVRISAACFIMGAAMAYAAGVQHMIYSRGPCYSRPLQCPEAAVHEGASS
                     RGALGNDISVWVQMPVWFILAVAEILGFATISEIAYEQAPKGMKSMVQATRHWSFCIL
                     "
     gene            complement(750185..751044)
                     /locus_tag="C_lini_390-1_FUN_000158"
     mRNA            complement(join(750185..750490,750555..750746,
                     750808..751044))
                     /locus_tag="C_lini_390-1_FUN_000158"
                     /product="hypothetical protein"
     CDS             complement(join(750185..750490,750555..750746,
                     750808..751044))
                     /locus_tag="C_lini_390-1_FUN_000158"
                     /codon_start=1
                     /product="hypothetical protein"
                     /protein_id="ncbi:C_lini_390-1_FUN_000158-T1"
                     /translation="MQTKVLTAVLATLSFVAEAAVLPRATITPGQIVLPEVVFNPSDL
                     LDPAYAALMIFRTDLTKTTTLIGDLTRTTGTTIKDRTDQMNAVIRQVTSNTNSIRTRV
                     GTIAGGLLGVAPSGIPAPTGTSSTAAQHAVPSAEVIQVVQDVVRQAQTLARAATSQLQ
                     NLQTQTNAVNDAVSKAAFTLAYTQASLAFQVTLSTVGAAAGVLIDAVANSVDNVDGLV
                     DRIRNVKARLNPVLVIGVAPDVTFQK"
     gene            complement(755973..756726)
                     /gene="CRP63"
                     /locus_tag="C_lini_390-1_FUN_000159"
     mRNA            complement(join(755973..756081,756182..756303,
                     756426..756550,756687..756726))
                     /gene="CRP63"
                     /locus_tag="C_lini_390-1_FUN_000159"
                     /product="60S ribosomal protein L32"
     CDS             complement(join(755973..756081,756182..756303,
                     756426..756550,756687..756726))
                     /gene="CRP63"
                     /locus_tag="C_lini_390-1_FUN_000159"
                     /codon_start=1
                     /product="60S ribosomal protein L32"
                     /protein_id="ncbi:C_lini_390-1_FUN_000159-T1"
                     /db_xref="PFAM:PF01655"
                     /translation="MVAAKKHVPIVKKRTKLFNRHQSDRFMRVDRSWRKPKGIDNRVR
                     RRFRGNTAMPSIGFGSNKKTKYMMPSGHKAFLVSNVNDVNLLLMHNRTYAAEIAHNVS
                     SRKRIDIISRAKQLGVKVTNPKAKVTTEV"
     gene            complement(757256..757342)
                     /locus_tag="C_lini_390-1_FUN_000160"
     tRNA            complement(757256..757342)
                     /locus_tag="C_lini_390-1_FUN_000160"
                     /product="tRNA-Glu"
     gene            complement(757770..759314)
                     /locus_tag="C_lini_390-1_FUN_000161"
     mRNA            complement(join(757770..757859,757920..759008,
                     759122..759180,759251..759314))
                     /locus_tag="C_lini_390-1_FUN_000161"
                     /product="hypothetical protein"
     CDS             complement(join(757770..757859,757920..759008,
                     759122..759180,759251..759314))
                     /locus_tag="C_lini_390-1_FUN_000161"
                     /codon_start=1
                     /product="hypothetical protein"
                     /protein_id="ncbi:C_lini_390-1_FUN_000161-T1"
                     /db_xref="PFAM:PF00226"
                     /db_xref="PFAM:PF00684"
                     /db_xref="PFAM:PF01556"
                     /translation="MDSGGPSAGLDMSGEEDIDLYELLGIDKDASQDQIKKAYRKAAL
                     LHHPDKVPEDRREESEAKFKAVSQAYEILKDEDKRHLYDTHGMAAFDPSRGGPGGPGG
                     VEVDLNDILSQMFGMGMGGPGGPGGGPRRPRRGPDEDQPYKVTLEELYKGKTVKFSAN
                     KQVVCGSCKGSGAKANVKPQPCEKCRGAGMAEAFRQVGPGMVRKETVICDRCEGSGNF
                     YKEKDRCKKCKGKRTTSETKVLEIYIPRGSQNGERIVLEGEADQFPDQTPGDIVFHLA
                     EEPHDDFTRIGNDLSAELNVTLAEALGGFSRTVLTHLDGRGIHIERLRGQILRPGDIL
                     KVPGEGMPHKRGESKGDLYLIVNVEFPEDGWLKDEKDYEVLNKLLPPPPPPIEAEEVD
                     DVDYEEVDSLDSMGANSNDPRFGGEWEDEDEDDGQPQCQPQ"
     gene            760353..762485
                     /locus_tag="C_lini_390-1_FUN_000162"
     mRNA            join(760353..760670,760727..760837,760892..761278,
                     761350..761622,761703..762485)
                     /locus_tag="C_lini_390-1_FUN_000162"
                     /product="hypothetical protein"
     CDS             join(760353..760670,760727..760837,760892..761278,
                     761350..761622,761703..762485)
                     /locus_tag="C_lini_390-1_FUN_000162"
                     /note="BUSCO:EOG09260XH5"
                     /codon_start=1
                     /product="hypothetical protein"
                     /protein_id="ncbi:C_lini_390-1_FUN_000162-T1"
                     /db_xref="PFAM:PF00749"
                     /translation="MSTLALRPQGRPLFQRSLNACHQCRGVGSPRWHSSVRSGFQALR
                     KKLPPLADKRLRELPDKPARTRFAPSPTGYLHLGSLRTALFNWLIARATGGQFIIRVE
                     DTDRTRIVDDAVERLLADLKWAELNWDEGPDVGGAFGPYEQSKRLDYYKKYTAQLLDE
                     GKAYRCFCTAHDLERHKQQVLDDGGGSAHYPGTCRGISPSQAERRAANGERHVVRFRS
                     EGRPSFIDQVYGNYQKNEDEDDFILVKSDGYPTYHFANVIDDHLMEITHVIRGAEWLI
                     STPKHIALYDAFKWEPPTFAHAGLLCAQNGEKLSKRNHDIDVSSYRDKGVLPSALNNW
                     LALLGWSMNEKDLAKGGEVFYTTNELAEKFSLRFTKGNIKTNPDKLAVFQRKHLTHRL
                     REENPNEELLKQAFLPPTEKLLAHIASLLPSSSTGSSPENTQPTSEPSIATTPDILTS
                     PTNPKHFFSTADFTSLTPRLLSLSTSATHLLKIYRTLAADSPIDPLDLIHEHPSFFLR
                     PSAHAYVRALENLSLPDTTTPPPVLLADLHASLRDIHELDWNADRLQSVINDFSTRHA
                     ASVDPEKPARPINKATYALLRLVLTGDHSRGAKPAKLQLALLGRAETLTRFELCAEQ"
     gene            complement(763647..765328)
                     /locus_tag="C_lini_390-1_FUN_000163"
     mRNA            complement(join(763647..763670,763729..764610,
                     764686..764847,764898..765233,765287..765328))
                     /locus_tag="C_lini_390-1_FUN_000163"
                     /product="hypothetical protein"
     CDS             complement(join(763647..763670,763729..764610,
                     764686..764847,764898..765233,765287..765328))
                     /locus_tag="C_lini_390-1_FUN_000163"
                     /codon_start=1
                     /product="hypothetical protein"
                     /protein_id="ncbi:C_lini_390-1_FUN_000163-T1"
                     /db_xref="PFAM:PF00564"
                     /db_xref="PFAM:PF13181"
                     /translation="MGVIHATLGEHEKAVECYQRAIKLDQYLAVAYFQQGVSNFLLGD
                     FEEALANFNDTLLYLRGNTMIDYAQLGLLFKLYSCEVLFNRGLCYIYLQQKDAGLQDL
                     SYAVKEKVVEDHNVIDEAIREEAEGYTVFSIPVGVVYRPNEAKVRNLKTKDYLGKARL
                     VAASDRANAFTGFAGSEIKNAGKNDVKDDRPADNISFAATNLVKPGLASRRQQSEPPN
                     GRGVFPPTPPPDQLEANNGGTLSRGQSVRNGPKPMLAKLNIENSRPNERYQKTSSPND
                     RRGPPPVMRSESRSATPSRGYSRRDLQMRGRPVDEEAEDAYPDELYDMYQGSNGSSTR
                     TSRQTSRRVPQRYMDEEDDGSDYGSFDEGDFEMVSNRRPGTNSISSRGGSRRPEVRKI
                     RVKVHAEDVRYIMVGAAVEFPDFADRIREKFGLRRRFKIKIRDEDVPNGDMITMGDQD
                     DLDMAIMSVKSQARKARQDIGKMEIWVQEIM"
     gene            complement(771986..773266)
                     /locus_tag="C_lini_390-1_FUN_000164"
     mRNA            complement(join(771986..772530,773155..773266))
                     /locus_tag="C_lini_390-1_FUN_000164"
                     /product="hypothetical protein"
     CDS             complement(join(771986..772530,773155..773266))
                     /locus_tag="C_lini_390-1_FUN_000164"
                     /codon_start=1
                     /product="hypothetical protein"
                     /protein_id="ncbi:C_lini_390-1_FUN_000164-T1"
                     /db_xref="PFAM:PF00080"
                     /db_xref="PFAM:PF00403"
                     /translation="MTCDSCVKDVSDSLYKLGGITKVEANLEDQLLSVEGTGAAVSIL
                     ESFYRTNGAQPASSKLDEESDREVRGLARMVQVSPTTTLIDLTLRGVAPGSYRATIRE
                     YGNLAEGASSTGPVWSGGSGGDAANAKGFLGVFDISKDGRGSAYLDKPFQIWEVIGHA
                     MVVSRQDESAGSLKNDLDTVVGVIARSAGVWDNDKTVCSCTGKTLWEERKDEVNKGML
                     "
     gene            774365..774988
                     /locus_tag="C_lini_390-1_FUN_000165"
     mRNA            join(774365..774385,774470..774988)
                     /locus_tag="C_lini_390-1_FUN_000165"
                     /product="hypothetical protein"
     CDS             join(774365..774385,774470..774988)
                     /locus_tag="C_lini_390-1_FUN_000165"
                     /note="BUSCO:EOG092654LJ"
                     /codon_start=1
                     /product="hypothetical protein"
                     /protein_id="ncbi:C_lini_390-1_FUN_000165-T1"
                     /db_xref="PFAM:PF00572"
                     /translation="MSQTIGLTRLSYSRVWHHVSASAPHETLSTQPGVTPPSLGRLAS
                     RIAVLLMGKHKPTWDPSTDCGDYVVVTDCAALHVTGRKKWQKTYYRHNTRPGSLQAVT
                     MDVLMAKHGGAEVLRKAVSGMLPKNRLRAPRLARLKAFEGEAHPYKKNVIRFGDVPVG
                     QHGWEEQVKAIREADSERI"
     gene            complement(775742..776641)
                     /locus_tag="C_lini_390-1_FUN_000166"
     mRNA            complement(775742..776641)
                     /locus_tag="C_lini_390-1_FUN_000166"
                     /product="hypothetical protein"
     CDS             complement(775742..776641)
                     /locus_tag="C_lini_390-1_FUN_000166"
                     /codon_start=1
                     /product="hypothetical protein"
                     /protein_id="ncbi:C_lini_390-1_FUN_000166-T1"
                     /db_xref="PFAM:PF01014"
                     /translation="MSYLASARYGKDNVRVYKVERDGATQTVTEMTVCCLLEGDIDTS
                     YTAADNSVVVATDSIKNTIYIKAKENPVNPPELFASILGVHFLDTYAHIHTANIKIVQ
                     HRWTRMTIDGKPHPHSFFRDGEETRNVEARVSRHEGIALASAIQKLTVLKSTGSAFHG
                     FVRDEYTTLPETWDRILSTDVDAGWTWKFADLAAVRAAVPRFDPAWQAARDITMKTFA
                     EDESASVQNTMYKMCEQILAAVPEVLTATYSLPNKHYFEVDLSWHKGLKNTGKDAEVY
                     APQSGPNGLIKCEVGRKPETAKL"
     gene            779501..783739
                     /locus_tag="C_lini_390-1_FUN_000167"
     mRNA            join(779501..780450,780499..781954,782006..783739)
                     /locus_tag="C_lini_390-1_FUN_000167"
                     /product="hypothetical protein"
     CDS             join(779501..780450,780499..781954,782006..783739)
                     /locus_tag="C_lini_390-1_FUN_000167"
                     /note="BUSCO:EOG09260FPA"
                     /codon_start=1
                     /product="hypothetical protein"
                     /protein_id="ncbi:C_lini_390-1_FUN_000167-T1"
                     /db_xref="PFAM:PF02185"
                     /db_xref="PFAM:PF14663"
                     /db_xref="PFAM:PF14664"
                     /db_xref="PFAM:PF14666"
                     /db_xref="PFAM:PF14668"
                     /translation="MLGASSQSQKALSPQQSASSVNTLNPRPSFEREASAGGLQPPSA
                     SANASRSLGASGVSFGPRGSSLNPSIAPGSFSSELRSQMMPSRSGSRGDIYSIDKVDE
                     EDSATAAEQTLAALREQLNREMKIKDGSENMLEALNAKKAKQTKEQRAKVEAELNASN
                     QRIKILRQKIADASRFKPTPTTPTRQRTNDALYSSANNGLRSPPSASRSGAGSDNEEA
                     AEQSPTFLLAELLQALEQEGMPPEYYVSRGNSLVDLFRRHPTLKYDLVWSVFGLRMQV
                     MLLSEAREVVAAGYRMIRYAISDVASLKKIRSLNTDIIVVTSLIKDRKADLEREQALK
                     FVRAFLDVKDGVKELSRAVVRTVAAVAEQAEDRLRSICLETLAEIMLRDPALAVASGG
                     LAPLSEALIEGTYKSPESLTTSYMHVLDSPQKRVYLRSGYDLEVLFTAFTDIVLANET
                     LLKQNAKAITKILKSWPGLMILTMHESRALKSLLTSMVLPQPTIRETVIDLVYLLLRI
                     KSPSWASSFLAGRRLTTYGRVASLKSIPNQTSSATPSPMEEDSGEQNFMDHYTALLLA
                     TFVKAGLLENLLQVARTSEPQLSRKTCLLIGEVLKLSSRLLPSSWSNDLPLLPELFAA
                     ATQFKDDNRFIASGIVYQISSVSRTLYRSSPSVATAGTLPSNDSMGNLADMHRKSNAG
                     TVVQEGAIRQLLVESNVLNSSNYLKWNWDVISRIIEGPLQDGKRLDEVNRVSKFMNRI
                     MSFYRPFKHRFSDLSSNKNTQKYVRVGCALMHTLLQSHEGVDYLQDHKMLRQIAECLA
                     QCDPSSGLTSTDPMFSPGRLQSTLCAGYFPMLGVLSGDPRGLELLQRWRMFNMMYHIL
                     GHKQRPDLIKLLLSNFDYSIPGHPRVLIEQALTSGTREIRITATNALRKYATRPFDAS
                     QSSHGKVDWKWAIEKLCDQLYDPEVEVCRTAVKILEKACNKKAYLEYVVQCRPTMDHL
                     GEIGAPLLLRFLSSSIGYHYLDGVDYISNEMDDWFLGRNDSYVGVIETSLAKAFLENP
                     EEHQNRMNMVDEAQAEAEPENHIPPHFYRELARTQEGCKLLSDKGHFAEFASTIKEYG
                     MQSEDPELLLKVKASMWAVGNVGSMELGAPFIESCDVVEDIVKIAEEHEVMSLRGTAF
                     FVLGLISRSAHGLEILSECGWDANLSPRGESLGFCIPNNLSRFFSFKPWDHAIASKIT
                     LPDSQKTFLTPPPATVARPPLEKEELPAFTNELATNQRILDLVVDLGNMVLYKRAMGE
                     LMQIRQHKVPGFRCPKMFKRVMTMLEYNHYRLPIRRMVLEMFDKSVLRRIVFGEDSDS
                     GSDEDEDDGVNESSSGDENRTERQRSISDPSELGKDTPTRAERSNSQSSADTESSAET
                     A"
     gene            784636..785356
                     /locus_tag="C_lini_390-1_FUN_000168"
     mRNA            join(784636..784768,784931..784937,784981..785356)
                     /locus_tag="C_lini_390-1_FUN_000168"
                     /product="hypothetical protein"
     CDS             join(784636..784768,784931..784937,784981..785356)
                     /locus_tag="C_lini_390-1_FUN_000168"
                     /codon_start=1
                     /product="hypothetical protein"
                     /protein_id="ncbi:C_lini_390-1_FUN_000168-T1"
                     /translation="MTATTALTAQDTTGVHDIHHVPQEFLVKQIDACVGDIGVDVVKT
                     VSGGAELLPREAVAELLEGLLRLTTVLTPNIPEAKLILEDSGYKSIEVKSVRDLDEMA
                     RSVQALGPEWVLVKGGHAPFKADFTVAETEEEKAVVVDVLYGQGEFLHIQSPYQSSTN
                     THGTGCSLACG"
     gene            785682..786513
                     /locus_tag="C_lini_390-1_FUN_000169"
     mRNA            join(785682..785753,785802..785867,785915..786023,
                     786073..786288,786346..786425,786475..786513)
                     /locus_tag="C_lini_390-1_FUN_000169"
                     /product="hypothetical protein"
     CDS             join(785682..785753,785802..785867,785915..786023,
                     786073..786288,786346..786425,786475..786513)
                     /locus_tag="C_lini_390-1_FUN_000169"
                     /codon_start=1
                     /product="hypothetical protein"
                     /protein_id="ncbi:C_lini_390-1_FUN_000169-T1"
                     /db_xref="PFAM:PF03070"
                     /translation="MAMGDGTLPMDSFKRYLIQDYLYLVHFARANALASYKAKNIADI
                     AAGATIVSHITREMSLHIDYCKDFGITVPEIEATEEHQACTAYTRYVLDVGMSEDWIA
                     LQMALAPCLLGYGAVAKQLHGDVKTKRDDNTYWKWIENYVADDYVGAVKTGSELIERH
                     AVLQSPSSIERLVKIFIHGTKMEIGFWEMFPSR"
     gene            787552..789997
                     /gene="DBP2"
                     /locus_tag="C_lini_390-1_FUN_000170"
     mRNA            join(787552..787697,787896..788005,788061..789029,
                     789083..789190,789633..789761,789813..789997)
                     /gene="DBP2"
                     /locus_tag="C_lini_390-1_FUN_000170"
                     /product="ATP-dependent RNA helicase dbp2"
     CDS             join(787552..787697,787896..788005,788061..789029,
                     789083..789190,789633..789761,789813..789997)
                     /gene="DBP2"
                     /locus_tag="C_lini_390-1_FUN_000170"
                     /codon_start=1
                     /product="ATP-dependent RNA helicase dbp2"
                     /protein_id="ncbi:C_lini_390-1_FUN_000170-T1"
                     /db_xref="PFAM:PF00270"
                     /db_xref="PFAM:PF00271"
                     /translation="MSYGGGYGGGGRGGGGGYGGGGGGGYGGGRDRSDRGGRDGGYGG
                     GGFNGNGYGGGGGGYGGGGYGGGGGGDRMNNLGAGLRTQEWDINTMPKFEKSFYKEHD
                     EVANRGPEDVEAFRRKHQIAIAGSDVPKPVETFDEAGFPRYVMDEVKAQGFPAPTAIQ
                     SQGWPMALSGRDVVGIAETGSGKTLTYCLPAIVHINAQPLLAPGDGPIVLILAPTREL
                     AVQIQQEISKFGKSSRIRNTCVYGGVPKGPQIRDLSRGVEVCIATPGRLIDMLEAGKT
                     NLRRVTYLVLDEADRMLDMGFEPQIRKIIGQIRPDRQTLMWSATWPKEVRALASDFLT
                     DFIQVNIGSMELAANHRITQVVEVVNESEKRDRMIKHLEKMMDNKENKVLIFVGTKRV
                     ADEITRFLRQDGWPALSIHGDKQQNERDWVLDQFKTGKSPIMVATDVASRGIDVRNIT
                     HVLNYDYPNNSEDYIHRIGRTGRAGALGTAVTFFTTDNSKQARDLVNVLREAKQEIDP
                     RLAEMTRYGGGGGGGRYGGWGRGRGGGRGGGGGRTFFPKS"
     gene            complement(792323..793858)
                     /locus_tag="C_lini_390-1_FUN_000171"
     mRNA            complement(792323..793858)
                     /locus_tag="C_lini_390-1_FUN_000171"
                     /product="hypothetical protein"
     CDS             complement(792323..793858)
                     /locus_tag="C_lini_390-1_FUN_000171"
                     /codon_start=1
                     /product="hypothetical protein"
                     /protein_id="ncbi:C_lini_390-1_FUN_000171-T1"
                     /db_xref="PFAM:PF05282"
                     /translation="MTSGASIDAPIRPALLKNSGLPKSDSSVSTTALSCKSIRVTGAH
                     PLGSLHVHQPADSSLSQEVAMNPNTAPDDDEPPPLGPIDSQDDIATQQPLPQHGHSLG
                     GGDIVLIMDLPAHFTVGYDSVSFTAREFVGVRDIPPGPHFFWVSETEASTTRCGFWVI
                     SSATEKIHVMQWDKFNEVVGEPASQVEARFQKDKIQDIYPKLAPYQFRALNATVKSVA
                     SGSSSPEPEFARNTNIWQQLTNAISVPLLSRITARKAGDWAVHTSDRVRGALMLPAEV
                     ELEKRIPSVVASTELKFTFSQGAKTYDAESVGAARTEQAVDATAYLMSMAISDDDIVG
                     ELQFTFIVGMHLGNEACIQQWWHMLVLVVLKAYTLPLRRPELARSLLQTITAQLVYNE
                     RYLDGSVLDYGPSYSRDLRMALIVYKRRLNEVLLTLNSLATPEQAAVGQAFSELETWV
                     WKFGWDIRSDYLRKGKTMLEDGEEVELEMDDLEAEDERGEFAATVVELDESGKQKDLV
                     SWD"
     gene            complement(798437..800270)
                     /locus_tag="C_lini_390-1_FUN_000172"
     mRNA            complement(join(798437..798873,799096..799288,
                     799776..800270))
                     /locus_tag="C_lini_390-1_FUN_000172"
                     /product="hypothetical protein"
     CDS             complement(join(798437..798873,799096..799288,
                     799776..800270))
                     /locus_tag="C_lini_390-1_FUN_000172"
                     /codon_start=1
                     /product="hypothetical protein"
                     /protein_id="ncbi:C_lini_390-1_FUN_000172-T1"
                     /translation="MFLVPTQHQFVDNRASLLSSGSPQLGGSRPEAAAISSLLTSIST
                     SMERSATEYSQSGLPSPYPSNCGDTRSEGSSADHASAAQYATQQEVRPSNYSTSATPT
                     SEYSVYPPSARSGSFPEHIQRSYHPASNHNGSSGGMAQQASSPSLSQQDGRNHQVPMP
                     KSDHDFGNQVYSFVPIPGAQQHKRPRRRYEEIERMYKCGWNGCEKAYGTLNHLNAHVT
                     MQSHGQKRTPEEFKEIRKEWKQRKKEEEAQRKAEEERQRQAAAAAAAAQNGSGDPQSA
                     ADGTSSASAYASGRQVQLPPIGYQPSQYPAPPSAGGVAQQQLPEYNGSHMYSTNYQPQ
                     SPYGQPNQSMYSSRELCYRGSAELGGLTVQADNGAQTSSH"
     gene            823796..823891
                     /locus_tag="C_lini_390-1_FUN_000173"
     tRNA            823796..823891
                     /locus_tag="C_lini_390-1_FUN_000173"
                     /product="tRNA-Ile"
     gene            complement(824628..826589)
                     /locus_tag="C_lini_390-1_FUN_000174"
     mRNA            complement(824628..826589)
                     /locus_tag="C_lini_390-1_FUN_000174"
                     /product="hypothetical protein"
     CDS             complement(824628..826589)
                     /locus_tag="C_lini_390-1_FUN_000174"
                     /note="MEROPS:MER0036072"
                     /codon_start=1
                     /product="hypothetical protein"
                     /protein_id="ncbi:C_lini_390-1_FUN_000174-T1"
                     /db_xref="PFAM:PF00561"
                     /db_xref="PFAM:PF12146"
                     /db_xref="PFAM:PF12697"
                     /translation="MADQQQAAARPSSANPHDPEATDPALLKDNSEIRDYKTDRFTYS
                     GIRTFYKRHLQADQLPKPPLPLLVFIHGLGGSVAQFHPLLTSLVHISSCLAIDLPGCG
                     RSEFTEQAWDAYTPEAFGELLELIIDEYRQKEPGRSVVLIGHSMGTIMCARLASHSVH
                     NKTKLLKYVVGLVAVCPLAGPPAEEKTKIFRTLLWIPGWLFDLWRAYDRWGGPQSASV
                     SRFVGPEADLELRKLQDRFNNQSRTPVWRRMAWGSLPRYENGVAKGGIPGKDVWAGVD
                     VPVYLIAGAEDKLTPPSEVDNIRECLSGKASPSTETGSDDDWHETTVEAVTSSNTSKD
                     AEDYGPESIDDIRDEDFHRDRDRRPIDDAENALEDPSTPQESPANVPPQPRHPTKVVK
                     SIIMPRPANHALLFNPATVRVLAGLISDFLATHVTGRFSLGWQLQYLSREGKWDVKNL
                     AKWKGVVPVSHPIGPKGKPAVFRAMKTLREADDTHCPTEFVKNWGGIIKDVIDISHDK
                     PVYDPRSMEKGGVRYHKYATVSKIPPKDDEVAHFISLVDKLREQQKTRAEQEKWTEVD
                     GQTQVIGVHCHYGFNRTGYFIVCYLVERCGMTVGEAIETFKAARPNGIRHYHFRDRLH
                     MRYSGLKLEEDQLQEERQQQQQQQQQIGL"
     gene            complement(827923..828665)
                     /locus_tag="C_lini_390-1_FUN_000175"
     mRNA            complement(join(827923..828131,828221..828665))
                     /locus_tag="C_lini_390-1_FUN_000175"
                     /product="hypothetical protein"
     CDS             complement(join(827923..828131,828221..828665))
                     /locus_tag="C_lini_390-1_FUN_000175"
                     /codon_start=1
                     /product="hypothetical protein"
                     /protein_id="ncbi:C_lini_390-1_FUN_000175-T1"
                     /db_xref="PFAM:PF04430"
                     /translation="MHFSTSTRVLRALTRVQRTLPRFAPRVSPTPLRPSAAAMQLGSQ
                     FHTSASSSREKPKDYQGATDFGEMDVLGNIPIPSTSIDACVPDGFHLNSGVKIMDGDA
                     ALLIGGEAFAWRPWEAKGTKKLINAKGQFELPAEAFGLLELVWPRPDLLILGVGPKIV
                     PLSPATRKHLSSLGVRVELLDTRNAASQFNLLATERGVDDVAGALIPIGWVDGKGAV"
     gene            complement(829364..830112)
                     /gene="RPL34B"
                     /locus_tag="C_lini_390-1_FUN_000176"
     mRNA            complement(join(829364..829552,829810..829933,
                     830075..830112))
                     /gene="RPL34B"
                     /locus_tag="C_lini_390-1_FUN_000176"
                     /product="60S ribosomal protein L34B"
     CDS             complement(join(829364..829552,829810..829933,
                     830075..830112))
                     /gene="RPL34B"
                     /locus_tag="C_lini_390-1_FUN_000176"
                     /codon_start=1
                     /product="60S ribosomal protein L34B"
                     /protein_id="ncbi:C_lini_390-1_FUN_000176-T1"
                     /db_xref="PFAM:PF01199"
                     /translation="MAGNRVTYRRRNGYNTSSNLTRIVKTPGGELRVLHIKKRGTAPK
                     CGDCGVKLPGVPALRPREYAQISKPKKTVQRAYGGSRCGNCVRDRIVRAFLIEEQKIV
                     KKVLKEQSQSEKKK"
     gene            complement(830753..831259)
                     /locus_tag="C_lini_390-1_FUN_000177"
     mRNA            complement(join(830753..830973,831027..831033,
                     831146..831259))
                     /locus_tag="C_lini_390-1_FUN_000177"
                     /product="hypothetical protein"
     CDS             complement(join(830753..830973,831027..831033,
                     831146..831259))
                     /locus_tag="C_lini_390-1_FUN_000177"
                     /codon_start=1
                     /product="hypothetical protein"
                     /protein_id="ncbi:C_lini_390-1_FUN_000177-T1"
                     /translation="MANNGPTIKTEPGVQDEEAWDEERLELALNQLTILHIKSSPQSK
                     FDSILGSVAAAKKEVQDFQDLRKSEKITEIMDHAARRRREEPNGIKVWQATDHPDWAT
                     TTTTATMTTES"
     gene            832529..833152
                     /locus_tag="C_lini_390-1_FUN_000178"
     mRNA            832529..833152
                     /locus_tag="C_lini_390-1_FUN_000178"
                     /product="hypothetical protein"
     CDS             832529..833152
                     /locus_tag="C_lini_390-1_FUN_000178"
                     /codon_start=1
                     /product="hypothetical protein"
                     /protein_id="ncbi:C_lini_390-1_FUN_000178-T1"
                     /translation="MSSAPPPALLPPPEGIFRTFEDLLTSVQRVAKDQGYGVVKLRAS
                     NYRDGKPTRYDLVCDRGGVKYSSTAKKRNPSTRKVDCPWRAKAVCEVQLGNQWRFAVQ
                     EGSHNHEPRVATAPPGQENTPLAQSIRSFTNKIDRLSHDMAQGFMRIEQHLDTMNKRL
                     ENLEARAGSYEPRFQNMESRLQGMEARGSMELPMDDVDARLLSSTVM"
     gene            complement(836868..838667)
                     /locus_tag="C_lini_390-1_FUN_000179"
     mRNA            complement(join(836868..837436,837497..838667))
                     /locus_tag="C_lini_390-1_FUN_000179"
                     /product="hypothetical protein"
     CDS             complement(join(836868..837436,837497..838667))
                     /locus_tag="C_lini_390-1_FUN_000179"
                     /codon_start=1
                     /product="hypothetical protein"
                     /protein_id="ncbi:C_lini_390-1_FUN_000179-T1"
                     /db_xref="PFAM:PF00245"
                     /translation="MANIPANPQSSERTPLIPDRREAGDDDNAADATSPPPASSRLRE
                     IILFVWALLATAAVVVLAVWTQHRGQTRFDPPADAKRNLIFMVSDGMGPASLSLTRSF
                     RQHVEGLPEGDVLTLDRHFWGSSRTRSSNSLVTDSAAGATAFSCGKKSYNGAISVLPD
                     YEPCGTVLEAAKRAGFMTGLVVTTDITDATPACFASHVITRAMNDDIALQEVGDGPLG
                     RVVDIMLGGGRCHFLPNGTEGSCRLDDTDVVARAQEKFGWTYAGDRKAFDALEGGEKV
                     NFPTFGLFAPGDIPFEIDRRNMSDVYPSLSEMAATALRALEKATENSDQGFFLMIEGS
                     RIDHAGHINDPAAQVREVLEYDKAFKLVSDFVKDSKTESLLVATSDHETGGLATALQE
                     PGHLPVYNWYPKALAKATASAEHLSKKFIQHVASSRSQNKDELKAWVNKKLVVPGLGI
                     EDAHPAELQALVDHPEASVLTFAAMISLRAHVGWSTHGHTALDVNVYSTGGDEAQKIR
                     GNIENTEIGKFLRGYLNVDVDAITEELKEKMNKKQLGVMSVDMQQMPALAEDPNAWSQ
                     GQEYAHLSKAGAA"
     gene            841266..843176
                     /locus_tag="C_lini_390-1_FUN_000180"
     mRNA            join(841266..841398,841621..843176)
                     /locus_tag="C_lini_390-1_FUN_000180"
                     /product="hypothetical protein"
     CDS             join(841266..841398,841621..843176)
                     /locus_tag="C_lini_390-1_FUN_000180"
                     /codon_start=1
                     /product="hypothetical protein"
                     /protein_id="ncbi:C_lini_390-1_FUN_000180-T1"
                     /translation="MESTQNQPAGFPGAAVQLDVWDLVFGQLAAMECYETLASCAQLN
                     NFLNFISIDACREVPDEGFVAHVTNQLANLNIGPADDPTDGPDIVATDQVSARHPNLE
                     NVVRPLLENLCKTARERELHVLLKSLTLDRWANAMPQIQDFQQLESLSLVFIEGLDAQ
                     AAQVVTSSLPNLRHITVVQASVPHTPDLALFLSNLKPDQLQSFSCSLNRIQVPVLNAI
                     SQQTSLRKLSLQFFNYPPVDMHVLFKLTKLTSLTLGFNFHATARPQAIFERWAETYRT
                     HFAKWLMSCNDLRSLHLFRLPELVPAAADALPDLHLDKLHLFSTGHHSDLYEALATQN
                     LEYLFLAEPSNDNATLEPWERRELVVKAVVAMPCLRDLRLHTLFSLTCEELTRIAEGV
                     PNLKTISYAAPRREHHTHALKALKSFQHLTSLTVLGQTDFSSMSMYCWILETECHMRP
                     GGFSLTLPSQGRKKWFWNFREPQGLVSNSDTEAMMRMLSFMAVYDNERDGDLGDGGFL
                     GNEYEFEEERMFVQLWEDIRGPAEALQLLRGTGPYSPFRPLAGPLGGVIARNLW"
     gene            843630..845316
                     /locus_tag="C_lini_390-1_FUN_000181"
     mRNA            join(843630..843743,843815..843952,844026..844173,
                     844234..844449,844502..845109,845173..845316)
                     /locus_tag="C_lini_390-1_FUN_000181"
                     /product="hypothetical protein"
     CDS             join(843630..843743,843815..843952,844026..844173,
                     844234..844449,844502..845109,845173..845316)
                     /locus_tag="C_lini_390-1_FUN_000181"
                     /codon_start=1
                     /product="hypothetical protein"
                     /protein_id="ncbi:C_lini_390-1_FUN_000181-T1"
                     /db_xref="PFAM:PF04139"
                     /translation="MAILNFTLSEDGVAALRDVLTCMNKFSDDVSLEAKKDKLILTAL
                     NQSKSAYSCFTFATNRFCSRYQFEGSAQYREKFYCTLHIRSLASIFRSRVGGDQQRDR
                     EKESTIDRCDVAIEDGPGVKSRLIVKLVFRNGVTSTHRLPFEVSVPVHAKFDRDEALH
                     HWTIPSRTLRQLMEHFGPGVELLDINSDGEHVNFTCFTEKTTNGDEVLKKPLHTSIAI
                     EVDEFEDIEVEDKLRIVISVKDFRAIIQHAGITGNHLSARYSSPARPIQFTYPGDGIS
                     CEFLLMTVGERGNPAQKTKKGKANAANVAPRQQLEAASRRQSAAPSEVPQPVEQPPAQ
                     SMPPPLPAASAAKSSVAARTSLFDLRPSQRPPPATMRSEGLFVDNDQEWEPVRDEEDE
                     DAEESARLEWDHSNQPNASAMHLGRAVAEENGEYNPTPASSAGLEPTQRLSDVRRLGL
                     FYQGP"
     gene            complement(845388..846485)
                     /locus_tag="C_lini_390-1_FUN_000182"
     mRNA            complement(845388..846485)
                     /locus_tag="C_lini_390-1_FUN_000182"
                     /product="hypothetical protein"
     CDS             complement(845388..846485)
                     /locus_tag="C_lini_390-1_FUN_000182"
                     /codon_start=1
                     /product="hypothetical protein"
                     /protein_id="ncbi:C_lini_390-1_FUN_000182-T1"
                     /db_xref="PFAM:PF00415"
                     /translation="MSVLFAIGSNGSGQLGIGHKEDVSVPKQAIFFPEDPDSPVVKMA
                     AGGNHTLLLTRSGELYWSGDPTSGACGLTSAAKTDEPVFQRVQLSKEGREGASGTTAL
                     IAATWEASFVVQRDSEGNRTKVCSFGAGQKGELGLGELLVRSPSATLIKEFPPAGTEV
                     VDLAACMGHVVAVLSNGDAYAWGNLRKGQGGSPETVVHLPRKIESVDFKVVRAVCGKD
                     FTCLFGASESGKLLVLGSDKWHIKSTAPESVPEWTDVCASWGNIYVLKKDGELLAWGR
                     DDHGQLPPPNLPTLSRLAVGSEHVIAFTEKGDVLAWGWGEHGNCGPQVENNDVKGRWN
                     VIASSKFIPPGSQIAGIGAGCATSWVTILTG"
     gene            847497..848865
                     /locus_tag="C_lini_390-1_FUN_000183"
     mRNA            join(847497..847553,847634..847745,847820..848865)
                     /locus_tag="C_lini_390-1_FUN_000183"
                     /product="hypothetical protein"
     CDS             join(847497..847553,847634..847745,847820..848865)
                     /locus_tag="C_lini_390-1_FUN_000183"
                     /note="BUSCO:EOG09262CBI"
                     /codon_start=1
                     /product="hypothetical protein"
                     /protein_id="ncbi:C_lini_390-1_FUN_000183-T1"
                     /db_xref="PFAM:PF02153"
                     /translation="MACDQEEKYESLKEEFSGNNNIQICRNGHYVSRASDYIIYSVEA
                     ATIDRVIAQYGPSTKLGAIVGGQTSCKAPEIAAFERHLPTDVEIVSCHSLHGPNVDPR
                     NQPLVIIAHRASAASVAKVETVLSVLGSKHVYLTALEHDRITADTQAVTHAAFLSMGK
                     AWHANTQFPWEMSRYVGGVENVKINIMLRIYSQKWHVYAGLAILNPEARKQISQFARS
                     VTDLYKLMLEGNAEALRARVLAAKEKVFGHEGSPKWADRPLLNPDLLERFSLGKKEDQ
                     TGPPRANNHLSLLAMVDCWAQLGIVPYDHMICSTPLFRLWLGVAEHLFRSRELLDNAL
                     RTAVEDHTYRSDDLEFTFAARGWAECVSLGHFETWKNRFETTQEFFQPRFKDAVAVGN
                     AMMKAVLESTKD"
     gene            complement(849341..850580)
                     /locus_tag="C_lini_390-1_FUN_000184"
     mRNA            complement(join(849341..849679,849834..850172,
                     850231..850404,850452..850580))
                     /locus_tag="C_lini_390-1_FUN_000184"
                     /product="hypothetical protein"
     CDS             complement(join(849341..849679,849834..850172,
                     850231..850404,850452..850580))
                     /locus_tag="C_lini_390-1_FUN_000184"
                     /codon_start=1
                     /product="hypothetical protein"
                     /protein_id="ncbi:C_lini_390-1_FUN_000184-T1"
                     /translation="MVRVYSYVLRCDSCGNYGPFGWLYRCSQDQEEILRDSILSGDEV
                     TFDELGRRLITAVQPRNRGPERRSGNAACFLEEMPPKDITTTYTSDQLLTIFNQRKHL
                     GEVLRRESFRKKSASTQGHDGARQSTTYDLDDILSRNISTPWVPSAKDECMYKICPYC
                     RPGGADRAYISLDGVVEGNIPATAATGYGFHFFRQRPVCSSSLVANLGLRPTTALNLL
                     NMANDTRPMSPYPLPHAQLPRSVASPDLAAQVAVRQDTSGDSSWQDTTASTISALAGA
                     SGQVGEDSTDMEEHEQEEGKFLAQPLEVAHGVAMLEESVERHAPDLVTQV"
     gene            852737..853733
                     /locus_tag="C_lini_390-1_FUN_000185"
     mRNA            join(852737..852907,853024..853299,853359..853733)
                     /locus_tag="C_lini_390-1_FUN_000185"
                     /product="hypothetical protein"
     CDS             join(852737..852907,853024..853299,853359..853733)
                     /locus_tag="C_lini_390-1_FUN_000185"
                     /codon_start=1
                     /product="hypothetical protein"
                     /protein_id="ncbi:C_lini_390-1_FUN_000185-T1"
                     /db_xref="PFAM:PF04117"
                     /translation="MSVKFEKDTIKKGVEEVKKGLIGDPLPGTSGKHPISEAIGTAIT
                     GGKKNAGSKGYLAAYIKELEQNPLRTKMLTAGTLAGAQELIASFLAKDRNKHGNYFTS
                     RVPKMAAYGALVSAPLGHFLIWALQKTFAGRTSLRAKILQIIVSNLIIAPIQNSVYLT
                     AMALIAGAKTYHQVRATVKVGFWKVMKVSWITSPLCLAFAQKFLPDQLWVPFFNLVAF
                     IVGTYINTITKKKRLAALRKKHFGDGRSPSMGGRPEDYPGPKDYPGPMGGPNPPY"
     gene            complement(854384..855172)
                     /locus_tag="C_lini_390-1_FUN_000186"
     mRNA            complement(854384..855172)
                     /locus_tag="C_lini_390-1_FUN_000186"
                     /product="hypothetical protein"
     CDS             complement(854384..855172)
                     /locus_tag="C_lini_390-1_FUN_000186"
                     /note="BUSCO:EOG0926477X"
                     /codon_start=1
                     /product="hypothetical protein"
                     /protein_id="ncbi:C_lini_390-1_FUN_000186-T1"
                     /db_xref="PFAM:PF04157"
                     /translation="MSRKGVGLAAFDRSRLTSAQYASHGSNLRNTNAQALETQLSVFR
                     SLLQQFAQTHAKDIRSNPSFRAQFARMCSAIGVDPLASSSSSSSGGAGGSSSIWAQLL
                     GRSVNDFYFELAVRVVEVCSATRDENGGLIGVREVRERIMKGRMEGASEVTEDDVLRA
                     VGTLKPLGSSHSVIKVGSKSYIRSVPKELNTDQSAVLEAVQVLGYVSISMLMVNLRWP
                     RARAQTALEDLLGEGMLWVDKQCPESEYWSPGFMVDTGEASAGE"
     gene            855687..856523
                     /gene="RPS16"
                     /locus_tag="C_lini_390-1_FUN_000187"
     mRNA            join(855687..855755,855884..855955,856233..856523)
                     /gene="RPS16"
                     /locus_tag="C_lini_390-1_FUN_000187"
                     /product="40S ribosomal protein S16"
     CDS             join(855687..855755,855884..855955,856233..856523)
                     /gene="RPS16"
                     /locus_tag="C_lini_390-1_FUN_000187"
                     /codon_start=1
                     /product="40S ribosomal protein S16"
                     /protein_id="ncbi:C_lini_390-1_FUN_000187-T1"
                     /db_xref="PFAM:PF00380"
                     /translation="MSSTQSVQCFGKKRTATAVAQCKAGKGLVKVNGKPLSLVQPEIL
                     RFKVYEPLLVLGLDKFANIDIRVRVTGGGHTSQIYAIRQAISKSVVAYYQKFVDEHSK
                     NMLKQALVQFDRTLLVADNRRCEPKKFGGKGARSRFQKSYR"
     gene            complement(857749..857843)
                     /locus_tag="C_lini_390-1_FUN_000188"
     tRNA            complement(857749..857843)
                     /locus_tag="C_lini_390-1_FUN_000188"
                     /product="tRNA-Ile"
     gene            858708..858781
                     /locus_tag="C_lini_390-1_FUN_000189"
     tRNA            858708..858781
                     /locus_tag="C_lini_390-1_FUN_000189"
                     /product="tRNA-Asn"
     gene            complement(865147..865249)
                     /locus_tag="C_lini_390-1_FUN_000190"
     tRNA            complement(865147..865249)
                     /locus_tag="C_lini_390-1_FUN_000190"
                     /product="tRNA-Arg"
     gene            complement(865794..866649)
                     /locus_tag="C_lini_390-1_FUN_000191"
     mRNA            complement(join(865794..866478,866585..866649))
                     /locus_tag="C_lini_390-1_FUN_000191"
                     /product="hypothetical protein"
     CDS             complement(join(865794..866478,866585..866649))
                     /locus_tag="C_lini_390-1_FUN_000191"
                     /note="CAZy:CE4"
                     /codon_start=1
                     /product="hypothetical protein"
                     /protein_id="ncbi:C_lini_390-1_FUN_000191-T1"
                     /db_xref="PFAM:PF01522"
                     /translation="MYSSALSATTAVLALAGGAYASPLSRRQSPPVGQIISQCTQTGV
                     VALTYDDGPFTFTPQLLDILAANDVKATFFVNGNNFANIEEGIGPATINRMKNEGHLV
                     GSHTYAHPDLNTLSSADRIAQMTQLEDATRRIAGFAPKYMRPPFLSCDEGCLADLAGL
                     GYHVIDTNLDTKDFENNTPDTTHISAEKFNNELSNDPASSSAIVLSHDVHEQTVISLT
                     QKMIDTLKAKGYRAVTVGECLGDAPENWYKA"
     gene            874523..875622
                     /locus_tag="C_lini_390-1_FUN_000192"
     mRNA            join(874523..874895,874952..875622)
                     /locus_tag="C_lini_390-1_FUN_000192"
                     /product="hypothetical protein"
     CDS             join(874523..874895,874952..875622)
                     /locus_tag="C_lini_390-1_FUN_000192"
                     /note="CAZy:GH18"
                     /codon_start=1
                     /product="hypothetical protein"
                     /protein_id="ncbi:C_lini_390-1_FUN_000192-T1"
                     /db_xref="PFAM:PF00704"
                     /translation="MSQGWVNAVYYPNWRVYKGQTPASLPVNAVTHVLYAFVQVNTDG
                     SLRLIDDWADTKIPVDGTTGCLSALAKLKASRPNIRTLVSVGGGGGSAEFPALAANPA
                     ARARFAKEIKSFCDKYQLNGVDIDWEHPSDAKQGQDYIALLSDVRRQMPAGRYLLTTA
                     LPPGQYVLRNIDLRRAAPLLDYLNLMCYDLTGPWTDVSGNHAQLMASKTLASNNPNLK
                     IACADGISYVINNGIPSRKVLLGIPAYARTFPMAKGPGGPSKNSAEMDYCDMSNDSVD
                     KATVDTAAAAASYVDAKNGFMTFDVPRTVAIKAQYAKSRALGGLFYWTGVGDRKGRQS
                     LVQAGFNELNGVR"
     gene            876773..878327
                     /locus_tag="C_lini_390-1_FUN_000193"
     mRNA            join(876773..877108,877173..878327)
                     /locus_tag="C_lini_390-1_FUN_000193"
                     /product="hypothetical protein"
     CDS             join(876773..877108,877173..878327)
                     /locus_tag="C_lini_390-1_FUN_000193"
                     /codon_start=1
                     /product="hypothetical protein"
                     /protein_id="ncbi:C_lini_390-1_FUN_000193-T1"
                     /translation="MIPQAATFLAYATLLATASPVIQRRVVTELNEEATKEAHQRDDT
                     ATRAFSDIQIKTADGRCLFVDKLSGDFRANLTPIQVADCGAKDGQGWDVITAGKHNDQ
                     PNTMLIVSTLTQACFNFDPRRPAGNQVNLFSCGGRAAGEGLVTDSQLFALETGAGPST
                     FQPKNAKGKCFTVKDNAVDVADCVAGDKAQSFAFGSAAGGAGGGENGAQKPGPSTTAA
                     AVATGNPVADCGGAEKTVTMTITATVSPGQGNAGNAGNNRNTGNLPVATLAPEVTSAP
                     ASTPPAASTAPAAGNGNGNGNGGGNGGTDGGQQGNIPAVNPTTPVPVSRAGGILNPTA
                     AAEAHEFDATAKRAFTKVAIRAPNGQCLSVDPTAGDFRQNLIPVGLAACDGAAANQQF
                     DVVTSGKHNDGKDNGALVVSSLANGCVSTDGRRAAGDTVTMFSCGGRAAGEGRTDAGQ
                     LVRIFGDSFLWSPVNNAASCVVPGDQGRLVTAACKGDNSETYTIVA"
     gene            879362..881360
                     /locus_tag="C_lini_390-1_FUN_000194"
     mRNA            join(879362..879366,879415..881052,881192..881360)
                     /locus_tag="C_lini_390-1_FUN_000194"
                     /product="hypothetical protein"
     CDS             join(879362..879366,879415..881052,881192..881360)
                     /locus_tag="C_lini_390-1_FUN_000194"
                     /codon_start=1
                     /product="hypothetical protein"
                     /protein_id="ncbi:C_lini_390-1_FUN_000194-T1"
                     /db_xref="PFAM:PF01544"
                     /translation="MSEPEDRSRTVRFPSLEIDTHDYATSPTSPTKTRASAAPPRDTI
                     GAPLTRTSTDKTLSPLRRRAGTFKPVEDYGDFDMSRPGWQPGSEPGFDPNKSDGGHAS
                     MPTLRADCEISVFDFSQANMVQHKFGNDDFVEFLKKPQEPWVKSRWINVNGLSWDVIQ
                     ACGQYYKLHKLAIEDIMNTRNRTKADWYANHAFIVLTLQKLVLLLDDDSSSSSSSSDD
                     DSDDGASLRTSKSVKGMKKLKRAFTMGAKPRKDPEVGRQAAGRPTVVTQSSGYQLNHH
                     TSSLSQLPQTAFVRTLQRYHASANEVRTEYMETHSSLISRGLAVSAEQVAIFLTSDNT
                     VISFFEMSAEDIERPITIRLGDPSTILRQSCDASLVVQAIIDAIIDLAMPLTAVYSDV
                     IGDLELDVLTSPSIKQTRSLYICVSEINKMLTFLNPIDNLVNVLRDHRTELSQDEAAR
                     QLQNPASGVIVTPLTHTYLGDVLDHCVIITESMQQIKRSADNLIDLIFNTISANQNES
                     MKQLTIITIIFLPLTFLTGYFGQNFEDFPEIGNKWGIRFFWIIACPVVFCTILIMMRS
                     WIWSWCVSFWQKRKISAERKKQKKRRARRARRRAKAD"
     gene            882078..882401
                     /locus_tag="C_lini_390-1_FUN_000195"
     mRNA            join(882078..882206,882312..882401)
                     /locus_tag="C_lini_390-1_FUN_000195"
                     /product="hypothetical protein"
     CDS             join(882078..882206,882312..882401)
                     /locus_tag="C_lini_390-1_FUN_000195"
                     /codon_start=1
                     /product="hypothetical protein"
                     /protein_id="ncbi:C_lini_390-1_FUN_000195-T1"
                     /translation="MKTITILAVLGLAAPALAQCGAPKGAKCTTPGQIACEYMGGHML
                     YCDGHWKAGTNCAAYHKPCLCEKGTCGP"
     gene            883987..884487
                     /locus_tag="C_lini_390-1_FUN_000196"
     mRNA            883987..884487
                     /locus_tag="C_lini_390-1_FUN_000196"
                     /product="hypothetical protein"
     CDS             883987..884487
                     /locus_tag="C_lini_390-1_FUN_000196"
                     /codon_start=1
                     /product="hypothetical protein"
                     /protein_id="ncbi:C_lini_390-1_FUN_000196-T1"
                     /translation="MLLSPFRPCEGSPTFQENHRVNYVPNFIDAGNGPQIVAPDTPYV
                     AAAGRNQLYFIDTRLDPETAKHIKEQIEWASVLGGPEDFIQIDEISATAEVRNGLTND
                     TLFVFDPKYARVLFAKGINKRNPEIQLPEHEPAGDWLVTYDIVTPLTKRTGSSYDYGC
                     NTRTEC"
     gene            complement(885307..885807)
                     /locus_tag="C_lini_390-1_FUN_000197"
     mRNA            complement(885307..885807)
                     /locus_tag="C_lini_390-1_FUN_000197"
                     /product="hypothetical protein"
     CDS             complement(885307..885807)
                     /locus_tag="C_lini_390-1_FUN_000197"
                     /codon_start=1
                     /product="hypothetical protein"
                     /protein_id="ncbi:C_lini_390-1_FUN_000197-T1"
                     /db_xref="PFAM:PF03061"
                     /translation="MSSTPSQPPPAPVVAAESDPATFAHIENYISTRCNASPIYAFLF
                     HPGLRLTHASKGLIIARLPVAANHLNTAGSIHGSVSATIVDWAGGLAIASWDLRDATG
                     VSVDINISYLSGAKVGDEIEIEGRVEKVGGSLAFTHVNIYKVAADGTRGATVANGRHT
                     KFVRSR"
     gene            888958..890535
                     /locus_tag="C_lini_390-1_FUN_000198"
     mRNA            join(888958..888965,889017..890535)
                     /locus_tag="C_lini_390-1_FUN_000198"
                     /product="hypothetical protein"
     CDS             join(888958..888965,889017..890535)
                     /locus_tag="C_lini_390-1_FUN_000198"
                     /codon_start=1
                     /product="hypothetical protein"
                     /protein_id="ncbi:C_lini_390-1_FUN_000198-T1"
                     /db_xref="PFAM:PF00172"
                     /translation="MARHRRVKCDEGRPGCSACLKYQGHCGGYKSNATQKPSRSAQLR
                     PILPRLTGRKADNGFLLEPNYTSLVFADQLEKDHFDYWLAFTGTTVLFQSDLLTQVIP
                     QLSWKDPAIKHAALAIGASALGGSTRTERMLGKGRFTSDSLVHYGKALNLLYSSPMSP
                     ERTLLACLLFITFESLRGNKAAGLSHINHGSRILEQYNPQGIDPSPLLDEVMTSFQHF
                     SLQSWSHGGTHPKETDSRVPWCCRGRRTRYAVQEMPLVFTNLETARRWWNIVRHHLEH
                     HAPLHTGFRVEGSSATTVQRPPPDYASPKSQQHIRSFARFLDAWNLAFQPLAIKAESG
                     RATDIAGYLKALSLRIHYLHMWSGIRTAGWTDVEDIGRVTPVFRDIVALSREFLSAQA
                     ARQLLAPNGEMFTLEDSPTWPLGSAFLMCAVREVKDEVIRLFKEYPRRDGLWDTHGFL
                     VMMEWLNGMTSAGYAVDERRHVVECDVVFREHSVMLQKKLWDPASSKWIHSGVSFSII
                     "
     gene            complement(890731..890836)
                     /locus_tag="C_lini_390-1_FUN_000199"
     tRNA            complement(890731..890836)
                     /locus_tag="C_lini_390-1_FUN_000199"
                     /product="tRNA-Met"
     gene            892030..892919
                     /locus_tag="C_lini_390-1_FUN_000200"
     mRNA            join(892030..892419,892479..892541,892665..892919)
                     /locus_tag="C_lini_390-1_FUN_000200"
                     /product="hypothetical protein"
     CDS             join(892030..892419,892479..892541,892665..892919)
                     /locus_tag="C_lini_390-1_FUN_000200"
                     /codon_start=1
                     /product="hypothetical protein"
                     /protein_id="ncbi:C_lini_390-1_FUN_000200-T1"
                     /translation="MGSLPQTNHLRVAIVKAYEIDEPKHRGMVLSFRDNILRQTPDAV
                     FDTYRPMKEDGHLPNPADYDLIIITGGLSNLCQASFEPWVNTTLEWIRQVVSQQHIAK
                     TKLLGICWGHQAIATALSGKIGSFEHPRVGVEQLTLNDDGKRVFGKDTLVPVGFKPLA
                     SDNEILFSDSGLVLSLQGHPEIYGELSRQLFEMDVPYYRATLPTEEDLQRYYAEMSSS
                     EEDSRLIFQKVAEWVRS"
     gene            895283..896743
                     /locus_tag="C_lini_390-1_FUN_000201"
     mRNA            join(895283..895379,895455..896743)
                     /locus_tag="C_lini_390-1_FUN_000201"
                     /product="hypothetical protein"
     CDS             join(895283..895379,895455..896743)
                     /locus_tag="C_lini_390-1_FUN_000201"
                     /note="BUSCO:EOG09262TUR"
                     /codon_start=1
                     /product="hypothetical protein"
                     /protein_id="ncbi:C_lini_390-1_FUN_000201-T1"
                     /db_xref="PFAM:PF12519"
                     /translation="MREFMSYVQSAFYEATGWNRDNSYSSLNATADALLNFPTPQGLR
                     LTLSSLATPHFATSYQLGSVGVVDGSISYLYSSVPLRANLVPQSDVIPLPALLRAYRP
                     LVDLPPRIEATPYPLLSPAAASLLYGRLYLPESMLEALVVKRISPALQLQLSAVSGKF
                     LRNGGTLLGLAQYDVGRYAVEGLASSDGGLLGFRGMYNFGGDVENNHQPQLRSGGRPT
                     GKPVGVGEDAKERIYGRFSAGGEIYYGTLNKSGGVSFGGRFATLPEHRGTPLTATLTL
                     NPLMGNISASYAVVAGKHCSLATRMDFNVYSYESDWSVGMELWRKNLTRNIEPALSAE
                     SLVKKERSFQAKLEWRLDEPEGVPEAEELRPVVVTGNKDEERKEKPRERSFQAKMEWR
                     LDDPASDDTKAVEDEYGNVIKARLDQNMKIGIMWEGRVKSLLFSLGSAIDLRKLDSPF
                     RTLGVEIQFSS"
     gene            899171..900331
                     /locus_tag="C_lini_390-1_FUN_000202"
     mRNA            899171..900331
                     /locus_tag="C_lini_390-1_FUN_000202"
                     /product="hypothetical protein"
     CDS             899171..900331
                     /locus_tag="C_lini_390-1_FUN_000202"
                     /codon_start=1
                     /product="hypothetical protein"
                     /protein_id="ncbi:C_lini_390-1_FUN_000202-T1"
                     /db_xref="PFAM:PF02535"
                     /translation="MNPLEISAVKLLALRQNEGAGAGAEEAVNECGAAAVDVSNKPLR
                     IASIFIILVASLLGGFLPIFLARTTRMHVPKMTFFIFKYVGTGVIIATAWMHLLAPGV
                     EALHNECLAPMLGEYDWAFAIGLMTVMVMFLIEMVASNVASSAFSHGHNHELGHGTVT
                     VKSKDQATDGTSASDVCPHEAGDVERGAGFVDPKKVPGLPDDVSYPPGGRDHLGHARD
                     HKEGDSHNGLAGQLIAIFILEFGVVFHSIFIGLVLATSDELVVLLIVLTFHQFFEGLG
                     LGSRLATATWPSHGRWWPHILATIYGLSTPIAIAVGIAAKPNSAQTQTLVNGIFDSIS
                     AGILMYTGLVELLAHEFMFNPQMRNSPLKVQLFAFGCVALGACVMAVLANWA"
     gene            901138..902221
                     /gene="RPS19"
                     /locus_tag="C_lini_390-1_FUN_000203"
     mRNA            join(901138..901170,901657..901720,901801..902106,
                     902169..902221)
                     /gene="RPS19"
                     /locus_tag="C_lini_390-1_FUN_000203"
                     /product="40S ribosomal protein S19"
     CDS             join(901138..901170,901657..901720,901801..902106,
                     902169..902221)
                     /gene="RPS19"
                     /locus_tag="C_lini_390-1_FUN_000203"
                     /codon_start=1
                     /product="40S ribosomal protein S19"
                     /protein_id="ncbi:C_lini_390-1_FUN_000203-T1"
                     /db_xref="PFAM:PF01090"
                     /translation="MAGGINVRDVDAQKFINAYAAFLKRQGKLPIPGWVDIVKTGPAK
                     ELPPQNIDWFYVRAASVARHIYLRKTVGVGRLRKVHGSAKNRGVRPSHHVDASGSVDR
                     KIVQALEKIGVLEQDEEKGGRRITQSGQRDLDRIAQTTAEAEEEEEDDE"
     gene            911429..913249
                     /locus_tag="C_lini_390-1_FUN_000204"
     mRNA            911429..913249
                     /locus_tag="C_lini_390-1_FUN_000204"
                     /product="hypothetical protein"
     CDS             911429..913249
                     /locus_tag="C_lini_390-1_FUN_000204"
                     /codon_start=1
                     /product="hypothetical protein"
                     /protein_id="ncbi:C_lini_390-1_FUN_000204-T1"
                     /db_xref="PFAM:PF03572"
                     /translation="MVSRRPRSTFTVRTAKPFYGALTDVDVADYERSLQQGYNASEVK
                     SFDNSSIVDYLQQRAVDNSRDQDPDAAYNEQLYSAALANVLETTGARRYYHTTLSDES
                     VIEFTNGTEATVVNTARVVTNFSGIDSGSAVHDRFEVPGDDGEAEVKLESTARDFSPE
                     LEGYPLPFVIHEDRYISGYVFNDSVLEDAAVLAVNSFVSQNNTRTIGQTVIEAMLEDP
                     IEFGRVAIDFVEASRRQGKSKLILDLQGNGGGLVANAMALYGILFPEGGKEAHMNMRV
                     RAHQALDWVGSTAEKLGVDLQTIPYPVGFSGFVDEDLKNFTDWQDFYGPEKIGGEEYT
                     NIVQPASVATARDGSPGVFEVPEPWFKPEDTVIVTDGHCASACAYIVGMMTRELGIQV
                     VAMGGRPIDAPMQAVGGTKGGPVLSLNLYQLLYPTLGAFATPPDDVDLTPFAQRDPPL
                     AGSPTATWTINSANVYLDDDLDGTPVQFRYEAANCKLYYTWDTLTNMTSLWAAVAGVK
                     WNGGRCVAGSTTNDDGTMGSSTVGYSDKVASGFQWAAGPGDVIEGASSGNGGGGGDNN
                     DDGNGGVGGSGEDESAAGSLRAGGGLLAFLMFAVVLVFNM"
     gene            complement(913773..914168)
                     /locus_tag="C_lini_390-1_FUN_000205"
     mRNA            complement(913773..914168)
                     /locus_tag="C_lini_390-1_FUN_000205"
                     /product="hypothetical protein"
     CDS             complement(913773..914168)
                     /locus_tag="C_lini_390-1_FUN_000205"
                     /codon_start=1
                     /product="hypothetical protein"
                     /protein_id="ncbi:C_lini_390-1_FUN_000205-T1"
                     /translation="MPSYAIPSFDEIRASTDILSPPDASATVVRVGQHVAVKFGARIS
                     LLEAENLKYVSENSDVPVPKVLATMTEPETGCNFVVMEYVDGQGLDAIWESLTSEEKH
                     DIGKQIQTVLEDLRKVPIPGYYGRSCPRR"
     gene            915835..917394
                     /locus_tag="C_lini_390-1_FUN_000206"
     mRNA            join(915835..916536,916594..917394)
                     /locus_tag="C_lini_390-1_FUN_000206"
                     /product="hypothetical protein"
     CDS             join(915835..916536,916594..917394)
                     /locus_tag="C_lini_390-1_FUN_000206"
                     /note="CAZy:GH5"
                     /codon_start=1
                     /product="hypothetical protein"
                     /protein_id="ncbi:C_lini_390-1_FUN_000206-T1"
                     /db_xref="PFAM:PF00150"
                     /db_xref="PFAM:PF00734"
                     /translation="MKGLIVSAAIVGGAMAQAGPYMPCGGKGWTGATTCVSGYTCVVQ
                     NDYYSQCVQGSGPGGFSAPVQATTLRTSTRRPCKSRAVSASAVVPQVPTTSRSASSTS
                     VPAVAASSVKPVDTMPAPSSSVPAAAVSMPAKSSAAAVKSKAAEMKPATTVKLSAAAI
                     APVSTAAPVTKHASSGAATSSKASAPAASASATPGKSGKFKWFGTNQSGAEFGPGSTP
                     GTLGKDYTFPDTAKITTLMNDGYTTFRVQFLMERLSPDSLTGKFNAEYLAGLTKVVEH
                     ITSAGGNAVLDPHNYGRYGGSIVTDTAAFKTFFTNLATQFKSNDKVVFDTNNEYNSMD
                     QDLVLRLNQAAVDGIRAAGSEHWIWAEGNSWTGAHSWTSVNDNMKGLTDPLGKTVYEM
                     HQYLDGDSSGTSADCVSATIGVERVKDATAWLRANKKVGVLGEFAGGANAQCKEAVTG
                     LLDYLQENSDVWLGATWWAAGPWWASYMYSFEPETGAGYNYYNEVLKKYQ"
     gene            918616..919230
                     /locus_tag="C_lini_390-1_FUN_000207"
     mRNA            918616..919230
                     /locus_tag="C_lini_390-1_FUN_000207"
                     /product="hypothetical protein"
     CDS             918616..919230
                     /locus_tag="C_lini_390-1_FUN_000207"
                     /codon_start=1
                     /product="hypothetical protein"
                     /protein_id="ncbi:C_lini_390-1_FUN_000207-T1"
                     /translation="MPKNFYAPPPATQSAPYAAYAGPPAKADILSRQLAALPLIALLY
                     TAAVPFTPVTWVLDIDGSSLFDRLLAGIVMLSACYFQWRIAGLTSPLAVFLPGVAETR
                     VRNGRIEQAGSGAGFVWHPGNYWPCVICEAMLLCVAEFGGNELLRRCIVCGIVAGLWI
                     VGYHATPESTRRWAYERIKSWLFWMVLDEMMRVGGRSYGARRRR"
     gene            complement(919784..922608)
                     /locus_tag="C_lini_390-1_FUN_000208"
     mRNA            complement(join(919784..920369,920498..920751,
                     921042..921366,921700..921720,921870..922318,
                     922441..922608))
                     /locus_tag="C_lini_390-1_FUN_000208"
                     /product="hypothetical protein"
     CDS             complement(join(919784..920369,920498..920751,
                     921042..921366,921700..921720,921870..922318,
                     922441..922608))
                     /locus_tag="C_lini_390-1_FUN_000208"
                     /codon_start=1
                     /product="hypothetical protein"
                     /protein_id="ncbi:C_lini_390-1_FUN_000208-T1"
                     /db_xref="PFAM:PF00172"
                     /translation="MPPDDRPQRQLLPLTAQQPLQELNPTDGDDGNSLGRKRRRPYTS
                     KACNFCRDKKKACDGQPECSQCLRRGLKCEYRVLTDAILKAIPAGFQLVDKEESLSNA
                     DAADLLEILKGLPEDEAFEGLQLLRTGNDPALISLALRGNDAGLSSAVLNRATLPPKQ
                     SSLEFELMMRHPVAYPTWPLPQPSKADLDFLLLPREVLWSKSGSTGNADSFSHLIAMQ
                     QGYAAFEPEAIIVGHSFYEEAKRLWRSTKEAGVRRDICTVAAVHFLLATSVTLGAGAQ
                     HVEFLDDLLDMSRRLELFNIDPSHEVRLDLDKGATYRKAKSQIAWLHQRLIEHPPRGA
                     LPGDDIQVARDVGTIPKERKRQIDNATLLREHCRLFLIVHDMVKSMYGPTQTACANAV
                     TLTFAEETYKRLLLIYHHLAIMDLFRPLLQHNGAPRQRLSTFRSEEPTPDAVYAASVK
                     QLKRIVTSYRHNHPESSYSFFWHSALLYLANATLTEVTVTGHTSDWRFYLRLCMACYQ
                     TLYNGFRLAKGITLSLLSMALEKDAMDIPQTRAIRKDLELRGKHHAIPDEVPVYWLVD
                     LDLAVTDPSAAQVENLVQRFRELQLSETSETFES"
     gene            923805..925844
                     /locus_tag="C_lini_390-1_FUN_000209"
     mRNA            923805..925844
                     /locus_tag="C_lini_390-1_FUN_000209"
                     /product="hypothetical protein"
     CDS             923805..925844
                     /locus_tag="C_lini_390-1_FUN_000209"
                     /codon_start=1
                     /product="hypothetical protein"
                     /protein_id="ncbi:C_lini_390-1_FUN_000209-T1"
                     /translation="MHLREGHNGVLAFVAAALGALAVGPAAADSCNPYTPFVPIDPQN
                     WANPDNMTWDEWVKPPSTDWSNPARKGSSRNFNIALVVVDYPDRPFIVTQPAHSTIFN
                     NPQPAGADIPREDVPAFYRDLLNTPNELNQGHTLHEYWMEDSVGRFGVDLTAFGAYRL
                     SNNGYQYGVDGSFNPSACPEGETCGLNIRTDALAAWRADVGNATADAFELVFILSAGQ
                     DESSTWQEFGEMKFNGPDDVPDEFGPPKAANGSLPNYARTRYVPWTSWAAASTLWPNA
                     GGGSSTQGESSGMAVYAHELSHLLNIGDNYNNPYGLPLRRAYTGPWSMMSRGSFNGPG
                     GPHTRWQVPALQGASMGSLHTLRDKFQLGLIDKTDILWLSREALSTSGIAVANLVARS
                     VDPGDGLMGVRVIMDADRSPACNVTTAVLCDGGGWDNYDIEVVDRMGSDSFQPDSGVL
                     VSKSKDLDRQPFQWVIDANPQDIELVDFYRPNGSIAMITLGDYRQLADALFHAGTNSG
                     SEFEFVDTPNRLHFYIIDRHRDDEGILLYTVAIRSLEGEGGASIHDVSLGDGAVTDLK
                     SNTPTGQGVTCSFQLSNSGSYVAVDPDVAQHPEDVSAFLESDVYRLSAEVEGAGWRVE
                     LPNALVAARFGEIKTARVSVGASSDAADSAVVTLKATSESDPSVVASAQCQVTKS"
     gene            926080..926169
                     /locus_tag="C_lini_390-1_FUN_000210"
     tRNA            926080..926169
                     /locus_tag="C_lini_390-1_FUN_000210"
                     /product="tRNA-His"
     gene            926945..928095
                     /locus_tag="C_lini_390-1_FUN_000211"
     mRNA            join(926945..927049,927092..927322,927394..928095)
                     /locus_tag="C_lini_390-1_FUN_000211"
                     /product="hypothetical protein"
     CDS             join(926945..927049,927092..927322,927394..928095)
                     /locus_tag="C_lini_390-1_FUN_000211"
                     /codon_start=1
                     /product="hypothetical protein"
                     /protein_id="ncbi:C_lini_390-1_FUN_000211-T1"
                     /db_xref="PFAM:PF03171"
                     /db_xref="PFAM:PF14226"
                     /translation="MAPGFTEIPQIDLSLADDPASEVALLDQLRHALVHTVADIVRAL
                     PRLFALPPAAKDEIALRNSPHFLGYSGDGSETTAGRRDRREQVEFATELADGWFAGLP
                     LRERLRGPNQWLSSYPELRPIVESYIAEMTLLGERFLRLVAKALSLPPGTFLPFLSDQ
                     HRLKLVHYPALTESEAAGGGGQGVGPHKDSSGWWTFLLQASPPHIGGLQALNKDGGWV
                     DVPVVPGSFVVNIGQAFEFVTGGACRATTHRVLAGPLERFSVPFFQGVRRDLTKEEAA
                     GSLRGHFDRLEIGGSMSESNEGRDIDSAFLKGKYDTWGESQLRTKIRSHRDVGKKFYA
                     DVFDQYINDDL"
     gene            929995..930634
                     /locus_tag="C_lini_390-1_FUN_000212"
     mRNA            join(929995..930156,930251..930634)
                     /locus_tag="C_lini_390-1_FUN_000212"
                     /product="hypothetical protein"
     CDS             join(929995..930156,930251..930634)
                     /locus_tag="C_lini_390-1_FUN_000212"
                     /codon_start=1
                     /product="hypothetical protein"
                     /protein_id="ncbi:C_lini_390-1_FUN_000212-T1"
                     /db_xref="PFAM:PF01328"
                     /translation="MNTLANHDFVPHNGRNITRDVFIEAANKAINLDPAFGGSIFDDG
                     IKVNPIPNATFFDLDMLHTHGIIEHDGSLSRRDTFFDPTNPFDPKTFDNYLSYFGNDT
                     TINPTSQANARARQALDMSVLHPEFEITQAEVPVIMGENAMLLSIFGSPLEKPVARRD
                     WIEFFFRESQPTEILQGKSFA"
     gene            932208..933639
                     /locus_tag="C_lini_390-1_FUN_000213"
     mRNA            join(932208..932291,932346..932510,932564..932651,
                     932704..932797,932863..932930,932993..933575,
                     933630..933639)
                     /locus_tag="C_lini_390-1_FUN_000213"
                     /product="hypothetical protein"
     CDS             join(932208..932291,932346..932510,932564..932651,
                     932704..932797,932863..932930,932993..933575,
                     933630..933639)
                     /locus_tag="C_lini_390-1_FUN_000213"
                     /codon_start=1
                     /product="hypothetical protein"
                     /protein_id="ncbi:C_lini_390-1_FUN_000213-T1"
                     /db_xref="PFAM:PF07690"
                     /translation="MNKGTPRNIMTQLNMTSDEYNLLNVLYYVPYIVLEAPSNLMLKR
                     LRPSAWQSRIMISWGIALLCHVPVTNKGGIYATRFLLGAFEAGMFPGVILQMTYWYRP
                     DEMSIRLLYFYVLGNLSGIFSGILAFAFDTVSGTAGLSGWQWLFLVEGILTLILGATV
                     YFLLPDFPPTAQWLSDKEKAFIQARLPSNAPRAEEVNFNLSEIVDSLKDRRLWLFTLI
                     WATFTLGTSGVRFYQPTVIANLGFTTIARAQLLNLPISLLSIFVIGATGFFADKGLIP
                     RPLYPLGVFAVILACYGVLVAYPSNGAVYTATLIGNAFTAAFFPLMWPWRVQTTSRAG
                     GSAFSIGFVNSYGQIGGALGPQIFRSKAY"
     gene            939385..941180
                     /locus_tag="C_lini_390-1_FUN_000214"
     mRNA            join(939385..939586,939643..939929,939991..940114,
                     940177..940635,940699..941180)
                     /locus_tag="C_lini_390-1_FUN_000214"
                     /product="hypothetical protein"
     CDS             join(939385..939586,939643..939929,939991..940114,
                     940177..940635,940699..941180)
                     /locus_tag="C_lini_390-1_FUN_000214"
                     /note="CAZy:AA3"
                     /codon_start=1
                     /product="hypothetical protein"
                     /protein_id="ncbi:C_lini_390-1_FUN_000214-T1"
                     /db_xref="PFAM:PF00732"
                     /translation="MSVPRGFKAAALAALISSQFYLSTAAPASAKFARRNATSLSDSY
                     DYVIVGGGLSGLVVANRLTEDPEVTVLVVEYGDFDDSWDVAIPYYSANLHPNDLIQFM
                     SVPQPGLNNRTSGVQTGTVVGGGSTVNGMAFDRGSKADYDAWEELGNPGWNWESLSHY
                     FKKSTTFTLPAPEYVERYNYSYDESTYGQGPVQVGFPSWQWPDRDLQREAWINDVGVP
                     VLEDHGAGGNNVGLALLPQNHDPKNVTRSTSRTAYYDPVAGTRKNLNLLVKHFASTIE
                     FENKKAVGVNIVSRDTNTTTLIKAKKEVVLAAGGVQTPRILLQSGVGPASLLESLDID
                     IVADLPGVGANYQDHPWMLLLYTYGNPPELGSEAMNDPAFFNASEAEYFANRTGPFTH
                     ARGNNIIFLSLQDITSEFESLTAAVEAQNAADFLPSIYSEHPELLEGFLAQRESLAKL
                     YRSPKAGVLEIPFGGFSGGAISFQKPLSRGTVTINTTDPNPAVPPVIDFGVLQNPIDL
                     DVAVQVSSP"
     gene            942037..943331
                     /locus_tag="C_lini_390-1_FUN_000215"
     mRNA            join(942037..942070,942127..942197,942284..942495,
                     942567..942663,942717..942996,943069..943331)
                     /locus_tag="C_lini_390-1_FUN_000215"
                     /product="hypothetical protein"
     CDS             join(942037..942070,942127..942197,942284..942495,
                     942567..942663,942717..942996,943069..943331)
                     /locus_tag="C_lini_390-1_FUN_000215"
                     /codon_start=1
                     /product="hypothetical protein"
                     /protein_id="ncbi:C_lini_390-1_FUN_000215-T1"
                     /db_xref="PFAM:PF05368"
                     /db_xref="PFAM:PF13460"
                     /translation="MVKVAIAGASGKLALEVIDRLTKTGKHEVLGLVRKDPSSLPSFP
                     GVTWVQTTYQDKADLVKILNGTQTVISFIVAHTDPEAETAKRLIDASIEAGVQRFAPS
                     EWATGTLLEKVVEYVPWYANKLEVKRYLEEVNKDKKVIEYTLFQPGAFMNFFAYPHQT
                     AKHYPIENPSFFDFDKGTAFILEGSETAEVTLTTVEDIAEVTTRAVEYDGEWPVVGGI
                     SGQRITVGELLKLGKTFEVDRLKLEDLEAGIVKTNFIPSLSLPGMSPEELAGFTKVVA
                     IGVTVSLARDAWAVSDEWNQLLPDFQPTRIEEYLERVWGGVQ"
     gene            complement(943533..944687)
                     /locus_tag="C_lini_390-1_FUN_000216"
     mRNA            complement(join(943533..944119,944186..944237,
                     944296..944433,944508..944687))
                     /locus_tag="C_lini_390-1_FUN_000216"
                     /product="hypothetical protein"
     CDS             complement(join(943533..944119,944186..944237,
                     944296..944433,944508..944687))
                     /locus_tag="C_lini_390-1_FUN_000216"
                     /codon_start=1
                     /product="hypothetical protein"
                     /protein_id="ncbi:C_lini_390-1_FUN_000216-T1"
                     /db_xref="PFAM:PF05368"
                     /db_xref="PFAM:PF13460"
                     /translation="MAGKKIITVFGATGAQGGGVVNTFLNDPALKSEWTVRAVTRDAS
                     KDSAKKLQQLGAEVVVADVDDKASIAKVFEGAAAAFAVTNYWEKMNMEAEIQQGKNIV
                     DAAKETGLPHLIWSSLVNVKELTKGKLSHVYHFDGKAEVEKYAREVGIPATFFLPGFY
                     TTNIPGQMLRYNADAGAWVLAMPMPDTAPIPLFDTANTGIWVKAIVRKRDQLLGKRVF
                     GATKYTTPIEILEAFKQTFPKAGEKATFFRLPDEVFAAGMKEAMGVPDWVAEEMLENM
                     RLIYEGGYYGFEPLDESLAILEDKPTTCLEFIRNSPAFKDLE"
     gene            947877..948712
                     /locus_tag="C_lini_390-1_FUN_000217"
     mRNA            join(947877..948194,948260..948712)
                     /locus_tag="C_lini_390-1_FUN_000217"
                     /product="hypothetical protein"
     CDS             join(947877..948194,948260..948712)
                     /locus_tag="C_lini_390-1_FUN_000217"
                     /codon_start=1
                     /product="hypothetical protein"
                     /protein_id="ncbi:C_lini_390-1_FUN_000217-T1"
                     /db_xref="PFAM:PF00106"
                     /db_xref="PFAM:PF13561"
                     /translation="MTLRRKFFLLQGIVPSLAKAGAAGIVLVATNAEKLKAVELAVRD
                     INPSTRVLVAAADISNEQSVASVFKSAKETFGRVDILVHNAGIMNQMSNIHEEDATAF
                     WKQYEINTFGTFLVAQYFIKSLPSPDSPGVILYIGTAASWARNSSFAGYSGSKLAAQK
                     LISDIASGYPNITAISASPGLVETDMLQLRGFDVSTPQLVGGAVVWLSGDRARFLSGR
                     AISVEWDLEDLVARKDEIVKDDLLIMRMAGKFGHEQFA"
     gene            953402..953659
                     /locus_tag="C_lini_390-1_FUN_000218"
     mRNA            953402..953659
                     /locus_tag="C_lini_390-1_FUN_000218"
                     /product="hypothetical protein"
     CDS             953402..953659
                     /locus_tag="C_lini_390-1_FUN_000218"
                     /codon_start=1
                     /product="hypothetical protein"
                     /protein_id="ncbi:C_lini_390-1_FUN_000218-T1"
                     /db_xref="PFAM:PF00098"
                     /translation="MEWEPTKVNRSIVPEKNKKKKKREDHQKEERRCYKCDKTGHLIK
                     NCPRWEKAKIKKAAPKPAVNDSSTESSEPESDQTSEDSGKD"
     gene            972181..972549
                     /locus_tag="C_lini_390-1_FUN_000219"
     mRNA            join(972181..972317,972366..972549)
                     /locus_tag="C_lini_390-1_FUN_000219"
                     /product="hypothetical protein"
     CDS             join(972181..972317,972366..972549)
                     /locus_tag="C_lini_390-1_FUN_000219"
                     /codon_start=1
                     /product="hypothetical protein"
                     /protein_id="ncbi:C_lini_390-1_FUN_000219-T1"
                     /translation="MLTSAVNTVFTATLALSALGAAAPYRRDNGSTPGLSLTAQLQLA
                     DAAVDRYRLLPGDEDFVFDFKKTQSFFANRQTFPALTGLGGSMAIAEIPGNCEPQTQL
                     LIRH"
     gene            974441..974860
                     /locus_tag="C_lini_390-1_FUN_000220"
     mRNA            974441..974860
                     /locus_tag="C_lini_390-1_FUN_000220"
                     /product="hypothetical protein"
     CDS             974441..974860
                     /locus_tag="C_lini_390-1_FUN_000220"
                     /codon_start=1
                     /product="hypothetical protein"
                     /protein_id="ncbi:C_lini_390-1_FUN_000220-T1"
                     /db_xref="PFAM:PF00190"
                     /translation="MSFLHTHPRASELFAVVSGRILTEMVTEAGVVGPDGKPRVIRAD
                     LGPSQMTVFPRGAFHTQVNPECSPASVAVSFTSEEAGVGLIASQTFALSDDVIERSFG
                     NTIAGEDIDKVRNAIPKGMAIKVDECLKKCGIQKRAA"
     gene            980767..981162
                     /locus_tag="C_lini_390-1_FUN_000221"
     mRNA            980767..981162
                     /locus_tag="C_lini_390-1_FUN_000221"
                     /product="hypothetical protein"
     CDS             980767..981162
                     /locus_tag="C_lini_390-1_FUN_000221"
                     /codon_start=1
                     /product="hypothetical protein"
                     /protein_id="ncbi:C_lini_390-1_FUN_000221-T1"
                     /translation="MLTSKPMSRRSLLAVLAGTALITTASASDHASIEWRGCDDVHET
                     FSLLGQKIHVPIECSNVTVPLDYAEPNSTATLDLKVIKVPALKQPSKGSVIVHFGGPA
                     DSGRLTMASLSETMQMQVSRSASLAERGH"
     gene            981307..982650
                     /locus_tag="C_lini_390-1_FUN_000222"
     mRNA            join(981307..981556,981610..981721,981792..982650)
                     /locus_tag="C_lini_390-1_FUN_000222"
                     /product="hypothetical protein"
     CDS             join(981307..981556,981610..981721,981792..982650)
                     /locus_tag="C_lini_390-1_FUN_000222"
                     /note="MEROPS:MER0000440"
                     /codon_start=1
                     /product="hypothetical protein"
                     /protein_id="ncbi:C_lini_390-1_FUN_000222-T1"
                     /db_xref="PFAM:PF00561"
                     /db_xref="PFAM:PF08386"
                     /translation="MPLLCSDKSQNRSVIDVPQVNMAVTPDDRMNVGRNWAFAEVEAQ
                     KCYEYAKDSGAELVGTMYTVRDVWEIVDALGGDRLLRFWGISYGTVVGSTAAALHPDR
                     VERLVLDGVSNPQQWWAGETWEMLTDTDKVFSGFLRTCFEKPDACVLAAKHSNATAAQ
                     LESKIYDLIDDLKYRPIPVPVSDAIPLGIIDQNLVKGVIRMGLYAPSQYPALAARLQL
                     LLDGDIDALIKGYTATWSTNSLADIGMTIPCTDNAFRVDNLEDLMPELDRASKISRLA
                     GDLLSWNTHVCARWKLNSKENFTRGFHEPIDTRSPLLIFGNEYDVVTPYVSARNISTS
                     FPGSALVKYNAFGHGIQAQPSLCTVETMKRYLEDGVLPVEDTVCEPAAHVWEEQDWAT
                     LWEELGYQRPNSTA"
     gene            complement(982879..984079)
                     /locus_tag="C_lini_390-1_FUN_000223"
     mRNA            complement(join(982879..984009,984071..984079))
                     /locus_tag="C_lini_390-1_FUN_000223"
                     /product="hypothetical protein"
     CDS             complement(join(982879..984009,984071..984079))
                     /locus_tag="C_lini_390-1_FUN_000223"
                     /codon_start=1
                     /product="hypothetical protein"
                     /protein_id="ncbi:C_lini_390-1_FUN_000223-T1"
                     /db_xref="PFAM:PF01408"
                     /translation="MGDPDFCKDLLTDPATRGVGDVAHEIAAVSSSKDPRRARDFLGR
                     IGHPTPAGVTTYGSYAQLVRDPGVDVVYVATPHSHHFQNAMLALRAGKNVLCEKPLTV
                     TAEQARRLYATARERGLFFLEGVWTRFFPLSAEIRRLVGGGAIGKVYRVTADLSRANG
                     SKEPGSTRLGYDDSHRMVNPDLAGGVLLGLGVYPLTWIFQILYHLQPEAVKERPQVLS
                     AVQKYATGIDESAAVILNFPEHGTMGIATSSLRVATDPGSSGMPAVRIQGSAGEIQVE
                     HPAYKPLSFKVIRTAGDDAEVEVVECPQPQDPGRVWGNGTFWEADESAHCIRDGRLES
                     EIMPWSESVLIMETMEKVLREAAVTYPDSIASHEFDADSPLNTGQ"
     gene            complement(984786..986596)
                     /locus_tag="C_lini_390-1_FUN_000224"
     mRNA            complement(join(984786..986039,986129..986596))
                     /locus_tag="C_lini_390-1_FUN_000224"
                     /product="hypothetical protein"
     CDS             complement(join(984786..986039,986129..986596))
                     /locus_tag="C_lini_390-1_FUN_000224"
                     /note="MEROPS:MER0030934"
                     /codon_start=1
                     /product="hypothetical protein"
                     /protein_id="ncbi:C_lini_390-1_FUN_000224-T1"
                     /db_xref="PFAM:PF00135"
                     /translation="MQLSALLSSLSLLGATLAVPDDTRPLEDRAAKTATVVLDTATVV
                     GNVMNKVESFGGIPYAKPPTGPLRLKPPVRLTGNIGTFDATGPAAACPQMITTSDNQN
                     VLLDLLGDIANLPFVQKATGQTEDCLSITVARPEGTKADAKLPVLYWIFGGGFQLGWS
                     SMYDGTSLVQQSVDIGKPFIFVAVNYRVAGFGFMPGKEILADGSANLGLLDQRMGLEW
                     VADNIAAFGGDPAKVTIWGESAGAISVFDQMALYNGDNKYKGKALFRGAIMNSGSLAP
                     TDPVDCPKGQAVYDKVVAEAGCSGSADTLNCLREVDYTTFLNAVTSLPGILSYNSIAL
                     SYLPRPDGRTLTASPDVLAKNGQYAAVPMIIGNQEDEGTLFGLFQVNLTSTDKLVSYL
                     KDYFFAGATEDQLRAYVDTYDDGLLSDILNGSPFRTGLFNEIFPGFKRRSAVLGDLVF
                     TLTRRFFLKLANAAHPDVPSWSYLASYNYGTPILGTFHGSDLIQVFYGIKDNYAARSI
                     RTYYTNFVYALDPNVGSNGQYPNWPKWSQGQNLIQFFADKAGSLKDDFRQASADWIIN
                     NAASLHL"
     gene            complement(990848..992403)
                     /locus_tag="C_lini_390-1_FUN_000225"
     mRNA            complement(join(990848..991337,991406..992240,
                     992325..992403))
                     /locus_tag="C_lini_390-1_FUN_000225"
                     /product="hypothetical protein"
     CDS             complement(join(990848..991337,991406..992240,
                     992325..992403))
                     /locus_tag="C_lini_390-1_FUN_000225"
                     /codon_start=1
                     /product="hypothetical protein"
                     /protein_id="ncbi:C_lini_390-1_FUN_000225-T1"
                     /db_xref="PFAM:PF06985"
                     /translation="MVAVERNADSLLTIYPKGRVISRVYYLAPGASLKSLLGQQEGLQ
                     NTARISQSEPQPVHDSHTTNFARVQPLRSWLQKCDECHDCRSDSRSKKRFLPARLLNV
                     HPSGDPDQLRLDDASASEGNRYLALSHCWGKSATGQSPTWRTLAANLAARMQGFALDE
                     LPKTLQDAVWVTRGLGAPYLWIDSLCIVQDDARDWNRESKRMEDVYASAYCTIAATSA
                     PDSSTGFLEGLPRNDGLFVESADGRAAYVSTNVADFDNDVNASGLNRRAWVMQERLLS
                     PRTIHFTSTQVYGECGEGVYAGNGICLRTRRGTKRYFQIDPKFPNRLRSSGFATTWEF
                     LRSLLEDYSRRGITEPSDRAVAVSGLMARVQKALPCPVHHGIMDWYLHRSLLWHRGKA
                     VTRSKIDYKSSTVPSWSWMAYEGPVGFLPDEFGTLDRFGHVSLGKTSLTTTVWEFTEP
                     GLRTVVDAGIDSGRDHI"
     gene            995281..996114
                     /locus_tag="C_lini_390-1_FUN_000226"
     mRNA            995281..996114
                     /locus_tag="C_lini_390-1_FUN_000226"
                     /product="hypothetical protein"
     CDS             995281..996114
                     /locus_tag="C_lini_390-1_FUN_000226"
                     /codon_start=1
                     /product="hypothetical protein"
                     /protein_id="ncbi:C_lini_390-1_FUN_000226-T1"
                     /translation="MRSAALSSLSQTLLLLSIASSTPALVVADGTVWATPHDSYSSSV
                     GVLGCKINTDRVAYWPGSVDCDNLCLSLTYDDGTDRRTVKLLRVDQSQGAYDVSYDAW
                     NYLYTGKSAKKAPVAGGPLPMEYKELPADECKDLLRTKGKRLPLSASNSMNYLASCLG
                     QPDSWVARNYALYNTLDSICSWGYDEECEIDWPAANQPTCKHALGIPIELKDAPVYNV
                     QYPSGDVVVASTGQKVSNPSESTSLAAPTPTQNGAPGRGVMMMLMAGSLLWTCLMLSS
                     C"
     gene            complement(996706..998305)
                     /locus_tag="C_lini_390-1_FUN_000227"
     mRNA            complement(join(996706..997032,997176..998038,
                     998134..998305))
                     /locus_tag="C_lini_390-1_FUN_000227"
                     /product="hypothetical protein"
     CDS             complement(join(996706..997032,997176..998038,
                     998134..998305))
                     /locus_tag="C_lini_390-1_FUN_000227"
                     /codon_start=1
                     /product="hypothetical protein"
                     /protein_id="ncbi:C_lini_390-1_FUN_000227-T1"
                     /db_xref="PFAM:PF00487"
                     /translation="MSSLTVRPDLTVHDTIVLQNLIDDIKRYDDKHLAPADGDEGYVS
                     QESLDEKSNKDDEPCRGVSSQRDAKDIRKLKGLNDPASQDFEPSVLSSVDLRDLPARI
                     PAAFHRHVVLPYVAWARRVVRHETDVLMLTHLLLYFTTSVPSALLLFRSFGYLHGVLH
                     MALQFHYMGTYTLMMHQHIHMGGILSRESGRLLKAFDAAFPYITDPLMGHTWNTYFYH
                     HVKHHHVEGNGPNDLSTTIRYQRDDALDFLRYVARFFFLVWFDLPRYFLGKGQLRNAW
                     KTGFWELGNYAVLYTLYRLNSRATTFVFLGPLLLLRLGLMVGNWGQHAFVDADEPDSD
                     FRSSITLIDVPSNRYCYNDGYHTSHHLNPRRHWRDHPTSFLQQKKTYIREKALVFHDI
                     DYLMVTVRLLRKDYMHLARRLVPVGEQIGMTIEERAAMLQRHTRRFSEAEIRDKFRGY
                     KTK"
     gene            complement(1007786..1008631)
                     /locus_tag="C_lini_390-1_FUN_000228"
     mRNA            complement(1007786..1008631)
                     /locus_tag="C_lini_390-1_FUN_000228"
                     /product="hypothetical protein"
     CDS             complement(1007786..1008631)
                     /locus_tag="C_lini_390-1_FUN_000228"
                     /codon_start=1
                     /product="hypothetical protein"
                     /protein_id="ncbi:C_lini_390-1_FUN_000228-T1"
                     /translation="MSSYKSLLLIALISSVLAAPLVNRFANDGVIASYFDENPRNAIE
                     TRDEDMAEDLGNLHTRGNEVNYDFADLDTRDDQESGHQSDEIYARDLDNLEDSSDLQT
                     RDPKEASKIYSIFQSRGLETDEEPHDLLTRDLELNDESLDEGFGNVILARDKKTGGSK
                     TGSTKTGGSGSKSTTSGVAREKKEIKEIQDKQRVQKKKANATENKERDEIREARERQV
                     KATTAAEKEKARNKKIDEQKELNDVKKANSKTRDSLQKQKDKEKAELAEEKKKAQRKS
                     GNGRG"
     gene            complement(1020691..1022902)
                     /locus_tag="C_lini_390-1_FUN_000229"
     mRNA            complement(join(1020691..1020866,1020920..1021160,
                     1021413..1021639,1021706..1022363,1022439..1022548,
                     1022797..1022902))
                     /locus_tag="C_lini_390-1_FUN_000229"
                     /product="hypothetical protein"
     CDS             complement(join(1020691..1020866,1020920..1021160,
                     1021413..1021639,1021706..1022363,1022439..1022548,
                     1022797..1022902))
                     /locus_tag="C_lini_390-1_FUN_000229"
                     /codon_start=1
                     /product="hypothetical protein"
                     /protein_id="ncbi:C_lini_390-1_FUN_000229-T1"
                     /db_xref="PFAM:PF00083"
                     /db_xref="PFAM:PF07690"
                     /translation="MGFFSTHASGTQDPPEVRNWRIHLIALVASMSALAIIGGTMALD
                     SFRRDFALDQVASTTRDTIQGNIVSTFQAGCFFGALLTFPIAERFGRRRTVMMAGVVF
                     LIGGTLMTAASGNLNLIYAGRAIAGLGIGASSLTVPVYIAETAPPSIRGRLVGIFEIA
                     SQGGGMLGFWINYATDRTIDVKSEAQWIVPLGLQLAPGLGLALGMIWCPESPRWLARG
                     DHFDEAERILVQIRGLPADHEYIRREMNDIRTQVEERTSNQMTRKQMFQKLFQKGIRN
                     RMGLGMALMFLQSFTGVNIITYYAPRIFESLGISGTSTKLFSTGFYGIAKTFGMFLFT
                     FWVAERVGRRKGLLWGSALGCIPMWYIGGYVMKVIICATWQGITWLYASEVQTLEIRM
                     LAVSITTATTWLGSFIIARSTPYMISDLGYGAYFFFSSILMLMGIWAFFYVPETKGLT
                     LEDMDTLFMNPTHKTVWAQMRGRPIVTPGRARSPSITDEKFEANIEAAQVERSRS"
     gene            1040381..1042079
                     /locus_tag="C_lini_390-1_FUN_000230"
     mRNA            join(1040381..1040599,1040649..1042079)
                     /locus_tag="C_lini_390-1_FUN_000230"
                     /product="hypothetical protein"
     CDS             join(1040381..1040599,1040649..1042079)
                     /locus_tag="C_lini_390-1_FUN_000230"
                     /codon_start=1
                     /product="hypothetical protein"
                     /protein_id="ncbi:C_lini_390-1_FUN_000230-T1"
                     /db_xref="PFAM:PF11951"
                     /translation="MLAAAGPSGSGHSPAVPSHATDASVSPAASVFQPMQAVDEIFDY
                     ASFMWDAGDAWQQVNQEPGPQMSLDGQVLRAHYGGQPLGGRQAPLMSSPPNLNFPNRT
                     VMDDLPDPSPIPDAGSQSGQVMALNVPTEDDRLMDYFSRVVVPPILAEVETQKKWLAI
                     RQVVVEMAGACQMVKWAVLAFSNLMLSRRESTWLASPEDHYQKAVAEVAACGDESSRV
                     TEGHSSRREHLLATLFFLSYVDILRGQIKAADSFLKRAYRLFQQGEKSSFAAIEKQFL
                     QWMRLLDARAVSAGGQGLLLSKDDELLLVEASPASFDGGVADSAREDLADGDIEDVLF
                     QVLYQPGIVFFQKVQSFMGRISKIDPWHRSRGTVEDETEVMNIGAAIAADLRTLYEQR
                     PPLMDYAVAGKLTEPHVSPHLAFVITRAFRTYLANYHASKVHLHRVAYKSFPLTKEAD
                     DALGQIRRLARLLVDSLDADNSLPVNMLWPLLMLGSEEQDPQERIWIKTQILRMERVA
                     GNAKITAQVLEEVQARQDAEKVRVDIRSVMHAIFNSCFAIV"
     gene            1042982..1044001
                     /locus_tag="C_lini_390-1_FUN_000231"
     mRNA            join(1042982..1043120,1043184..1044001)
                     /locus_tag="C_lini_390-1_FUN_000231"
                     /product="hypothetical protein"
     CDS             join(1042982..1043120,1043184..1044001)
                     /locus_tag="C_lini_390-1_FUN_000231"
                     /codon_start=1
                     /product="hypothetical protein"
                     /protein_id="ncbi:C_lini_390-1_FUN_000231-T1"
                     /db_xref="PFAM:PF00701"
                     /translation="MSPSKSFPAGIHVPSLTWFGDDASQEIDWDVQTKHIEFLVNSGL
                     HGVVLAGTNGEAVTLTNDEKTKLVKTTREIAVKAGRPDLAITVGCGGQSTRAVIEETR
                     LAKDAGADYALVLVPSYFHFAMNEDAIVGFFEELADASPVPVIIYNFPGVAAGLDVNS
                     DMLSRLGRHPNIVGVKLTCGGIAKVARVRAEFDPSEFFALAGQSDWLVPALSVGSNGT
                     ITGVANLYPRYCVEIFDLYNAGRLQEASAAQLKLAQMEWAFGKGGINGTKWVVAKSHG
                     YPLASCHCRRPYPQYTDEKKQAWISDLVAPLVEEEAKLTQRA"
     gene            complement(1044653..1046954)
                     /locus_tag="C_lini_390-1_FUN_000232"
     mRNA            complement(join(1044653..1044755,1044833..1044997,
                     1045058..1045159,1045222..1045325,1045391..1045509,
                     1045571..1045657,1045720..1045908,1045996..1046355,
                     1046429..1046533,1046587..1046744,1046854..1046954))
                     /locus_tag="C_lini_390-1_FUN_000232"
                     /product="hypothetical protein"
     CDS             complement(join(1044653..1044755,1044833..1044997,
                     1045058..1045159,1045222..1045325,1045391..1045509,
                     1045571..1045657,1045720..1045908,1045996..1046355,
                     1046429..1046533,1046587..1046744,1046854..1046954))
                     /locus_tag="C_lini_390-1_FUN_000232"
                     /codon_start=1
                     /product="hypothetical protein"
                     /protein_id="ncbi:C_lini_390-1_FUN_000232-T1"
                     /db_xref="PFAM:PF00083"
                     /db_xref="PFAM:PF07690"
                     /translation="MGGFKAVEDRPTPKEVYNWKLYTEAAIIATGSFLFGYDSAFIGT
                     TIARNSFKRDFGINAENSNNISSNITSAFQAGALGGAVLCFFITERLGRKWTLQANVV
                     IFLVGAILMTVATDQLSFIYAGRALTGVGCGGITATVPSYIGELSIPSIRGILTGLFE
                     VAYQVGSVIGFWINYGITQTIDPNLPVSWRIPMAFQLAPAGILFAGCFFIHESPLWLL
                     RKNKTERAHKVLEGLRGLPIDHKYMQEELDMFQKKIDEERAVSAQYGTGQWAYLRGVA
                     NMLCRKGMWNRLVLVFCAFALNNLSGAAAINYYSPTLFKSIGITDVSLYTGIYGLIKA
                     IASIIYFIFLIDLLGRRWPAILSSFICSLCLFVVGAYVKIGHPADIIAAGKELSASTA
                     AGGRAATGMIMIYSICWSFGLNGIPWIVSAEIFPGALRNFTGTYAALVVWATQFAITK
                     AMPYIFSSFGYGTWFFFAAWMIIATLWALFFLPETKGLTMDQMDVIFGYAQDARPEPS
                     TKFVETAFDDNKAKSSEHTEDV"
     gene            complement(1048273..1048630)
                     /locus_tag="C_lini_390-1_FUN_000233"
     mRNA            complement(join(1048273..1048450,1048545..1048630))
                     /locus_tag="C_lini_390-1_FUN_000233"
                     /product="hypothetical protein"
     CDS             complement(join(1048273..1048450,1048545..1048630))
                     /locus_tag="C_lini_390-1_FUN_000233"
                     /codon_start=1
                     /product="hypothetical protein"
                     /protein_id="ncbi:C_lini_390-1_FUN_000233-T1"
                     /translation="MCILILFTSGFEVFTKGNWSASGFVSSYLDIPLVTLAFLIWKFV
                     KKTKAVSLDNIPLHDAIEQADAYPEEPEVKKTGPIRFVSCLWE"
     gene            complement(1048698..1050137)
                     /locus_tag="C_lini_390-1_FUN_000234"
     mRNA            complement(1048698..1050137)
                     /locus_tag="C_lini_390-1_FUN_000234"
                     /product="hypothetical protein"
     CDS             complement(1048698..1050137)
                     /locus_tag="C_lini_390-1_FUN_000234"
                     /codon_start=1
                     /product="hypothetical protein"
                     /protein_id="ncbi:C_lini_390-1_FUN_000234-T1"
                     /db_xref="PFAM:PF00324"
                     /db_xref="PFAM:PF13520"
                     /translation="MSTETISFPGAKSPGITNVTRHAWITSDDVEAAESSRRGPFEPH
                     DDHDGDFVTTTEDRDLKRGLEQRHLSMLGIAGAIGTGLFLGLGGAIQTGGPLGALLGY
                     ATVGLIVCSVQFALGEVSALLPVTGSFVRHAEFLVDPAWGFAIGWNLVYGNILSIPSE
                     ITAICVLFEFWTDLNPSVFIVVFIVLTFVVGIAFIRVFGEVEFFFALLKILLVVFLII
                     LGLVIDLGGVPGTPRIGFRYWQSPGPFVEHIATGDWGKFLGYWGVMTSAVFSFAGVES
                     LAMAAAETQNPRRAIPRACKRVFARIVLFYMLAVLVVGMLVASNDPRLDDAYGTAAQS
                     PFVIAASAAGIPAIPSVVNAVVITSAWSASNQSLLAGTRVLFGLALKGQAPKIFLRTT
                     AWGTPYVCVLLFTCFMLLSFMSLSNGALTVFWWLVDLTAAGVLVSWSAILLNHIRLKK
                     AMRKQGIDFARLPWNNSWTCKQWPVALHV"
     gene            complement(1051747..1053855)
                     /locus_tag="C_lini_390-1_FUN_000235"
     mRNA            complement(1051747..1053855)
                     /locus_tag="C_lini_390-1_FUN_000235"
                     /product="hypothetical protein"
     CDS             complement(1051747..1053855)
                     /locus_tag="C_lini_390-1_FUN_000235"
                     /codon_start=1
                     /product="hypothetical protein"
                     /protein_id="ncbi:C_lini_390-1_FUN_000235-T1"
                     /db_xref="PFAM:PF00106"
                     /translation="MESSVSIPPRRIIRIASGLANTPVELIEPILADLPLHRVLDLLA
                     TRYGLRERPYPSYRNGTSLGAAIRGSVAWPMLPQADLSRLRSLWIAFNQLSLLSEGRF
                     LASSVCKPAYTDKLCANFNMTGKQLQQKLENDLQTVFFDRVVIQGWFKGKGTTLKALS
                     KYLPEMAKKLSSFCHTKTVSVRSMAAKWTVDDCIGILPHFLEAQRRLDEEKATELRYL
                     ADIYERYPTYLKTAGAPQSPRQNLRHIQQQLKYHARRPDRPKYTFRYAHSILVPYDWC
                     FQLFDAVAGQAQHKDVDHVVDWQKATDGMRGLFSPETSRPLHRLTSSRRQVIRRQDDI
                     APTPAEELCWLESFMCAIRWIETEFPALAADLKASSTDPETPRAGVLLEPADFDDFIH
                     NARAEDVATQLRANFEVSKQEGGAPQLPSLVALYMPLFSSPRARKIARHLWPGVRGRF
                     GVQKLLYDQMIKAIKTTLAQGPGTDAHDDGQDEVQQHMPTLHTTAADRKRTCYICHMV
                     LDTPHKTLPSMCGACGDFNLAERALSLPENLSLRGRTALVTGGRTNLGFHTALRLLRC
                     GTFVIASSRYPEDALSRYRAEFGFDAWSDRLRIVGADFRTARDAFALVEATRGILAWE
                     GRTLDILINNAAQTLTDPVEREKEAIAREQMLLLLPPREAPADGGGPGERPIGWEDGA
                     GRVLWPIARPSGARSSGAGS"
     gene            complement(1056069..1056621)
                     /locus_tag="C_lini_390-1_FUN_000236"
     mRNA            complement(join(1056069..1056312,1056458..1056621))
                     /locus_tag="C_lini_390-1_FUN_000236"
                     /product="hypothetical protein"
     CDS             complement(join(1056069..1056312,1056458..1056621))
                     /locus_tag="C_lini_390-1_FUN_000236"
                     /codon_start=1
                     /product="hypothetical protein"
                     /protein_id="ncbi:C_lini_390-1_FUN_000236-T1"
                     /translation="MSASSSTTSTSLLAPIARAVHYIAARECASDDNSPRCEKPYNSP
                     KIIGIAVGVTAAVLILGSGSLLIYLHMRRQRFERKEEDAISLEIDGEVDDHPTMGKPP
                     RAWQPHGQRGDDNPFEADRQPHQRENPFEPERR"
     gene            1068011..1069564
                     /locus_tag="C_lini_390-1_FUN_000237"
     mRNA            1068011..1069564
                     /locus_tag="C_lini_390-1_FUN_000237"
                     /product="hypothetical protein"
     CDS             1068011..1069564
                     /locus_tag="C_lini_390-1_FUN_000237"
                     /codon_start=1
                     /product="hypothetical protein"
                     /protein_id="ncbi:C_lini_390-1_FUN_000237-T1"
                     /db_xref="PFAM:PF13002"
                     /translation="MPHRVANFLRNSTENFSVSAIANLKTIRHQSSQSQQHNKHSNSN
                     SNSNGNIQDQGLLRRLPLDRHSSYSSDDGEHIPYHNMFAAEPVEHVKEREKKHHHHRL
                     SLPFGRSSKDAHDNSHASLDWKIESPPIVFFGDAETSTGALVSGQMRLDVKDEQLQVE
                     GFEARLNIHVQHKRPFANHCHDCANQYTELKRWTFLTHPTTLKKGVHQFPFSILLDGH
                     LPASMDTPITSIAYEFKAEATLVKGTPGSQTPIRFEQNFDVKRSLLQPEFPHHSVRVF
                     PPTNIKASAHYNQVIHPAGTHNVSFRLDGLTNANTTNKTVEFWKLKKVTWKLEETIKT
                     VAPACDRHAPAGTQSNQQKGVPRTETRVLGEKYMHDGWKSDYTNTDGHVEFEFDYGVV
                     ASKHSHGPRYACDMKSLDGTEVTHALMIEMVVSKEWAPVGKPHLATQTGTGRILRMHY
                     HVMLTECPGLGVSWDNEAPPVYQDVPPSPPAYPDEAPPPIDYMSLEHLDGQAHNGTAH
                     SREGSITSP"
     gene            1072259..1072355
                     /locus_tag="C_lini_390-1_FUN_000238"
     tRNA            1072259..1072355
                     /locus_tag="C_lini_390-1_FUN_000238"
                     /product="tRNA-Arg"
     gene            1075566..1076523
                     /locus_tag="C_lini_390-1_FUN_000239"
     mRNA            join(1075566..1076223,1076288..1076523)
                     /locus_tag="C_lini_390-1_FUN_000239"
                     /product="hypothetical protein"
     CDS             join(1075566..1076223,1076288..1076523)
                     /locus_tag="C_lini_390-1_FUN_000239"
                     /codon_start=1
                     /product="hypothetical protein"
                     /protein_id="ncbi:C_lini_390-1_FUN_000239-T1"
                     /translation="MTTGNFRYLDPATLGAAGSKPWAKVDTDVTSFSRTDRRRSVANI
                     RDAGEAFGTDVSGFAVYNSPAKEKDFTDDAAVRSGYYAEVEALLREKLPGVKKVVIFD
                     HTIRRREKNSPRQPVQQVHVDQTPGAAAVRVRRHVPGDEAEKLLEGRYQIINVWRPIG
                     HPASDFPLAVIDWRTTEPKDLIAVDLLYPQRKDADDDDRGKEVLPDPTLAQSTEGYEV
                     KGETYSVAPSDKHKLYYAKDMTPDEAMFIKCFDSRSQGQPGGKPGLADYTPHTAFIDP
                     NTPADAKGRQSIEVRCLVFYD"
     gene            complement(1076848..1077773)
                     /locus_tag="C_lini_390-1_FUN_000240"
     mRNA            complement(join(1076848..1076931,1077003..1077773))
                     /locus_tag="C_lini_390-1_FUN_000240"
                     /product="hypothetical protein"
     CDS             complement(join(1076848..1076931,1077003..1077773))
                     /locus_tag="C_lini_390-1_FUN_000240"
                     /note="CAZy:GH16"
                     /codon_start=1
                     /product="hypothetical protein"
                     /protein_id="ncbi:C_lini_390-1_FUN_000240-T1"
                     /db_xref="PFAM:PF00722"
                     /translation="MHLKNLIPTLIFLLPAAQAWDSPDYSGFTRLWLDNFAGASGTGV
                     NEGNWNIITNLRVNNEIQDYTTSRSNLQISGGGTVQIVPQRDAAGRWTSGRIESKYTF
                     TPAAGRLTFAEGQIRFGDNAIGNKRGIWPAFWILGDSIRRGVSWPRCGELDVLETVNG
                     QLTGYGTAHCDVLPGGACNEPNGIGGAIGIPDQGWHNWRIQWDRRPNNWQAETITWFR
                     DGQLFHQISGARVGSEGVWSTLARAPLFFILNVAVGGNWPGNPDGATIGGWGSMMETA
                     YVAVYQSQ"
     gene            complement(1081097..1082916)
                     /locus_tag="C_lini_390-1_FUN_000241"
     mRNA            complement(join(1081097..1081250,1081309..1082215,
                     1082378..1082644,1082695..1082709,1082769..1082916))
                     /locus_tag="C_lini_390-1_FUN_000241"
                     /product="hypothetical protein"
     CDS             complement(join(1081097..1081250,1081309..1082215,
                     1082378..1082644,1082695..1082709,1082769..1082916))
                     /locus_tag="C_lini_390-1_FUN_000241"
                     /codon_start=1
                     /product="hypothetical protein"
                     /protein_id="ncbi:C_lini_390-1_FUN_000241-T1"
                     /db_xref="PFAM:PF07690"
                     /translation="MADYTVPRKKWWRIQWYSDEDTPEERNFIIKLDLIVVPYAVLAY
                     WVKYIDQANLNNAYVGGMKEELGFEGNELVELQTMYTVGAVVGMVPFMFLFTYIPMYW
                     TIPAMDILWGLFTLLQYRANSFGELAAYRFMVGFFEVTRHPGSWYRGHEIARRGGIFY
                     TGLNLGTLTAGLIAAGASHRLEGVHGMSGWRWMYIICAIITIPVGILGYFLLPGTVEQ
                     PNTWVLNEHDIKIAKARLERGGHVTRGKFKFGHLKKIFQSPQFWTVVLVDVLFWNAGI
                     HKSTGSFLLWIKSLGRYSPAQVNEMGTIAPALGILYNIIACFLSDLVLGPAWAITFAS
                     LWNVTGLIMLVVWDVPEGGKWFAFATMYWSNALSSVLHGWVNTILRDSPEQRSFTLVM
                     ITIIAQSSTAWTPLLTFPTVESPSYPKGFSFCLGCALALIVATHVLNVYIKRKEAAKL
                     ANLENGSDHDQSYTYNNAPEVGAAGKTADANVAPAINTSEESIARR"
     gene            1092556..1093790
                     /locus_tag="C_lini_390-1_FUN_000242"
     mRNA            join(1092556..1092747,1092810..1093506,1093780..1093790)
                     /locus_tag="C_lini_390-1_FUN_000242"
                     /product="hypothetical protein"
     CDS             join(1092556..1092747,1092810..1093506,1093780..1093790)
                     /locus_tag="C_lini_390-1_FUN_000242"
                     /codon_start=1
                     /product="hypothetical protein"
                     /protein_id="ncbi:C_lini_390-1_FUN_000242-T1"
                     /db_xref="PFAM:PF00067"
                     /translation="MSETGLKTFLPRIDSKVRLAIERIRDENTIRGAADIAKWFMFLS
                     FDVIGDLAFGESFGNLESGKKNRSVNDFVSLGFVGGLRSMFPTIAKISLYLPIPVFKE
                     ATAIQYRTFDYAQGALNRHAKRVEETGSDPHPTVFSKLYNAGEEETWTPTEIRDNAQV
                     FIVGGSDTTANSMIYLVWAVCKIPEIKAKLLRELDSLPENYGYDELKELTYVNWIVNE
                     TLRLYTALPCGLPRLVPPGGAELAGQFVPGGFTVTTQAYSLHRDEHAFPDPYRFYPER
                     WENTTQEMRDCTMPFGGGARNQI"
     gene            1095745..1096731
                     /locus_tag="C_lini_390-1_FUN_000243"
     mRNA            join(1095745..1095867,1096075..1096731)
                     /locus_tag="C_lini_390-1_FUN_000243"
                     /product="hypothetical protein"
     CDS             join(1095745..1095867,1096075..1096731)
                     /locus_tag="C_lini_390-1_FUN_000243"
                     /codon_start=1
                     /product="hypothetical protein"
                     /protein_id="ncbi:C_lini_390-1_FUN_000243-T1"
                     /translation="MYPILCKVRYESLHQVFAHREIWRQIAFSVFINWIVAPFLMVLI
                     WNALAGGDAEYCAILVAINSILQMVLYAPMAIFFISIISGNSKTQEISYSTVATSVAV
                     FLGIPLGAAIITRFLVRRLASPRWFDVVFMRFLSPWSLIGLLYTILILFASQGRQVVQ
                     QIVSVVRVAAPLIVYFTVIFFLTLWLSRRAGFNYSLSATQSFTAASNNFELAIAVAVA
                     SFGPDSQQALASTVGPLIEVPVLIGLVYLVRLVAKRWHFTA"
     gene            1102391..1102866
                     /locus_tag="C_lini_390-1_FUN_000244"
     mRNA            join(1102391..1102560,1102614..1102866)
                     /locus_tag="C_lini_390-1_FUN_000244"
                     /product="hypothetical protein"
     CDS             join(1102391..1102560,1102614..1102866)
                     /locus_tag="C_lini_390-1_FUN_000244"
                     /codon_start=1
                     /product="hypothetical protein"
                     /protein_id="ncbi:C_lini_390-1_FUN_000244-T1"
                     /translation="MRFNSLVSAAFVAASAVASEIEITNVRAKTLANYTLTFEFDIVN
                     NAGNQSAHCNAEWDDNHPDFHAACSSPLYNATIYFPGGYSGIQYWATFIGFMDRDHQY
                     MAIVKTGSPGYTCGHSGTDGVLGICLTEPKLHLETIEV"
     gene            1105551..1106637
                     /locus_tag="C_lini_390-1_FUN_000245"
     mRNA            join(1105551..1105641,1105693..1105995,1106109..1106199,
                     1106271..1106637)
                     /locus_tag="C_lini_390-1_FUN_000245"
                     /product="hypothetical protein"
     CDS             join(1105551..1105641,1105693..1105995,1106109..1106199,
                     1106271..1106637)
                     /locus_tag="C_lini_390-1_FUN_000245"
                     /note="MEROPS:MER0080922"
                     /codon_start=1
                     /product="hypothetical protein"
                     /protein_id="ncbi:C_lini_390-1_FUN_000245-T1"
                     /db_xref="PFAM:PF00026"
                     /translation="MSDRYYGIKIEVGTPYQELSLALNTRSSDTWFPNFNPVKSSTFV
                     NGSFGSTEVAYGDPTTIPSSVQKFHLDYYEDVFRVAGVRIPKQRFGTPSKGPDGLPTG
                     GLLSIGPNLKFGYGRNKPFNTIVDSLAAQGVLLFGGADTGRFSGELVKRPLLKDELGT
                     WAPSIALTGMGQTSSNGSVQAYGVNAPDSIFTLDTANQYMRLRHSFVDPLLRDLGAIN
                     DGNDLYTAPCSKRDGPGSWDFHFGNATIKIPYKNLILDATVEDNSDYCMVAILVTWKG
                     QLVLGGK"
     gene            complement(1107264..1109245)
                     /locus_tag="C_lini_390-1_FUN_000246"
     mRNA            complement(join(1107264..1107304,1107441..1108104,
                     1108157..1109245))
                     /locus_tag="C_lini_390-1_FUN_000246"
                     /product="hypothetical protein"
     CDS             complement(join(1107264..1107304,1107441..1108104,
                     1108157..1109245))
                     /locus_tag="C_lini_390-1_FUN_000246"
                     /codon_start=1
                     /product="hypothetical protein"
                     /protein_id="ncbi:C_lini_390-1_FUN_000246-T1"
                     /db_xref="PFAM:PF00067"
                     /translation="MTTADAIEPAMFQLGVLQIPDTTQRIFGIAAAAIAVALYALYQY
                     LLPKPIAGIPYNPAATQSMLGDIPTMLKESNGSPLRWMANQAQRHSSPIFQLFITPFS
                     KPIVVVSDFREAQDILMRRKEFDRSDFSIALLGGESPNFHINLKTGQEWKSHRRLLQD
                     LMTPRFLSGVAAPNIYQSATKLIDLWKQKARVADGRPFCAEKDIYFAALDAVFDFGFG
                     DSYPHRALPPQIELLKAAEEQTVQQSPDPAAAETPVDFPVARSHESIEATLAIGDLVQ
                     DVADSGFIKLAWWLKGLQPHERKLKNMRTEFLREQASHAVEKLQRESDEENESWVKCA
                     VDLIVQRERSFAKKEGREPVYWSLVMKDELLGFVVAGHDTTSTTICWGVKFLADNPRT
                     QTRLRQGLWDAHAEALVEKRAPTHDEITKAKIPYLDAVIEEILRLGHTVPVIDRQCTQ
                     DTVILGHHIPEGTQVFLPNLGPSFTSPPTEFDEALRGETSQLAAKERGIRSWPVNDME
                     VFRPERWLMQDEQTGNEVYNATAGPTIPFGLGTRGCFGRKLAYLELRLLISLIIWNFE
                     LLPCSKELSSYEPIEGVTMHGVPVFKEDGNM"
     gene            complement(1111012..1111543)
                     /locus_tag="C_lini_390-1_FUN_000247"
     mRNA            complement(join(1111012..1111185,1111244..1111543))
                     /locus_tag="C_lini_390-1_FUN_000247"
                     /product="hypothetical protein"
     CDS             complement(join(1111012..1111185,1111244..1111543))
                     /locus_tag="C_lini_390-1_FUN_000247"
                     /codon_start=1
                     /product="hypothetical protein"
                     /protein_id="ncbi:C_lini_390-1_FUN_000247-T1"
                     /translation="MRFKEMAVAYFFGLAASSPVLGAPPASSDGLPGIDFGSFKPDWK
                     TIEADFKEQLAKAKNDQAPSKRLNTHSATNVGLGQIIYAAGSAVYNHVKSISNWNEAR
                     EQFTQLTTQIMIDHNPYPSEAVAAICYNKGYDVKDRRGIYGLTSQELAIWPLKTK"
     gene            1119296..1120144
                     /locus_tag="C_lini_390-1_FUN_000248"
     mRNA            join(1119296..1119895,1119950..1120144)
                     /locus_tag="C_lini_390-1_FUN_000248"
                     /product="hypothetical protein"
     CDS             join(1119296..1119895,1119950..1120144)
                     /locus_tag="C_lini_390-1_FUN_000248"
                     /codon_start=1
                     /product="hypothetical protein"
                     /protein_id="ncbi:C_lini_390-1_FUN_000248-T1"
                     /db_xref="PFAM:PF00043"
                     /db_xref="PFAM:PF14497"
                     /translation="MAENPSAKRQRSSKDVPYELIYWPGIPGRGEHVRLLLEEAGAEY
                     TDTAHIEGGVKTVLAQIDGKYLGDELNPPPLAPPILKHGDLVISQTPNILLYLGPRLG
                     LAPKISGDDDGIYHVNALALTALDGLSNEAHDTHHPVATGLYYEDQKEESKRKAKDYT
                     TNRLPKFFGYFERVLKSKTSGEGPWLYGGSLTYADLVLFQCIDGLKFAFPNALKRLEG
                     SGDYKGLFELYDAVKERPKIKEYLASDRRQKYSQGIYRHYPELDEE"
     gene            1120878..1121998
                     /locus_tag="C_lini_390-1_FUN_000249"
     mRNA            join(1120878..1120952,1121045..1121600,1121730..1121998)
                     /locus_tag="C_lini_390-1_FUN_000249"
                     /product="hypothetical protein"
     CDS             join(1120878..1120952,1121045..1121600,1121730..1121998)
                     /locus_tag="C_lini_390-1_FUN_000249"
                     /codon_start=1
                     /product="hypothetical protein"
                     /protein_id="ncbi:C_lini_390-1_FUN_000249-T1"
                     /translation="MSDVDEAFASRRGRDAQRRSRRAALLQKERSLAAYDDDFEPPMS
                     PNSPPALLVDYGNLEHHTTWNYIHFMSNNFTSNHEATNDSGHLAADGHHGNSSTSYSY
                     NNGKYNSAPTTEDGPRNSFKPINAQIAGTGNGSLSSGGSSSGGGGSSNANANASINTI
                     SSYPTNSFKPININGNVANSGNSNGTTINVPKLKPVNGNVAGNGSGNGSANPSDPGFR
                     QECVAHLRMLADFLTEAFDEDPDLAPVIPHFTRKHLDQMGTIIKAFNYYFFVLAAFVV
                     LYTIKLAVAAHVCLKLLGWGFQA"
     gene            1122442..1122887
                     /locus_tag="C_lini_390-1_FUN_000250"
     mRNA            join(1122442..1122448,1122691..1122887)
                     /locus_tag="C_lini_390-1_FUN_000250"
                     /product="hypothetical protein"
     CDS             join(1122442..1122448,1122691..1122887)
                     /locus_tag="C_lini_390-1_FUN_000250"
                     /codon_start=1
                     /product="hypothetical protein"
                     /protein_id="ncbi:C_lini_390-1_FUN_000250-T1"
                     /translation="MASNKDSMEQLAKKIERLGIFEANEASEPSSGTKDEDHSKGRDR
                     SSELGFVKRSPEDAIRHIAQFLC"
     gene            1123548..1123919
                     /locus_tag="C_lini_390-1_FUN_000251"
     mRNA            1123548..1123919
                     /locus_tag="C_lini_390-1_FUN_000251"
                     /product="hypothetical protein"
     CDS             1123548..1123919
                     /locus_tag="C_lini_390-1_FUN_000251"
                     /codon_start=1
                     /product="hypothetical protein"
                     /protein_id="ncbi:C_lini_390-1_FUN_000251-T1"
                     /translation="MRVLRNEVYSCDIATLELELPSPSMFVKILDDIDARAPDFGKEA
                     SFLFKKLEIVAMHFEVDHGVKEVKRLSAAGEIEIANLQEETTSTKMKLRAIDYWVAGL
                     KHAAQAPNFEPGVDDGKRQAP"
     gene            1125801..1127907
                     /locus_tag="C_lini_390-1_FUN_000252"
     mRNA            join(1125801..1125881,1125956..1126063,1126160..1126452,
                     1127173..1127377,1127476..1127601,1127650..1127724,
                     1127809..1127907)
                     /locus_tag="C_lini_390-1_FUN_000252"
                     /product="hypothetical protein"
     CDS             join(1125801..1125881,1125956..1126063,1126160..1126452,
                     1127173..1127377,1127476..1127601,1127650..1127724,
                     1127809..1127907)
                     /locus_tag="C_lini_390-1_FUN_000252"
                     /codon_start=1
                     /product="hypothetical protein"
                     /protein_id="ncbi:C_lini_390-1_FUN_000252-T1"
                     /translation="MRTSKPRKQINEKKGPAESQSQSIIFEDWHIEPYPCTAPKCFEI
                     VMIVDNFKKIPTDYKLPTEPKFEFYAVVIEELKAQREAMALDSEIITKKLSDLFDKWN
                     SKPDLRSDDEVINVVAKMKIYTDAWAKTIEEIEGLKVAGNQQLISSKANKASQTFKSK
                     NQLPSRPIRTPFAITKKKNPPGKNQRDRNPAKNIRDEGAEKLRHNVEPKKQAHVDEKG
                     RKLTVVMGGETEMNFLWEQMKMTHALQSKSDSIANDVEILRASLADSQNAQDGDLMRD
                     AMFEKQKTEVANQGIHILDCMDYDDTVTGFENELADLEGKMKNLRLRLATDY"
     gene            complement(1130249..1130717)
                     /locus_tag="C_lini_390-1_FUN_000253"
     mRNA            complement(join(1130249..1130629,1130688..1130717))
                     /locus_tag="C_lini_390-1_FUN_000253"
                     /product="hypothetical protein"
     CDS             complement(join(1130249..1130629,1130688..1130717))
                     /locus_tag="C_lini_390-1_FUN_000253"
                     /codon_start=1
                     /product="hypothetical protein"
                     /protein_id="ncbi:C_lini_390-1_FUN_000253-T1"
                     /translation="MNQPPQSGSNFQQGPAVERSLNEAERTCEALAAALGSMDIAAVI
                     TTDKTPEDYHLAIVYRNEIDAMRTIGNHSQASIRNMRMNASEDAVSEKLQEIDAGYDK
                     FLTDIEVLYENVVLWIEDYEKEHRRTSDDSAQKA"
     gene            1131639..1132638
                     /locus_tag="C_lini_390-1_FUN_000254"
     mRNA            join(1131639..1131875,1132027..1132638)
                     /locus_tag="C_lini_390-1_FUN_000254"
                     /product="hypothetical protein"
     CDS             join(1131639..1131875,1132027..1132638)
                     /locus_tag="C_lini_390-1_FUN_000254"
                     /codon_start=1
                     /product="hypothetical protein"
                     /protein_id="ncbi:C_lini_390-1_FUN_000254-T1"
                     /translation="MARKHGAPSGFQDNAASPVHKKRRIVWRDNDSDGVNSIQHRRHP
                     RPKPFTKADAKALYQQMQDFENEYKNEGYSITGDTHPKDIDITMTRGTLHLRHREIRN
                     ALDQTFSAHPSRVLHHSCRTYRLLTGHRAALARHRALWHHRREVRRNLSITRALDRKN
                     ARLVADEAAADADTERDSHDDKDPSCQRVRFDKRRKWYRTVKKDMRRRGQWISKEAPG
                     PGIEWEPVDVHEAPGARVRFYNPVAGDWILPAHVKSQRDLNVYLNQLGLLFSPPFRRP
                     EAQPWA"
     gene            1133323..1134282
                     /locus_tag="C_lini_390-1_FUN_000255"
     mRNA            join(1133323..1133623,1133693..1134282)
                     /locus_tag="C_lini_390-1_FUN_000255"
                     /product="hypothetical protein"
     CDS             join(1133323..1133623,1133693..1134282)
                     /locus_tag="C_lini_390-1_FUN_000255"
                     /codon_start=1
                     /product="hypothetical protein"
                     /protein_id="ncbi:C_lini_390-1_FUN_000255-T1"
                     /db_xref="PFAM:PF00378"
                     /db_xref="PFAM:PF16113"
                     /translation="MRSTISHGLAIAAVMAQAVNTLNLPEYAGLKTSQNGSVLTVTFH
                     NPSSPINLWNQDTQDGLTDLVSRLQGDNETKVVIFNSDVPKFFMAHLDLAMPALANPE
                     FAETFGTLIYNISRLPQVTIGAVEGRARGAGNELLVSLDMRFATKGESLFGQPEVGSG
                     LFPGGGGSQFLPGLIGRGRAMEYVLSSRDITAEDAAAIGWINRAFDTSAEMYGFVDQL
                     ARRLSLFPLSALSGGKQTINRASAPSLEQVVADGKDFFKQQARPEVQAIGRRSAELYG
                     NTSAVDLELNLPDTIPRFYE"
     gene            1135269..1136189
                     /locus_tag="C_lini_390-1_FUN_000256"
     mRNA            1135269..1136189
                     /locus_tag="C_lini_390-1_FUN_000256"
                     /product="hypothetical protein"
     CDS             1135269..1136189
                     /locus_tag="C_lini_390-1_FUN_000256"
                     /codon_start=1
                     /product="hypothetical protein"
                     /protein_id="ncbi:C_lini_390-1_FUN_000256-T1"
                     /db_xref="PFAM:PF00106"
                     /db_xref="PFAM:PF08659"
                     /db_xref="PFAM:PF13561"
                     /translation="MPFSPEKDIPDLSGKVIIVTGGSSGLGKESVLQLAKHNPAVIYL
                     TARTEARGAAAIREIQAAVPSAKDTIKFLELDLGSFASVQKAAATFLASSDRLDILMN
                     NAGLLASAAGLTPDGYETQFGSNYMGPSLFTKLLLPVLIRTAERPGADVRVVNLSSEL
                     FRQAPKGGILLDRVKTPMDNISSVARYGQSKLADYYHTRVLSRLYPAIKFVGIHPGIV
                     NTGIFDDLISRQPWLSGVAGVIGSVFLTDVRAGVRTQLWASTADRATVKSGGFYNQKI
                     KEFKEAILYDDKAAQELWDWTEREFESKGV"
     gene            complement(1136473..1138059)
                     /locus_tag="C_lini_390-1_FUN_000257"
     mRNA            complement(1136473..1138059)
                     /locus_tag="C_lini_390-1_FUN_000257"
                     /product="hypothetical protein"
     CDS             complement(1136473..1138059)
                     /locus_tag="C_lini_390-1_FUN_000257"
                     /codon_start=1
                     /product="hypothetical protein"
                     /protein_id="ncbi:C_lini_390-1_FUN_000257-T1"
                     /translation="MAIFKDFRERLKSFNAKERKAIFFYICGIMLYKFGLEAFNGSIT
                     ALATNRYDFESDTNGTPSRTFERLGLLQGLNQATQCVGSILIAPLIKHYPTKNVLSSA
                     ILLFGLMTAILLILDAATGGTFVPAAYRKKHPKDEWSYYGDYDNDAIIPIYTVTGIAY
                     GMVELIRRVIPRDIVGGNVQKLRQMDSLVHIFYEIAGTSGAFVTALVLIPNLGNNRSF
                     VITPICFSLAAILWFFVVDGSHERNALARAEARKSNYFIAIGKGFLLFFESIWVGARI
                     LFTSTRFVWLVPAYGVALYGHRYLENGIAPQVARRYLGNSAWSQIMVGGSNFGELLGA
                     LFVFLFTNVIKTPIPWLRLDALMLLIVWYIPYWYPPSGQVSQAWIVAATFLPVSFGWA
                     AGDVSLAAFIQASLARLESKEHRVSPLGAVMAFLYSFYIVTYAIAGTFLGRYLDSVYN
                     RTGSVREALVNTAGVHFTIIMAVVFASTFIPKGSRTFNPEMLDDTKLDEDIEEESLSP
                     SEKDMVEDPKLNEKMPAIVV"
     gene            complement(1141437..1142921)
                     /locus_tag="C_lini_390-1_FUN_000258"
     mRNA            complement(1141437..1142921)
                     /locus_tag="C_lini_390-1_FUN_000258"
                     /product="hypothetical protein"
     CDS             complement(1141437..1142921)
                     /locus_tag="C_lini_390-1_FUN_000258"
                     /codon_start=1
                     /product="hypothetical protein"
                     /protein_id="ncbi:C_lini_390-1_FUN_000258-T1"
                     /db_xref="PFAM:PF02537"
                     /translation="MQNGSIRGHDATTGHDENDVLDDGLVENNERRGTFGSPSLTGRR
                     ANTNASRTRSIEHGVTDDHETLDGTCADPVGHSPSKNQPGKGQSLEDIRSDVGRGRRP
                     SDLEMMQDDRRDERDGTTETPQPPAGPATHVSDLASQVYTLSYLVFFAILGTLARLGV
                     QALTTYPGAPVSFGVLWANVGGSLIMGFLAEDRKLFKKEWGAAMYYDQVRGARRQPKV
                     FNSGGGAVADLAAAKKAHLAIKKTIPLYIGLATGFCGSFTSFSSFIRDAFLAASNDLP
                     GAGGAVPEARGGGDSFMAALAVISTTVALSLSALTAGAHLATALEPLTPSLSSSRGRG
                     LLDHAAVFLGWGAWLGAVLLAVFPPRNAWRGQAVFSLVFAPLGCIARFYASLWLNSRA
                     PAFPLGTFAVNVTGAAVLGACWDLGHAGIGGVVGCQVLQGVEDGFCGCLTTVSTWVAE
                     LTVLRRRHAYVYGVSSVVAGFAVLVVIMGTMRWTEGFGPLMCIH"
     gene            1143864..1144690
                     /locus_tag="C_lini_390-1_FUN_000259"
     mRNA            join(1143864..1144055,1144130..1144229,1144284..1144690)
                     /locus_tag="C_lini_390-1_FUN_000259"
                     /product="hypothetical protein"
     CDS             join(1143864..1144055,1144130..1144229,1144284..1144690)
                     /locus_tag="C_lini_390-1_FUN_000259"
                     /codon_start=1
                     /product="hypothetical protein"
                     /protein_id="ncbi:C_lini_390-1_FUN_000259-T1"
                     /db_xref="PFAM:PF14681"
                     /translation="MASSTPELPSNVHVSQHPCLRAKLSQLRSQSTPAKDVKSLVNEI
                     ALMVAYEALAASTKATDGSKDATPLGFDFISTEITPSRLCLVPILRSGLGMVEAVQTI
                     LPTPVPVHHLGLYREPSTLEPVEYYNNLPNRLAADGSNSQASDLAIILDPVIATGGTC
                     AAAIQTLREWGVKRIVVLAVIGAAEGVRRAAAEWAGATEIWIAGVDAELTPEGMLKPG
                     LGDVGDRLFLTIGK"
     gene            complement(1144862..1147908)
                     /locus_tag="C_lini_390-1_FUN_000260"
     mRNA            complement(join(1144862..1147754,1147805..1147908))
                     /locus_tag="C_lini_390-1_FUN_000260"
                     /product="hypothetical protein"
     CDS             complement(join(1144862..1147754,1147805..1147908))
                     /locus_tag="C_lini_390-1_FUN_000260"
                     /codon_start=1
                     /product="hypothetical protein"
                     /protein_id="ncbi:C_lini_390-1_FUN_000260-T1"
                     /db_xref="PFAM:PF00533"
                     /db_xref="PFAM:PF01068"
                     /db_xref="PFAM:PF04675"
                     /db_xref="PFAM:PF04679"
                     /db_xref="PFAM:PF09414"
                     /db_xref="PFAM:PF16589"
                     /translation="MSQRQRPRSPDAAAQEEEEKQYLIGAMTLEELKEKYPNRPRNHS
                     QTMRFSELFKSLFNPLNENKKQPAGRGPPRAKKGPHGPTKLSPQEQRRHIIERFISRW
                     RNDVGNDIYPALRLILPDKDRDRGVYGLKENAIGKLLVKLMKIDKNSEDGHNLLHWKL
                     PGHTTASRMAGDFAGRCFEVLSKRPMRIEVGDMTIAEVNELLDRLAASTGELENLEVF
                     EIFYERMNAEEMMWLIRIVLKQMKVGATERTFLDLWHPDGEALFSVSSSLRRVCWELY
                     DPQVRLEQEDTGVCLMECFQPQLAQFQMPSSFQKMVDYLRPTEEDPEFWIEEKLDGER
                     MQMHVTEDSSVPGGRRFGFWSRKAKEYTYLYGNGLRDEKGALTRHLGDAFATGVRNLI
                     LDGEMITWDPEVDKIMPFGTLKTAALAEQNNPYNNSGPRPLYRVFDILLLNDKPLTQY
                     TLRDRRLALSKTVKGVHRRLEIHDYEVATSPDAIEPLLRKVVAEASEGLVLKNPRSMY
                     RLNSRNDDWLKVKPEYMSEFGESLDCVVIGGYYGSGRRGGALSSFMCGLRVSENHIQA
                     GANPEKCFSFFKVGGGFRAEDYAEIRHRTDGKWMQWDPRKPPVEFIELAGGDRQFEKP
                     DVWIRPRDSVVLEAKAASIGSSDQFSLVFTLRFPRFRRLRSDKNWDEGLSVQEFLDLR
                     KRVEEEAKEKTMSVENRKRKSVKRAKREVVIAGTENMPAQFKGQKSKLFDGLEFCVLS
                     ESLRPFKKTKAQLETLIKENGGRVSQRAIPRSEMILVADKNVIKVASLVKEGQKEGGV
                     DIIKPKWIQDCLEQADDSFLLPYEDRHLQHATEALKTVAMQNTDMYGDSYARNIGLDE
                     LRAIFKSMPKREPDTEPFDKSQFLNQLEERGHGIGQLKGLIFHRCTVHLHEANGEGER
                     DDINMLKYRNYLTFGGARLASGADDEGATHMVLIGTDDGCKEAAENLRRETSSRRKIP
                     HIVTRHWVEGCWREKTLLDEERYKRI"
     gene            complement(1148435..1149445)
                     /locus_tag="C_lini_390-1_FUN_000261"
     mRNA            complement(join(1148435..1149003,1149070..1149141,
                     1149209..1149300,1149354..1149445))
                     /locus_tag="C_lini_390-1_FUN_000261"
                     /product="hypothetical protein"
     CDS             complement(join(1148435..1149003,1149070..1149141,
                     1149209..1149300,1149354..1149445))
                     /locus_tag="C_lini_390-1_FUN_000261"
                     /codon_start=1
                     /product="hypothetical protein"
                     /protein_id="ncbi:C_lini_390-1_FUN_000261-T1"
                     /translation="MVSAKSVAVLGSMLLGNVIADDKMGPAAFLWPPDRVWSADADNT
                     APCGSTNGPGVRTEFPLVNGKLALVTQDTTRSVHLSVSYENDPKSVSDFETFLGPSEV
                     GSLDLGHTCITVPQAPEGTAAGANATYRMLYVSNFEEDESKRETFYACADVTFVDVFA
                     ASIPCFNATVSDPEVSVDETVDVTTTDAGGKTPHTAADFTASKSDGSSSGLSGGAIAG
                     AAVGSIAGVSILGLAAFFLWRRKNNKKNAITEPMQQRWDTEKAVSETSSVNSRPQN"
     gene            1153594..1154507
                     /locus_tag="C_lini_390-1_FUN_000262"
     mRNA            join(1153594..1153959,1154061..1154507)
                     /locus_tag="C_lini_390-1_FUN_000262"
                     /product="hypothetical protein"
     CDS             join(1153594..1153959,1154061..1154507)
                     /locus_tag="C_lini_390-1_FUN_000262"
                     /codon_start=1
                     /product="hypothetical protein"
                     /protein_id="ncbi:C_lini_390-1_FUN_000262-T1"
                     /db_xref="PFAM:PF17648"
                     /translation="MTSPSQTLSLALQPLLRRPVLTALLTSLSASVLAWAVRDYRAYI
                     ALGPGGVPHNFAGWLLVTLAIRPFALSKTAATWTGDFPAEGAHEDVKQIPQRRGDRAE
                     LGGIVPHRQLSQHAPERMREYIKNLFANAVTQNRTLLESKLSLYERNNPALFVSAPVL
                     DFSPAVPAASRTARGEIGHYHGDLSIHMYLSPADARLAVEKGWAERHRLALPRGSLLA
                     GRFRVAESYLMIYGPRDEDEMEVLATFLRNGIRYMTGAEDVGPIVWNQLMDA"
     gene            complement(1154617..1156282)
                     /locus_tag="C_lini_390-1_FUN_000263"
     mRNA            complement(join(1154617..1156001,1156051..1156282))
                     /locus_tag="C_lini_390-1_FUN_000263"
                     /product="hypothetical protein"
     CDS             complement(join(1154617..1156001,1156051..1156282))
                     /locus_tag="C_lini_390-1_FUN_000263"
                     /codon_start=1
                     /product="hypothetical protein"
                     /protein_id="ncbi:C_lini_390-1_FUN_000263-T1"
                     /translation="MVNKTRLGLLGLSLVASARATKYGYNSVVVRKDTDIVATNFKDV
                     EGVDLLSPAFLTPDTIPEGFSEGTKGPTDAELLDSFVQDLADKNDWLTYNKANFTSEE
                     GRPFPYLHLSSTKSSRRVSNSTGKVRVWVQGAVHGNEPAGDQSLLALLGALDANQTWA
                     ASLLDKLDIVILPRYNPDGVFYFQRTLATNYDPNRDHVKLARKQTRDIKTLFGEFNPH
                     VAIDMHEYSATSRYGSYYHAADGLFSAAKNLNIHQDIRTLSEELFAKNIGSAMESKGL
                     RWEPYVTGSTSTNPEFKPTFAEAGSDAKIGRNAMGLTQCVTFLIEMRGIFLADQEFQR
                     RTVAGLTMASSILQTAADNAEKVYTTIESSIADFKSSGSEIVVTDSSPLVQRTYTMVN
                     INNGSVTQVPINFRSTTPVTANITRARPEAYLIPVAWADLAERLRVSGLEVETLAEPY
                     KGTVEAYNITSAVFETEYYEGVVRAAVTTAPLTKEVDLPAGSFLVSTKQKNAALAFVA
                     LEPENIDSYASFNIMPVEKDDEYPIYRVLA"
     gene            complement(1157239..1158801)
                     /locus_tag="C_lini_390-1_FUN_000264"
     mRNA            complement(join(1157239..1158552,1158625..1158801))
                     /locus_tag="C_lini_390-1_FUN_000264"
                     /product="hypothetical protein"
     CDS             complement(join(1157239..1158552,1158625..1158801))
                     /locus_tag="C_lini_390-1_FUN_000264"
                     /codon_start=1
                     /product="hypothetical protein"
                     /protein_id="ncbi:C_lini_390-1_FUN_000264-T1"
                     /db_xref="PFAM:PF00083"
                     /db_xref="PFAM:PF07690"
                     /translation="MGVDNDPAENQDDAHKVGSPSVAARGSSLDIHGIDDVAIIPKGA
                     LDPVYEAKARVLNRAIQDIGMGWYQWQLFIVVGFGWASDNLWPIVTSLIFTPITNEFG
                     PSRPPLLTLSQNIGLLAGAMFWGFGCDLFGRKWAFNLTLGLTAFWGLVAAGAPSFAGI
                     GVFAAFWSFGVGGNLPVDSAIFLEFLPATHQYLLTVLSVDWAIAQVVATLIAWPLLGN
                     LTCQEGVTCTKSDNMGWRYFMITVGGLTLLMFLIRFLLFTIFESPKYLMGKGRDEDAV
                     RIVHEVARRNGKITSLSIEDLRACEPEGYVARTDAATAVKRNLEKVDLSRIRILFSTR
                     RLALSTGTIMAIWALIGLGYPLYNAFIPYIQATRGAELGDGSTYLTYRNSLIIAVLGV
                     PGALLGGWLVELPVLGRKGTLAISTILTGVFLYCSTTAMTSNALLGWNCAFNFCSNVM
                     YAVLYGFTPELFPTPQRGTGNALTATCNRIFGIMAVSSGCCPASGG"
     gene            1159981..1161033
                     /locus_tag="C_lini_390-1_FUN_000265"
     mRNA            1159981..1161033
                     /locus_tag="C_lini_390-1_FUN_000265"
                     /product="hypothetical protein"
     CDS             1159981..1161033
                     /locus_tag="C_lini_390-1_FUN_000265"
                     /codon_start=1
                     /product="hypothetical protein"
                     /protein_id="ncbi:C_lini_390-1_FUN_000265-T1"
                     /db_xref="PFAM:PF01156"
                     /translation="MLFPGQLQKRGNSVLTTPSDAAALLLAATLPEVNLLGVHINSRS
                     SYSVLAASAILSHYGHGQVPVGARRPLDDAPFFDNWTKRLGEFASKLATHWPRSMSDA
                     EEAWDPVELYRKLLAGADDGSVTIASIGFLHNLSGLLNSTADSHSRLAGHELVRAKVR
                     ELVVMGGDYPEGHEFNFWGDDPYTTAHVVHSWNTPVVYAGYNLGASVLSGGPLMADGP
                     KTDPVRAAYILYTYYQPRWSFDPIAMLYAVGGLGEYFRYGNEFGYNTITLDDNAGGCS
                     GCNVWVSDPNVTNQHWLDTTVSYERLEKELNRLYILGAESSERSSDPVGSLPKFGDCM
                     PEAPGFFQLPPARTDL"
     gene            1161986..1163560
                     /locus_tag="C_lini_390-1_FUN_000266"
     mRNA            1161986..1163560
                     /locus_tag="C_lini_390-1_FUN_000266"
                     /product="hypothetical protein"
     CDS             1161986..1163560
                     /locus_tag="C_lini_390-1_FUN_000266"
                     /codon_start=1
                     /product="hypothetical protein"
                     /protein_id="ncbi:C_lini_390-1_FUN_000266-T1"
                     /db_xref="PFAM:PF01636"
                     /translation="MGPDKLRTNRKKTNAAGLKGFPQRPLPSRISHHVNTALASLSRT
                     VPNLPDRIPPPNPLTPTPTIPDQTPLSTQSYMASREKYVLWTRLRSGEYTADWKGGSV
                     PTESDVRDMLLWYAAFRLYPFPDVEYVSLMGRGRTNYFFLIEFMPNSKRGRLPQKVVL
                     KFSLPVCPHDKLESEVATMAWAATVSPKLIPRVLLFDSYPRNPLGLEWMMIEPVFGFS
                     FQEYTLQGSTDTGLEGFGFPKDTPPQSDRDHLSIGRGLRDFMAKVKITASGVPKDDAR
                     IGSLRIDWETKRFYTGPIVSPHFYSADRLWRKPFHGPYPSIRSYLDDYISVWREETHD
                     NKVMQSRLASLDIVLGRMAQRLEALPKVKWRLPLEGGRMNGWPVTISHPDPRPDNILV
                     GEDGELVAIMGWEDATLMPIPLRTDLSKLDQFFQQFGCELIIDPMQIDLGCALPPRSE
                     LVDMVRDREWQGRDASIILEPVMESMSGVEIAFKALMEVCERLPLERTAEREWLDKAV
                     LAMMNRHGESLKKKIV"
     gene            1166956..1169725
                     /locus_tag="C_lini_390-1_FUN_000267"
     mRNA            join(1166956..1167069,1167195..1167522,1167576..1169725)
                     /locus_tag="C_lini_390-1_FUN_000267"
                     /product="hypothetical protein"
     CDS             join(1166956..1167069,1167195..1167522,1167576..1169725)
                     /locus_tag="C_lini_390-1_FUN_000267"
                     /codon_start=1
                     /product="hypothetical protein"
                     /protein_id="ncbi:C_lini_390-1_FUN_000267-T1"
                     /db_xref="PFAM:PF14613"
                     /translation="MSANVNKPTDLKQKEADVNRKLQLYGIVSAFQAGKVPSNDQIDV
                     ALNSFLASKVLSNPPEKLSPEGRALVADAREVVIQAKNLLLSKNQGNLLQDFIWQTEQ
                     FDPKAVQVPGAPINKEVAAQHGDKAMEGLRTLGTLIITNGQFRKLLKDATVLLRDMAG
                     DAATNAAQRVRPSGEALQDIDRPAQDNTWHDAPDFSKESLKKQAQGVYKGSPAADARD
                     IANAGTESAHPNGAQNPQDLAATAARDQQQGTNSGVNAQGGINAARNVIEKKYNENVD
                     DETKEQARQRKEEYLRRSKEYFNKKMPQERKEQTIWRLKKMVLECQQHPDYAQAIETL
                     LNLAEEYAGHSRAIAQGGTGTVRDARAGLAQAESDLKTLIERFANGTSTEDLFESIQQ
                     IYRDADNDRELKDWFKAMDRYVRRCLLEQGYILDEDSNQEWNHLYDHGRYLLRNKYRV
                     HTDRVFDEIKFLIDQFDQDPQNKRFGLAVQKLFTDLGNDENGKPTFKPHLLKDLSEVI
                     IPSIFENVAYVPVPRIEYSDSQFDAVIENLVLESDNFMPNILEVNSENYFLWGRKKVA
                     NKHKQSFEVKVAGVQLDLRDVSYHVKRKQGFPSITDTGVADILLAGDGFSFKLKLSSA
                     DKKDSQNFFKIDKVDVDIKHMSIKLKQSKHKLLFGLFKPVMLKVLRPALQKAVEKAIK
                     DQAAQLDTLLFQVKQEADRALDEARSDPERTPNIYNRYATAMQKRALQTKQKAQAVAA
                     DKKVNYAITKEDSIFPDISLPGGISSKATEYKELARKGERWESSVFSIGKASKSTDIP
                     DAPRIERKKHGLPTQQGQYAPHANTNGALNDNLKNDPSSLYDAHPNGGLNGNVNTLST
                     PANVSGY"
     gene            complement(1169992..1170952)
                     /locus_tag="C_lini_390-1_FUN_000268"
     mRNA            complement(join(1169992..1170161,1170212..1170382,
                     1170451..1170952))
                     /locus_tag="C_lini_390-1_FUN_000268"
                     /product="hypothetical protein"
     CDS             complement(join(1169992..1170161,1170212..1170382,
                     1170451..1170952))
                     /locus_tag="C_lini_390-1_FUN_000268"
                     /codon_start=1
                     /product="hypothetical protein"
                     /protein_id="ncbi:C_lini_390-1_FUN_000268-T1"
                     /db_xref="PFAM:PF00106"
                     /db_xref="PFAM:PF13561"
                     /translation="MSIDYTSKTVLITGGASGLGLSLTTHFLAANATVLALDISVDAL
                     AELPSKVPDAHRSHLHPVHADVSSPESVAAAISSWVDGGAGDDAGQKRQLDVLVNNAG
                     ISDKMDPIADCDLDVWNRQILINTTGPFITSQVAIRQFLKQEPVDGQRGVILNVISAA
                     GLHGGRAGVAYTVSKHGAVGLTKSTAAFYGPQGIRCVAILPGPMMTNMVNEANAARYH
                     PEGVAMVASTMNTLLGDPAQKGWNYGWSPLDQVSKTVLSLCADGIHTINGALVPTDMG
                     WTSI"
     gene            complement(1171672..1172206)
                     /locus_tag="C_lini_390-1_FUN_000269"
     mRNA            complement(join(1171672..1171939,1172010..1172206))
                     /locus_tag="C_lini_390-1_FUN_000269"
                     /product="hypothetical protein"
     CDS             complement(join(1171672..1171939,1172010..1172206))
                     /locus_tag="C_lini_390-1_FUN_000269"
                     /codon_start=1
                     /product="hypothetical protein"
                     /protein_id="ncbi:C_lini_390-1_FUN_000269-T1"
                     /translation="MSSIRALRLQSALRPSALRPAHRTAHRTYAVKEPARDTPTYHGG
                     DQPPPAGSDEKAPTKPDEVRSNGTLYSIVGVAVTIGAFFAFLTGSPDRAAGVIENSTR
                     GKGEGSAFVGYGSKPSSERHLEETTGRDPLRQSGLAGLKSEQTDPNQPSTRN"
     gene            complement(1172668..1174099)
                     /locus_tag="C_lini_390-1_FUN_000270"
     mRNA            complement(join(1172668..1173034,1173156..1173525,
                     1173604..1174099))
                     /locus_tag="C_lini_390-1_FUN_000270"
                     /product="hypothetical protein"
     CDS             complement(join(1172668..1173034,1173156..1173525,
                     1173604..1174099))
                     /locus_tag="C_lini_390-1_FUN_000270"
                     /codon_start=1
                     /product="hypothetical protein"
                     /protein_id="ncbi:C_lini_390-1_FUN_000270-T1"
                     /translation="MASNESNKLRIIVVGGGIAGLAAAAVLRQRHEVLVYERDPASAP
                     ERGAGLGIGPNGSRMLKKAFHFRPEHVKATVCAGSRTYDKEGNLVREMTGVTEPFGGE
                     WLLMHRTDLRNELLRLATGDAAKLGISGPPATVVNGVEVAGIDVEEGMVRLDNGDEVF
                     ADVIVGADGIHSLVRQAIVGEPSHFLSTGVSLYRFTFPLTRAREILKGYPAAIDPSNG
                     GFFNVMTADDDTNRNIIFYSCRDLATLNVVARVPDSMLSVESMTSWNAEANPEEMLDH
                     FFDFAPWILDIMKHVEDVYLYKVKDTAPLPTYTRGRALVVGDAAHPMTPFQGQGATQA
                     IEDAEGLRLLLHDGVDSENVDNVDRALRTWDSVRRPRAAQVQQNSRHVTDMSAQAQLD
                     RMRLNWTYGGIHAALRNR"
     gene            1175294..1176255
                     /locus_tag="C_lini_390-1_FUN_000271"
     mRNA            join(1175294..1175548,1175608..1176255)
                     /locus_tag="C_lini_390-1_FUN_000271"
                     /product="hypothetical protein"
     CDS             join(1175294..1175548,1175608..1176255)
                     /locus_tag="C_lini_390-1_FUN_000271"
                     /codon_start=1
                     /product="hypothetical protein"
                     /protein_id="ncbi:C_lini_390-1_FUN_000271-T1"
                     /db_xref="PFAM:PF05368"
                     /db_xref="PFAM:PF13460"
                     /translation="MPRTILVCGATGKQGGAVINRLIEQNADFQILAVTRDANSRSAQ
                     QLLKKSPNIRLVQGNLADPAALLKTAEEVAGSPIWGVFSVQVAMGFGQGAGGELAQGK
                     ALIDASLKADVRFFVYTSVDRHGADNPTKVPHFIHKHQIEQHLFSKTKGTDMEWVVLR
                     PVAFMENLTDDFMGKVFTTSWKMAVKEKPLQLVAVSDVGYFGAEAFLHPETYRGRGIS
                     LAGDELTIEQFAAVFHKHTGKELPGTYRILCWLIMSMVKDFGWMFKWFYDVGYAADIQ
                     ELRREYPGLKDFETWLRTESSFAK"
     gene            1177301..1178314
                     /locus_tag="C_lini_390-1_FUN_000272"
     mRNA            1177301..1178314
                     /locus_tag="C_lini_390-1_FUN_000272"
                     /product="hypothetical protein"
     CDS             1177301..1178314
                     /locus_tag="C_lini_390-1_FUN_000272"
                     /codon_start=1
                     /product="hypothetical protein"
                     /protein_id="ncbi:C_lini_390-1_FUN_000272-T1"
                     /translation="METVLAIPELLEAVLVQVDMRTLLVSASRVSRTWKAFLDESPAL
                     QQALFFKPVSDVCTAAIHGLEGNHFPDVPNGPALPTHRDVRLINPLLAEKFDKCFFDF
                     GPTYSCHRRANSFYELPWSTHPRAVQTVQENWGGWTQIRPPELDEASTRALAESRRRF
                     TRRGASWRRMLVSQPPPPSLGYMCFDIRSLAAEDQSVSSSLIQPGCLTPNTGLRMGEL
                     YDVVQHGAGHHGRHSFWFRVLWGRPTGRFAFTHVRDTFERLMARTSVVVEFMHADDYS
                     LPNHPKDPADVGVFDAAFWCEESHEVRIETEETRAEDVEFPDFHPAYVIWHWALTDSE
                     RAA"
     gene            1179939..1181481
                     /locus_tag="C_lini_390-1_FUN_000273"
     mRNA            join(1179939..1180495,1180560..1181481)
                     /locus_tag="C_lini_390-1_FUN_000273"
                     /product="hypothetical protein"
     CDS             join(1179939..1180495,1180560..1181481)
                     /locus_tag="C_lini_390-1_FUN_000273"
                     /codon_start=1
                     /product="hypothetical protein"
                     /protein_id="ncbi:C_lini_390-1_FUN_000273-T1"
                     /db_xref="PFAM:PF08123"
                     /translation="MPILGGKNKFNTKPAAIRVEKVQVAAPKPRPKLVHARSSTSSAK
                     ASPRASPKPNGKSLLSRKQSASPYPSSSDEKRSERKRKVGSAGPSQPKFDNDSDDDDN
                     YDAFINLEPRKRQRTKDGQFVDTQRVLTRASAFRDNARPLSRLIHAVDISNLKKCPKA
                     KRLLGATADDDVRVRLQYPSNYGAEDYELISEKGIINAVEDIKTVVRFVAHVYLTEEQ
                     ATEFTEPTNGLIRRLERASNINDFHGFVAALQDANKKIRALAADGTIRKNLDNIHGIP
                     RDLVEFILTQVYDRTVSPEVEKLKQYKNGTDNVYGELTYKFISEILQERTRMTSDQVF
                     VDLGSGVGNVVFQAALEIGCESWGCEMMENPCDFAEAQEKEFGARCKMWGLLPGRVNL
                     ERGDFTKSTRIHDAMKRADVILVNNQAFTPQLNAELVNMFLDLKQGCKIVSLKSFVND
                     QGTRNANDIASNILEVEHLTYPDGGYVSWTNAGGNFCISTKK"
     gene            complement(1181802..1182567)
                     /locus_tag="C_lini_390-1_FUN_000274"
     mRNA            complement(join(1181802..1181957,1182053..1182414,
                     1182483..1182567))
                     /locus_tag="C_lini_390-1_FUN_000274"
                     /product="hypothetical protein"
     CDS             complement(join(1181802..1181957,1182053..1182414,
                     1182483..1182567))
                     /locus_tag="C_lini_390-1_FUN_000274"
                     /codon_start=1
                     /product="hypothetical protein"
                     /protein_id="ncbi:C_lini_390-1_FUN_000274-T1"
                     /db_xref="PFAM:PF08614"
                     /translation="MSDWRSEYLASIREQEKNNPVNLEIVQLCSQLSDRVAALEAEKE
                     VLRSKITPDDRKPSEKPNTTAAAVSIDPSSDPNVAQLQLQLAEALRSNGTLKDRAKAA
                     EDELQALRIKAKEDARKIRSLAAESTALTTKLRDREHELREKRKLVENVQDEMITMNL
                     QMSMAEQERDKVKKENKELVDRWMKRMAQEAEAMNLANER"
     gene            1183216..1186110
                     /locus_tag="C_lini_390-1_FUN_000275"
     mRNA            join(1183216..1184161,1184228..1185470,1185545..1185680,
                     1185859..1186110)
                     /locus_tag="C_lini_390-1_FUN_000275"
                     /product="hypothetical protein"
     CDS             join(1183216..1184161,1184228..1185470,1185545..1185680,
                     1185859..1186110)
                     /locus_tag="C_lini_390-1_FUN_000275"
                     /note="BUSCO:EOG09260FL2"
                     /codon_start=1
                     /product="hypothetical protein"
                     /protein_id="ncbi:C_lini_390-1_FUN_000275-T1"
                     /db_xref="PFAM:PF04840"
                     /db_xref="PFAM:PF04841"
                     /translation="MEASHPAAGWENVGDKWYRKVQLYTEVFDQDLDLDNHIVAGAPY
                     GGAIALLRDDTKIQAYRANPGGGGASSSKPGIDIYSYAGKLLRRIPWEQGSGSIKGLG
                     WASVAGGEEKLLVATTDGTVRVYDLQGEFTQFSLGNGADESGVVSCRFYESGMVALLG
                     NDTFVSVTSYTEPRPRLLATPPTDQGEIHAWAVVAPDHTLSRSVEVLLSIGETVYVID
                     AAECEDRFLDLGPFSHISVSPDGRLIALYTKTGKAHVISSDFQERRVEHDSQSKIPPK
                     YVEWCGTDALIAWEDEVHIIGPDAATAEFFYDGRVHVVSEHDGARLITNDVCDFLERV
                     PHATEEVFGTRAESSAASILLDAVGQLELQSPKADDYIQLIRANLTEAVDTCVTAAGR
                     EFSIHWQKQLLKAASFGKSVLDIYNSDEFVDMCETLRVLNAVRFFEVGLPLSFEQYQR
                     LTPEGLIKRLINRHEYLLALKIAGYLRLPTDRIYVHWASAKVRSGAEDDDTICRLVVE
                     RLSGKPGISFEEIARAAYDEGRGRLATELLNYEPRGGRQVPLLLSMEEDELALDKAVE
                     SGDTDLMYTVLLQLKKKLPLAAFFRVINARPAATALVESSAAREADNALLKDLYYQDD
                     RRVDGAGVFIHESLRQPDARTASDKLALAAKLLSDSREAAFEVHALKEAQTLLKMQEA
                     FDRDLTDTFTGLSVNETMFKLIRLGYHKRASKIQSEFKVPDKVAWWIRFLAKSGIRSR
                     LTTFHIFRLRALVAKRDWNEIEELAKTRKSPIGWEPFFNLTLQAGNPRLAAVFVPKCT
                     GLEPGTTITMYEKCGLRVKAAEEAVRLKDAEAWGRLLEAAGRGTQEGRDIERIGSAVF
                     KK"
     gene            1191912..1193045
                     /locus_tag="C_lini_390-1_FUN_000276"
     mRNA            join(1191912..1191944,1192239..1193045)
                     /locus_tag="C_lini_390-1_FUN_000276"
                     /product="hypothetical protein"
     CDS             join(1191912..1191944,1192239..1193045)
                     /locus_tag="C_lini_390-1_FUN_000276"
                     /codon_start=1
                     /product="hypothetical protein"
                     /protein_id="ncbi:C_lini_390-1_FUN_000276-T1"
                     /db_xref="PFAM:PF00498"
                     /translation="MFTQPVSSPPTRSLSYTPTSTPRRSDTDASLNPLSLVASLQEPP
                     SSASSASKASTTPSSPAVERPLADALPSIIDNGIATSSSLPQQQQQQQQQQQQLTVDT
                     EPATMTRARASTTGDAPAAASPAPENLPSIRFSAYYDPRATRPSLTFPPVSRTLPSGG
                     EIIRVGRYSERDNQPSIPHNTPSAAPVGFKSKVVSRRHCEFWYDDGKWYIKDVKSSSG
                     TFLNHIRLSPPGTESKPFPVNDGDIVQLGIDFKGGEEMIFRCVKMRLELNRGWQNKLN
                     TFK"
     gene            1193098..1193898
                     /locus_tag="C_lini_390-1_FUN_000277"
     mRNA            join(1193098..1193190,1193338..1193898)
                     /locus_tag="C_lini_390-1_FUN_000277"
                     /product="hypothetical protein"
     CDS             join(1193098..1193190,1193338..1193898)
                     /locus_tag="C_lini_390-1_FUN_000277"
                     /codon_start=1
                     /product="hypothetical protein"
                     /protein_id="ncbi:C_lini_390-1_FUN_000277-T1"
                     /translation="MATHKRLRNMTAANSANSSTQDCSICLNSIAYPIFVCPNCRMAA
                     DLEADIEDPEEDWEQMDEDEEPEQKQLKQETNANAAVSAEPIPAPPPLASSRPQLPEI
                     EHDDDAMDFTVALDRAQTMAEAPEVAPRTVAPHTSIPPVPIPAVAAAQAAASRSGRDT
                     RTPSPIGNHLVTANEGPITPRNDAGPWVFDGSAGRRAAEASNGMRSLNAAAEMDVDR"
     gene            1195005..1196753
                     /locus_tag="C_lini_390-1_FUN_000278"
     mRNA            1195005..1196753
                     /locus_tag="C_lini_390-1_FUN_000278"
                     /product="hypothetical protein"
     CDS             1195005..1196753
                     /locus_tag="C_lini_390-1_FUN_000278"
                     /note="MEROPS:MER0079232"
                     /codon_start=1
                     /product="hypothetical protein"
                     /protein_id="ncbi:C_lini_390-1_FUN_000278-T1"
                     /db_xref="PFAM:PF00675"
                     /db_xref="PFAM:PF05193"
                     /translation="MLRSLATRLPRRAAVTSSPLTTSAIRPSSLPSSRRTLATTIEAI
                     PKEPTELDAITTLPNGLRVASEALPGSFSGVGVYVDAGSRYEDAGLRGVSHIMDRLAF
                     KSTGSRSADSMLEQVEALGGNIQCASSRESMMYQAATFNGAVPTTIGLLAETIRDPKL
                     TEEEVLEQLGTAEYEIKEIWSKPELILPELVHTAAFKDNTLGNPLLCPEERLGSISRE
                     TIQRYRDLFYRPERIVVAFAGVEHEEAVKLAQQYFGDMKGSYQEPTISRTGSETSIGS
                     QASEFTDASAASSSSSAASASPVQQPSKLLSKVPFFKNLSTSAPNSASVLSTTPSYNI
                     NSPAHYTGGFLSLPPQPPSLNPNMPTFTHIHLAFEGLPISSDDIYALATLQTLLGGGG
                     SFSAGGPGKGMYSRLYTNVLNQHGWVESCVAFNHSYTDSGLFGISASCIPGRTASMLD
                     VMCRELRALTLDTGFSALKAGEVDRAKNQLRSSLLMNLESRMVELEDLGRQVQVHGRK
                     IPVTDMCRKIEALTVEDLRRVARIVAGGLVENAGKGSGAPTVVLQEAQAHGVSTHTLE
                     WEAIQNTIYDWQLGRR"
     gene            complement(1197487..1198983)
                     /locus_tag="C_lini_390-1_FUN_000279"
     mRNA            complement(join(1197487..1197910,1198049..1198247,
                     1198308..1198983))
                     /locus_tag="C_lini_390-1_FUN_000279"
                     /product="hypothetical protein"
     CDS             complement(join(1197487..1197910,1198049..1198247,
                     1198308..1198983))
                     /locus_tag="C_lini_390-1_FUN_000279"
                     /codon_start=1
                     /product="hypothetical protein"
                     /protein_id="ncbi:C_lini_390-1_FUN_000279-T1"
                     /translation="MDLDLPSRPGTPTRPESVASSKASIAETTPKEPPLKQGTPKPST
                     SQETLSKGPPPNLLLPSFGSTYRMKDNPSIVKQITSLLLRTQQPPANHVYRVKEIPKI
                     KKAIAIGVHGLFPAMYLRPMVGQPTGTSLRFANLGAEAVRRWTDAHGSPDCEIEKVAL
                     EGDGRIADRVDNLWKLLLNWIEHIRNADLILVACHSQGVPVGIMLLAKLIDLGIITNA
                     KIGVCAMAGVSLGPFPDYKSSMGILMGAANELWEFSNPDSDISKRYEHSLQEVLQYGA
                     RITYIGSIDDQLVPMDIAHLVGFALKLRNLGVSDHGLLRELSTPLAGSLYSGEGHSRL
                     YYDDQVYDLALAHALETSDIRPNVPAIVTHRRDANSSLANPNPYHLPWVMRGLLEEDF
                     VRTELSSETEELLRQFDDWKPVTKALKDVKYRLEAIRSKL"
     gene            1200909..1206342
                     /locus_tag="C_lini_390-1_FUN_000280"
     mRNA            join(1200909..1201310,1201366..1205757,1205812..1206342)
                     /locus_tag="C_lini_390-1_FUN_000280"
                     /product="hypothetical protein"
     CDS             join(1200909..1201310,1201366..1205757,1205812..1206342)
                     /locus_tag="C_lini_390-1_FUN_000280"
                     /note="BUSCO:EOG092603YJ"
                     /codon_start=1
                     /product="hypothetical protein"
                     /protein_id="ncbi:C_lini_390-1_FUN_000280-T1"
                     /db_xref="PFAM:PF00575"
                     /translation="MSSLKRKDAPGGTPPSKSAKASKVSRPSKRDTPTKDRTTATADA
                     PAPKAPGVSALLKDEEPLFPRGGGSILTPLEQKQITMEAKADAAKEEAELFDPNVKSK
                     AKKEKRRKAKDTKDIKPARDEDAVKIEGLNFKRLVKGSLVLGQITHIDTVQLTIALPN
                     NLTGHVSIASISDTINSKLERDLNAADEESNDDEEEDDEGIDLKSMFKIGQYVRTHVL
                     STADESGPGKAKRRIELSLRPAEANAGITGDDVVAHTTLMASIASVQDHGYEMDLGIE
                     GDLKGFLPKKEVSPDMDEASLRPGAVCLCVVKSVTGIVVQLSTDPLKLGNTSLVASTA
                     PTINSFLPGSLADVLLTEVTSRGIQGKLLGHLPVTADLIHSGVGPDNVDLEAKYTVGT
                     RVKARIICNFPAAREPKLGVSLLPHIVSLQPKSSGKGSRAKAPLDILPIASFVEKCTV
                     RKVEPEIGLYVDTGVPGIAGFVHISRVKDGKVDALYETSGPHKVGSTHRGRVVGYSSL
                     DGMFLLSFEQNILDQPFIRLEDVPVGEVVSGKIEKVIVGENGVSGLIVKLAEGITGYV
                     HESHLADVKLQHPEKKFREGITVKARVLSVRPRKRQLRLTLKKTLVNSDAPIVKNYDD
                     AEVGMQTPGTITGFTAAGAQLEFFGDVRGFLPLSQMSEAYIKDPKEHFRIGQVVSVHV
                     LDVNPEERRMVVSCKDPSAFGLDKQAALKALKIGDIVSAKVSQKTEDEVFVDLEESGL
                     KAIIRTGHLSDKSASKTQAAWKRINVGNLLSDLVVLDKNERRRAVILTQKPSFAEASK
                     KGTLLSSAEDVTVGAVVPAYVREIGPFAVYVQFGGSLTGILPKAKLPKDAQEKPAFGM
                     RKHQSIEVKIVSSNPEQNRIIVAPASADEPAPIAPESAVNSVDDSIKTINDIALGTIL
                     NAKVMSIKNTQLNVKVADNIQGRIDVSQFFDTWENIKNLKNPLQQVKANEIIRVRAIG
                     IHDSKNYRFLPFSHRSTHSLIEFTAKASDIKAKEVELLSYDKIEVGSSHVAFVNNHGK
                     NCLWVNLSPTVRGRISIMDVSDDLSHAGNLEKYFPVGSALKVRVLSVDADKGHLDLSS
                     RSSTGSSEVTWNSLKKNMTLPGRVTKVNDRSVMVKLSDSVSGPVHLVDLCDNYDEANT
                     LKYTKGEIIRVSVVEVDKSNKRLRLSTRPSRILSSTSPVADREITKLPQISSGDIIRG
                     FVKNVTDKGVFVQLGGTVSAYVKIGNLSDRYIKDWKGNFQVDQLVKGRVINVDTAINQ
                     VELSLKASVVENDYTPPVTYKDIKEGQIVTGKVRKVEEFGAFIVVDNSHNVSGLCHRS
                     EMAEKPVEDARRLYNEGDVVKAKILSVDDERKRITFSLKPSHFDEDSDMEDVEGGAEL
                     ASDEDSDVEMGDGGVQLTISGTDNFDDSDEDEDDEEEEEEEEEEEEDSDVEMEDKAAA
                     GKGLSAGKYDWTGDAFDESDGEPTSKTKKPTVTEKKEKKKSGIQVDRTADLDAHGPQT
                     ATDYERLLLGEPDSSQLWIQYMALQMKVSELAKAREIAERAIKTINIREQMEKLNVWI
                     AYLNLEVAYGTKASTEEVFKRACQYNDEQEVHERLASIYIQSGKLKQADDVFQSLVAK
                     FKSKSPKVWENYAHFLHVTMNEPDRARALLPRATQALEERHTAQLMASFGALEFKSPN
                     GDAERGRTTFETILATWPKRFDLWNQLADLEISAAEPDATAIRDVFERGAKAKGLKPK
                     KAMKWFKRWAEWEQKLSPKGRDKVMAKAQEWVTAAKAKKGAAEEDDEE"
     gene            1209303..1210700
                     /locus_tag="C_lini_390-1_FUN_000281"
     mRNA            join(1209303..1209347,1209429..1209884,1209965..1210381,
                     1210467..1210700)
                     /locus_tag="C_lini_390-1_FUN_000281"
                     /product="hypothetical protein"
     CDS             join(1209303..1209347,1209429..1209884,1209965..1210381,
                     1210467..1210700)
                     /locus_tag="C_lini_390-1_FUN_000281"
                     /note="CAZy:AA2"
                     /codon_start=1
                     /product="hypothetical protein"
                     /protein_id="ncbi:C_lini_390-1_FUN_000281-T1"
                     /db_xref="PFAM:PF00141"
                     /translation="MHLTSLLATSMALAANELLGDLISLQDRQLTAVGKDVKRILQGK
                     GDPESNDRYILKVPDLTSDKCKKDTCCVWRYVADDMYQFMAGKSGRCTGLARAAVRLG
                     FHDAGTWSKATASQGGGADGSILLAPGEIDRFENRGLQEVAAKFIELRGKYLSKGWNI
                     GMGDFIQMGANVATVVCPLGPRIKTYVGRKDSAVGAPRGLLPSPFQPADQLIQLFRDK
                     TIGPHGLVALLGAHTTSQQNFVNTTRAGDPQDSTPGVWDVLYYKETLSTNSPPRVFKF
                     PSDIAISQHPETAKEFQDFAGRGGQDHWNEDYAREYIRLSLLGVDNINQLVECTKVLP
                     PAIKGFRILDQFKLDKWLNSVGNKGAAKKVAEDIEKGDPASVEVPPVNN"
     gene            1211388..1211771
                     /locus_tag="C_lini_390-1_FUN_000282"
     mRNA            1211388..1211771
                     /locus_tag="C_lini_390-1_FUN_000282"
                     /product="hypothetical protein"
     CDS             1211388..1211771
                     /locus_tag="C_lini_390-1_FUN_000282"
                     /codon_start=1
                     /product="hypothetical protein"
                     /protein_id="ncbi:C_lini_390-1_FUN_000282-T1"
                     /db_xref="PFAM:PF07110"
                     /translation="MAYRLLLFLYRKDGITHAEFRDHYEYIHIPLTRELTGSLFPSLH
                     ARRYIERSPDGEPNVLVGNKSGDECDAVVEVAFRDEEAAQAFFAATNNGEIEERLRKD
                     IAQFLNRERMRVVKIGESFETRRDD"
     gene            1212516..1213479
                     /locus_tag="C_lini_390-1_FUN_000283"
     mRNA            join(1212516..1212601,1212679..1212752,1212827..1213479)
                     /locus_tag="C_lini_390-1_FUN_000283"
                     /product="hypothetical protein"
     CDS             join(1212516..1212601,1212679..1212752,1212827..1213479)
                     /locus_tag="C_lini_390-1_FUN_000283"
                     /codon_start=1
                     /product="hypothetical protein"
                     /protein_id="ncbi:C_lini_390-1_FUN_000283-T1"
                     /db_xref="PFAM:PF05875"
                     /translation="MSHKHQTLRFASDPTAGDGVWGYPTSKANFCEEDYLLTRYIAEF
                     INCLSNATYIYLALKYPRANAKAAVPWYRTLDIQSIGLILVGIFSGVFHGTMHQETQL
                     LDDLSMLVLAGSLVQPLYVFRQSRAVGAAVATILWLGIAAMAAIYVRSGDIFIHVMTF
                     TGLLTFVWPRTLFIVYGTGRWSKPEQRRLMAQFAKACAVLILGFTLWHIDLEYCAELR
                     AARRSLGLPLAWLLELHGWWHIFTAFGASWYMRLIRELTSDDQSLDNTKKAQ"
     gene            complement(1214529..1215850)
                     /locus_tag="C_lini_390-1_FUN_000284"
     mRNA            complement(join(1214529..1214718,1214783..1214893,
                     1214950..1215381,1215828..1215850))
                     /locus_tag="C_lini_390-1_FUN_000284"
                     /product="hypothetical protein"
     CDS             complement(join(1214529..1214718,1214783..1214893,
                     1214950..1215381,1215828..1215850))
                     /locus_tag="C_lini_390-1_FUN_000284"
                     /codon_start=1
                     /product="hypothetical protein"
                     /protein_id="ncbi:C_lini_390-1_FUN_000284-T1"
                     /translation="MSIEEDSDALIAPERRNPAVITPWEVASLRSLDNQNNVQAVRSN
                     ADGGCFCMVGRTIMVRAEIVTDPRFMYAISTDTWCGKLLNTGDDVFLTRWLQTEGWDI
                     AIQNASEAEITTIVFDNASFLRQLVRWQRSAIQSFLTIVFFQPGIGQIAKKHPYMARK
                     LVERLLRPLLAWIHIFAFIQGLRNNSTFAYFAAFWYIWGWISAYRGFIRRFPYVAPHI
                     WACFLLDNAHPILEVYAWLTITTEAWGTRNEDA"
     gene            complement(1261328..1261676)
                     /locus_tag="C_lini_390-1_FUN_000285"
     mRNA            complement(join(1261328..1261589,1261648..1261676))
                     /locus_tag="C_lini_390-1_FUN_000285"
                     /product="hypothetical protein"
     CDS             complement(join(1261328..1261589,1261648..1261676))
                     /locus_tag="C_lini_390-1_FUN_000285"
                     /codon_start=1
                     /product="hypothetical protein"
                     /protein_id="ncbi:C_lini_390-1_FUN_000285-T1"
                     /translation="MADIVLGAFWAWYTYDEALTKYLASKTKPIPLPEKPSYQSTDVS
                     IIVATINTPNSFTNSLRLWLANCPKEIIIVTIDCDLQRVCDLVKPIVNKGED"
     gene            complement(1262543..1263121)
                     /locus_tag="C_lini_390-1_FUN_000286"
     mRNA            complement(1262543..1263121)
                     /locus_tag="C_lini_390-1_FUN_000286"
                     /product="hypothetical protein"
     CDS             complement(1262543..1263121)
                     /locus_tag="C_lini_390-1_FUN_000286"
                     /codon_start=1
                     /product="hypothetical protein"
                     /protein_id="ncbi:C_lini_390-1_FUN_000286-T1"
                     /translation="MFDFYAAVRDFFCDTHNSQSHQDAVTEIAQMMGNTLKTWECMVM
                     GLLAVDLAITLYGIDASISDAVLPISDEVALVAFTELIILVQLMQILLPVYPADEFEM
                     FAVPQNFTHQSVCRWVAGLFGLQEAEFSGRRPKFEEADPKAFGVFLIPVAASILWKWR
                     RVRRRQIEMRREEQAALVARAFRMWEAWRRDN"
     gene            1267894..1268961
                     /locus_tag="C_lini_390-1_FUN_000287"
     mRNA            1267894..1268961
                     /locus_tag="C_lini_390-1_FUN_000287"
                     /product="hypothetical protein"
     CDS             1267894..1268961
                     /locus_tag="C_lini_390-1_FUN_000287"
                     /codon_start=1
                     /product="hypothetical protein"
                     /protein_id="ncbi:C_lini_390-1_FUN_000287-T1"
                     /translation="MAKFSLLTAVLALASSVSAQCGSGTPNARVTGSGSSFVATRGST
                     QVYTGSNYLAAIQAAVDAITSGQRVSVIASGSIGAGTITIGAGKTFEGCGTINTGLRS
                     GRGAIEVTDAAGVKIPYLTMTGNPYFGLRFSGTKDLTLGAINMNLSGGIGIRFDRDRA
                     ANSNVKMGTITVNGAGSHAVETWNIDGLTIDQVIARDCGESGLLLQNTRNARVGLVDG
                     NNIGAGTGYGTLRFANNNGQLANGAYTTNVFITKVVSRGGGRGVFCVSQSGGAEIGTI
                     DLANNGNNAILIENCYGITIKGGTVKGGGEVRLSARSEFPITRDISITARVDDTTVRE
                     SPCGTNIKWNLSGNAARNICS"
     gene            complement(1273077..1273423)
                     /locus_tag="C_lini_390-1_FUN_000288"
     mRNA            complement(join(1273077..1273101,1273158..1273423))
                     /locus_tag="C_lini_390-1_FUN_000288"
                     /product="hypothetical protein"
     CDS             complement(join(1273077..1273101,1273158..1273423))
                     /locus_tag="C_lini_390-1_FUN_000288"
                     /codon_start=1
                     /product="hypothetical protein"
                     /protein_id="ncbi:C_lini_390-1_FUN_000288-T1"
                     /translation="MDSCGAMHLVNDKSLLEPGSYKPSTSDDYVEVGTSSLPVSGRGT
                     RIIKGVVNGPRGAATEDLTLTNVAVVEGFHVNIASETLLLKSGLCHQPTQEA"
     gene            1282028..1282615
                     /locus_tag="C_lini_390-1_FUN_000289"
     mRNA            1282028..1282615
                     /locus_tag="C_lini_390-1_FUN_000289"
                     /product="hypothetical protein"
     CDS             1282028..1282615
                     /locus_tag="C_lini_390-1_FUN_000289"
                     /codon_start=1
                     /product="hypothetical protein"
                     /protein_id="ncbi:C_lini_390-1_FUN_000289-T1"
                     /db_xref="PFAM:PF04117"
                     /translation="MPSILATAVQSSLLKGTANFTAQIVNQHRLPGGGPPLDVRRVLE
                     FATFGFIQGHINYWWQHFLEDRFPNSAVAAGGGRGRKASIVEPRVEKPEKPEGPPPKN
                     YFNVARKILVDQTIGLFMMNSAFLIITSALRLGFSPLVYQIWSERIFDLIKAAWKFWP
                     LVALFNFALVPVGYRALVGMCVGFIWNMFLTFFLL"
     gene            complement(1283513..1284518)
                     /locus_tag="C_lini_390-1_FUN_000290"
     mRNA            complement(join(1283513..1283563,1283833..1283907,
                     1283963..1284434,1284505..1284518))
                     /locus_tag="C_lini_390-1_FUN_000290"
                     /product="hypothetical protein"
     CDS             complement(join(1283513..1283563,1283833..1283907,
                     1283963..1284434,1284505..1284518))
                     /locus_tag="C_lini_390-1_FUN_000290"
                     /codon_start=1
                     /product="hypothetical protein"
                     /protein_id="ncbi:C_lini_390-1_FUN_000290-T1"
                     /translation="MDGDGTINVCVRWGSNKTLTESTRQQIASQHTKLYNYWFRWLSG
                     HDNFPFEEVKINYIGWAVRDPVRLQGSLDGLDVYTGYTDEQGDLDCNPACSVEKHLDG
                     DFSDCPGGRDHRYHQFLFLNPAWGEFNMGAAMGYGIDVSFHGWETVGSKMGDWPLLLH
                     EMGHTLGFLDYLDLEGNAVPEGNDPEDSGPTQAEVWVDVGRIR"
     gene            1291828..1292401
                     /locus_tag="C_lini_390-1_FUN_000291"
     mRNA            join(1291828..1292104,1292289..1292401)
                     /locus_tag="C_lini_390-1_FUN_000291"
                     /product="hypothetical protein"
     CDS             join(1291828..1292104,1292289..1292401)
                     /locus_tag="C_lini_390-1_FUN_000291"
                     /codon_start=1
                     /product="hypothetical protein"
                     /protein_id="ncbi:C_lini_390-1_FUN_000291-T1"
                     /db_xref="PFAM:PF05730"
                     /translation="MYLSSFLLLGGMLAPLAIATTTATTTTSALPTALPSLVSQIPSC
                     AVPCWNKVKTEIGCDAGNFGCLCEFDGELVVKMGICTRLSDCKDKETSGKATATSSSQ
                     PTSTNFANPMGHSIEAVLVAAAAAILL"
     gene            complement(1301201..1302741)
                     /locus_tag="C_lini_390-1_FUN_000292"
     mRNA            complement(join(1301201..1301561,1301624..1301719,
                     1301777..1302137,1302558..1302741))
                     /locus_tag="C_lini_390-1_FUN_000292"
                     /product="hypothetical protein"
     CDS             complement(join(1301201..1301561,1301624..1301719,
                     1301777..1302137,1302558..1302741))
                     /locus_tag="C_lini_390-1_FUN_000292"
                     /codon_start=1
                     /product="hypothetical protein"
                     /protein_id="ncbi:C_lini_390-1_FUN_000292-T1"
                     /translation="MSEVSVIPAPPGVEVNFDHPRQQKVLEHYLIFGIGGTVAFIALC
                     QRFYTKLFLSKGLQIDDAPVFMLCNGFTKLSLLTFYLHISPQKWFRVAVWAGIVVVSL
                     YTGCITILMLFHCNPIRKAFDFHVTGGTCLNVGVLYMATAVSNIVTDVMLFALPVPTI
                     FNLRMKLAQKIGVVFIFAIGSVTVATSIVRLTYLPRLLSSLDPSWDAAPANLWTFIEA
                     NLFVLCGSMPTLRKFFKHFAPKIMRHTTNSSSYAHNNYRVSGSTMQRSNIPKNKQRKQ
                     SEQFPDENALKTFNSDRTRDEDVGFTSVVVATGERAGADDTSNKTILQTKTITIQRD"
     gene            1323637..1325034
                     /locus_tag="C_lini_390-1_FUN_000293"
     mRNA            join(1323637..1323954,1324030..1324756,1324871..1325034)
                     /locus_tag="C_lini_390-1_FUN_000293"
                     /product="hypothetical protein"
     CDS             join(1323637..1323954,1324030..1324756,1324871..1325034)
                     /locus_tag="C_lini_390-1_FUN_000293"
                     /codon_start=1
                     /product="hypothetical protein"
                     /protein_id="ncbi:C_lini_390-1_FUN_000293-T1"
                     /db_xref="PFAM:PF02668"
                     /translation="MAPGALIDEPVQPAQGPWKGKNDDAPRDIYPDGIRTSGQHNPIP
                     EALRPYEDFPKEISGPTVWHKEEFEQHSEKWTHRFTPEEVEELGRTSDAFIASNTPLT
                     GISKDNFPLPTLGKRLVDLREDLINGKGFILFKGFPAQEWGPHKTAVGYMGLGTYLGY
                     FVSQNGRGHVLGHVKDVGDDPTQIDKVRIYRTTARQFFHADDGDLVGLLCVHRAAEGG
                     ESDLVSIHAVWNELQRAHPDVAETLTKPIWYFDRKGEVSEGQEEWTRQPVFYIENGGK
                     GRVYCKWDPYYVRSLTRFSDKGIIPPLSEEQLHALKTLEDTCQKLALHMILEVGDIQF
                     LSNAHLLHARTAYKDFPPPAPRRHLLRLWLSTPETEGGWALPFPDSKELKRGGIQVNN
                     NPPRAPLDAE"
     gene            1326243..1327360
                     /locus_tag="C_lini_390-1_FUN_000294"
     mRNA            join(1326243..1326424,1326505..1327360)
                     /locus_tag="C_lini_390-1_FUN_000294"
                     /product="hypothetical protein"
     CDS             join(1326243..1326424,1326505..1327360)
                     /locus_tag="C_lini_390-1_FUN_000294"
                     /codon_start=1
                     /product="hypothetical protein"
                     /protein_id="ncbi:C_lini_390-1_FUN_000294-T1"
                     /db_xref="PFAM:PF00291"
                     /translation="MSLLPEPFASIPRENFLFGPSPIEALPRISAALGGKVNVYAKRE
                     DCNSGLAYGGNKTRKLEYLASDALAQGCDTLVSIGGVQSNHTRQVTAVAAKLGLKAAL
                     VQEKWVDWEDVVYDKVGNLQLSRLMGADVRLDPSKFGIEHKDTLANLKKELLDAGRKP
                     YYIPAGASDHPLGGLGFARWAFEVEAQEKELGVFFDTVIVCAVTGSTMAGMVAGFKLA
                     QKKNGSPPRRVVGIDASATVKQTFDQVLRIAKNTAVKIGLEEGDITEDDIILDDRFHG
                     GIYGVPDQVTIDAIKFGASTEGFITDPVYEGKSLAGMMQLIKNGEIPAGSNVLYAHLG
                     GQLALNAYSGM"
     gene            1327822..1328391
                     /locus_tag="C_lini_390-1_FUN_000295"
     mRNA            1327822..1328391
                     /locus_tag="C_lini_390-1_FUN_000295"
                     /product="hypothetical protein"
     CDS             1327822..1328391
                     /locus_tag="C_lini_390-1_FUN_000295"
                     /codon_start=1
                     /product="hypothetical protein"
                     /protein_id="ncbi:C_lini_390-1_FUN_000295-T1"
                     /translation="MDTEPDIRWCLLSIPWRIFCFFILLPFRVLKHLFFAEDTNQPED
                     GITWQVQVFDVDQARRAYYVGRRREQVDNYWWRCALENARRKRLLLQQAPVVESNFET
                     DEPKKSVQFDDTPEYIPPTPADDEHVAKGVPSKPERPIVDEKSSGGKGGQGDSHGGGI
                     LTEGNLDEVVNCFLQSAASRGGMNRRRTW"
     gene            1332645..1332743
                     /locus_tag="C_lini_390-1_FUN_000296"
     tRNA            1332645..1332743
                     /locus_tag="C_lini_390-1_FUN_000296"
                     /product="tRNA-Leu"
     gene            complement(1333244..1335131)
                     /locus_tag="C_lini_390-1_FUN_000297"
     mRNA            complement(join(1333244..1335050,1335079..1335131))
                     /locus_tag="C_lini_390-1_FUN_000297"
                     /product="hypothetical protein"
     CDS             complement(join(1333244..1335050,1335079..1335131))
                     /locus_tag="C_lini_390-1_FUN_000297"
                     /codon_start=1
                     /product="hypothetical protein"
                     /protein_id="ncbi:C_lini_390-1_FUN_000297-T1"
                     /translation="MRRGKAGVREMHQHGPQINRAIARARSRTTRLKDALAQARAGWE
                     GGSERATLEYFARDVAPKLPQNLENQFWTVAVPRMSRSEPAIRHAMAAIGNLFPQSSA
                     SSSPSGGSGAGGGFNEQADECYGEALRLIARKVAPERDGEDGRVRFDGKLANISASVG
                     SLSNRSSPSLSSVGPASAIQSPASLTPGISSIPELVEAAAANGFDGHASTNPFATPPS
                     QGDEAGCDEEPSQHNDVDVVLSCCILFIATEFLRGCLDAAMQHLANGINILNNVDYDE
                     LDSTTIDEIVPKFHRLSIIQLCFYDKPGFPSLNLQHGPGLRYNLGPFDKSNSIYLPKR
                     AVDPIILDAIRYIRSAADSGSQTDSRLASKGPVMSEEQKQICASFDRWHAAFLAFVEF
                     PRKRSDQPLPKHQGLICAETEMKYQTAKICISVCRSHDESVYDYFKELFRRIVTLAQL
                     ILDSCPDDVAPPPPADASYKFDFRVSYLPLLEFVVVKCRWLDIRYEAWLIIWRLATAR
                     AEPVARDSLHLIGRRMIEREHNVKMDEVTRDNAGLFSLPAEEMRVKDYTVDARFADLI
                     TNATAAAADRNVDVDGGPTKVQVPYTQRLLLRCGSCELDDLAGWMENRPLPSS"
     gene            1338162..1338234
                     /locus_tag="C_lini_390-1_FUN_000298"
     tRNA            1338162..1338234
                     /locus_tag="C_lini_390-1_FUN_000298"
                     /product="tRNA-Lys"
     gene            1339013..1340557
                     /locus_tag="C_lini_390-1_FUN_000299"
     mRNA            1339013..1340557
                     /locus_tag="C_lini_390-1_FUN_000299"
                     /product="hypothetical protein"
     CDS             1339013..1340557
                     /locus_tag="C_lini_390-1_FUN_000299"
                     /codon_start=1
                     /product="hypothetical protein"
                     /protein_id="ncbi:C_lini_390-1_FUN_000299-T1"
                     /translation="MEFQRLPAEVLVEICRHLVVPMHSSRHGHGPVVRPETEEALACR
                     AALARLMRTCRNLHDVAGCVLYSGYYQLWHPSAAYRFLKTLDPHSHEPCYDTTTKRPP
                     DLLSFDDTRRHIVRHLDIHTNLDRRTLNSVPWTGQQGSIMNGTWIETMASRLGMPFPE
                     GWHTARHSGDENTGDHAAEHLNQLLLRYLSDLTSVNITLVFNWDFDVLEKWINEQQET
                     EQQTEDDGEVEPFAPFRNLRHLKVHLRCLEARSFNCLKVIIDSAPYLSTLEIYDSISY
                     RPQLHSRLEALRVLKFNQCAMDRNAMRFTLTAVPNITRFEYRHSNSSLIVGKHPALTP
                     RMLRHLLSNEYELTRPAPLNARGQLAKAVLPDLHLQLRALVVAFPVYEGMRPWGDDET
                     IDSLRHFAKLRSLSIDSDSIACTSPPEPRHMTISNLEDMVPEALEALEITRVGGYFRE
                     LVETSLPSMARAVTKGRFGRLRRIDLLGCPDVKEVRNEVQLRLQRVFERRLGPMISVT
                     ILGEED"
     gene            complement(1340935..1342209)
                     /locus_tag="C_lini_390-1_FUN_000300"
     mRNA            complement(join(1340935..1341496,1341572..1341753,
                     1341958..1342209))
                     /locus_tag="C_lini_390-1_FUN_000300"
                     /product="hypothetical protein"
     CDS             complement(join(1340935..1341496,1341572..1341753,
                     1341958..1342209))
                     /locus_tag="C_lini_390-1_FUN_000300"
                     /codon_start=1
                     /product="hypothetical protein"
                     /protein_id="ncbi:C_lini_390-1_FUN_000300-T1"
                     /translation="MRIPPIDVLMNWPRPNYINPVDRGPWLLIIETAFLGLALTCLCL
                     RMYVRMFMIRQTWWDDWLMCAGTVFCIGVTVCVILGEKQAISMAAQTLFLFASGLCKL
                     SILASYLRLAAPGTWFQRLTWAIGSLVFTLTWVFLIVLWTQCMPIWHYWTLFADWGNC
                     IPEWPPLAGQGITNVLTDVAVYLLPMPTLFRLRMPLSQRISLVVLFGLGTVVVVAGVM
                     RTYWVLQVEIRYAVDPAYDLTWDGFNVWVWTALEVNLAIVCGCAPALRRLFTGGKQEK
                     TRPAHGSVPTIGCWGQKWKKGAQETQQGNTEDEYGLAVFRSRSMCAKESSVTKLV"
     gene            complement(1343260..1344891)
                     /locus_tag="C_lini_390-1_FUN_000301"
     mRNA            complement(join(1343260..1343715,1343770..1344891))
                     /locus_tag="C_lini_390-1_FUN_000301"
                     /product="hypothetical protein"
     CDS             complement(join(1343260..1343715,1343770..1344891))
                     /locus_tag="C_lini_390-1_FUN_000301"
                     /codon_start=1
                     /product="hypothetical protein"
                     /protein_id="ncbi:C_lini_390-1_FUN_000301-T1"
                     /db_xref="PFAM:PF07690"
                     /translation="MAPPPEAPGSDPEKRTPSAIDPAPGALTADDDLVSKHHIADESG
                     ALAASALNSAPLDDAQSRSILRKLDRRILPFLCVTYALQFIDKTSLGYSSVYGIIPDN
                     GLVGQQYSWASSIFYFGYLVAEYPGVAVLQRFPVAKFLGANIVLWGAILMTTAACSSF
                     AGLASVRFLLGATEATISPGFVAVTGMWWTRQEQAGRSALWVSFLGVGSFIGTLLAYG
                     IGHITGSLSPWKYIFLILGAMTVVWGVVFTLFVPDSPANVTWLTEQERVVAVQRVAAN
                     NTGTGRSRTFVMAQVVEAATDPAIIILGLISFVNAIASGGLAFGSLIIQGFGFSPLQT
                     TLMNLPLSTVQVVTQLGAGFLTSKISSSRLHIGTVAMIPPIIGTLLINQLHLDNKWGR
                     LVGVWLLGSYPVGFMVILGLLSTNIAGGTKRSVASGWVFVCYCIGQIAGPQFFKSKEA
                     PAYHNGIVAMLCGFILNLVLNQILRFIYVLENKKRDKLLEGKSEEEIAEMQREGEVLG
                     FEDATDKTNVSALTPAA"
     gene            1345953..1346219
                     /locus_tag="C_lini_390-1_FUN_000302"
     mRNA            1345953..1346219
                     /locus_tag="C_lini_390-1_FUN_000302"
                     /product="hypothetical protein"
     CDS             1345953..1346219
                     /locus_tag="C_lini_390-1_FUN_000302"
                     /codon_start=1
                     /product="hypothetical protein"
                     /protein_id="ncbi:C_lini_390-1_FUN_000302-T1"
                     /translation="MAKQKTAPVASSAQASDGGAPTDQQQQAGSGRPATQFEQLAGLL
                     VPPAWARRIIFVAVIIYLTPMLLAHWVETSTRIIRFIQSFTSGR"
     gene            complement(1346545..1348230)
                     /locus_tag="C_lini_390-1_FUN_000303"
     mRNA            complement(join(1346545..1347786,1347910..1348230))
                     /locus_tag="C_lini_390-1_FUN_000303"
                     /product="hypothetical protein"
     CDS             complement(join(1346545..1347786,1347910..1348230))
                     /locus_tag="C_lini_390-1_FUN_000303"
                     /codon_start=1
                     /product="hypothetical protein"
                     /protein_id="ncbi:C_lini_390-1_FUN_000303-T1"
                     /translation="MEIDDDMRPEPPVLERDGFQLSQDRRPTVAGIERMDSRRMAVLL
                     HPEHYPDKIRTQSERDEILDETRRLFVKPWFAAQLTHYGIKFAAKASLDRLWNALEKA
                     VDSGKCDFVPEAIERMQQRMCHDYEVMFREWEDQARSWDAAKKRRGDEAFARCTTPGQ
                     KADCDMDRFLEYYFLTDGKPDANKTTRPLALRSLTSLSKFQASVGLVPGLHAFSVGYP
                     GATCVGWDYTSVVALAYEEAGFVPQGTKETPKIGGRAPRANVTKTRDAIWEETMESHR
                     RYLSQRAGHDKKKGKRAAFDTEQCKGSYIIRCKAADAHNEDPRTPLTLDISITKGGTH
                     LAAHDFGLFEGTMVLSHSEEKLKFLDDIEGDQDSEAAQDDYESDVRGHESESDDDRKQ
                     KEPSLAQKVASGKRKATSAAEGGPTKQKGRKKKRRRTGMVPSLSRRVYYRMRGRETGE
                     GMIHDATEAGHLDFLDDRGAEFVGLAYEFPYIGRNVEFRGYKVSDAPRKKPEPWGSFS
                     SAAYEFARADRW"
     gene            1349164..1350614
                     /locus_tag="C_lini_390-1_FUN_000304"
     mRNA            join(1349164..1349494,1349644..1350614)
                     /locus_tag="C_lini_390-1_FUN_000304"
                     /product="hypothetical protein"
     CDS             join(1349164..1349494,1349644..1350614)
                     /locus_tag="C_lini_390-1_FUN_000304"
                     /note="MEROPS:MER0014418"
                     /codon_start=1
                     /product="hypothetical protein"
                     /protein_id="ncbi:C_lini_390-1_FUN_000304-T1"
                     /db_xref="PFAM:PF07687"
                     /translation="MSPAEDEDDFVFVSHADAHPAAGPSSPEHLDEISAVVADLADSL
                     WPVNKTIHDNPELGYREFIAHNALTSFMRTQPGWRVTPSAYGMATAWVAVWDSGRKGP
                     VVSFNAEMDCLPGIGHACGHNLIATASLAGALATATLLSRHRLPGKVVLYGTPAEEGG
                     GGKIRLLRAGAYADHAVDLNLISHPGIVADTALMRTSAYASLRAEFFGVEAHAAANPW
                     LGVNALDALVISYNAISVLRQQTMPGDVVQGNITHGGARPNIIHAYAAGDFVVRADSS
                     ARLAELRRKVDRCFAAGAEATGAKLRITPTGSYLDHVPNRVLGRSYARYFNALTDPGE
                     SGIPIDQDVDETRGRTMASTDQGDVSYAMPSLSVGFAIPPGEKGQGPHNPEFAEAAGT
                     RVAFERSLRVGKGLAGVAFDVYTKEGMLEEVKRAWKKDMGK"
     gene            complement(1350984..1352609)
                     /locus_tag="C_lini_390-1_FUN_000305"
     mRNA            complement(1350984..1352609)
                     /locus_tag="C_lini_390-1_FUN_000305"
                     /product="hypothetical protein"
     CDS             complement(1350984..1352609)
                     /locus_tag="C_lini_390-1_FUN_000305"
                     /codon_start=1
                     /product="hypothetical protein"
                     /protein_id="ncbi:C_lini_390-1_FUN_000305-T1"
                     /db_xref="PFAM:PF12430"
                     /db_xref="PFAM:PF12537"
                     /translation="MPWFSSSSCDESACAAVDPNAPSMVGLLFSLLPFTATFAAVAAI
                     ANQKIFPKLARVHDAHDGEDHYLPSHAPPSLRQVHAEHGQKSPRRRAAAVVFSVTIAL
                     ATVLGELILSEISDLVSRRAREVGLRFTVPTLLVLLVGVIPFLEIQSVVSGIGWKFQR
                     NSKGKIPRFAWGVQILAFCAWLFAFWSLGGLVGLDKTATAGGGILRACLERIGVIGIS
                     LMAMLSGFAAVSSPWHTLGAVSERRKRPVTDADISRKEAGLDATNEMLLTKRHRLQAL
                     ERKASEAQSASSSSGGFMGKMLGAVRGMGGDEAEMRALRLEIGGLETMEANLHSSLGM
                     MRSRQAADARAATPLGKVLAVPHYIFSLYCLYRILATTLATLRRAYYPSSSFSSSDPI
                     NRFLGLLARHWDPKLDQIAWARQISFLLSGVILAASANSVLQTFHLFSKWMPGLLYQA
                     QANLALLIGQITAVYVISAALLLRSNLPREMGSAVGDALEGALEPRFVDWWFEAWFLM
                     SCAVTGLGVWISRKIGSEDWDEYQSEEMGAKRM"
     gene            complement(1353445..1356265)
                     /locus_tag="C_lini_390-1_FUN_000306"
     mRNA            complement(join(1353445..1354038,1354236..1354617,
                     1355871..1356265))
                     /locus_tag="C_lini_390-1_FUN_000306"
                     /product="hypothetical protein"
     CDS             complement(join(1353445..1354038,1354236..1354617,
                     1355871..1356265))
                     /locus_tag="C_lini_390-1_FUN_000306"
                     /codon_start=1
                     /product="hypothetical protein"
                     /protein_id="ncbi:C_lini_390-1_FUN_000306-T1"
                     /translation="MSGPTPRSMLDIQSPDSDVSPKTQAQPSGKAESDYFTVESQPQR
                     KEEETKGGDAEPLSRVTTLSSIASPSPQSTTESFSAEWPRAESYGGRPRGSSVASLAF
                     APLRNPSLPQGSQKKTDKERIRASSPPPERFQSHVAFDNLPLGEATKSNTLSLTLDVR
                     HKGYQAQRRSRTFMVGVDEHAYSDYALQWLLDELVDDGDEVVCVRVIEKELRAAETNK
                     AYQDEAQKIMDSIVKRNGLNRAIKIVLEYASGKLHATFQQLYSPVPVVVVRPTEKREK
                     KKSKRKNDSERQTYVRMLSATGGKHEADSERSSMYNVEVHNTADEEAHQVAKALGLPA
                     AFDPTIKPVDLNALLHPRQQSTVSNLSQSSTAGPGRSSAPPSAAGDSDDDDEDEEDED
                     FEVFSGGQAINSDKLHKMEANEAAAFRQNRKTSLDSSASGADDDDDEDEDQDGESKVS
                     RNSSNS"
     gene            complement(1362525..1364147)
                     /locus_tag="C_lini_390-1_FUN_000307"
     mRNA            complement(join(1362525..1362608,1362675..1363715,
                     1363833..1364147))
                     /locus_tag="C_lini_390-1_FUN_000307"
                     /product="hypothetical protein"
     CDS             complement(join(1362525..1362608,1362675..1363715,
                     1363833..1364147))
                     /locus_tag="C_lini_390-1_FUN_000307"
                     /codon_start=1
                     /product="hypothetical protein"
                     /protein_id="ncbi:C_lini_390-1_FUN_000307-T1"
                     /db_xref="PFAM:PF10255"
                     /translation="MSGYQNGERPARAVDDDSDVEEEALVNDYKEQVQYEDNIGEDLE
                     QVSSLTMAQQTDDIQSRLAAAAQPLDFSAPLEVKFQSYDSYCSLFHFILNSEGPVDLE
                     PPSYYWAWDVIDEFIYQFNSFSSYRMRIARQGNNEEEMQVLKENPNTWGCYSVLNVLY
                     SLIQRSQITEQLAAMRRNEDPMAVAGEYGNKNLYRMLGYFSIIGLLRVHCLLGDFSLA
                     LKTLDDIELNKKAMFARVMAAHFTTYYYVGFSYMMMHRYADAIKMFSHILIYVSRTKN
                     FQKNAQYDSITKKNDQMYALIAICVAFHPTRLDDTIHSALREKYGDQLLKLQRGGPES
                     LPIFEELFRSACPKFISPVPPDFENPESNIDPVEHHLAVFMEEVKINMWSPTVKSYLR
                     LYTTMDLNKLAGFLEVKPDELRSWLLVNKQRTKQLRWTDHPSLLDGDLVNISDLDYAM
                     QGDLIHISEAKVGRKLVDWYLRNLSRTYA"
     gene            1365322..1368671
                     /locus_tag="C_lini_390-1_FUN_000308"
     mRNA            join(1365322..1365384,1365471..1368671)
                     /locus_tag="C_lini_390-1_FUN_000308"
                     /product="hypothetical protein"
     CDS             join(1365322..1365384,1365471..1368671)
                     /locus_tag="C_lini_390-1_FUN_000308"
                     /note="BUSCO:EOG09260BSW"
                     /codon_start=1
                     /product="hypothetical protein"
                     /protein_id="ncbi:C_lini_390-1_FUN_000308-T1"
                     /db_xref="PFAM:PF00009"
                     /db_xref="PFAM:PF00679"
                     /db_xref="PFAM:PF14492"
                     /translation="MPVVTPDKLASLQMHASDVRNICILAHVDHGKTSLTDALLATNG
                     IISPKLAGKIRYLDSRPDEQLRGITMESSAISLYFSMLRRSAPDAEPEAKEYLINLID
                     SPGHIDFSSEVSTASRLCDGAVVLVDAVEGVCSQTVTVLRQSWTEKLKPLLVINKIDR
                     LVTELKMSPAEAYTHLSKILEQVNAVLGSFFQGERMEEDLNWRERMEERVQAAAAREA
                     DADATTESGELQFQERDDEDLYFAPEKNNVIFSSAIDGWAFTVRQFASLYEKKLGIKR
                     GTMEKVLWGSFYLDPKTKKILGQKHLKGRNLKPMFVQLVLEPIWTVYQATVGGDQGRG
                     DPALLGKITKSLGLTIPPHIMRSRDPRLLLTTVFSSWLPLSTAMLVSVIESLPSPPVA
                     QAERLPEMLESVPGADSVDEQIKDAMVSFKTGPSDPVVAYVSKMVSVPESELPHKKRK
                     PGQLTPDEARELARKKRAEAARAQAAAPSAAANGIDDLTTALEEVDLDGYAPEHEEKE
                     VDPEHLIGFARMYSGTLSVGDPLWVIPPKWSPANPNASPQPKQITVTALYMLMGRNLE
                     SLESVPAGVVFGIGGLEGHLLKNGTLCSRLDGAVNLAGVATLGKPIVRVALEPVNPAD
                     LDKMIHGLRLLVQSDPCAEYEQFGSGEHVLLTAGELHLERCLTDLKERFARCDIQAGA
                     PIVPYRETIVRADEMRPPANKDLGRGVVVGTTSSKQVSIRLQVRPLPADATDFLLKNG
                     DVIKRMYSDRTAASQGGDSTPAAEATSESATAVTEEKIDIDTDVTAAAKIMSLDDFRS
                     GLQSALESTRGGREHFKSAVDRIAAFGPRRTGPNLLIDSTKEGLLTKLFSPFAEREGS
                     AAPQADEVLRPVHVADKIPYAFQLATAQGPLCHEPVQGIAVFIEDVVINAAEDDEPAS
                     APTARDRLPRLTGEVIKTVTASLRAGMLDWSPRLMLALYTVEIQASTEVLGRVYDVLT
                     RRRGRVLAEAMKEGTPFFTIQAVLPVAESFGFADEMRKRTSGAAQPQLIFAGYEVLDE
                     DPFWVPFTEDDLEDLGELADKENVAKRYMDGVRRKKGLLVEGRNVARDAEKQKTLKR"
     gene            complement(1370058..1372295)
                     /locus_tag="C_lini_390-1_FUN_000309"
     mRNA            complement(join(1370058..1371334,1371390..1371686,
                     1371747..1371845,1371970..1372011,1372157..1372213,
                     1372292..1372295))
                     /locus_tag="C_lini_390-1_FUN_000309"
                     /product="hypothetical protein"
     CDS             complement(join(1370058..1371334,1371390..1371686,
                     1371747..1371845,1371970..1372011,1372157..1372213,
                     1372292..1372295))
                     /locus_tag="C_lini_390-1_FUN_000309"
                     /codon_start=1
                     /product="hypothetical protein"
                     /protein_id="ncbi:C_lini_390-1_FUN_000309-T1"
                     /db_xref="PFAM:PF00076"
                     /translation="MAPKKKEQVKMALGDFLQDSSYGGSWADEVEDTYSTQALPATDR
                     AGYRPSQGGWGSGAGAGGDRSERRDYGGYSSIRENLPQKLPERPPYTAHLGNLSYDAT
                     EETVNEFFEGCDIVSVRIIEDREQQRPKGFAYAEFKDLEGLKQALTLDGQTFQGRAIR
                     IKIADPPRSGDRGGESNRDFSDWSRKGPLPDLPGRGGNDRRPSDFGERRGPREPREPR
                     EDDGKVRDFGNWERRGPLSPVAPKEDGSREGSRPRTNDGPREFRDRHQSPAAWGEGQA
                     PRQDRQDSRPPRPERVPTAAEKDNQWRSNMRPDASGKSASQSRDGSEAPSSPAAAPAA
                     PVGRPKLNLAKRTVSEAPDAASATSSDSKASPFGAARPIDTAAKERLIEEKKQQQLKE
                     KREAEEKAKEERRLAKEAAAKEAEEKAAQEAADKANGEREEAAKAEAAKEAETEAPKE
                     QAPEQAPKEGDVPKEASGSDEQKAPVRSREPREPREPREPREPREPKEAPKSRAAEAN
                     SWRSAGAPRGPPSGPRGGRGGPRGGGRFEGGRPPRSNGPAPEKQSSPASASAEAADSD
                     APVEDDGWTTVPNKGRRNVGPRGAA"
     gene            1373313..1374189
                     /locus_tag="C_lini_390-1_FUN_000310"
     mRNA            join(1373313..1373430,1373537..1373650,1373707..1373823,
                     1373873..1374189)
                     /locus_tag="C_lini_390-1_FUN_000310"
                     /product="hypothetical protein"
     CDS             join(1373313..1373430,1373537..1373650,1373707..1373823,
                     1373873..1374189)
                     /locus_tag="C_lini_390-1_FUN_000310"
                     /codon_start=1
                     /product="hypothetical protein"
                     /protein_id="ncbi:C_lini_390-1_FUN_000310-T1"
                     /translation="MTDDAKDNTPDQRGRQRRGLLPPGLVDLMGPPLKVGALTGTIGM
                     FSGIAAGIIRDSTPALFALASGIQWFALGSSYWLSRTVVMSAWGGEATLSNSSKVQAS
                     AVAGGTAGMVGGLIRGPKNIIPGVLVFSLIGGSGQAFYNSVQGRPEATEKRKSIFESS
                     WSPLKKLSDDEYRDMIEEKMLKIDAEIALIDDKIAELRAAKEANPPPPHQEAPQQPPP
                     STS"
     gene            1377717..1386653
                     /locus_tag="C_lini_390-1_FUN_000311"
     mRNA            1377717..1386653
                     /locus_tag="C_lini_390-1_FUN_000311"
                     /product="hypothetical protein"
     CDS             1377717..1386653
                     /locus_tag="C_lini_390-1_FUN_000311"
                     /codon_start=1
                     /product="hypothetical protein"
                     /protein_id="ncbi:C_lini_390-1_FUN_000311-T1"
                     /db_xref="PFAM:PF10293"
                     /db_xref="PFAM:PF10305"
                     /db_xref="PFAM:PF10344"
                     /db_xref="PFAM:PF10347"
                     /db_xref="PFAM:PF10351"
                     /db_xref="PFAM:PF10359"
                     /translation="MALLNPTFVFGVVVLLYLSSFILFAVVRILTGISIQRIGYFSLR
                     RLAYTPRDGFKIEVRGLGLNVHRPTFAQPTWLSVVISELTVTIDIAELEGKKSDDSST
                     DSDNSDAEEETETQLPEQPKVPLLRRGTGGPPSRSETWKHLMKLKDRMKRAHRKLNWL
                     RMVDVVASNSTIKIVDVGDVQFGSLTVAVDTRRKMVDRARFFFQSRTDKNKLKQRQAE
                     WIMTLRSVLFTPEGKESLEILDNATLNIHGFLYEALDGLRDAAIALKLGRVHIPYDDV
                     QLCADRLKQCKLAARSSPLSDEPADVFMDKIIHEVAQPGSTHQELIQTVSDSKEFISS
                     ILRGVKEVQFAVSFVGMTKRVESVKPSAKPVMLNASMKEVGIDLHRLDPKSPSHRMYF
                     PSKDIAHEALAAALSISVGVDDGDGKPERLIYIPMATTTVKTTLPSKTVEMAQDVGAE
                     ERNANILFANSVVTSPSVDLDPRHLPLLVAMLKPKSSKRPRTNRQPRHMLISRLLPKA
                     NIKFTMHEPVLRVTLPAVDQHAASDDFDLIISSISSISLDMESFHSTVEDLHYSLAST
                     MRIQSHELYYQTSSSNRFDLIQTESFELKVQLSATPDVHVVASGNLQTFSIKMVRPEI
                     TDGLRQIVRQLRMNVEPEKRSNSHTSTKKQNFLRAMPSWLLQLQLQASDFSVEIAGID
                     EDISDDTRGVSLQLDEFSAEYRAQRLDGLQRRPSRRRANSRTVAPDSDLLKSPISPPP
                     RKKQQNEGDGRRVTFHVRGLEAYIVESEDRVELEPFVNMPRFEVAFQAMSDQQGPIFH
                     IHAGIRTVLLQYSLFRHYSVGVAIMILRKAFMRSGQDVGSPPMSPTTPRKEASDFLAP
                     PMSPEPSFADMTEYSTVTPELVAIDLKAALVQVKAELPNDPQLMLQVYGVEAGRHRWT
                     SPFLASKLVRLYVQPPRMRTTWARMISIKGGRVDYRKSRRKLHNGSFHEDKMIDVNSD
                     AIRFAVPHEVQVNRISDNVINTLKSIKQLHHRFKTGTNEYILDKVPGGPKNVPKVSVR
                     TRSLLFELEDGAFEWKLGMIYRAGRVEQMQRLAREEAFQVKRKKIREEESRKESGKLR
                     ARSLFHRGRQQNGASWARSQSADGRRPSTDQRSRGRAPRYDPDGGGIGLTGSASIAEQ
                     EARARLDAYNAESWKKRIDRFYVMAKNGMKEVRGLFWGPDQLPDDLEDTENILEVPQR
                     PALMSALITDLQFVIDKPTFAMKDLPDFIHSVGKGMPKDMKYGLLVPMHVSIDLSEAR
                     ISLRDYPLPLIHIPSLRAGQSTRLPAMSLKTNFVIAEEFRGMESTRRIKVNIVPPRNH
                     EPGGSSEGSFAIDVRRTIGPVKSYSNMRIEINTALPTRITWGPAYQPAIQDMMMVIES
                     FTKPQVDLSERVGFWDKIRLNFHSRIHVAWRGDGDMHLALKGTRDPYCVTGNGAGFLM
                     CWRNDVKWNINADDDPKRFMTVDSGEYVLAIPDYSHQVREAAMRTGEDDSLLSEDSYK
                     SGASFKKVVMKLSGKVQWMTGVVFERAIQDGRRSFEFRPHYDIVLRAPHHVKLDDQPY
                     DAFRGFRSQHIHLSVAVRAPVDRDWMADNVEPSRSYNTVHCTPRFFTHFFSWWSLFGG
                     AMALPIRQGSLWPGRARNSKKFGKHLSTIKYNLLLAPLFLSHIYKHKDAEDASDSGVS
                     ATGLKVRFDSFMLDLHQRREEFNTRDRGRKTKGKTSGIKLHAAQLDLAAADVRAVSAS
                     IRGTTTEAIKKGTIASLIANQSEDSADLSRFTIPDNDLSWIDMDDFVELDWILPTEPN
                     PDTKILPLAFAPRLTYFRQTDIGGVISGDPDRKSPFGDEPTHFCIMSHDDDPRRVQAQ
                     LIQERLDQLEIQIENYGRSLGDAELRVVRDDAKDPKLVAAFESLQQQGAILQRKKTYL
                     QNMLRQMNSKSPVDGSSFFKRENGSSKFEDSVQLEDDSLTIPSGAEFESDFNNRFVIH
                     NLHFKWNNTLRNIVLRYIHQVSQRRGFVYYLSRPAVKFILDIVEEQYKAKQNPKPASK
                     NRTPTGGATAGASPDLDAAEREFKQDIEDRIKNILKDGRNYVNADGKGGDDVPNVPIE
                     DLSSGISDEFTPQNSYHVRLIAPQIQLQSDKNKKNVVILTSKGMELKVVEVMDKKRLA
                     DVVSGLVQRRFLVNMDSTQFFVTHQSYFSEIVTTYAGSRYGTPATSSWPPWVPMEVMF
                     DFETDPFGFNRVVQKTSAMLRYEKYNTLRLKYNDEVNTEGAGDPSHSNNERKMDNLWV
                     EFPQARALCNSGDYYAMYVIVLDLLMYNEPLEKTRSERLEKIMLASDFSDLSGTPEMV
                     EKLQERIRQLQDIKSHFQIYSKYMDQRGWEDRLVLERDLAACEDELFFMMKAITSSQR
                     RYETNSESNALLRWSITARDTVWHMLRDNKEPLVELQLKDVEYDRTDNADGSHINLIR
                     VGKVFGLNLLPDAMYPEIIAPYVDGDKSTADLGNQEMIRVYWYMLEAIAGIPVMDHFE
                     VNLFPMKIQLEREVGKRIFEYIFPGIDGDNKTKNDSPFMLKHTPAEDEEEDDDSLSGS
                     GRLTASDKDGFNTRPGSLELRLHPTLNSDSPTKSISSKKSLTVNTGEGQGHTFRLFRS
                     VGTGKVPSKKPSYESLKSTKEPRPGIGRTSTGFSSKESAAVSDSKKSRFGLRKESKAE
                     ENKPSDDLTKMMSRASNYMTFAHIKMPSVVLCLSYKGKDNRNVEDVHDFVFRMPAVEW
                     RNKTWSNLDLALALKKAVIKALISHTGAIIGNKFKHRPSGAQASKLRELATGSSLIAP
                     TPSSSSQHDADSINNSDDSSSLYGNSPVDYSRSPPRSRHGSSASSIPIPRSTSRSSSV
                     ASGRSQWTGGSSSQQPTVPSFLMMTPPTPLDSRAPTQGLGFELLRPSSRSSLAPFDQA
                     GGGTMRSLSRSGTGAEPGDRRRSAGSAFLRDKINQLTHRKRDGAQQKESSQKQESQRE
                     ETPEAEEEPNAVAPDSPKSSKRFQGLSSRVKTGQ"
     gene            1394980..1396395
                     /locus_tag="C_lini_390-1_FUN_000312"
     mRNA            1394980..1396395
                     /locus_tag="C_lini_390-1_FUN_000312"
                     /product="hypothetical protein"
     CDS             1394980..1396395
                     /locus_tag="C_lini_390-1_FUN_000312"
                     /codon_start=1
                     /product="hypothetical protein"
                     /protein_id="ncbi:C_lini_390-1_FUN_000312-T1"
                     /translation="MAKRKDARRETTKLAPSSPPRTTTSVTTRPTTPTTPVQIPSKAR
                     SNPSHGSHRHAQRKPLRPRDVHSPDAVPPAMLALLAVTDIPRPRRTLRQRFSRDQHMT
                     LEAVIERQQVCEKELSLTFGSKSPMDLLLSPPDDLTDDDMSISDSGLGSVLSTRTVSV
                     ESVPSLGDSFSTDTLSSVESPYGFSPRRKRSRQPRRSLEPVSSPPGQPEDHPLSRDRV
                     NVDDLDFRVFDESQDEEDTKSEFSFSDYTFPLRPLKSAFKSNLTASLRALRSAARSIS
                     AINFSSIPPDDFLTRSILTIDPKVPYTDERRPPVLEEEPSAALRRYLNPTTNARIEPH
                     TPTATATGTRSFTASIQMQTYKVQRSRSTPPTSIRSPSPTTSASTTQSPTLPYQPPAQ
                     SPNQTAFTYPPGGMRQREMRENSDFIRIAVMEMAMRKQGKLDDQRPGRARWALPPRKA
                     NVRAYEVGADGVPARWIPASN"
     gene            complement(1404085..1405191)
                     /gene="RRI1"
                     /locus_tag="C_lini_390-1_FUN_000313"
     mRNA            complement(join(1404085..1405088,1405167..1405191))
                     /gene="RRI1"
                     /locus_tag="C_lini_390-1_FUN_000313"
                     /product="COP9 signalosome catalytic subunit rri1"
     CDS             complement(join(1404085..1405088,1405167..1405191))
                     /gene="RRI1"
                     /locus_tag="C_lini_390-1_FUN_000313"
                     /note="MEROPS:MER0022069;
                     BUSCO:EOG09263RDD"
                     /codon_start=1
                     /product="COP9 signalosome catalytic subunit rri1"
                     /protein_id="ncbi:C_lini_390-1_FUN_000313-T1"
                     /db_xref="PFAM:PF01398"
                     /db_xref="PFAM:PF18323"
                     /translation="METALKSWELDNNVKLVDPKRDALYNLDLDAQKEAMNARPWALN
                     PNHFKNVRISAVALIKMVMHARSGGNLEVMGLMQGYVNGDTFIVTDAFRLPVEGTETR
                     VNAQGDAEEYMVEYLSLCREQGRMENVVGWYHSHPGYGCWLSGIDVGTQALQQQFQEP
                     FLAVVIDPDRTINAGKVEIGAFRTYPENYVKEKEGGGGAVTSDGWQEVPLAKAAEFGA
                     HASKYYSLEVSHFKSTLESHLLELLWHKYWVQTLSQSPLITNRDYGNKQMLDLASRIK
                     ETTTQVARQARGASGPNAHVVGTRKVDGLIAKLVKDSNTVATQERTGLVSMEVKKKIF
                     NDVGANAS"
     gene            complement(1406666..1407290)
                     /locus_tag="C_lini_390-1_FUN_000314"
     mRNA            complement(join(1406666..1407175,1407243..1407290))
                     /locus_tag="C_lini_390-1_FUN_000314"
                     /product="hypothetical protein"
     CDS             complement(join(1406666..1407175,1407243..1407290))
                     /locus_tag="C_lini_390-1_FUN_000314"
                     /codon_start=1
                     /product="hypothetical protein"
                     /protein_id="ncbi:C_lini_390-1_FUN_000314-T1"
                     /translation="MPVLAAPQAANIEAREPHHRGKKTKAKNAKANSNNNKRDELAVE
                     DDEDAGLETRAIEAREPHHRGKKTKAKNAKANNNNNNKRDELAVEDDEDADLETRNIE
                     ARHHRGKKTKAKQAKTNNNNNKRDKLAVEDDEDAALETRNIEAREPHHRGKKTKAKNA
                     KANNNNNKRDEFADDEDLEARAFTA"
     gene            1409609..1410806
                     /locus_tag="C_lini_390-1_FUN_000315"
     mRNA            join(1409609..1409939,1410007..1410132,1410237..1410470,
                     1410613..1410806)
                     /locus_tag="C_lini_390-1_FUN_000315"
                     /product="hypothetical protein"
     CDS             join(1409609..1409939,1410007..1410132,1410237..1410470,
                     1410613..1410806)
                     /locus_tag="C_lini_390-1_FUN_000315"
                     /codon_start=1
                     /product="hypothetical protein"
                     /protein_id="ncbi:C_lini_390-1_FUN_000315-T1"
                     /db_xref="PFAM:PF11807"
                     /translation="MSSEKLYRSVPHEEEEVESLAGSLSTESTETADGMTATTTTKSS
                     AWRRMRLGGEQHPCRDKARRLLRYWPWVAHAVLLTTSVTLFAASFCMRYGSHQNDDTV
                     YTKKYSSYSPAAGIVKYHTERYNLTPIMDWSPFVGAGYEVDRAWDHITNNIGDQMISH
                     AELTRLGLDPKSIKITNPITGEEGYRAGLEVFHQLHCLNLLRMSTFPEYYSDAEVGGD
                     VATDPEDLRGHVDHCLEALRLNLMCQADIGVFTFKMYPELPVERHWPDFSTLHTCRNF
                     DDIRNWALTHSVTFEDEE"
     gene            complement(1425023..1426309)
                     /locus_tag="C_lini_390-1_FUN_000316"
     mRNA            complement(1425023..1426309)
                     /locus_tag="C_lini_390-1_FUN_000316"
                     /product="hypothetical protein"
     CDS             complement(1425023..1426309)
                     /locus_tag="C_lini_390-1_FUN_000316"
                     /codon_start=1
                     /product="hypothetical protein"
                     /protein_id="ncbi:C_lini_390-1_FUN_000316-T1"
                     /translation="MSFTHDPRAAAAVAFKLAKRTDWPSWFIQLRFQGLQNGIWAYID
                     PSGEDAPDLAQPPERPPSIEALIAERHRQQEADFERRHIEWAARRRAHQTNEEEPTRE
                     TPATTNTIRDEHAARVRDYEIAVAERRNQVVAYRSVWNWVYSTVDQRILVTIQTDLVM
                     INNTSLQAFVRALEKHMAPTALATLTSVRDEYNAALERAGSSIAPAAWYDEWYHAFQR
                     AQSCRIPEVQGVLAARSFLEAVGRRMAPEWARTALIELITDEEMGRRTKSVVEYGHIF
                     NAIMTARQRQTAGGIRAGIFTTLGGREPPAQENSAPNDPEDGSGGTRGTNKKDGRDGS
                     GGSGAEKGSRKCPCGKAHRWPAITCGRLETAVKGRGAQRKTYLDEGERTMILDALWKN
                     EYGLLRQKLLDEGWVIDRDAAANGPVANDLPSRIMC"
     gene            complement(1437429..1439293)
                     /locus_tag="C_lini_390-1_FUN_000317"
     mRNA            complement(join(1437429..1437776,1437931..1438449,
                     1438582..1439066,1439140..1439293))
                     /locus_tag="C_lini_390-1_FUN_000317"
                     /product="hypothetical protein"
     CDS             complement(join(1437429..1437776,1437931..1438449,
                     1438582..1439066,1439140..1439293))
                     /locus_tag="C_lini_390-1_FUN_000317"
                     /codon_start=1
                     /product="hypothetical protein"
                     /protein_id="ncbi:C_lini_390-1_FUN_000317-T1"
                     /db_xref="PFAM:PF07690"
                     /translation="MPDWKAMFAPAPSLDVPGLETVDLADKEMERRIVRKQDLRILPW
                     ICVTYLLNYLDRVNLGNARTLNNDTPEDNIVTMLNLTGQRYNVAVALFFVPYVLMEFP
                     SNIMLKYFSPSKWISRIMVSWGIVTICTAAVTTYGGLLAVRIMLGLAEAGFFPGIMMY
                     LCFWYKPEERATRMAIFASSVAVAGAFGGLLATGISFLSRKGGLTGWQWLFILEGIPA
                     VIVGVMVWFMLPDYPQTAAWLTPEERAFAVKRLGPFAPSMKDKHWDGKVARKTVADPY
[truncated: 86,484,063 more chars]
