# Supplementary material for: Comparative Genomic Analysis of Colletotrichum lini Strains with Different Virulence on Flax
Source: J Fungi (Basel). 2023 Dec 31;10(1):32. doi: 10.3390/jof10010032 (PMC10817032; doi:10.3390/jof10010032)
Supplement: Supplementary file 1 [file jof-10-00032-s001.zip › C_lini_390-1.gff3]

##gff-version 3
scaffold_1	funannotate	gene	604	2427	.	-	.	ID=C_lini_390-1_FUN_000001;
scaffold_1	funannotate	mRNA	604	2427	.	-	.	ID=C_lini_390-1_FUN_000001-T1;Parent=C_lini_390-1_FUN_000001;product=hypothetical protein;Dbxref=PFAM:PF12013;
scaffold_1	funannotate	exon	604	2427	.	-	.	ID=C_lini_390-1_FUN_000001-T1.exon1;Parent=C_lini_390-1_FUN_000001-T1;
scaffold_1	funannotate	CDS	604	2427	.	-	0	ID=C_lini_390-1_FUN_000001-T1.cds;Parent=C_lini_390-1_FUN_000001-T1;
scaffold_1	funannotate	gene	6527	6607	.	+	.	ID=C_lini_390-1_FUN_000002;
scaffold_1	funannotate	tRNA	6527	6607	.	+	.	ID=C_lini_390-1_FUN_000002-T1;Parent=C_lini_390-1_FUN_000002;product=tRNA-Gly;
scaffold_1	funannotate	exon	6527	6607	.	+	.	ID=C_lini_390-1_FUN_000002-T1.exon1;Parent=C_lini_390-1_FUN_000002-T1;
scaffold_1	funannotate	gene	8211	11715	.	-	.	ID=C_lini_390-1_FUN_000003;
scaffold_1	funannotate	mRNA	8211	11715	.	-	.	ID=C_lini_390-1_FUN_000003-T1;Parent=C_lini_390-1_FUN_000003;product=hypothetical protein;
scaffold_1	funannotate	exon	11529	11715	.	-	.	ID=C_lini_390-1_FUN_000003-T1.exon1;Parent=C_lini_390-1_FUN_000003-T1;
scaffold_1	funannotate	exon	10162	11464	.	-	.	ID=C_lini_390-1_FUN_000003-T1.exon2;Parent=C_lini_390-1_FUN_000003-T1;
scaffold_1	funannotate	exon	8211	10023	.	-	.	ID=C_lini_390-1_FUN_000003-T1.exon3;Parent=C_lini_390-1_FUN_000003-T1;
scaffold_1	funannotate	CDS	11529	11715	.	-	0	ID=C_lini_390-1_FUN_000003-T1.cds;Parent=C_lini_390-1_FUN_000003-T1;
scaffold_1	funannotate	CDS	10162	11464	.	-	2	ID=C_lini_390-1_FUN_000003-T1.cds;Parent=C_lini_390-1_FUN_000003-T1;
scaffold_1	funannotate	CDS	8211	10023	.	-	1	ID=C_lini_390-1_FUN_000003-T1.cds;Parent=C_lini_390-1_FUN_000003-T1;
scaffold_1	funannotate	gene	11860	14560	.	-	.	ID=C_lini_390-1_FUN_000004;
scaffold_1	funannotate	mRNA	11860	14560	.	-	.	ID=C_lini_390-1_FUN_000004-T1;Parent=C_lini_390-1_FUN_000004;product=hypothetical protein;
scaffold_1	funannotate	exon	12188	14560	.	-	.	ID=C_lini_390-1_FUN_000004-T1.exon1;Parent=C_lini_390-1_FUN_000004-T1;
scaffold_1	funannotate	exon	11860	11868	.	-	.	ID=C_lini_390-1_FUN_000004-T1.exon2;Parent=C_lini_390-1_FUN_000004-T1;
scaffold_1	funannotate	CDS	12188	14560	.	-	0	ID=C_lini_390-1_FUN_000004-T1.cds;Parent=C_lini_390-1_FUN_000004-T1;
scaffold_1	funannotate	CDS	11860	11868	.	-	0	ID=C_lini_390-1_FUN_000004-T1.cds;Parent=C_lini_390-1_FUN_000004-T1;
scaffold_1	funannotate	gene	22435	23476	.	-	.	ID=C_lini_390-1_FUN_000005;
scaffold_1	funannotate	mRNA	22435	23476	.	-	.	ID=C_lini_390-1_FUN_000005-T1;Parent=C_lini_390-1_FUN_000005;product=hypothetical protein;
scaffold_1	funannotate	exon	23207	23476	.	-	.	ID=C_lini_390-1_FUN_000005-T1.exon1;Parent=C_lini_390-1_FUN_000005-T1;
scaffold_1	funannotate	exon	22881	23189	.	-	.	ID=C_lini_390-1_FUN_000005-T1.exon2;Parent=C_lini_390-1_FUN_000005-T1;
scaffold_1	funannotate	exon	22435	22848	.	-	.	ID=C_lini_390-1_FUN_000005-T1.exon3;Parent=C_lini_390-1_FUN_000005-T1;
scaffold_1	funannotate	CDS	23207	23476	.	-	0	ID=C_lini_390-1_FUN_000005-T1.cds;Parent=C_lini_390-1_FUN_000005-T1;
scaffold_1	funannotate	CDS	22881	23189	.	-	0	ID=C_lini_390-1_FUN_000005-T1.cds;Parent=C_lini_390-1_FUN_000005-T1;
scaffold_1	funannotate	CDS	22435	22848	.	-	0	ID=C_lini_390-1_FUN_000005-T1.cds;Parent=C_lini_390-1_FUN_000005-T1;
scaffold_1	funannotate	gene	23480	25517	.	-	.	ID=C_lini_390-1_FUN_000006;
scaffold_1	funannotate	mRNA	23480	25517	.	-	.	ID=C_lini_390-1_FUN_000006-T1;Parent=C_lini_390-1_FUN_000006;product=hypothetical protein;
scaffold_1	funannotate	exon	25445	25517	.	-	.	ID=C_lini_390-1_FUN_000006-T1.exon1;Parent=C_lini_390-1_FUN_000006-T1;
scaffold_1	funannotate	exon	25042	25239	.	-	.	ID=C_lini_390-1_FUN_000006-T1.exon2;Parent=C_lini_390-1_FUN_000006-T1;
scaffold_1	funannotate	exon	23480	23982	.	-	.	ID=C_lini_390-1_FUN_000006-T1.exon3;Parent=C_lini_390-1_FUN_000006-T1;
scaffold_1	funannotate	CDS	25445	25517	.	-	0	ID=C_lini_390-1_FUN_000006-T1.cds;Parent=C_lini_390-1_FUN_000006-T1;
scaffold_1	funannotate	CDS	25042	25239	.	-	2	ID=C_lini_390-1_FUN_000006-T1.cds;Parent=C_lini_390-1_FUN_000006-T1;
scaffold_1	funannotate	CDS	23480	23982	.	-	2	ID=C_lini_390-1_FUN_000006-T1.cds;Parent=C_lini_390-1_FUN_000006-T1;
scaffold_1	funannotate	gene	25703	26401	.	-	.	ID=C_lini_390-1_FUN_000007;
scaffold_1	funannotate	mRNA	25703	26401	.	-	.	ID=C_lini_390-1_FUN_000007-T1;Parent=C_lini_390-1_FUN_000007;product=hypothetical protein;
scaffold_1	funannotate	exon	26324	26401	.	-	.	ID=C_lini_390-1_FUN_000007-T1.exon1;Parent=C_lini_390-1_FUN_000007-T1;
scaffold_1	funannotate	exon	26040	26303	.	-	.	ID=C_lini_390-1_FUN_000007-T1.exon2;Parent=C_lini_390-1_FUN_000007-T1;
scaffold_1	funannotate	exon	25703	25945	.	-	.	ID=C_lini_390-1_FUN_000007-T1.exon3;Parent=C_lini_390-1_FUN_000007-T1;
scaffold_1	funannotate	CDS	26324	26401	.	-	0	ID=C_lini_390-1_FUN_000007-T1.cds;Parent=C_lini_390-1_FUN_000007-T1;
scaffold_1	funannotate	CDS	26040	26303	.	-	0	ID=C_lini_390-1_FUN_000007-T1.cds;Parent=C_lini_390-1_FUN_000007-T1;
scaffold_1	funannotate	CDS	25703	25945	.	-	0	ID=C_lini_390-1_FUN_000007-T1.cds;Parent=C_lini_390-1_FUN_000007-T1;
scaffold_1	funannotate	gene	36019	36521	.	+	.	ID=C_lini_390-1_FUN_000008;
scaffold_1	funannotate	mRNA	36019	36521	.	+	.	ID=C_lini_390-1_FUN_000008-T1;Parent=C_lini_390-1_FUN_000008;product=hypothetical protein;
scaffold_1	funannotate	exon	36019	36292	.	+	.	ID=C_lini_390-1_FUN_000008-T1.exon1;Parent=C_lini_390-1_FUN_000008-T1;
scaffold_1	funannotate	exon	36505	36521	.	+	.	ID=C_lini_390-1_FUN_000008-T1.exon2;Parent=C_lini_390-1_FUN_000008-T1;
scaffold_1	funannotate	CDS	36019	36292	.	+	0	ID=C_lini_390-1_FUN_000008-T1.cds;Parent=C_lini_390-1_FUN_000008-T1;
scaffold_1	funannotate	CDS	36505	36521	.	+	2	ID=C_lini_390-1_FUN_000008-T1.cds;Parent=C_lini_390-1_FUN_000008-T1;
scaffold_1	funannotate	gene	37272	37879	.	+	.	ID=C_lini_390-1_FUN_000009;
scaffold_1	funannotate	mRNA	37272	37879	.	+	.	ID=C_lini_390-1_FUN_000009-T1;Parent=C_lini_390-1_FUN_000009;product=hypothetical protein;Dbxref=PFAM:PF12511;
scaffold_1	funannotate	exon	37272	37512	.	+	.	ID=C_lini_390-1_FUN_000009-T1.exon1;Parent=C_lini_390-1_FUN_000009-T1;
scaffold_1	funannotate	exon	37561	37746	.	+	.	ID=C_lini_390-1_FUN_000009-T1.exon2;Parent=C_lini_390-1_FUN_000009-T1;
scaffold_1	funannotate	exon	37806	37879	.	+	.	ID=C_lini_390-1_FUN_000009-T1.exon3;Parent=C_lini_390-1_FUN_000009-T1;
scaffold_1	funannotate	CDS	37272	37512	.	+	0	ID=C_lini_390-1_FUN_000009-T1.cds;Parent=C_lini_390-1_FUN_000009-T1;
scaffold_1	funannotate	CDS	37561	37746	.	+	2	ID=C_lini_390-1_FUN_000009-T1.cds;Parent=C_lini_390-1_FUN_000009-T1;
scaffold_1	funannotate	CDS	37806	37879	.	+	2	ID=C_lini_390-1_FUN_000009-T1.cds;Parent=C_lini_390-1_FUN_000009-T1;
scaffold_1	funannotate	gene	52230	53192	.	+	.	ID=C_lini_390-1_FUN_000010;
scaffold_1	funannotate	mRNA	52230	53192	.	+	.	ID=C_lini_390-1_FUN_000010-T1;Parent=C_lini_390-1_FUN_000010;product=hypothetical protein;Dbxref=PFAM:PF00194;
scaffold_1	funannotate	exon	52230	52683	.	+	.	ID=C_lini_390-1_FUN_000010-T1.exon1;Parent=C_lini_390-1_FUN_000010-T1;
scaffold_1	funannotate	exon	52737	52911	.	+	.	ID=C_lini_390-1_FUN_000010-T1.exon2;Parent=C_lini_390-1_FUN_000010-T1;
scaffold_1	funannotate	exon	52970	53192	.	+	.	ID=C_lini_390-1_FUN_000010-T1.exon3;Parent=C_lini_390-1_FUN_000010-T1;
scaffold_1	funannotate	CDS	52230	52683	.	+	0	ID=C_lini_390-1_FUN_000010-T1.cds;Parent=C_lini_390-1_FUN_000010-T1;
scaffold_1	funannotate	CDS	52737	52911	.	+	2	ID=C_lini_390-1_FUN_000010-T1.cds;Parent=C_lini_390-1_FUN_000010-T1;
scaffold_1	funannotate	CDS	52970	53192	.	+	1	ID=C_lini_390-1_FUN_000010-T1.cds;Parent=C_lini_390-1_FUN_000010-T1;
scaffold_1	funannotate	gene	61677	62185	.	-	.	ID=C_lini_390-1_FUN_000011;
scaffold_1	funannotate	mRNA	61677	62185	.	-	.	ID=C_lini_390-1_FUN_000011-T1;Parent=C_lini_390-1_FUN_000011;product=hypothetical protein;
scaffold_1	funannotate	exon	61982	62185	.	-	.	ID=C_lini_390-1_FUN_000011-T1.exon1;Parent=C_lini_390-1_FUN_000011-T1;
scaffold_1	funannotate	exon	61677	61925	.	-	.	ID=C_lini_390-1_FUN_000011-T1.exon2;Parent=C_lini_390-1_FUN_000011-T1;
scaffold_1	funannotate	CDS	61982	62185	.	-	0	ID=C_lini_390-1_FUN_000011-T1.cds;Parent=C_lini_390-1_FUN_000011-T1;
scaffold_1	funannotate	CDS	61677	61925	.	-	0	ID=C_lini_390-1_FUN_000011-T1.cds;Parent=C_lini_390-1_FUN_000011-T1;
scaffold_1	funannotate	gene	78127	78638	.	-	.	ID=C_lini_390-1_FUN_000012;
scaffold_1	funannotate	mRNA	78127	78638	.	-	.	ID=C_lini_390-1_FUN_000012-T1;Parent=C_lini_390-1_FUN_000012;product=hypothetical protein;
scaffold_1	funannotate	exon	78635	78638	.	-	.	ID=C_lini_390-1_FUN_000012-T1.exon1;Parent=C_lini_390-1_FUN_000012-T1;
scaffold_1	funannotate	exon	78127	78398	.	-	.	ID=C_lini_390-1_FUN_000012-T1.exon2;Parent=C_lini_390-1_FUN_000012-T1;
scaffold_1	funannotate	CDS	78635	78638	.	-	0	ID=C_lini_390-1_FUN_000012-T1.cds;Parent=C_lini_390-1_FUN_000012-T1;
scaffold_1	funannotate	CDS	78127	78398	.	-	2	ID=C_lini_390-1_FUN_000012-T1.cds;Parent=C_lini_390-1_FUN_000012-T1;
scaffold_1	funannotate	gene	79352	80215	.	-	.	ID=C_lini_390-1_FUN_000013;
scaffold_1	funannotate	mRNA	79352	80215	.	-	.	ID=C_lini_390-1_FUN_000013-T1;Parent=C_lini_390-1_FUN_000013;product=hypothetical protein;
scaffold_1	funannotate	exon	80097	80215	.	-	.	ID=C_lini_390-1_FUN_000013-T1.exon1;Parent=C_lini_390-1_FUN_000013-T1;
scaffold_1	funannotate	exon	79972	80040	.	-	.	ID=C_lini_390-1_FUN_000013-T1.exon2;Parent=C_lini_390-1_FUN_000013-T1;
scaffold_1	funannotate	exon	79799	79921	.	-	.	ID=C_lini_390-1_FUN_000013-T1.exon3;Parent=C_lini_390-1_FUN_000013-T1;
scaffold_1	funannotate	exon	79559	79630	.	-	.	ID=C_lini_390-1_FUN_000013-T1.exon4;Parent=C_lini_390-1_FUN_000013-T1;
scaffold_1	funannotate	exon	79352	79499	.	-	.	ID=C_lini_390-1_FUN_000013-T1.exon5;Parent=C_lini_390-1_FUN_000013-T1;
scaffold_1	funannotate	CDS	80097	80215	.	-	0	ID=C_lini_390-1_FUN_000013-T1.cds;Parent=C_lini_390-1_FUN_000013-T1;
scaffold_1	funannotate	CDS	79972	80040	.	-	1	ID=C_lini_390-1_FUN_000013-T1.cds;Parent=C_lini_390-1_FUN_000013-T1;
scaffold_1	funannotate	CDS	79799	79921	.	-	1	ID=C_lini_390-1_FUN_000013-T1.cds;Parent=C_lini_390-1_FUN_000013-T1;
scaffold_1	funannotate	CDS	79559	79630	.	-	1	ID=C_lini_390-1_FUN_000013-T1.cds;Parent=C_lini_390-1_FUN_000013-T1;
scaffold_1	funannotate	CDS	79352	79499	.	-	1	ID=C_lini_390-1_FUN_000013-T1.cds;Parent=C_lini_390-1_FUN_000013-T1;
scaffold_1	funannotate	gene	92268	93346	.	-	.	ID=C_lini_390-1_FUN_000014;
scaffold_1	funannotate	mRNA	92268	93346	.	-	.	ID=C_lini_390-1_FUN_000014-T1;Parent=C_lini_390-1_FUN_000014;product=hypothetical protein;Dbxref=PFAM:PF11051;note=CAZy:GT71;
scaffold_1	funannotate	exon	92839	93346	.	-	.	ID=C_lini_390-1_FUN_000014-T1.exon1;Parent=C_lini_390-1_FUN_000014-T1;
scaffold_1	funannotate	exon	92268	92785	.	-	.	ID=C_lini_390-1_FUN_000014-T1.exon2;Parent=C_lini_390-1_FUN_000014-T1;
scaffold_1	funannotate	CDS	92839	93346	.	-	0	ID=C_lini_390-1_FUN_000014-T1.cds;Parent=C_lini_390-1_FUN_000014-T1;
scaffold_1	funannotate	CDS	92268	92785	.	-	2	ID=C_lini_390-1_FUN_000014-T1.cds;Parent=C_lini_390-1_FUN_000014-T1;
scaffold_1	funannotate	gene	96887	98385	.	+	.	ID=C_lini_390-1_FUN_000015;
scaffold_1	funannotate	mRNA	96887	98385	.	+	.	ID=C_lini_390-1_FUN_000015-T1;Parent=C_lini_390-1_FUN_000015;product=hypothetical protein;Dbxref=PFAM:PF00067;
scaffold_1	funannotate	exon	96887	97133	.	+	.	ID=C_lini_390-1_FUN_000015-T1.exon1;Parent=C_lini_390-1_FUN_000015-T1;
scaffold_1	funannotate	exon	97191	97900	.	+	.	ID=C_lini_390-1_FUN_000015-T1.exon2;Parent=C_lini_390-1_FUN_000015-T1;
scaffold_1	funannotate	exon	97957	98385	.	+	.	ID=C_lini_390-1_FUN_000015-T1.exon3;Parent=C_lini_390-1_FUN_000015-T1;
scaffold_1	funannotate	CDS	96887	97133	.	+	0	ID=C_lini_390-1_FUN_000015-T1.cds;Parent=C_lini_390-1_FUN_000015-T1;
scaffold_1	funannotate	CDS	97191	97900	.	+	2	ID=C_lini_390-1_FUN_000015-T1.cds;Parent=C_lini_390-1_FUN_000015-T1;
scaffold_1	funannotate	CDS	97957	98385	.	+	0	ID=C_lini_390-1_FUN_000015-T1.cds;Parent=C_lini_390-1_FUN_000015-T1;
scaffold_1	funannotate	gene	99046	100130	.	-	.	ID=C_lini_390-1_FUN_000016;
scaffold_1	funannotate	mRNA	99046	100130	.	-	.	ID=C_lini_390-1_FUN_000016-T1;Parent=C_lini_390-1_FUN_000016;product=hypothetical protein;Dbxref=PFAM:PF05368,PFAM:PF03435;
scaffold_1	funannotate	exon	100050	100130	.	-	.	ID=C_lini_390-1_FUN_000016-T1.exon1;Parent=C_lini_390-1_FUN_000016-T1;
scaffold_1	funannotate	exon	99046	99990	.	-	.	ID=C_lini_390-1_FUN_000016-T1.exon2;Parent=C_lini_390-1_FUN_000016-T1;
scaffold_1	funannotate	CDS	100050	100130	.	-	0	ID=C_lini_390-1_FUN_000016-T1.cds;Parent=C_lini_390-1_FUN_000016-T1;
scaffold_1	funannotate	CDS	99046	99990	.	-	0	ID=C_lini_390-1_FUN_000016-T1.cds;Parent=C_lini_390-1_FUN_000016-T1;
scaffold_1	funannotate	gene	110319	111384	.	-	.	ID=C_lini_390-1_FUN_000017;
scaffold_1	funannotate	mRNA	110319	111384	.	-	.	ID=C_lini_390-1_FUN_000017-T1;Parent=C_lini_390-1_FUN_000017;product=hypothetical protein;Dbxref=PFAM:PF00248;
scaffold_1	funannotate	exon	111310	111384	.	-	.	ID=C_lini_390-1_FUN_000017-T1.exon1;Parent=C_lini_390-1_FUN_000017-T1;
scaffold_1	funannotate	exon	110319	111062	.	-	.	ID=C_lini_390-1_FUN_000017-T1.exon2;Parent=C_lini_390-1_FUN_000017-T1;
scaffold_1	funannotate	CDS	111310	111384	.	-	0	ID=C_lini_390-1_FUN_000017-T1.cds;Parent=C_lini_390-1_FUN_000017-T1;
scaffold_1	funannotate	CDS	110319	111062	.	-	0	ID=C_lini_390-1_FUN_000017-T1.cds;Parent=C_lini_390-1_FUN_000017-T1;
scaffold_1	funannotate	gene	111929	113241	.	-	.	ID=C_lini_390-1_FUN_000018;
scaffold_1	funannotate	mRNA	111929	113241	.	-	.	ID=C_lini_390-1_FUN_000018-T1;Parent=C_lini_390-1_FUN_000018;product=hypothetical protein;Dbxref=PFAM:PF03463,PFAM:PF03464,PFAM:PF03465;note=BUSCO:EOG09262NB1;
scaffold_1	funannotate	exon	113161	113241	.	-	.	ID=C_lini_390-1_FUN_000018-T1.exon1;Parent=C_lini_390-1_FUN_000018-T1;
scaffold_1	funannotate	exon	111929	113050	.	-	.	ID=C_lini_390-1_FUN_000018-T1.exon2;Parent=C_lini_390-1_FUN_000018-T1;
scaffold_1	funannotate	CDS	113161	113241	.	-	0	ID=C_lini_390-1_FUN_000018-T1.cds;Parent=C_lini_390-1_FUN_000018-T1;
scaffold_1	funannotate	CDS	111929	113050	.	-	0	ID=C_lini_390-1_FUN_000018-T1.cds;Parent=C_lini_390-1_FUN_000018-T1;
scaffold_1	funannotate	gene	115939	119113	.	+	.	ID=C_lini_390-1_FUN_000019;
scaffold_1	funannotate	mRNA	115939	119113	.	+	.	ID=C_lini_390-1_FUN_000019-T1;Parent=C_lini_390-1_FUN_000019;product=hypothetical protein;Dbxref=PFAM:PF00400;
scaffold_1	funannotate	exon	115939	116107	.	+	.	ID=C_lini_390-1_FUN_000019-T1.exon1;Parent=C_lini_390-1_FUN_000019-T1;
scaffold_1	funannotate	exon	116258	116397	.	+	.	ID=C_lini_390-1_FUN_000019-T1.exon2;Parent=C_lini_390-1_FUN_000019-T1;
scaffold_1	funannotate	exon	116459	116592	.	+	.	ID=C_lini_390-1_FUN_000019-T1.exon3;Parent=C_lini_390-1_FUN_000019-T1;
scaffold_1	funannotate	exon	116647	119113	.	+	.	ID=C_lini_390-1_FUN_000019-T1.exon4;Parent=C_lini_390-1_FUN_000019-T1;
scaffold_1	funannotate	CDS	115939	116107	.	+	0	ID=C_lini_390-1_FUN_000019-T1.cds;Parent=C_lini_390-1_FUN_000019-T1;
scaffold_1	funannotate	CDS	116258	116397	.	+	2	ID=C_lini_390-1_FUN_000019-T1.cds;Parent=C_lini_390-1_FUN_000019-T1;
scaffold_1	funannotate	CDS	116459	116592	.	+	0	ID=C_lini_390-1_FUN_000019-T1.cds;Parent=C_lini_390-1_FUN_000019-T1;
scaffold_1	funannotate	CDS	116647	119113	.	+	1	ID=C_lini_390-1_FUN_000019-T1.cds;Parent=C_lini_390-1_FUN_000019-T1;
scaffold_1	funannotate	gene	119588	120109	.	-	.	ID=C_lini_390-1_FUN_000020;
scaffold_1	funannotate	mRNA	119588	120109	.	-	.	ID=C_lini_390-1_FUN_000020-T1;Parent=C_lini_390-1_FUN_000020;product=hypothetical protein;Dbxref=PFAM:PF00085;
scaffold_1	funannotate	exon	119588	120109	.	-	.	ID=C_lini_390-1_FUN_000020-T1.exon1;Parent=C_lini_390-1_FUN_000020-T1;
scaffold_1	funannotate	CDS	119588	120109	.	-	0	ID=C_lini_390-1_FUN_000020-T1.cds;Parent=C_lini_390-1_FUN_000020-T1;
scaffold_1	funannotate	gene	122231	124860	.	+	.	ID=C_lini_390-1_FUN_000021;
scaffold_1	funannotate	mRNA	122231	124860	.	+	.	ID=C_lini_390-1_FUN_000021-T1;Parent=C_lini_390-1_FUN_000021;product=hypothetical protein;
scaffold_1	funannotate	exon	122231	122454	.	+	.	ID=C_lini_390-1_FUN_000021-T1.exon1;Parent=C_lini_390-1_FUN_000021-T1;
scaffold_1	funannotate	exon	122640	123115	.	+	.	ID=C_lini_390-1_FUN_000021-T1.exon2;Parent=C_lini_390-1_FUN_000021-T1;
scaffold_1	funannotate	exon	124332	124774	.	+	.	ID=C_lini_390-1_FUN_000021-T1.exon3;Parent=C_lini_390-1_FUN_000021-T1;
scaffold_1	funannotate	exon	124825	124860	.	+	.	ID=C_lini_390-1_FUN_000021-T1.exon4;Parent=C_lini_390-1_FUN_000021-T1;
scaffold_1	funannotate	CDS	122231	122454	.	+	0	ID=C_lini_390-1_FUN_000021-T1.cds;Parent=C_lini_390-1_FUN_000021-T1;
scaffold_1	funannotate	CDS	122640	123115	.	+	1	ID=C_lini_390-1_FUN_000021-T1.cds;Parent=C_lini_390-1_FUN_000021-T1;
scaffold_1	funannotate	CDS	124332	124774	.	+	2	ID=C_lini_390-1_FUN_000021-T1.cds;Parent=C_lini_390-1_FUN_000021-T1;
scaffold_1	funannotate	CDS	124825	124860	.	+	0	ID=C_lini_390-1_FUN_000021-T1.cds;Parent=C_lini_390-1_FUN_000021-T1;
scaffold_1	funannotate	gene	124977	125609	.	-	.	ID=C_lini_390-1_FUN_000022;
scaffold_1	funannotate	mRNA	124977	125609	.	-	.	ID=C_lini_390-1_FUN_000022-T1;Parent=C_lini_390-1_FUN_000022;product=hypothetical protein;
scaffold_1	funannotate	exon	125416	125609	.	-	.	ID=C_lini_390-1_FUN_000022-T1.exon1;Parent=C_lini_390-1_FUN_000022-T1;
scaffold_1	funannotate	exon	124977	125349	.	-	.	ID=C_lini_390-1_FUN_000022-T1.exon2;Parent=C_lini_390-1_FUN_000022-T1;
scaffold_1	funannotate	CDS	125416	125609	.	-	0	ID=C_lini_390-1_FUN_000022-T1.cds;Parent=C_lini_390-1_FUN_000022-T1;
scaffold_1	funannotate	CDS	124977	125349	.	-	1	ID=C_lini_390-1_FUN_000022-T1.cds;Parent=C_lini_390-1_FUN_000022-T1;
scaffold_1	funannotate	gene	126217	127744	.	-	.	ID=C_lini_390-1_FUN_000023;
scaffold_1	funannotate	mRNA	126217	127744	.	-	.	ID=C_lini_390-1_FUN_000023-T1;Parent=C_lini_390-1_FUN_000023;product=hypothetical protein;Dbxref=PFAM:PF12265,PFAM:PF00400;note=BUSCO:EOG09262DC1;
scaffold_1	funannotate	exon	127540	127744	.	-	.	ID=C_lini_390-1_FUN_000023-T1.exon1;Parent=C_lini_390-1_FUN_000023-T1;
scaffold_1	funannotate	exon	126217	127484	.	-	.	ID=C_lini_390-1_FUN_000023-T1.exon2;Parent=C_lini_390-1_FUN_000023-T1;
scaffold_1	funannotate	CDS	127540	127744	.	-	0	ID=C_lini_390-1_FUN_000023-T1.cds;Parent=C_lini_390-1_FUN_000023-T1;
scaffold_1	funannotate	CDS	126217	127484	.	-	2	ID=C_lini_390-1_FUN_000023-T1.cds;Parent=C_lini_390-1_FUN_000023-T1;
scaffold_1	funannotate	gene	128138	129425	.	+	.	ID=C_lini_390-1_FUN_000024;
scaffold_1	funannotate	mRNA	128138	129425	.	+	.	ID=C_lini_390-1_FUN_000024-T1;Parent=C_lini_390-1_FUN_000024;product=hypothetical protein;
scaffold_1	funannotate	exon	128138	128800	.	+	.	ID=C_lini_390-1_FUN_000024-T1.exon1;Parent=C_lini_390-1_FUN_000024-T1;
scaffold_1	funannotate	exon	129396	129425	.	+	.	ID=C_lini_390-1_FUN_000024-T1.exon2;Parent=C_lini_390-1_FUN_000024-T1;
scaffold_1	funannotate	CDS	128138	128800	.	+	0	ID=C_lini_390-1_FUN_000024-T1.cds;Parent=C_lini_390-1_FUN_000024-T1;
scaffold_1	funannotate	CDS	129396	129425	.	+	0	ID=C_lini_390-1_FUN_000024-T1.cds;Parent=C_lini_390-1_FUN_000024-T1;
scaffold_1	funannotate	gene	130828	132207	.	-	.	ID=C_lini_390-1_FUN_000025;
scaffold_1	funannotate	mRNA	130828	132207	.	-	.	ID=C_lini_390-1_FUN_000025-T1;Parent=C_lini_390-1_FUN_000025;product=hypothetical protein;
scaffold_1	funannotate	exon	130828	132207	.	-	.	ID=C_lini_390-1_FUN_000025-T1.exon1;Parent=C_lini_390-1_FUN_000025-T1;
scaffold_1	funannotate	CDS	130828	132207	.	-	0	ID=C_lini_390-1_FUN_000025-T1.cds;Parent=C_lini_390-1_FUN_000025-T1;
scaffold_1	funannotate	gene	133057	134702	.	-	.	ID=C_lini_390-1_FUN_000026;
scaffold_1	funannotate	mRNA	133057	134702	.	-	.	ID=C_lini_390-1_FUN_000026-T1;Parent=C_lini_390-1_FUN_000026;product=hypothetical protein;Dbxref=PFAM:PF00400,PFAM:PF08606;note=BUSCO:EOG092642I5;
scaffold_1	funannotate	exon	134690	134702	.	-	.	ID=C_lini_390-1_FUN_000026-T1.exon1;Parent=C_lini_390-1_FUN_000026-T1;
scaffold_1	funannotate	exon	134593	134637	.	-	.	ID=C_lini_390-1_FUN_000026-T1.exon2;Parent=C_lini_390-1_FUN_000026-T1;
scaffold_1	funannotate	exon	134104	134542	.	-	.	ID=C_lini_390-1_FUN_000026-T1.exon3;Parent=C_lini_390-1_FUN_000026-T1;
scaffold_1	funannotate	exon	133592	134049	.	-	.	ID=C_lini_390-1_FUN_000026-T1.exon4;Parent=C_lini_390-1_FUN_000026-T1;
scaffold_1	funannotate	exon	133057	133538	.	-	.	ID=C_lini_390-1_FUN_000026-T1.exon5;Parent=C_lini_390-1_FUN_000026-T1;
scaffold_1	funannotate	CDS	134690	134702	.	-	0	ID=C_lini_390-1_FUN_000026-T1.cds;Parent=C_lini_390-1_FUN_000026-T1;
scaffold_1	funannotate	CDS	134593	134637	.	-	2	ID=C_lini_390-1_FUN_000026-T1.cds;Parent=C_lini_390-1_FUN_000026-T1;
scaffold_1	funannotate	CDS	134104	134542	.	-	2	ID=C_lini_390-1_FUN_000026-T1.cds;Parent=C_lini_390-1_FUN_000026-T1;
scaffold_1	funannotate	CDS	133592	134049	.	-	1	ID=C_lini_390-1_FUN_000026-T1.cds;Parent=C_lini_390-1_FUN_000026-T1;
scaffold_1	funannotate	CDS	133057	133538	.	-	2	ID=C_lini_390-1_FUN_000026-T1.cds;Parent=C_lini_390-1_FUN_000026-T1;
scaffold_1	funannotate	gene	135046	135543	.	+	.	ID=C_lini_390-1_FUN_000027;
scaffold_1	funannotate	mRNA	135046	135543	.	+	.	ID=C_lini_390-1_FUN_000027-T1;Parent=C_lini_390-1_FUN_000027;product=hypothetical protein;Dbxref=PFAM:PF09349;
scaffold_1	funannotate	exon	135046	135543	.	+	.	ID=C_lini_390-1_FUN_000027-T1.exon1;Parent=C_lini_390-1_FUN_000027-T1;
scaffold_1	funannotate	CDS	135046	135543	.	+	0	ID=C_lini_390-1_FUN_000027-T1.cds;Parent=C_lini_390-1_FUN_000027-T1;
scaffold_1	funannotate	gene	135851	137412	.	-	.	ID=C_lini_390-1_FUN_000028;
scaffold_1	funannotate	mRNA	135851	137412	.	-	.	ID=C_lini_390-1_FUN_000028-T1;Parent=C_lini_390-1_FUN_000028;product=hypothetical protein;Dbxref=PFAM:PF13450,PFAM:PF01266,PFAM:PF01593;
scaffold_1	funannotate	exon	137155	137412	.	-	.	ID=C_lini_390-1_FUN_000028-T1.exon1;Parent=C_lini_390-1_FUN_000028-T1;
scaffold_1	funannotate	exon	137036	137084	.	-	.	ID=C_lini_390-1_FUN_000028-T1.exon2;Parent=C_lini_390-1_FUN_000028-T1;
scaffold_1	funannotate	exon	135851	136980	.	-	.	ID=C_lini_390-1_FUN_000028-T1.exon3;Parent=C_lini_390-1_FUN_000028-T1;
scaffold_1	funannotate	CDS	137155	137412	.	-	0	ID=C_lini_390-1_FUN_000028-T1.cds;Parent=C_lini_390-1_FUN_000028-T1;
scaffold_1	funannotate	CDS	137036	137084	.	-	0	ID=C_lini_390-1_FUN_000028-T1.cds;Parent=C_lini_390-1_FUN_000028-T1;
scaffold_1	funannotate	CDS	135851	136980	.	-	2	ID=C_lini_390-1_FUN_000028-T1.cds;Parent=C_lini_390-1_FUN_000028-T1;
scaffold_1	funannotate	gene	138312	139505	.	-	.	ID=C_lini_390-1_FUN_000029;
scaffold_1	funannotate	mRNA	138312	139505	.	-	.	ID=C_lini_390-1_FUN_000029-T1;Parent=C_lini_390-1_FUN_000029;product=hypothetical protein;
scaffold_1	funannotate	exon	139369	139505	.	-	.	ID=C_lini_390-1_FUN_000029-T1.exon1;Parent=C_lini_390-1_FUN_000029-T1;
scaffold_1	funannotate	exon	138312	139107	.	-	.	ID=C_lini_390-1_FUN_000029-T1.exon2;Parent=C_lini_390-1_FUN_000029-T1;
scaffold_1	funannotate	CDS	139369	139505	.	-	0	ID=C_lini_390-1_FUN_000029-T1.cds;Parent=C_lini_390-1_FUN_000029-T1;
scaffold_1	funannotate	CDS	138312	139107	.	-	1	ID=C_lini_390-1_FUN_000029-T1.cds;Parent=C_lini_390-1_FUN_000029-T1;
scaffold_1	funannotate	gene	146213	147245	.	+	.	ID=C_lini_390-1_FUN_000030;Name=COX4;
scaffold_1	funannotate	mRNA	146213	147245	.	+	.	ID=C_lini_390-1_FUN_000030-T1;Parent=C_lini_390-1_FUN_000030;product=Cytochrome c oxidase subunit 4;Dbxref=PFAM:PF01215;note=BUSCO:EOG09265MAN;
scaffold_1	funannotate	exon	146213	146303	.	+	.	ID=C_lini_390-1_FUN_000030-T1.exon1;Parent=C_lini_390-1_FUN_000030-T1;
scaffold_1	funannotate	exon	146430	146477	.	+	.	ID=C_lini_390-1_FUN_000030-T1.exon2;Parent=C_lini_390-1_FUN_000030-T1;
scaffold_1	funannotate	exon	146678	146836	.	+	.	ID=C_lini_390-1_FUN_000030-T1.exon3;Parent=C_lini_390-1_FUN_000030-T1;
scaffold_1	funannotate	exon	146898	146998	.	+	.	ID=C_lini_390-1_FUN_000030-T1.exon4;Parent=C_lini_390-1_FUN_000030-T1;
scaffold_1	funannotate	exon	147078	147245	.	+	.	ID=C_lini_390-1_FUN_000030-T1.exon5;Parent=C_lini_390-1_FUN_000030-T1;
scaffold_1	funannotate	CDS	146213	146303	.	+	0	ID=C_lini_390-1_FUN_000030-T1.cds;Parent=C_lini_390-1_FUN_000030-T1;
scaffold_1	funannotate	CDS	146430	146477	.	+	2	ID=C_lini_390-1_FUN_000030-T1.cds;Parent=C_lini_390-1_FUN_000030-T1;
scaffold_1	funannotate	CDS	146678	146836	.	+	2	ID=C_lini_390-1_FUN_000030-T1.cds;Parent=C_lini_390-1_FUN_000030-T1;
scaffold_1	funannotate	CDS	146898	146998	.	+	2	ID=C_lini_390-1_FUN_000030-T1.cds;Parent=C_lini_390-1_FUN_000030-T1;
scaffold_1	funannotate	CDS	147078	147245	.	+	0	ID=C_lini_390-1_FUN_000030-T1.cds;Parent=C_lini_390-1_FUN_000030-T1;
scaffold_1	funannotate	gene	147579	148085	.	-	.	ID=C_lini_390-1_FUN_000031;
scaffold_1	funannotate	mRNA	147579	148085	.	-	.	ID=C_lini_390-1_FUN_000031-T1;Parent=C_lini_390-1_FUN_000031;product=hypothetical protein;Dbxref=PFAM:PF15377;
scaffold_1	funannotate	exon	147579	148085	.	-	.	ID=C_lini_390-1_FUN_000031-T1.exon1;Parent=C_lini_390-1_FUN_000031-T1;
scaffold_1	funannotate	CDS	147579	148085	.	-	0	ID=C_lini_390-1_FUN_000031-T1.cds;Parent=C_lini_390-1_FUN_000031-T1;
scaffold_1	funannotate	gene	148803	150129	.	-	.	ID=C_lini_390-1_FUN_000032;
scaffold_1	funannotate	mRNA	148803	150129	.	-	.	ID=C_lini_390-1_FUN_000032-T1;Parent=C_lini_390-1_FUN_000032;product=hypothetical protein;Dbxref=PFAM:PF10282;
scaffold_1	funannotate	exon	149872	150129	.	-	.	ID=C_lini_390-1_FUN_000032-T1.exon1;Parent=C_lini_390-1_FUN_000032-T1;
scaffold_1	funannotate	exon	149699	149808	.	-	.	ID=C_lini_390-1_FUN_000032-T1.exon2;Parent=C_lini_390-1_FUN_000032-T1;
scaffold_1	funannotate	exon	148803	149640	.	-	.	ID=C_lini_390-1_FUN_000032-T1.exon3;Parent=C_lini_390-1_FUN_000032-T1;
scaffold_1	funannotate	CDS	149872	150129	.	-	0	ID=C_lini_390-1_FUN_000032-T1.cds;Parent=C_lini_390-1_FUN_000032-T1;
scaffold_1	funannotate	CDS	149699	149808	.	-	0	ID=C_lini_390-1_FUN_000032-T1.cds;Parent=C_lini_390-1_FUN_000032-T1;
scaffold_1	funannotate	CDS	148803	149640	.	-	1	ID=C_lini_390-1_FUN_000032-T1.cds;Parent=C_lini_390-1_FUN_000032-T1;
scaffold_1	funannotate	gene	152788	153525	.	-	.	ID=C_lini_390-1_FUN_000033;
scaffold_1	funannotate	mRNA	152788	153525	.	-	.	ID=C_lini_390-1_FUN_000033-T1;Parent=C_lini_390-1_FUN_000033;product=hypothetical protein;Dbxref=PFAM:PF13460;
scaffold_1	funannotate	exon	152788	153525	.	-	.	ID=C_lini_390-1_FUN_000033-T1.exon1;Parent=C_lini_390-1_FUN_000033-T1;
scaffold_1	funannotate	CDS	152788	153525	.	-	0	ID=C_lini_390-1_FUN_000033-T1.cds;Parent=C_lini_390-1_FUN_000033-T1;
scaffold_1	funannotate	gene	154937	156466	.	-	.	ID=C_lini_390-1_FUN_000034;
scaffold_1	funannotate	mRNA	154937	156466	.	-	.	ID=C_lini_390-1_FUN_000034-T1;Parent=C_lini_390-1_FUN_000034;product=hypothetical protein;Dbxref=PFAM:PF00722;note=CAZy:GH16;
scaffold_1	funannotate	exon	156349	156466	.	-	.	ID=C_lini_390-1_FUN_000034-T1.exon1;Parent=C_lini_390-1_FUN_000034-T1;
scaffold_1	funannotate	exon	155855	156301	.	-	.	ID=C_lini_390-1_FUN_000034-T1.exon2;Parent=C_lini_390-1_FUN_000034-T1;
scaffold_1	funannotate	exon	154937	155793	.	-	.	ID=C_lini_390-1_FUN_000034-T1.exon3;Parent=C_lini_390-1_FUN_000034-T1;
scaffold_1	funannotate	CDS	156349	156466	.	-	0	ID=C_lini_390-1_FUN_000034-T1.cds;Parent=C_lini_390-1_FUN_000034-T1;
scaffold_1	funannotate	CDS	155855	156301	.	-	2	ID=C_lini_390-1_FUN_000034-T1.cds;Parent=C_lini_390-1_FUN_000034-T1;
scaffold_1	funannotate	CDS	154937	155793	.	-	2	ID=C_lini_390-1_FUN_000034-T1.cds;Parent=C_lini_390-1_FUN_000034-T1;
scaffold_1	funannotate	gene	159370	160538	.	+	.	ID=C_lini_390-1_FUN_000035;
scaffold_1	funannotate	mRNA	159370	160538	.	+	.	ID=C_lini_390-1_FUN_000035-T1;Parent=C_lini_390-1_FUN_000035;product=hypothetical protein;Dbxref=PFAM:PF06985;
scaffold_1	funannotate	exon	159370	159759	.	+	.	ID=C_lini_390-1_FUN_000035-T1.exon1;Parent=C_lini_390-1_FUN_000035-T1;
scaffold_1	funannotate	exon	159823	160064	.	+	.	ID=C_lini_390-1_FUN_000035-T1.exon2;Parent=C_lini_390-1_FUN_000035-T1;
scaffold_1	funannotate	exon	160208	160538	.	+	.	ID=C_lini_390-1_FUN_000035-T1.exon3;Parent=C_lini_390-1_FUN_000035-T1;
scaffold_1	funannotate	CDS	159370	159759	.	+	0	ID=C_lini_390-1_FUN_000035-T1.cds;Parent=C_lini_390-1_FUN_000035-T1;
scaffold_1	funannotate	CDS	159823	160064	.	+	0	ID=C_lini_390-1_FUN_000035-T1.cds;Parent=C_lini_390-1_FUN_000035-T1;
scaffold_1	funannotate	CDS	160208	160538	.	+	1	ID=C_lini_390-1_FUN_000035-T1.cds;Parent=C_lini_390-1_FUN_000035-T1;
scaffold_1	funannotate	gene	161895	163465	.	-	.	ID=C_lini_390-1_FUN_000036;
scaffold_1	funannotate	mRNA	161895	163465	.	-	.	ID=C_lini_390-1_FUN_000036-T1;Parent=C_lini_390-1_FUN_000036;product=hypothetical protein;
scaffold_1	funannotate	exon	163392	163465	.	-	.	ID=C_lini_390-1_FUN_000036-T1.exon1;Parent=C_lini_390-1_FUN_000036-T1;
scaffold_1	funannotate	exon	162165	162912	.	-	.	ID=C_lini_390-1_FUN_000036-T1.exon2;Parent=C_lini_390-1_FUN_000036-T1;
scaffold_1	funannotate	exon	161991	162108	.	-	.	ID=C_lini_390-1_FUN_000036-T1.exon3;Parent=C_lini_390-1_FUN_000036-T1;
scaffold_1	funannotate	exon	161895	161923	.	-	.	ID=C_lini_390-1_FUN_000036-T1.exon4;Parent=C_lini_390-1_FUN_000036-T1;
scaffold_1	funannotate	CDS	163392	163465	.	-	0	ID=C_lini_390-1_FUN_000036-T1.cds;Parent=C_lini_390-1_FUN_000036-T1;
scaffold_1	funannotate	CDS	162165	162912	.	-	1	ID=C_lini_390-1_FUN_000036-T1.cds;Parent=C_lini_390-1_FUN_000036-T1;
scaffold_1	funannotate	CDS	161991	162108	.	-	0	ID=C_lini_390-1_FUN_000036-T1.cds;Parent=C_lini_390-1_FUN_000036-T1;
scaffold_1	funannotate	CDS	161895	161923	.	-	2	ID=C_lini_390-1_FUN_000036-T1.cds;Parent=C_lini_390-1_FUN_000036-T1;
scaffold_1	funannotate	gene	174572	175618	.	+	.	ID=C_lini_390-1_FUN_000037;
scaffold_1	funannotate	mRNA	174572	175618	.	+	.	ID=C_lini_390-1_FUN_000037-T1;Parent=C_lini_390-1_FUN_000037;product=hypothetical protein;
scaffold_1	funannotate	exon	174572	174700	.	+	.	ID=C_lini_390-1_FUN_000037-T1.exon1;Parent=C_lini_390-1_FUN_000037-T1;
scaffold_1	funannotate	exon	174767	175618	.	+	.	ID=C_lini_390-1_FUN_000037-T1.exon2;Parent=C_lini_390-1_FUN_000037-T1;
scaffold_1	funannotate	CDS	174572	174700	.	+	0	ID=C_lini_390-1_FUN_000037-T1.cds;Parent=C_lini_390-1_FUN_000037-T1;
scaffold_1	funannotate	CDS	174767	175618	.	+	0	ID=C_lini_390-1_FUN_000037-T1.cds;Parent=C_lini_390-1_FUN_000037-T1;
scaffold_1	funannotate	gene	179806	182135	.	+	.	ID=C_lini_390-1_FUN_000038;
scaffold_1	funannotate	mRNA	179806	182135	.	+	.	ID=C_lini_390-1_FUN_000038-T1;Parent=C_lini_390-1_FUN_000038;product=hypothetical protein;Dbxref=PFAM:PF00920;
scaffold_1	funannotate	exon	179806	179964	.	+	.	ID=C_lini_390-1_FUN_000038-T1.exon1;Parent=C_lini_390-1_FUN_000038-T1;
scaffold_1	funannotate	exon	180179	180276	.	+	.	ID=C_lini_390-1_FUN_000038-T1.exon2;Parent=C_lini_390-1_FUN_000038-T1;
scaffold_1	funannotate	exon	180346	180353	.	+	.	ID=C_lini_390-1_FUN_000038-T1.exon3;Parent=C_lini_390-1_FUN_000038-T1;
scaffold_1	funannotate	exon	180448	180555	.	+	.	ID=C_lini_390-1_FUN_000038-T1.exon4;Parent=C_lini_390-1_FUN_000038-T1;
scaffold_1	funannotate	exon	180664	182135	.	+	.	ID=C_lini_390-1_FUN_000038-T1.exon5;Parent=C_lini_390-1_FUN_000038-T1;
scaffold_1	funannotate	CDS	179806	179964	.	+	0	ID=C_lini_390-1_FUN_000038-T1.cds;Parent=C_lini_390-1_FUN_000038-T1;
scaffold_1	funannotate	CDS	180179	180276	.	+	0	ID=C_lini_390-1_FUN_000038-T1.cds;Parent=C_lini_390-1_FUN_000038-T1;
scaffold_1	funannotate	CDS	180346	180353	.	+	1	ID=C_lini_390-1_FUN_000038-T1.cds;Parent=C_lini_390-1_FUN_000038-T1;
scaffold_1	funannotate	CDS	180448	180555	.	+	2	ID=C_lini_390-1_FUN_000038-T1.cds;Parent=C_lini_390-1_FUN_000038-T1;
scaffold_1	funannotate	CDS	180664	182135	.	+	2	ID=C_lini_390-1_FUN_000038-T1.cds;Parent=C_lini_390-1_FUN_000038-T1;
scaffold_1	funannotate	gene	183182	184958	.	-	.	ID=C_lini_390-1_FUN_000039;
scaffold_1	funannotate	mRNA	183182	184958	.	-	.	ID=C_lini_390-1_FUN_000039-T1;Parent=C_lini_390-1_FUN_000039;product=hypothetical protein;Dbxref=PFAM:PF01793;note=CAZy:GT15;
scaffold_1	funannotate	exon	184669	184958	.	-	.	ID=C_lini_390-1_FUN_000039-T1.exon1;Parent=C_lini_390-1_FUN_000039-T1;
scaffold_1	funannotate	exon	184230	184610	.	-	.	ID=C_lini_390-1_FUN_000039-T1.exon2;Parent=C_lini_390-1_FUN_000039-T1;
scaffold_1	funannotate	exon	184096	184161	.	-	.	ID=C_lini_390-1_FUN_000039-T1.exon3;Parent=C_lini_390-1_FUN_000039-T1;
scaffold_1	funannotate	exon	183620	184022	.	-	.	ID=C_lini_390-1_FUN_000039-T1.exon4;Parent=C_lini_390-1_FUN_000039-T1;
scaffold_1	funannotate	exon	183182	183523	.	-	.	ID=C_lini_390-1_FUN_000039-T1.exon5;Parent=C_lini_390-1_FUN_000039-T1;
scaffold_1	funannotate	CDS	184669	184958	.	-	0	ID=C_lini_390-1_FUN_000039-T1.cds;Parent=C_lini_390-1_FUN_000039-T1;
scaffold_1	funannotate	CDS	184230	184610	.	-	1	ID=C_lini_390-1_FUN_000039-T1.cds;Parent=C_lini_390-1_FUN_000039-T1;
scaffold_1	funannotate	CDS	184096	184161	.	-	1	ID=C_lini_390-1_FUN_000039-T1.cds;Parent=C_lini_390-1_FUN_000039-T1;
scaffold_1	funannotate	CDS	183620	184022	.	-	1	ID=C_lini_390-1_FUN_000039-T1.cds;Parent=C_lini_390-1_FUN_000039-T1;
scaffold_1	funannotate	CDS	183182	183523	.	-	0	ID=C_lini_390-1_FUN_000039-T1.cds;Parent=C_lini_390-1_FUN_000039-T1;
scaffold_1	funannotate	gene	187881	189076	.	-	.	ID=C_lini_390-1_FUN_000040;
scaffold_1	funannotate	mRNA	187881	189076	.	-	.	ID=C_lini_390-1_FUN_000040-T1;Parent=C_lini_390-1_FUN_000040;product=hypothetical protein;Dbxref=PFAM:PF13561,PFAM:PF00106;
scaffold_1	funannotate	exon	188280	189076	.	-	.	ID=C_lini_390-1_FUN_000040-T1.exon1;Parent=C_lini_390-1_FUN_000040-T1;
scaffold_1	funannotate	exon	187881	187977	.	-	.	ID=C_lini_390-1_FUN_000040-T1.exon2;Parent=C_lini_390-1_FUN_000040-T1;
scaffold_1	funannotate	CDS	188280	189076	.	-	0	ID=C_lini_390-1_FUN_000040-T1.cds;Parent=C_lini_390-1_FUN_000040-T1;
scaffold_1	funannotate	CDS	187881	187977	.	-	1	ID=C_lini_390-1_FUN_000040-T1.cds;Parent=C_lini_390-1_FUN_000040-T1;
scaffold_1	funannotate	gene	189810	190856	.	-	.	ID=C_lini_390-1_FUN_000041;
scaffold_1	funannotate	mRNA	189810	190856	.	-	.	ID=C_lini_390-1_FUN_000041-T1;Parent=C_lini_390-1_FUN_000041;product=hypothetical protein;Dbxref=PFAM:PF00828;note=BUSCO:EOG09264A2D;
scaffold_1	funannotate	exon	190492	190856	.	-	.	ID=C_lini_390-1_FUN_000041-T1.exon1;Parent=C_lini_390-1_FUN_000041-T1;
scaffold_1	funannotate	exon	189810	190398	.	-	.	ID=C_lini_390-1_FUN_000041-T1.exon2;Parent=C_lini_390-1_FUN_000041-T1;
scaffold_1	funannotate	CDS	190492	190856	.	-	0	ID=C_lini_390-1_FUN_000041-T1.cds;Parent=C_lini_390-1_FUN_000041-T1;
scaffold_1	funannotate	CDS	189810	190398	.	-	1	ID=C_lini_390-1_FUN_000041-T1.cds;Parent=C_lini_390-1_FUN_000041-T1;
scaffold_1	funannotate	gene	192299	194934	.	+	.	ID=C_lini_390-1_FUN_000042;Name=VSP1;
scaffold_1	funannotate	mRNA	192299	194934	.	+	.	ID=C_lini_390-1_FUN_000042-T1;Parent=C_lini_390-1_FUN_000042;product=Sorting nexin mvp1;Dbxref=PFAM:PF00787;
scaffold_1	funannotate	exon	192299	192791	.	+	.	ID=C_lini_390-1_FUN_000042-T1.exon1;Parent=C_lini_390-1_FUN_000042-T1;
scaffold_1	funannotate	exon	192997	193827	.	+	.	ID=C_lini_390-1_FUN_000042-T1.exon2;Parent=C_lini_390-1_FUN_000042-T1;
scaffold_1	funannotate	exon	193871	194013	.	+	.	ID=C_lini_390-1_FUN_000042-T1.exon3;Parent=C_lini_390-1_FUN_000042-T1;
scaffold_1	funannotate	exon	194064	194657	.	+	.	ID=C_lini_390-1_FUN_000042-T1.exon4;Parent=C_lini_390-1_FUN_000042-T1;
scaffold_1	funannotate	exon	194725	194934	.	+	.	ID=C_lini_390-1_FUN_000042-T1.exon5;Parent=C_lini_390-1_FUN_000042-T1;
scaffold_1	funannotate	CDS	192299	192791	.	+	0	ID=C_lini_390-1_FUN_000042-T1.cds;Parent=C_lini_390-1_FUN_000042-T1;
scaffold_1	funannotate	CDS	192997	193827	.	+	2	ID=C_lini_390-1_FUN_000042-T1.cds;Parent=C_lini_390-1_FUN_000042-T1;
scaffold_1	funannotate	CDS	193871	194013	.	+	2	ID=C_lini_390-1_FUN_000042-T1.cds;Parent=C_lini_390-1_FUN_000042-T1;
scaffold_1	funannotate	CDS	194064	194657	.	+	0	ID=C_lini_390-1_FUN_000042-T1.cds;Parent=C_lini_390-1_FUN_000042-T1;
scaffold_1	funannotate	CDS	194725	194934	.	+	0	ID=C_lini_390-1_FUN_000042-T1.cds;Parent=C_lini_390-1_FUN_000042-T1;
scaffold_1	funannotate	gene	196073	196931	.	+	.	ID=C_lini_390-1_FUN_000043;
scaffold_1	funannotate	mRNA	196073	196931	.	+	.	ID=C_lini_390-1_FUN_000043-T1;Parent=C_lini_390-1_FUN_000043;product=hypothetical protein;
scaffold_1	funannotate	exon	196073	196078	.	+	.	ID=C_lini_390-1_FUN_000043-T1.exon1;Parent=C_lini_390-1_FUN_000043-T1;
scaffold_1	funannotate	exon	196290	196931	.	+	.	ID=C_lini_390-1_FUN_000043-T1.exon2;Parent=C_lini_390-1_FUN_000043-T1;
scaffold_1	funannotate	CDS	196073	196078	.	+	0	ID=C_lini_390-1_FUN_000043-T1.cds;Parent=C_lini_390-1_FUN_000043-T1;
scaffold_1	funannotate	CDS	196290	196931	.	+	0	ID=C_lini_390-1_FUN_000043-T1.cds;Parent=C_lini_390-1_FUN_000043-T1;
scaffold_1	funannotate	gene	199478	200842	.	-	.	ID=C_lini_390-1_FUN_000044;
scaffold_1	funannotate	mRNA	199478	200842	.	-	.	ID=C_lini_390-1_FUN_000044-T1;Parent=C_lini_390-1_FUN_000044;product=hypothetical protein;Dbxref=PFAM:PF00984,PFAM:PF03446,PFAM:PF03721;
scaffold_1	funannotate	exon	199478	200842	.	-	.	ID=C_lini_390-1_FUN_000044-T1.exon1;Parent=C_lini_390-1_FUN_000044-T1;
scaffold_1	funannotate	CDS	199478	200842	.	-	0	ID=C_lini_390-1_FUN_000044-T1.cds;Parent=C_lini_390-1_FUN_000044-T1;
scaffold_1	funannotate	gene	206565	207554	.	+	.	ID=C_lini_390-1_FUN_000045;
scaffold_1	funannotate	mRNA	206565	207554	.	+	.	ID=C_lini_390-1_FUN_000045-T1;Parent=C_lini_390-1_FUN_000045;product=hypothetical protein;Dbxref=PFAM:PF01522;note=CAZy:CE4;
scaffold_1	funannotate	exon	206565	207554	.	+	.	ID=C_lini_390-1_FUN_000045-T1.exon1;Parent=C_lini_390-1_FUN_000045-T1;
scaffold_1	funannotate	CDS	206565	207554	.	+	0	ID=C_lini_390-1_FUN_000045-T1.cds;Parent=C_lini_390-1_FUN_000045-T1;
scaffold_1	funannotate	gene	213773	215878	.	+	.	ID=C_lini_390-1_FUN_000046;
scaffold_1	funannotate	mRNA	213773	215878	.	+	.	ID=C_lini_390-1_FUN_000046-T1;Parent=C_lini_390-1_FUN_000046;product=hypothetical protein;
scaffold_1	funannotate	exon	213773	213776	.	+	.	ID=C_lini_390-1_FUN_000046-T1.exon1;Parent=C_lini_390-1_FUN_000046-T1;
scaffold_1	funannotate	exon	213865	213872	.	+	.	ID=C_lini_390-1_FUN_000046-T1.exon2;Parent=C_lini_390-1_FUN_000046-T1;
scaffold_1	funannotate	exon	213917	213922	.	+	.	ID=C_lini_390-1_FUN_000046-T1.exon3;Parent=C_lini_390-1_FUN_000046-T1;
scaffold_1	funannotate	exon	213975	215552	.	+	.	ID=C_lini_390-1_FUN_000046-T1.exon4;Parent=C_lini_390-1_FUN_000046-T1;
scaffold_1	funannotate	exon	215654	215878	.	+	.	ID=C_lini_390-1_FUN_000046-T1.exon5;Parent=C_lini_390-1_FUN_000046-T1;
scaffold_1	funannotate	CDS	213773	213776	.	+	0	ID=C_lini_390-1_FUN_000046-T1.cds;Parent=C_lini_390-1_FUN_000046-T1;
scaffold_1	funannotate	CDS	213865	213872	.	+	2	ID=C_lini_390-1_FUN_000046-T1.cds;Parent=C_lini_390-1_FUN_000046-T1;
scaffold_1	funannotate	CDS	213917	213922	.	+	0	ID=C_lini_390-1_FUN_000046-T1.cds;Parent=C_lini_390-1_FUN_000046-T1;
scaffold_1	funannotate	CDS	213975	215552	.	+	0	ID=C_lini_390-1_FUN_000046-T1.cds;Parent=C_lini_390-1_FUN_000046-T1;
scaffold_1	funannotate	CDS	215654	215878	.	+	0	ID=C_lini_390-1_FUN_000046-T1.cds;Parent=C_lini_390-1_FUN_000046-T1;
scaffold_1	funannotate	gene	221535	223322	.	+	.	ID=C_lini_390-1_FUN_000047;
scaffold_1	funannotate	mRNA	221535	223322	.	+	.	ID=C_lini_390-1_FUN_000047-T1;Parent=C_lini_390-1_FUN_000047;product=hypothetical protein;Dbxref=PFAM:PF01522,PFAM:PF00187;note=CAZy:CBM18,CAZy:CE4;
scaffold_1	funannotate	exon	221535	221716	.	+	.	ID=C_lini_390-1_FUN_000047-T1.exon1;Parent=C_lini_390-1_FUN_000047-T1;
scaffold_1	funannotate	exon	221777	222014	.	+	.	ID=C_lini_390-1_FUN_000047-T1.exon2;Parent=C_lini_390-1_FUN_000047-T1;
scaffold_1	funannotate	exon	222066	222161	.	+	.	ID=C_lini_390-1_FUN_000047-T1.exon3;Parent=C_lini_390-1_FUN_000047-T1;
scaffold_1	funannotate	exon	222217	222365	.	+	.	ID=C_lini_390-1_FUN_000047-T1.exon4;Parent=C_lini_390-1_FUN_000047-T1;
scaffold_1	funannotate	exon	222422	223322	.	+	.	ID=C_lini_390-1_FUN_000047-T1.exon5;Parent=C_lini_390-1_FUN_000047-T1;
scaffold_1	funannotate	CDS	221535	221716	.	+	0	ID=C_lini_390-1_FUN_000047-T1.cds;Parent=C_lini_390-1_FUN_000047-T1;
scaffold_1	funannotate	CDS	221777	222014	.	+	1	ID=C_lini_390-1_FUN_000047-T1.cds;Parent=C_lini_390-1_FUN_000047-T1;
scaffold_1	funannotate	CDS	222066	222161	.	+	0	ID=C_lini_390-1_FUN_000047-T1.cds;Parent=C_lini_390-1_FUN_000047-T1;
scaffold_1	funannotate	CDS	222217	222365	.	+	0	ID=C_lini_390-1_FUN_000047-T1.cds;Parent=C_lini_390-1_FUN_000047-T1;
scaffold_1	funannotate	CDS	222422	223322	.	+	1	ID=C_lini_390-1_FUN_000047-T1.cds;Parent=C_lini_390-1_FUN_000047-T1;
scaffold_1	funannotate	gene	224129	225115	.	-	.	ID=C_lini_390-1_FUN_000048;
scaffold_1	funannotate	mRNA	224129	225115	.	-	.	ID=C_lini_390-1_FUN_000048-T1;Parent=C_lini_390-1_FUN_000048;product=hypothetical protein;Dbxref=PFAM:PF13622;
scaffold_1	funannotate	exon	224129	225115	.	-	.	ID=C_lini_390-1_FUN_000048-T1.exon1;Parent=C_lini_390-1_FUN_000048-T1;
scaffold_1	funannotate	CDS	224129	225115	.	-	0	ID=C_lini_390-1_FUN_000048-T1.cds;Parent=C_lini_390-1_FUN_000048-T1;
scaffold_1	funannotate	gene	225787	227299	.	-	.	ID=C_lini_390-1_FUN_000049;
scaffold_1	funannotate	mRNA	225787	227299	.	-	.	ID=C_lini_390-1_FUN_000049-T1;Parent=C_lini_390-1_FUN_000049;product=hypothetical protein;Dbxref=PFAM:PF01490;
scaffold_1	funannotate	exon	225899	227299	.	-	.	ID=C_lini_390-1_FUN_000049-T1.exon1;Parent=C_lini_390-1_FUN_000049-T1;
scaffold_1	funannotate	exon	225787	225843	.	-	.	ID=C_lini_390-1_FUN_000049-T1.exon2;Parent=C_lini_390-1_FUN_000049-T1;
scaffold_1	funannotate	CDS	225899	227299	.	-	0	ID=C_lini_390-1_FUN_000049-T1.cds;Parent=C_lini_390-1_FUN_000049-T1;
scaffold_1	funannotate	CDS	225787	225843	.	-	0	ID=C_lini_390-1_FUN_000049-T1.cds;Parent=C_lini_390-1_FUN_000049-T1;
scaffold_1	funannotate	gene	234008	236213	.	+	.	ID=C_lini_390-1_FUN_000050;
scaffold_1	funannotate	mRNA	234008	236213	.	+	.	ID=C_lini_390-1_FUN_000050-T1;Parent=C_lini_390-1_FUN_000050;product=hypothetical protein;Dbxref=PFAM:PF01179,PFAM:PF02727;
scaffold_1	funannotate	exon	234008	234235	.	+	.	ID=C_lini_390-1_FUN_000050-T1.exon1;Parent=C_lini_390-1_FUN_000050-T1;
scaffold_1	funannotate	exon	234291	234473	.	+	.	ID=C_lini_390-1_FUN_000050-T1.exon2;Parent=C_lini_390-1_FUN_000050-T1;
scaffold_1	funannotate	exon	234548	234920	.	+	.	ID=C_lini_390-1_FUN_000050-T1.exon3;Parent=C_lini_390-1_FUN_000050-T1;
scaffold_1	funannotate	exon	234979	236213	.	+	.	ID=C_lini_390-1_FUN_000050-T1.exon4;Parent=C_lini_390-1_FUN_000050-T1;
scaffold_1	funannotate	CDS	234008	234235	.	+	0	ID=C_lini_390-1_FUN_000050-T1.cds;Parent=C_lini_390-1_FUN_000050-T1;
scaffold_1	funannotate	CDS	234291	234473	.	+	0	ID=C_lini_390-1_FUN_000050-T1.cds;Parent=C_lini_390-1_FUN_000050-T1;
scaffold_1	funannotate	CDS	234548	234920	.	+	0	ID=C_lini_390-1_FUN_000050-T1.cds;Parent=C_lini_390-1_FUN_000050-T1;
scaffold_1	funannotate	CDS	234979	236213	.	+	2	ID=C_lini_390-1_FUN_000050-T1.cds;Parent=C_lini_390-1_FUN_000050-T1;
scaffold_1	funannotate	gene	242250	244664	.	-	.	ID=C_lini_390-1_FUN_000051;
scaffold_1	funannotate	mRNA	242250	244664	.	-	.	ID=C_lini_390-1_FUN_000051-T1;Parent=C_lini_390-1_FUN_000051;product=hypothetical protein;Dbxref=PFAM:PF12511;
scaffold_1	funannotate	exon	242250	244664	.	-	.	ID=C_lini_390-1_FUN_000051-T1.exon1;Parent=C_lini_390-1_FUN_000051-T1;
scaffold_1	funannotate	CDS	242250	244664	.	-	0	ID=C_lini_390-1_FUN_000051-T1.cds;Parent=C_lini_390-1_FUN_000051-T1;
scaffold_1	funannotate	gene	248447	249574	.	-	.	ID=C_lini_390-1_FUN_000052;Name=CHS7;
scaffold_1	funannotate	mRNA	248447	249574	.	-	.	ID=C_lini_390-1_FUN_000052-T1;Parent=C_lini_390-1_FUN_000052;product=Chitin synthase, class 7;Dbxref=PFAM:PF12271;
scaffold_1	funannotate	exon	249334	249574	.	-	.	ID=C_lini_390-1_FUN_000052-T1.exon1;Parent=C_lini_390-1_FUN_000052-T1;
scaffold_1	funannotate	exon	248698	249269	.	-	.	ID=C_lini_390-1_FUN_000052-T1.exon2;Parent=C_lini_390-1_FUN_000052-T1;
scaffold_1	funannotate	exon	248447	248644	.	-	.	ID=C_lini_390-1_FUN_000052-T1.exon3;Parent=C_lini_390-1_FUN_000052-T1;
scaffold_1	funannotate	CDS	249334	249574	.	-	0	ID=C_lini_390-1_FUN_000052-T1.cds;Parent=C_lini_390-1_FUN_000052-T1;
scaffold_1	funannotate	CDS	248698	249269	.	-	2	ID=C_lini_390-1_FUN_000052-T1.cds;Parent=C_lini_390-1_FUN_000052-T1;
scaffold_1	funannotate	CDS	248447	248644	.	-	0	ID=C_lini_390-1_FUN_000052-T1.cds;Parent=C_lini_390-1_FUN_000052-T1;
scaffold_1	funannotate	gene	251813	253087	.	-	.	ID=C_lini_390-1_FUN_000053;
scaffold_1	funannotate	mRNA	251813	253087	.	-	.	ID=C_lini_390-1_FUN_000053-T1;Parent=C_lini_390-1_FUN_000053;product=hypothetical protein;
scaffold_1	funannotate	exon	251813	253087	.	-	.	ID=C_lini_390-1_FUN_000053-T1.exon1;Parent=C_lini_390-1_FUN_000053-T1;
scaffold_1	funannotate	CDS	251813	253087	.	-	0	ID=C_lini_390-1_FUN_000053-T1.cds;Parent=C_lini_390-1_FUN_000053-T1;
scaffold_1	funannotate	gene	254818	256767	.	-	.	ID=C_lini_390-1_FUN_000054;
scaffold_1	funannotate	mRNA	254818	256767	.	-	.	ID=C_lini_390-1_FUN_000054-T1;Parent=C_lini_390-1_FUN_000054;product=hypothetical protein;Dbxref=PFAM:PF08613;
scaffold_1	funannotate	exon	256375	256767	.	-	.	ID=C_lini_390-1_FUN_000054-T1.exon1;Parent=C_lini_390-1_FUN_000054-T1;
scaffold_1	funannotate	exon	256033	256321	.	-	.	ID=C_lini_390-1_FUN_000054-T1.exon2;Parent=C_lini_390-1_FUN_000054-T1;
scaffold_1	funannotate	exon	254818	255974	.	-	.	ID=C_lini_390-1_FUN_000054-T1.exon3;Parent=C_lini_390-1_FUN_000054-T1;
scaffold_1	funannotate	CDS	256375	256767	.	-	0	ID=C_lini_390-1_FUN_000054-T1.cds;Parent=C_lini_390-1_FUN_000054-T1;
scaffold_1	funannotate	CDS	256033	256321	.	-	0	ID=C_lini_390-1_FUN_000054-T1.cds;Parent=C_lini_390-1_FUN_000054-T1;
scaffold_1	funannotate	CDS	254818	255974	.	-	2	ID=C_lini_390-1_FUN_000054-T1.cds;Parent=C_lini_390-1_FUN_000054-T1;
scaffold_1	funannotate	gene	279599	280816	.	+	.	ID=C_lini_390-1_FUN_000055;
scaffold_1	funannotate	mRNA	279599	280816	.	+	.	ID=C_lini_390-1_FUN_000055-T1;Parent=C_lini_390-1_FUN_000055;product=hypothetical protein;Dbxref=PFAM:PF07714,PFAM:PF00069;
scaffold_1	funannotate	exon	279599	279850	.	+	.	ID=C_lini_390-1_FUN_000055-T1.exon1;Parent=C_lini_390-1_FUN_000055-T1;
scaffold_1	funannotate	exon	279944	280816	.	+	.	ID=C_lini_390-1_FUN_000055-T1.exon2;Parent=C_lini_390-1_FUN_000055-T1;
scaffold_1	funannotate	CDS	279599	279850	.	+	0	ID=C_lini_390-1_FUN_000055-T1.cds;Parent=C_lini_390-1_FUN_000055-T1;
scaffold_1	funannotate	CDS	279944	280816	.	+	0	ID=C_lini_390-1_FUN_000055-T1.cds;Parent=C_lini_390-1_FUN_000055-T1;
scaffold_1	funannotate	gene	283106	283942	.	+	.	ID=C_lini_390-1_FUN_000056;
scaffold_1	funannotate	mRNA	283106	283942	.	+	.	ID=C_lini_390-1_FUN_000056-T1;Parent=C_lini_390-1_FUN_000056;product=hypothetical protein;
scaffold_1	funannotate	exon	283106	283942	.	+	.	ID=C_lini_390-1_FUN_000056-T1.exon1;Parent=C_lini_390-1_FUN_000056-T1;
scaffold_1	funannotate	CDS	283106	283942	.	+	0	ID=C_lini_390-1_FUN_000056-T1.cds;Parent=C_lini_390-1_FUN_000056-T1;
scaffold_1	funannotate	gene	284111	287917	.	-	.	ID=C_lini_390-1_FUN_000057;
scaffold_1	funannotate	mRNA	284111	287917	.	-	.	ID=C_lini_390-1_FUN_000057-T1;Parent=C_lini_390-1_FUN_000057;product=hypothetical protein;Dbxref=PFAM:PF00004;
scaffold_1	funannotate	exon	285011	287917	.	-	.	ID=C_lini_390-1_FUN_000057-T1.exon1;Parent=C_lini_390-1_FUN_000057-T1;
scaffold_1	funannotate	exon	284111	284953	.	-	.	ID=C_lini_390-1_FUN_000057-T1.exon2;Parent=C_lini_390-1_FUN_000057-T1;
scaffold_1	funannotate	CDS	285011	287917	.	-	0	ID=C_lini_390-1_FUN_000057-T1.cds;Parent=C_lini_390-1_FUN_000057-T1;
scaffold_1	funannotate	CDS	284111	284953	.	-	0	ID=C_lini_390-1_FUN_000057-T1.cds;Parent=C_lini_390-1_FUN_000057-T1;
scaffold_1	funannotate	gene	288830	291561	.	+	.	ID=C_lini_390-1_FUN_000058;
scaffold_1	funannotate	mRNA	288830	291561	.	+	.	ID=C_lini_390-1_FUN_000058-T1;Parent=C_lini_390-1_FUN_000058;product=hypothetical protein;
scaffold_1	funannotate	exon	288830	289009	.	+	.	ID=C_lini_390-1_FUN_000058-T1.exon1;Parent=C_lini_390-1_FUN_000058-T1;
scaffold_1	funannotate	exon	289063	291561	.	+	.	ID=C_lini_390-1_FUN_000058-T1.exon2;Parent=C_lini_390-1_FUN_000058-T1;
scaffold_1	funannotate	CDS	288830	289009	.	+	0	ID=C_lini_390-1_FUN_000058-T1.cds;Parent=C_lini_390-1_FUN_000058-T1;
scaffold_1	funannotate	CDS	289063	291561	.	+	0	ID=C_lini_390-1_FUN_000058-T1.cds;Parent=C_lini_390-1_FUN_000058-T1;
scaffold_1	funannotate	gene	296953	299228	.	+	.	ID=C_lini_390-1_FUN_000059;
scaffold_1	funannotate	mRNA	296953	299228	.	+	.	ID=C_lini_390-1_FUN_000059-T1;Parent=C_lini_390-1_FUN_000059;product=hypothetical protein;
scaffold_1	funannotate	exon	296953	297543	.	+	.	ID=C_lini_390-1_FUN_000059-T1.exon1;Parent=C_lini_390-1_FUN_000059-T1;
scaffold_1	funannotate	exon	297621	299228	.	+	.	ID=C_lini_390-1_FUN_000059-T1.exon2;Parent=C_lini_390-1_FUN_000059-T1;
scaffold_1	funannotate	CDS	296953	297543	.	+	0	ID=C_lini_390-1_FUN_000059-T1.cds;Parent=C_lini_390-1_FUN_000059-T1;
scaffold_1	funannotate	CDS	297621	299228	.	+	0	ID=C_lini_390-1_FUN_000059-T1.cds;Parent=C_lini_390-1_FUN_000059-T1;
scaffold_1	funannotate	gene	299969	302715	.	-	.	ID=C_lini_390-1_FUN_000060;
scaffold_1	funannotate	mRNA	299969	302715	.	-	.	ID=C_lini_390-1_FUN_000060-T1;Parent=C_lini_390-1_FUN_000060;product=hypothetical protein;Dbxref=PFAM:PF00533,PFAM:PF12738;
scaffold_1	funannotate	exon	302611	302715	.	-	.	ID=C_lini_390-1_FUN_000060-T1.exon1;Parent=C_lini_390-1_FUN_000060-T1;
scaffold_1	funannotate	exon	302175	302502	.	-	.	ID=C_lini_390-1_FUN_000060-T1.exon2;Parent=C_lini_390-1_FUN_000060-T1;
scaffold_1	funannotate	exon	299969	302118	.	-	.	ID=C_lini_390-1_FUN_000060-T1.exon3;Parent=C_lini_390-1_FUN_000060-T1;
scaffold_1	funannotate	CDS	302611	302715	.	-	0	ID=C_lini_390-1_FUN_000060-T1.cds;Parent=C_lini_390-1_FUN_000060-T1;
scaffold_1	funannotate	CDS	302175	302502	.	-	0	ID=C_lini_390-1_FUN_000060-T1.cds;Parent=C_lini_390-1_FUN_000060-T1;
scaffold_1	funannotate	CDS	299969	302118	.	-	2	ID=C_lini_390-1_FUN_000060-T1.cds;Parent=C_lini_390-1_FUN_000060-T1;
scaffold_1	funannotate	gene	305846	306461	.	+	.	ID=C_lini_390-1_FUN_000061;
scaffold_1	funannotate	mRNA	305846	306461	.	+	.	ID=C_lini_390-1_FUN_000061-T1;Parent=C_lini_390-1_FUN_000061;product=hypothetical protein;Dbxref=PFAM:PF03556;
scaffold_1	funannotate	exon	305846	305976	.	+	.	ID=C_lini_390-1_FUN_000061-T1.exon1;Parent=C_lini_390-1_FUN_000061-T1;
scaffold_1	funannotate	exon	306029	306461	.	+	.	ID=C_lini_390-1_FUN_000061-T1.exon2;Parent=C_lini_390-1_FUN_000061-T1;
scaffold_1	funannotate	CDS	305846	305976	.	+	0	ID=C_lini_390-1_FUN_000061-T1.cds;Parent=C_lini_390-1_FUN_000061-T1;
scaffold_1	funannotate	CDS	306029	306461	.	+	1	ID=C_lini_390-1_FUN_000061-T1.cds;Parent=C_lini_390-1_FUN_000061-T1;
scaffold_1	funannotate	gene	307131	307650	.	-	.	ID=C_lini_390-1_FUN_000062;
scaffold_1	funannotate	mRNA	307131	307650	.	-	.	ID=C_lini_390-1_FUN_000062-T1;Parent=C_lini_390-1_FUN_000062;product=hypothetical protein;Dbxref=PFAM:PF01250;
scaffold_1	funannotate	exon	307627	307650	.	-	.	ID=C_lini_390-1_FUN_000062-T1.exon1;Parent=C_lini_390-1_FUN_000062-T1;
scaffold_1	funannotate	exon	307524	307555	.	-	.	ID=C_lini_390-1_FUN_000062-T1.exon2;Parent=C_lini_390-1_FUN_000062-T1;
scaffold_1	funannotate	exon	307131	307416	.	-	.	ID=C_lini_390-1_FUN_000062-T1.exon3;Parent=C_lini_390-1_FUN_000062-T1;
scaffold_1	funannotate	CDS	307627	307650	.	-	0	ID=C_lini_390-1_FUN_000062-T1.cds;Parent=C_lini_390-1_FUN_000062-T1;
scaffold_1	funannotate	CDS	307524	307555	.	-	0	ID=C_lini_390-1_FUN_000062-T1.cds;Parent=C_lini_390-1_FUN_000062-T1;
scaffold_1	funannotate	CDS	307131	307416	.	-	1	ID=C_lini_390-1_FUN_000062-T1.cds;Parent=C_lini_390-1_FUN_000062-T1;
scaffold_1	funannotate	gene	308093	309274	.	-	.	ID=C_lini_390-1_FUN_000063;
scaffold_1	funannotate	mRNA	308093	309274	.	-	.	ID=C_lini_390-1_FUN_000063-T1;Parent=C_lini_390-1_FUN_000063;product=hypothetical protein;Dbxref=PFAM:PF00494;
scaffold_1	funannotate	exon	309147	309274	.	-	.	ID=C_lini_390-1_FUN_000063-T1.exon1;Parent=C_lini_390-1_FUN_000063-T1;
scaffold_1	funannotate	exon	308093	309059	.	-	.	ID=C_lini_390-1_FUN_000063-T1.exon2;Parent=C_lini_390-1_FUN_000063-T1;
scaffold_1	funannotate	CDS	309147	309274	.	-	0	ID=C_lini_390-1_FUN_000063-T1.cds;Parent=C_lini_390-1_FUN_000063-T1;
scaffold_1	funannotate	CDS	308093	309059	.	-	1	ID=C_lini_390-1_FUN_000063-T1.cds;Parent=C_lini_390-1_FUN_000063-T1;
scaffold_1	funannotate	gene	309659	313241	.	+	.	ID=C_lini_390-1_FUN_000064;Name=RAD5;
scaffold_1	funannotate	mRNA	309659	313241	.	+	.	ID=C_lini_390-1_FUN_000064-T1;Parent=C_lini_390-1_FUN_000064;product=DNA helicase rad5;Dbxref=PFAM:PF00097,PFAM:PF04851,PFAM:PF00271,PFAM:PF08797,PFAM:PF00176;
scaffold_1	funannotate	exon	309659	311967	.	+	.	ID=C_lini_390-1_FUN_000064-T1.exon1;Parent=C_lini_390-1_FUN_000064-T1;
scaffold_1	funannotate	exon	312016	313098	.	+	.	ID=C_lini_390-1_FUN_000064-T1.exon2;Parent=C_lini_390-1_FUN_000064-T1;
scaffold_1	funannotate	exon	313163	313241	.	+	.	ID=C_lini_390-1_FUN_000064-T1.exon3;Parent=C_lini_390-1_FUN_000064-T1;
scaffold_1	funannotate	CDS	309659	311967	.	+	0	ID=C_lini_390-1_FUN_000064-T1.cds;Parent=C_lini_390-1_FUN_000064-T1;
scaffold_1	funannotate	CDS	312016	313098	.	+	1	ID=C_lini_390-1_FUN_000064-T1.cds;Parent=C_lini_390-1_FUN_000064-T1;
scaffold_1	funannotate	CDS	313163	313241	.	+	1	ID=C_lini_390-1_FUN_000064-T1.cds;Parent=C_lini_390-1_FUN_000064-T1;
scaffold_1	funannotate	gene	315266	316231	.	+	.	ID=C_lini_390-1_FUN_000065;
scaffold_1	funannotate	mRNA	315266	316231	.	+	.	ID=C_lini_390-1_FUN_000065-T1;Parent=C_lini_390-1_FUN_000065;product=hypothetical protein;
scaffold_1	funannotate	exon	315266	316231	.	+	.	ID=C_lini_390-1_FUN_000065-T1.exon1;Parent=C_lini_390-1_FUN_000065-T1;
scaffold_1	funannotate	CDS	315266	316231	.	+	0	ID=C_lini_390-1_FUN_000065-T1.cds;Parent=C_lini_390-1_FUN_000065-T1;
scaffold_1	funannotate	gene	321737	323131	.	+	.	ID=C_lini_390-1_FUN_000066;
scaffold_1	funannotate	mRNA	321737	323131	.	+	.	ID=C_lini_390-1_FUN_000066-T1;Parent=C_lini_390-1_FUN_000066;product=hypothetical protein;
scaffold_1	funannotate	exon	321737	323131	.	+	.	ID=C_lini_390-1_FUN_000066-T1.exon1;Parent=C_lini_390-1_FUN_000066-T1;
scaffold_1	funannotate	CDS	321737	323131	.	+	0	ID=C_lini_390-1_FUN_000066-T1.cds;Parent=C_lini_390-1_FUN_000066-T1;
scaffold_1	funannotate	gene	326118	326891	.	+	.	ID=C_lini_390-1_FUN_000067;
scaffold_1	funannotate	mRNA	326118	326891	.	+	.	ID=C_lini_390-1_FUN_000067-T1;Parent=C_lini_390-1_FUN_000067;product=hypothetical protein;Dbxref=PFAM:PF13577;
scaffold_1	funannotate	exon	326118	326286	.	+	.	ID=C_lini_390-1_FUN_000067-T1.exon1;Parent=C_lini_390-1_FUN_000067-T1;
scaffold_1	funannotate	exon	326371	326891	.	+	.	ID=C_lini_390-1_FUN_000067-T1.exon2;Parent=C_lini_390-1_FUN_000067-T1;
scaffold_1	funannotate	CDS	326118	326286	.	+	0	ID=C_lini_390-1_FUN_000067-T1.cds;Parent=C_lini_390-1_FUN_000067-T1;
scaffold_1	funannotate	CDS	326371	326891	.	+	2	ID=C_lini_390-1_FUN_000067-T1.cds;Parent=C_lini_390-1_FUN_000067-T1;
scaffold_1	funannotate	gene	328507	329769	.	+	.	ID=C_lini_390-1_FUN_000068;
scaffold_1	funannotate	mRNA	328507	329769	.	+	.	ID=C_lini_390-1_FUN_000068-T1;Parent=C_lini_390-1_FUN_000068;product=hypothetical protein;Dbxref=PFAM:PF00332;
scaffold_1	funannotate	exon	328507	329769	.	+	.	ID=C_lini_390-1_FUN_000068-T1.exon1;Parent=C_lini_390-1_FUN_000068-T1;
scaffold_1	funannotate	CDS	328507	329769	.	+	0	ID=C_lini_390-1_FUN_000068-T1.cds;Parent=C_lini_390-1_FUN_000068-T1;
scaffold_1	funannotate	gene	332121	332219	.	+	.	ID=C_lini_390-1_FUN_000069;
scaffold_1	funannotate	tRNA	332121	332219	.	+	.	ID=C_lini_390-1_FUN_000069-T1;Parent=C_lini_390-1_FUN_000069;product=tRNA-Leu;
scaffold_1	funannotate	exon	332121	332219	.	+	.	ID=C_lini_390-1_FUN_000069-T1.exon1;Parent=C_lini_390-1_FUN_000069-T1;
scaffold_1	funannotate	gene	334657	335769	.	+	.	ID=C_lini_390-1_FUN_000070;
scaffold_1	funannotate	mRNA	334657	335769	.	+	.	ID=C_lini_390-1_FUN_000070-T1;Parent=C_lini_390-1_FUN_000070;product=hypothetical protein;Dbxref=PFAM:PF04488;note=CAZy:GT32;
scaffold_1	funannotate	exon	334657	335166	.	+	.	ID=C_lini_390-1_FUN_000070-T1.exon1;Parent=C_lini_390-1_FUN_000070-T1;
scaffold_1	funannotate	exon	335278	335769	.	+	.	ID=C_lini_390-1_FUN_000070-T1.exon2;Parent=C_lini_390-1_FUN_000070-T1;
scaffold_1	funannotate	CDS	334657	335166	.	+	0	ID=C_lini_390-1_FUN_000070-T1.cds;Parent=C_lini_390-1_FUN_000070-T1;
scaffold_1	funannotate	CDS	335278	335769	.	+	0	ID=C_lini_390-1_FUN_000070-T1.cds;Parent=C_lini_390-1_FUN_000070-T1;
scaffold_1	funannotate	gene	337291	338630	.	-	.	ID=C_lini_390-1_FUN_000071;
scaffold_1	funannotate	mRNA	337291	338630	.	-	.	ID=C_lini_390-1_FUN_000071-T1;Parent=C_lini_390-1_FUN_000071;product=hypothetical protein;Dbxref=PFAM:PF00295;
scaffold_1	funannotate	exon	338550	338630	.	-	.	ID=C_lini_390-1_FUN_000071-T1.exon1;Parent=C_lini_390-1_FUN_000071-T1;
scaffold_1	funannotate	exon	338301	338459	.	-	.	ID=C_lini_390-1_FUN_000071-T1.exon2;Parent=C_lini_390-1_FUN_000071-T1;
scaffold_1	funannotate	exon	338099	338244	.	-	.	ID=C_lini_390-1_FUN_000071-T1.exon3;Parent=C_lini_390-1_FUN_000071-T1;
scaffold_1	funannotate	exon	337291	338035	.	-	.	ID=C_lini_390-1_FUN_000071-T1.exon4;Parent=C_lini_390-1_FUN_000071-T1;
scaffold_1	funannotate	CDS	338550	338630	.	-	0	ID=C_lini_390-1_FUN_000071-T1.cds;Parent=C_lini_390-1_FUN_000071-T1;
scaffold_1	funannotate	CDS	338301	338459	.	-	0	ID=C_lini_390-1_FUN_000071-T1.cds;Parent=C_lini_390-1_FUN_000071-T1;
scaffold_1	funannotate	CDS	338099	338244	.	-	0	ID=C_lini_390-1_FUN_000071-T1.cds;Parent=C_lini_390-1_FUN_000071-T1;
scaffold_1	funannotate	CDS	337291	338035	.	-	1	ID=C_lini_390-1_FUN_000071-T1.cds;Parent=C_lini_390-1_FUN_000071-T1;
scaffold_1	funannotate	gene	341815	342980	.	-	.	ID=C_lini_390-1_FUN_000072;
scaffold_1	funannotate	mRNA	341815	342980	.	-	.	ID=C_lini_390-1_FUN_000072-T1;Parent=C_lini_390-1_FUN_000072;product=hypothetical protein;
scaffold_1	funannotate	exon	342947	342980	.	-	.	ID=C_lini_390-1_FUN_000072-T1.exon1;Parent=C_lini_390-1_FUN_000072-T1;
scaffold_1	funannotate	exon	342623	342814	.	-	.	ID=C_lini_390-1_FUN_000072-T1.exon2;Parent=C_lini_390-1_FUN_000072-T1;
scaffold_1	funannotate	exon	342401	342557	.	-	.	ID=C_lini_390-1_FUN_000072-T1.exon3;Parent=C_lini_390-1_FUN_000072-T1;
scaffold_1	funannotate	exon	341815	342121	.	-	.	ID=C_lini_390-1_FUN_000072-T1.exon4;Parent=C_lini_390-1_FUN_000072-T1;
scaffold_1	funannotate	CDS	342947	342980	.	-	0	ID=C_lini_390-1_FUN_000072-T1.cds;Parent=C_lini_390-1_FUN_000072-T1;
scaffold_1	funannotate	CDS	342623	342814	.	-	2	ID=C_lini_390-1_FUN_000072-T1.cds;Parent=C_lini_390-1_FUN_000072-T1;
scaffold_1	funannotate	CDS	342401	342557	.	-	2	ID=C_lini_390-1_FUN_000072-T1.cds;Parent=C_lini_390-1_FUN_000072-T1;
scaffold_1	funannotate	CDS	341815	342121	.	-	1	ID=C_lini_390-1_FUN_000072-T1.cds;Parent=C_lini_390-1_FUN_000072-T1;
scaffold_1	funannotate	gene	344510	346392	.	+	.	ID=C_lini_390-1_FUN_000073;
scaffold_1	funannotate	mRNA	344510	346392	.	+	.	ID=C_lini_390-1_FUN_000073-T1;Parent=C_lini_390-1_FUN_000073;product=hypothetical protein;Dbxref=PFAM:PF00067;
scaffold_1	funannotate	exon	344510	345304	.	+	.	ID=C_lini_390-1_FUN_000073-T1.exon1;Parent=C_lini_390-1_FUN_000073-T1;
scaffold_1	funannotate	exon	345366	345686	.	+	.	ID=C_lini_390-1_FUN_000073-T1.exon2;Parent=C_lini_390-1_FUN_000073-T1;
scaffold_1	funannotate	exon	345951	346117	.	+	.	ID=C_lini_390-1_FUN_000073-T1.exon3;Parent=C_lini_390-1_FUN_000073-T1;
scaffold_1	funannotate	exon	346218	346392	.	+	.	ID=C_lini_390-1_FUN_000073-T1.exon4;Parent=C_lini_390-1_FUN_000073-T1;
scaffold_1	funannotate	CDS	344510	345304	.	+	0	ID=C_lini_390-1_FUN_000073-T1.cds;Parent=C_lini_390-1_FUN_000073-T1;
scaffold_1	funannotate	CDS	345366	345686	.	+	0	ID=C_lini_390-1_FUN_000073-T1.cds;Parent=C_lini_390-1_FUN_000073-T1;
scaffold_1	funannotate	CDS	345951	346117	.	+	0	ID=C_lini_390-1_FUN_000073-T1.cds;Parent=C_lini_390-1_FUN_000073-T1;
scaffold_1	funannotate	CDS	346218	346392	.	+	1	ID=C_lini_390-1_FUN_000073-T1.cds;Parent=C_lini_390-1_FUN_000073-T1;
scaffold_1	funannotate	gene	348921	350884	.	+	.	ID=C_lini_390-1_FUN_000074;
scaffold_1	funannotate	mRNA	348921	350884	.	+	.	ID=C_lini_390-1_FUN_000074-T1;Parent=C_lini_390-1_FUN_000074;product=hypothetical protein;Dbxref=PFAM:PF14543,PFAM:PF00026;note=MEROPS:MER0080922;
scaffold_1	funannotate	exon	348921	349425	.	+	.	ID=C_lini_390-1_FUN_000074-T1.exon1;Parent=C_lini_390-1_FUN_000074-T1;
scaffold_1	funannotate	exon	349536	350444	.	+	.	ID=C_lini_390-1_FUN_000074-T1.exon2;Parent=C_lini_390-1_FUN_000074-T1;
scaffold_1	funannotate	exon	350526	350884	.	+	.	ID=C_lini_390-1_FUN_000074-T1.exon3;Parent=C_lini_390-1_FUN_000074-T1;
scaffold_1	funannotate	CDS	348921	349425	.	+	0	ID=C_lini_390-1_FUN_000074-T1.cds;Parent=C_lini_390-1_FUN_000074-T1;
scaffold_1	funannotate	CDS	349536	350444	.	+	2	ID=C_lini_390-1_FUN_000074-T1.cds;Parent=C_lini_390-1_FUN_000074-T1;
scaffold_1	funannotate	CDS	350526	350884	.	+	2	ID=C_lini_390-1_FUN_000074-T1.cds;Parent=C_lini_390-1_FUN_000074-T1;
scaffold_1	funannotate	gene	351315	353319	.	-	.	ID=C_lini_390-1_FUN_000075;
scaffold_1	funannotate	mRNA	351315	353319	.	-	.	ID=C_lini_390-1_FUN_000075-T1;Parent=C_lini_390-1_FUN_000075;product=hypothetical protein;Dbxref=PFAM:PF06985;
scaffold_1	funannotate	exon	352890	353319	.	-	.	ID=C_lini_390-1_FUN_000075-T1.exon1;Parent=C_lini_390-1_FUN_000075-T1;
scaffold_1	funannotate	exon	351315	352831	.	-	.	ID=C_lini_390-1_FUN_000075-T1.exon2;Parent=C_lini_390-1_FUN_000075-T1;
scaffold_1	funannotate	CDS	352890	353319	.	-	0	ID=C_lini_390-1_FUN_000075-T1.cds;Parent=C_lini_390-1_FUN_000075-T1;
scaffold_1	funannotate	CDS	351315	352831	.	-	2	ID=C_lini_390-1_FUN_000075-T1.cds;Parent=C_lini_390-1_FUN_000075-T1;
scaffold_1	funannotate	gene	354013	358069	.	-	.	ID=C_lini_390-1_FUN_000076;
scaffold_1	funannotate	mRNA	354013	358069	.	-	.	ID=C_lini_390-1_FUN_000076-T1;Parent=C_lini_390-1_FUN_000076;product=hypothetical protein;Dbxref=PFAM:PF04851,PFAM:PF00271,PFAM:PF00270,PFAM:PF00176;
scaffold_1	funannotate	exon	357554	358069	.	-	.	ID=C_lini_390-1_FUN_000076-T1.exon1;Parent=C_lini_390-1_FUN_000076-T1;
scaffold_1	funannotate	exon	356677	357395	.	-	.	ID=C_lini_390-1_FUN_000076-T1.exon2;Parent=C_lini_390-1_FUN_000076-T1;
scaffold_1	funannotate	exon	356452	356553	.	-	.	ID=C_lini_390-1_FUN_000076-T1.exon3;Parent=C_lini_390-1_FUN_000076-T1;
scaffold_1	funannotate	exon	356116	356342	.	-	.	ID=C_lini_390-1_FUN_000076-T1.exon4;Parent=C_lini_390-1_FUN_000076-T1;
scaffold_1	funannotate	exon	356003	356036	.	-	.	ID=C_lini_390-1_FUN_000076-T1.exon5;Parent=C_lini_390-1_FUN_000076-T1;
scaffold_1	funannotate	exon	355767	355945	.	-	.	ID=C_lini_390-1_FUN_000076-T1.exon6;Parent=C_lini_390-1_FUN_000076-T1;
scaffold_1	funannotate	exon	354682	355654	.	-	.	ID=C_lini_390-1_FUN_000076-T1.exon7;Parent=C_lini_390-1_FUN_000076-T1;
scaffold_1	funannotate	exon	354412	354597	.	-	.	ID=C_lini_390-1_FUN_000076-T1.exon8;Parent=C_lini_390-1_FUN_000076-T1;
scaffold_1	funannotate	exon	354174	354324	.	-	.	ID=C_lini_390-1_FUN_000076-T1.exon9;Parent=C_lini_390-1_FUN_000076-T1;
scaffold_1	funannotate	exon	354013	354108	.	-	.	ID=C_lini_390-1_FUN_000076-T1.exon10;Parent=C_lini_390-1_FUN_000076-T1;
scaffold_1	funannotate	CDS	357554	358069	.	-	0	ID=C_lini_390-1_FUN_000076-T1.cds;Parent=C_lini_390-1_FUN_000076-T1;
scaffold_1	funannotate	CDS	356677	357395	.	-	0	ID=C_lini_390-1_FUN_000076-T1.cds;Parent=C_lini_390-1_FUN_000076-T1;
scaffold_1	funannotate	CDS	356452	356553	.	-	1	ID=C_lini_390-1_FUN_000076-T1.cds;Parent=C_lini_390-1_FUN_000076-T1;
scaffold_1	funannotate	CDS	356116	356342	.	-	1	ID=C_lini_390-1_FUN_000076-T1.cds;Parent=C_lini_390-1_FUN_000076-T1;
scaffold_1	funannotate	CDS	356003	356036	.	-	2	ID=C_lini_390-1_FUN_000076-T1.cds;Parent=C_lini_390-1_FUN_000076-T1;
scaffold_1	funannotate	CDS	355767	355945	.	-	1	ID=C_lini_390-1_FUN_000076-T1.cds;Parent=C_lini_390-1_FUN_000076-T1;
scaffold_1	funannotate	CDS	354682	355654	.	-	2	ID=C_lini_390-1_FUN_000076-T1.cds;Parent=C_lini_390-1_FUN_000076-T1;
scaffold_1	funannotate	CDS	354412	354597	.	-	1	ID=C_lini_390-1_FUN_000076-T1.cds;Parent=C_lini_390-1_FUN_000076-T1;
scaffold_1	funannotate	CDS	354174	354324	.	-	1	ID=C_lini_390-1_FUN_000076-T1.cds;Parent=C_lini_390-1_FUN_000076-T1;
scaffold_1	funannotate	CDS	354013	354108	.	-	0	ID=C_lini_390-1_FUN_000076-T1.cds;Parent=C_lini_390-1_FUN_000076-T1;
scaffold_1	funannotate	gene	360496	364482	.	+	.	ID=C_lini_390-1_FUN_000077;
scaffold_1	funannotate	mRNA	360496	364482	.	+	.	ID=C_lini_390-1_FUN_000077-T1;Parent=C_lini_390-1_FUN_000077;product=hypothetical protein;
scaffold_1	funannotate	exon	360496	360822	.	+	.	ID=C_lini_390-1_FUN_000077-T1.exon1;Parent=C_lini_390-1_FUN_000077-T1;
scaffold_1	funannotate	exon	360976	361171	.	+	.	ID=C_lini_390-1_FUN_000077-T1.exon2;Parent=C_lini_390-1_FUN_000077-T1;
scaffold_1	funannotate	exon	361244	362482	.	+	.	ID=C_lini_390-1_FUN_000077-T1.exon3;Parent=C_lini_390-1_FUN_000077-T1;
scaffold_1	funannotate	exon	362559	362670	.	+	.	ID=C_lini_390-1_FUN_000077-T1.exon4;Parent=C_lini_390-1_FUN_000077-T1;
scaffold_1	funannotate	exon	362859	363134	.	+	.	ID=C_lini_390-1_FUN_000077-T1.exon5;Parent=C_lini_390-1_FUN_000077-T1;
scaffold_1	funannotate	exon	363363	364482	.	+	.	ID=C_lini_390-1_FUN_000077-T1.exon6;Parent=C_lini_390-1_FUN_000077-T1;
scaffold_1	funannotate	CDS	360496	360822	.	+	0	ID=C_lini_390-1_FUN_000077-T1.cds;Parent=C_lini_390-1_FUN_000077-T1;
scaffold_1	funannotate	CDS	360976	361171	.	+	0	ID=C_lini_390-1_FUN_000077-T1.cds;Parent=C_lini_390-1_FUN_000077-T1;
scaffold_1	funannotate	CDS	361244	362482	.	+	2	ID=C_lini_390-1_FUN_000077-T1.cds;Parent=C_lini_390-1_FUN_000077-T1;
scaffold_1	funannotate	CDS	362559	362670	.	+	2	ID=C_lini_390-1_FUN_000077-T1.cds;Parent=C_lini_390-1_FUN_000077-T1;
scaffold_1	funannotate	CDS	362859	363134	.	+	1	ID=C_lini_390-1_FUN_000077-T1.cds;Parent=C_lini_390-1_FUN_000077-T1;
scaffold_1	funannotate	CDS	363363	364482	.	+	1	ID=C_lini_390-1_FUN_000077-T1.cds;Parent=C_lini_390-1_FUN_000077-T1;
scaffold_1	funannotate	gene	379825	383713	.	+	.	ID=C_lini_390-1_FUN_000078;
scaffold_1	funannotate	mRNA	379825	383713	.	+	.	ID=C_lini_390-1_FUN_000078-T1;Parent=C_lini_390-1_FUN_000078;product=hypothetical protein;Dbxref=PFAM:PF04082,PFAM:PF00096;
scaffold_1	funannotate	exon	379825	379945	.	+	.	ID=C_lini_390-1_FUN_000078-T1.exon1;Parent=C_lini_390-1_FUN_000078-T1;
scaffold_1	funannotate	exon	380196	383570	.	+	.	ID=C_lini_390-1_FUN_000078-T1.exon2;Parent=C_lini_390-1_FUN_000078-T1;
scaffold_1	funannotate	exon	383628	383713	.	+	.	ID=C_lini_390-1_FUN_000078-T1.exon3;Parent=C_lini_390-1_FUN_000078-T1;
scaffold_1	funannotate	CDS	379825	379945	.	+	0	ID=C_lini_390-1_FUN_000078-T1.cds;Parent=C_lini_390-1_FUN_000078-T1;
scaffold_1	funannotate	CDS	380196	383570	.	+	2	ID=C_lini_390-1_FUN_000078-T1.cds;Parent=C_lini_390-1_FUN_000078-T1;
scaffold_1	funannotate	CDS	383628	383713	.	+	2	ID=C_lini_390-1_FUN_000078-T1.cds;Parent=C_lini_390-1_FUN_000078-T1;
scaffold_1	funannotate	gene	385656	386204	.	+	.	ID=C_lini_390-1_FUN_000079;
scaffold_1	funannotate	mRNA	385656	386204	.	+	.	ID=C_lini_390-1_FUN_000079-T1;Parent=C_lini_390-1_FUN_000079;product=hypothetical protein;Dbxref=PFAM:PF08592;
scaffold_1	funannotate	exon	385656	386204	.	+	.	ID=C_lini_390-1_FUN_000079-T1.exon1;Parent=C_lini_390-1_FUN_000079-T1;
scaffold_1	funannotate	CDS	385656	386204	.	+	0	ID=C_lini_390-1_FUN_000079-T1.cds;Parent=C_lini_390-1_FUN_000079-T1;
scaffold_1	funannotate	gene	386559	388229	.	-	.	ID=C_lini_390-1_FUN_000080;
scaffold_1	funannotate	mRNA	386559	388229	.	-	.	ID=C_lini_390-1_FUN_000080-T1;Parent=C_lini_390-1_FUN_000080;product=hypothetical protein;Dbxref=PFAM:PF13520,PFAM:PF00324;
scaffold_1	funannotate	exon	388085	388229	.	-	.	ID=C_lini_390-1_FUN_000080-T1.exon1;Parent=C_lini_390-1_FUN_000080-T1;
scaffold_1	funannotate	exon	386559	387964	.	-	.	ID=C_lini_390-1_FUN_000080-T1.exon2;Parent=C_lini_390-1_FUN_000080-T1;
scaffold_1	funannotate	CDS	388085	388229	.	-	0	ID=C_lini_390-1_FUN_000080-T1.cds;Parent=C_lini_390-1_FUN_000080-T1;
scaffold_1	funannotate	CDS	386559	387964	.	-	2	ID=C_lini_390-1_FUN_000080-T1.cds;Parent=C_lini_390-1_FUN_000080-T1;
scaffold_1	funannotate	gene	392073	393131	.	+	.	ID=C_lini_390-1_FUN_000081;
scaffold_1	funannotate	mRNA	392073	393131	.	+	.	ID=C_lini_390-1_FUN_000081-T1;Parent=C_lini_390-1_FUN_000081;product=hypothetical protein;Dbxref=PFAM:PF09130;
scaffold_1	funannotate	exon	392073	392188	.	+	.	ID=C_lini_390-1_FUN_000081-T1.exon1;Parent=C_lini_390-1_FUN_000081-T1;
scaffold_1	funannotate	exon	392258	393131	.	+	.	ID=C_lini_390-1_FUN_000081-T1.exon2;Parent=C_lini_390-1_FUN_000081-T1;
scaffold_1	funannotate	CDS	392073	392188	.	+	0	ID=C_lini_390-1_FUN_000081-T1.cds;Parent=C_lini_390-1_FUN_000081-T1;
scaffold_1	funannotate	CDS	392258	393131	.	+	1	ID=C_lini_390-1_FUN_000081-T1.cds;Parent=C_lini_390-1_FUN_000081-T1;
scaffold_1	funannotate	gene	393381	395732	.	-	.	ID=C_lini_390-1_FUN_000082;
scaffold_1	funannotate	mRNA	393381	395732	.	-	.	ID=C_lini_390-1_FUN_000082-T1;Parent=C_lini_390-1_FUN_000082;product=hypothetical protein;Dbxref=PFAM:PF01979;note=MEROPS:MER0005900;
scaffold_1	funannotate	exon	395472	395732	.	-	.	ID=C_lini_390-1_FUN_000082-T1.exon1;Parent=C_lini_390-1_FUN_000082-T1;
scaffold_1	funannotate	exon	393381	394586	.	-	.	ID=C_lini_390-1_FUN_000082-T1.exon2;Parent=C_lini_390-1_FUN_000082-T1;
scaffold_1	funannotate	CDS	395472	395732	.	-	0	ID=C_lini_390-1_FUN_000082-T1.cds;Parent=C_lini_390-1_FUN_000082-T1;
scaffold_1	funannotate	CDS	393381	394586	.	-	0	ID=C_lini_390-1_FUN_000082-T1.cds;Parent=C_lini_390-1_FUN_000082-T1;
scaffold_1	funannotate	gene	396799	397654	.	-	.	ID=C_lini_390-1_FUN_000083;
scaffold_1	funannotate	mRNA	396799	397654	.	-	.	ID=C_lini_390-1_FUN_000083-T1;Parent=C_lini_390-1_FUN_000083;product=hypothetical protein;
scaffold_1	funannotate	exon	397532	397654	.	-	.	ID=C_lini_390-1_FUN_000083-T1.exon1;Parent=C_lini_390-1_FUN_000083-T1;
scaffold_1	funannotate	exon	397456	397473	.	-	.	ID=C_lini_390-1_FUN_000083-T1.exon2;Parent=C_lini_390-1_FUN_000083-T1;
scaffold_1	funannotate	exon	396799	397269	.	-	.	ID=C_lini_390-1_FUN_000083-T1.exon3;Parent=C_lini_390-1_FUN_000083-T1;
scaffold_1	funannotate	CDS	397532	397654	.	-	0	ID=C_lini_390-1_FUN_000083-T1.cds;Parent=C_lini_390-1_FUN_000083-T1;
scaffold_1	funannotate	CDS	397456	397473	.	-	0	ID=C_lini_390-1_FUN_000083-T1.cds;Parent=C_lini_390-1_FUN_000083-T1;
scaffold_1	funannotate	CDS	396799	397269	.	-	0	ID=C_lini_390-1_FUN_000083-T1.cds;Parent=C_lini_390-1_FUN_000083-T1;
scaffold_1	funannotate	gene	402085	403081	.	+	.	ID=C_lini_390-1_FUN_000084;
scaffold_1	funannotate	mRNA	402085	403081	.	+	.	ID=C_lini_390-1_FUN_000084-T1;Parent=C_lini_390-1_FUN_000084;product=hypothetical protein;Dbxref=PFAM:PF07335;note=CAZy:GH75;
scaffold_1	funannotate	exon	402085	402310	.	+	.	ID=C_lini_390-1_FUN_000084-T1.exon1;Parent=C_lini_390-1_FUN_000084-T1;
scaffold_1	funannotate	exon	402322	402635	.	+	.	ID=C_lini_390-1_FUN_000084-T1.exon2;Parent=C_lini_390-1_FUN_000084-T1;
scaffold_1	funannotate	exon	402734	403081	.	+	.	ID=C_lini_390-1_FUN_000084-T1.exon3;Parent=C_lini_390-1_FUN_000084-T1;
scaffold_1	funannotate	CDS	402085	402310	.	+	0	ID=C_lini_390-1_FUN_000084-T1.cds;Parent=C_lini_390-1_FUN_000084-T1;
scaffold_1	funannotate	CDS	402322	402635	.	+	2	ID=C_lini_390-1_FUN_000084-T1.cds;Parent=C_lini_390-1_FUN_000084-T1;
scaffold_1	funannotate	CDS	402734	403081	.	+	0	ID=C_lini_390-1_FUN_000084-T1.cds;Parent=C_lini_390-1_FUN_000084-T1;
scaffold_1	funannotate	gene	409008	409576	.	+	.	ID=C_lini_390-1_FUN_000085;
scaffold_1	funannotate	mRNA	409008	409576	.	+	.	ID=C_lini_390-1_FUN_000085-T1;Parent=C_lini_390-1_FUN_000085;product=hypothetical protein;Dbxref=PFAM:PF01738;
scaffold_1	funannotate	exon	409008	409278	.	+	.	ID=C_lini_390-1_FUN_000085-T1.exon1;Parent=C_lini_390-1_FUN_000085-T1;
scaffold_1	funannotate	exon	409374	409576	.	+	.	ID=C_lini_390-1_FUN_000085-T1.exon2;Parent=C_lini_390-1_FUN_000085-T1;
scaffold_1	funannotate	CDS	409008	409278	.	+	0	ID=C_lini_390-1_FUN_000085-T1.cds;Parent=C_lini_390-1_FUN_000085-T1;
scaffold_1	funannotate	CDS	409374	409576	.	+	2	ID=C_lini_390-1_FUN_000085-T1.cds;Parent=C_lini_390-1_FUN_000085-T1;
scaffold_1	funannotate	gene	410122	410929	.	+	.	ID=C_lini_390-1_FUN_000086;
scaffold_1	funannotate	mRNA	410122	410929	.	+	.	ID=C_lini_390-1_FUN_000086-T1;Parent=C_lini_390-1_FUN_000086;product=hypothetical protein;Dbxref=PFAM:PF08659,PFAM:PF13561,PFAM:PF00106;
scaffold_1	funannotate	exon	410122	410690	.	+	.	ID=C_lini_390-1_FUN_000086-T1.exon1;Parent=C_lini_390-1_FUN_000086-T1;
scaffold_1	funannotate	exon	410749	410929	.	+	.	ID=C_lini_390-1_FUN_000086-T1.exon2;Parent=C_lini_390-1_FUN_000086-T1;
scaffold_1	funannotate	CDS	410122	410690	.	+	0	ID=C_lini_390-1_FUN_000086-T1.cds;Parent=C_lini_390-1_FUN_000086-T1;
scaffold_1	funannotate	CDS	410749	410929	.	+	1	ID=C_lini_390-1_FUN_000086-T1.cds;Parent=C_lini_390-1_FUN_000086-T1;
scaffold_1	funannotate	gene	414356	416558	.	-	.	ID=C_lini_390-1_FUN_000087;
scaffold_1	funannotate	mRNA	414356	416558	.	-	.	ID=C_lini_390-1_FUN_000087-T1;Parent=C_lini_390-1_FUN_000087;product=hypothetical protein;Dbxref=PFAM:PF06985;
scaffold_1	funannotate	exon	416531	416558	.	-	.	ID=C_lini_390-1_FUN_000087-T1.exon1;Parent=C_lini_390-1_FUN_000087-T1;
scaffold_1	funannotate	exon	416306	416335	.	-	.	ID=C_lini_390-1_FUN_000087-T1.exon2;Parent=C_lini_390-1_FUN_000087-T1;
scaffold_1	funannotate	exon	414356	416247	.	-	.	ID=C_lini_390-1_FUN_000087-T1.exon3;Parent=C_lini_390-1_FUN_000087-T1;
scaffold_1	funannotate	CDS	416531	416558	.	-	0	ID=C_lini_390-1_FUN_000087-T1.cds;Parent=C_lini_390-1_FUN_000087-T1;
scaffold_1	funannotate	CDS	416306	416335	.	-	2	ID=C_lini_390-1_FUN_000087-T1.cds;Parent=C_lini_390-1_FUN_000087-T1;
scaffold_1	funannotate	CDS	414356	416247	.	-	2	ID=C_lini_390-1_FUN_000087-T1.cds;Parent=C_lini_390-1_FUN_000087-T1;
scaffold_1	funannotate	gene	429286	429729	.	-	.	ID=C_lini_390-1_FUN_000088;
scaffold_1	funannotate	mRNA	429286	429729	.	-	.	ID=C_lini_390-1_FUN_000088-T1;Parent=C_lini_390-1_FUN_000088;product=hypothetical protein;Dbxref=PFAM:PF07110;
scaffold_1	funannotate	exon	429722	429729	.	-	.	ID=C_lini_390-1_FUN_000088-T1.exon1;Parent=C_lini_390-1_FUN_000088-T1;
scaffold_1	funannotate	exon	429286	429625	.	-	.	ID=C_lini_390-1_FUN_000088-T1.exon2;Parent=C_lini_390-1_FUN_000088-T1;
scaffold_1	funannotate	CDS	429722	429729	.	-	0	ID=C_lini_390-1_FUN_000088-T1.cds;Parent=C_lini_390-1_FUN_000088-T1;
scaffold_1	funannotate	CDS	429286	429625	.	-	1	ID=C_lini_390-1_FUN_000088-T1.cds;Parent=C_lini_390-1_FUN_000088-T1;
scaffold_1	funannotate	gene	432203	434491	.	-	.	ID=C_lini_390-1_FUN_000089;
scaffold_1	funannotate	mRNA	432203	434491	.	-	.	ID=C_lini_390-1_FUN_000089-T1;Parent=C_lini_390-1_FUN_000089;product=hypothetical protein;Dbxref=PFAM:PF00704;note=CAZy:GH18;
scaffold_1	funannotate	exon	434315	434491	.	-	.	ID=C_lini_390-1_FUN_000089-T1.exon1;Parent=C_lini_390-1_FUN_000089-T1;
scaffold_1	funannotate	exon	433963	434134	.	-	.	ID=C_lini_390-1_FUN_000089-T1.exon2;Parent=C_lini_390-1_FUN_000089-T1;
scaffold_1	funannotate	exon	433483	433907	.	-	.	ID=C_lini_390-1_FUN_000089-T1.exon3;Parent=C_lini_390-1_FUN_000089-T1;
scaffold_1	funannotate	exon	432804	433384	.	-	.	ID=C_lini_390-1_FUN_000089-T1.exon4;Parent=C_lini_390-1_FUN_000089-T1;
scaffold_1	funannotate	exon	432203	432749	.	-	.	ID=C_lini_390-1_FUN_000089-T1.exon5;Parent=C_lini_390-1_FUN_000089-T1;
scaffold_1	funannotate	CDS	434315	434491	.	-	0	ID=C_lini_390-1_FUN_000089-T1.cds;Parent=C_lini_390-1_FUN_000089-T1;
scaffold_1	funannotate	CDS	433963	434134	.	-	0	ID=C_lini_390-1_FUN_000089-T1.cds;Parent=C_lini_390-1_FUN_000089-T1;
scaffold_1	funannotate	CDS	433483	433907	.	-	2	ID=C_lini_390-1_FUN_000089-T1.cds;Parent=C_lini_390-1_FUN_000089-T1;
scaffold_1	funannotate	CDS	432804	433384	.	-	0	ID=C_lini_390-1_FUN_000089-T1.cds;Parent=C_lini_390-1_FUN_000089-T1;
scaffold_1	funannotate	CDS	432203	432749	.	-	1	ID=C_lini_390-1_FUN_000089-T1.cds;Parent=C_lini_390-1_FUN_000089-T1;
scaffold_1	funannotate	gene	436120	437858	.	+	.	ID=C_lini_390-1_FUN_000090;
scaffold_1	funannotate	mRNA	436120	437858	.	+	.	ID=C_lini_390-1_FUN_000090-T1;Parent=C_lini_390-1_FUN_000090;product=hypothetical protein;
scaffold_1	funannotate	exon	436120	436164	.	+	.	ID=C_lini_390-1_FUN_000090-T1.exon1;Parent=C_lini_390-1_FUN_000090-T1;
scaffold_1	funannotate	exon	436247	437147	.	+	.	ID=C_lini_390-1_FUN_000090-T1.exon2;Parent=C_lini_390-1_FUN_000090-T1;
scaffold_1	funannotate	exon	437221	437858	.	+	.	ID=C_lini_390-1_FUN_000090-T1.exon3;Parent=C_lini_390-1_FUN_000090-T1;
scaffold_1	funannotate	CDS	436120	436164	.	+	0	ID=C_lini_390-1_FUN_000090-T1.cds;Parent=C_lini_390-1_FUN_000090-T1;
scaffold_1	funannotate	CDS	436247	437147	.	+	0	ID=C_lini_390-1_FUN_000090-T1.cds;Parent=C_lini_390-1_FUN_000090-T1;
scaffold_1	funannotate	CDS	437221	437858	.	+	2	ID=C_lini_390-1_FUN_000090-T1.cds;Parent=C_lini_390-1_FUN_000090-T1;
scaffold_1	funannotate	gene	445941	447251	.	-	.	ID=C_lini_390-1_FUN_000091;
scaffold_1	funannotate	mRNA	445941	447251	.	-	.	ID=C_lini_390-1_FUN_000091-T1;Parent=C_lini_390-1_FUN_000091;product=hypothetical protein;
scaffold_1	funannotate	exon	447078	447251	.	-	.	ID=C_lini_390-1_FUN_000091-T1.exon1;Parent=C_lini_390-1_FUN_000091-T1;
scaffold_1	funannotate	exon	446495	446994	.	-	.	ID=C_lini_390-1_FUN_000091-T1.exon2;Parent=C_lini_390-1_FUN_000091-T1;
scaffold_1	funannotate	exon	445941	446409	.	-	.	ID=C_lini_390-1_FUN_000091-T1.exon3;Parent=C_lini_390-1_FUN_000091-T1;
scaffold_1	funannotate	CDS	447078	447251	.	-	0	ID=C_lini_390-1_FUN_000091-T1.cds;Parent=C_lini_390-1_FUN_000091-T1;
scaffold_1	funannotate	CDS	446495	446994	.	-	0	ID=C_lini_390-1_FUN_000091-T1.cds;Parent=C_lini_390-1_FUN_000091-T1;
scaffold_1	funannotate	CDS	445941	446409	.	-	1	ID=C_lini_390-1_FUN_000091-T1.cds;Parent=C_lini_390-1_FUN_000091-T1;
scaffold_1	funannotate	gene	451430	452455	.	+	.	ID=C_lini_390-1_FUN_000092;
scaffold_1	funannotate	mRNA	451430	452455	.	+	.	ID=C_lini_390-1_FUN_000092-T1;Parent=C_lini_390-1_FUN_000092;product=hypothetical protein;
scaffold_1	funannotate	exon	451430	451735	.	+	.	ID=C_lini_390-1_FUN_000092-T1.exon1;Parent=C_lini_390-1_FUN_000092-T1;
scaffold_1	funannotate	exon	451820	452455	.	+	.	ID=C_lini_390-1_FUN_000092-T1.exon2;Parent=C_lini_390-1_FUN_000092-T1;
scaffold_1	funannotate	CDS	451430	451735	.	+	0	ID=C_lini_390-1_FUN_000092-T1.cds;Parent=C_lini_390-1_FUN_000092-T1;
scaffold_1	funannotate	CDS	451820	452455	.	+	0	ID=C_lini_390-1_FUN_000092-T1.cds;Parent=C_lini_390-1_FUN_000092-T1;
scaffold_1	funannotate	gene	453059	455173	.	-	.	ID=C_lini_390-1_FUN_000093;
scaffold_1	funannotate	mRNA	453059	455173	.	-	.	ID=C_lini_390-1_FUN_000093-T1;Parent=C_lini_390-1_FUN_000093;product=hypothetical protein;Dbxref=PFAM:PF00331,PFAM:PF00734;note=CAZy:GH10;
scaffold_1	funannotate	exon	454954	455173	.	-	.	ID=C_lini_390-1_FUN_000093-T1.exon1;Parent=C_lini_390-1_FUN_000093-T1;
scaffold_1	funannotate	exon	453059	454332	.	-	.	ID=C_lini_390-1_FUN_000093-T1.exon2;Parent=C_lini_390-1_FUN_000093-T1;
scaffold_1	funannotate	CDS	454954	455173	.	-	0	ID=C_lini_390-1_FUN_000093-T1.cds;Parent=C_lini_390-1_FUN_000093-T1;
scaffold_1	funannotate	CDS	453059	454332	.	-	2	ID=C_lini_390-1_FUN_000093-T1.cds;Parent=C_lini_390-1_FUN_000093-T1;
scaffold_1	funannotate	gene	456740	457643	.	-	.	ID=C_lini_390-1_FUN_000094;
scaffold_1	funannotate	mRNA	456740	457643	.	-	.	ID=C_lini_390-1_FUN_000094-T1;Parent=C_lini_390-1_FUN_000094;product=hypothetical protein;
scaffold_1	funannotate	exon	457398	457643	.	-	.	ID=C_lini_390-1_FUN_000094-T1.exon1;Parent=C_lini_390-1_FUN_000094-T1;
scaffold_1	funannotate	exon	457133	457336	.	-	.	ID=C_lini_390-1_FUN_000094-T1.exon2;Parent=C_lini_390-1_FUN_000094-T1;
scaffold_1	funannotate	exon	456740	457048	.	-	.	ID=C_lini_390-1_FUN_000094-T1.exon3;Parent=C_lini_390-1_FUN_000094-T1;
scaffold_1	funannotate	CDS	457398	457643	.	-	0	ID=C_lini_390-1_FUN_000094-T1.cds;Parent=C_lini_390-1_FUN_000094-T1;
scaffold_1	funannotate	CDS	457133	457336	.	-	0	ID=C_lini_390-1_FUN_000094-T1.cds;Parent=C_lini_390-1_FUN_000094-T1;
scaffold_1	funannotate	CDS	456740	457048	.	-	0	ID=C_lini_390-1_FUN_000094-T1.cds;Parent=C_lini_390-1_FUN_000094-T1;
scaffold_1	funannotate	gene	461146	462405	.	-	.	ID=C_lini_390-1_FUN_000095;
scaffold_1	funannotate	mRNA	461146	462405	.	-	.	ID=C_lini_390-1_FUN_000095-T1;Parent=C_lini_390-1_FUN_000095;product=hypothetical protein;
scaffold_1	funannotate	exon	462253	462405	.	-	.	ID=C_lini_390-1_FUN_000095-T1.exon1;Parent=C_lini_390-1_FUN_000095-T1;
scaffold_1	funannotate	exon	461797	462009	.	-	.	ID=C_lini_390-1_FUN_000095-T1.exon2;Parent=C_lini_390-1_FUN_000095-T1;
scaffold_1	funannotate	exon	461602	461645	.	-	.	ID=C_lini_390-1_FUN_000095-T1.exon3;Parent=C_lini_390-1_FUN_000095-T1;
scaffold_1	funannotate	exon	461422	461558	.	-	.	ID=C_lini_390-1_FUN_000095-T1.exon4;Parent=C_lini_390-1_FUN_000095-T1;
scaffold_1	funannotate	exon	461146	461339	.	-	.	ID=C_lini_390-1_FUN_000095-T1.exon5;Parent=C_lini_390-1_FUN_000095-T1;
scaffold_1	funannotate	CDS	462253	462405	.	-	0	ID=C_lini_390-1_FUN_000095-T1.cds;Parent=C_lini_390-1_FUN_000095-T1;
scaffold_1	funannotate	CDS	461797	462009	.	-	0	ID=C_lini_390-1_FUN_000095-T1.cds;Parent=C_lini_390-1_FUN_000095-T1;
scaffold_1	funannotate	CDS	461602	461645	.	-	0	ID=C_lini_390-1_FUN_000095-T1.cds;Parent=C_lini_390-1_FUN_000095-T1;
scaffold_1	funannotate	CDS	461422	461558	.	-	1	ID=C_lini_390-1_FUN_000095-T1.cds;Parent=C_lini_390-1_FUN_000095-T1;
scaffold_1	funannotate	CDS	461146	461339	.	-	2	ID=C_lini_390-1_FUN_000095-T1.cds;Parent=C_lini_390-1_FUN_000095-T1;
scaffold_1	funannotate	gene	462957	463490	.	+	.	ID=C_lini_390-1_FUN_000096;
scaffold_1	funannotate	mRNA	462957	463490	.	+	.	ID=C_lini_390-1_FUN_000096-T1;Parent=C_lini_390-1_FUN_000096;product=hypothetical protein;
scaffold_1	funannotate	exon	462957	463141	.	+	.	ID=C_lini_390-1_FUN_000096-T1.exon1;Parent=C_lini_390-1_FUN_000096-T1;
scaffold_1	funannotate	exon	463295	463490	.	+	.	ID=C_lini_390-1_FUN_000096-T1.exon2;Parent=C_lini_390-1_FUN_000096-T1;
scaffold_1	funannotate	CDS	462957	463141	.	+	0	ID=C_lini_390-1_FUN_000096-T1.cds;Parent=C_lini_390-1_FUN_000096-T1;
scaffold_1	funannotate	CDS	463295	463490	.	+	1	ID=C_lini_390-1_FUN_000096-T1.cds;Parent=C_lini_390-1_FUN_000096-T1;
scaffold_1	funannotate	gene	464233	466589	.	-	.	ID=C_lini_390-1_FUN_000097;
scaffold_1	funannotate	mRNA	464233	466589	.	-	.	ID=C_lini_390-1_FUN_000097-T1;Parent=C_lini_390-1_FUN_000097;product=hypothetical protein;Dbxref=PFAM:PF04082;
scaffold_1	funannotate	exon	466487	466589	.	-	.	ID=C_lini_390-1_FUN_000097-T1.exon1;Parent=C_lini_390-1_FUN_000097-T1;
scaffold_1	funannotate	exon	465931	466250	.	-	.	ID=C_lini_390-1_FUN_000097-T1.exon2;Parent=C_lini_390-1_FUN_000097-T1;
scaffold_1	funannotate	exon	465367	465843	.	-	.	ID=C_lini_390-1_FUN_000097-T1.exon3;Parent=C_lini_390-1_FUN_000097-T1;
scaffold_1	funannotate	exon	464233	465276	.	-	.	ID=C_lini_390-1_FUN_000097-T1.exon4;Parent=C_lini_390-1_FUN_000097-T1;
scaffold_1	funannotate	CDS	466487	466589	.	-	0	ID=C_lini_390-1_FUN_000097-T1.cds;Parent=C_lini_390-1_FUN_000097-T1;
scaffold_1	funannotate	CDS	465931	466250	.	-	2	ID=C_lini_390-1_FUN_000097-T1.cds;Parent=C_lini_390-1_FUN_000097-T1;
scaffold_1	funannotate	CDS	465367	465843	.	-	0	ID=C_lini_390-1_FUN_000097-T1.cds;Parent=C_lini_390-1_FUN_000097-T1;
scaffold_1	funannotate	CDS	464233	465276	.	-	0	ID=C_lini_390-1_FUN_000097-T1.cds;Parent=C_lini_390-1_FUN_000097-T1;
scaffold_1	funannotate	gene	468319	469406	.	+	.	ID=C_lini_390-1_FUN_000098;
scaffold_1	funannotate	mRNA	468319	469406	.	+	.	ID=C_lini_390-1_FUN_000098-T1;Parent=C_lini_390-1_FUN_000098;product=hypothetical protein;Dbxref=PFAM:PF04479;
scaffold_1	funannotate	exon	468319	469097	.	+	.	ID=C_lini_390-1_FUN_000098-T1.exon1;Parent=C_lini_390-1_FUN_000098-T1;
scaffold_1	funannotate	exon	469199	469406	.	+	.	ID=C_lini_390-1_FUN_000098-T1.exon2;Parent=C_lini_390-1_FUN_000098-T1;
scaffold_1	funannotate	CDS	468319	469097	.	+	0	ID=C_lini_390-1_FUN_000098-T1.cds;Parent=C_lini_390-1_FUN_000098-T1;
scaffold_1	funannotate	CDS	469199	469406	.	+	1	ID=C_lini_390-1_FUN_000098-T1.cds;Parent=C_lini_390-1_FUN_000098-T1;
scaffold_1	funannotate	gene	470404	471102	.	+	.	ID=C_lini_390-1_FUN_000099;
scaffold_1	funannotate	mRNA	470404	471102	.	+	.	ID=C_lini_390-1_FUN_000099-T1;Parent=C_lini_390-1_FUN_000099;product=hypothetical protein;Dbxref=PFAM:PF01370,PFAM:PF01073,PFAM:PF04321,PFAM:PF16363,PFAM:PF13460;
scaffold_1	funannotate	exon	470404	471102	.	+	.	ID=C_lini_390-1_FUN_000099-T1.exon1;Parent=C_lini_390-1_FUN_000099-T1;
scaffold_1	funannotate	CDS	470404	471102	.	+	0	ID=C_lini_390-1_FUN_000099-T1.cds;Parent=C_lini_390-1_FUN_000099-T1;
scaffold_1	funannotate	gene	471154	471390	.	+	.	ID=C_lini_390-1_FUN_000100;
scaffold_1	funannotate	mRNA	471154	471390	.	+	.	ID=C_lini_390-1_FUN_000100-T1;Parent=C_lini_390-1_FUN_000100;product=hypothetical protein;
scaffold_1	funannotate	exon	471154	471390	.	+	.	ID=C_lini_390-1_FUN_000100-T1.exon1;Parent=C_lini_390-1_FUN_000100-T1;
scaffold_1	funannotate	CDS	471154	471390	.	+	0	ID=C_lini_390-1_FUN_000100-T1.cds;Parent=C_lini_390-1_FUN_000100-T1;
scaffold_1	funannotate	gene	472751	476053	.	+	.	ID=C_lini_390-1_FUN_000101;
scaffold_1	funannotate	mRNA	472751	476053	.	+	.	ID=C_lini_390-1_FUN_000101-T1;Parent=C_lini_390-1_FUN_000101;product=hypothetical protein;
scaffold_1	funannotate	exon	472751	476053	.	+	.	ID=C_lini_390-1_FUN_000101-T1.exon1;Parent=C_lini_390-1_FUN_000101-T1;
scaffold_1	funannotate	CDS	472751	476053	.	+	0	ID=C_lini_390-1_FUN_000101-T1.cds;Parent=C_lini_390-1_FUN_000101-T1;
scaffold_1	funannotate	gene	477638	515428	.	+	.	ID=C_lini_390-1_FUN_000102;
scaffold_1	funannotate	mRNA	477638	515428	.	+	.	ID=C_lini_390-1_FUN_000102-T1;Parent=C_lini_390-1_FUN_000102;product=hypothetical protein;Dbxref=PFAM:PF00668,PFAM:PF00550,PFAM:PF00501,PFAM:PF13193;
scaffold_1	funannotate	exon	477638	515428	.	+	.	ID=C_lini_390-1_FUN_000102-T1.exon1;Parent=C_lini_390-1_FUN_000102-T1;
scaffold_1	funannotate	CDS	477638	515428	.	+	0	ID=C_lini_390-1_FUN_000102-T1.cds;Parent=C_lini_390-1_FUN_000102-T1;
scaffold_1	funannotate	gene	520203	521553	.	-	.	ID=C_lini_390-1_FUN_000103;
scaffold_1	funannotate	mRNA	520203	521553	.	-	.	ID=C_lini_390-1_FUN_000103-T1;Parent=C_lini_390-1_FUN_000103;product=hypothetical protein;
scaffold_1	funannotate	exon	521433	521553	.	-	.	ID=C_lini_390-1_FUN_000103-T1.exon1;Parent=C_lini_390-1_FUN_000103-T1;
scaffold_1	funannotate	exon	521141	521356	.	-	.	ID=C_lini_390-1_FUN_000103-T1.exon2;Parent=C_lini_390-1_FUN_000103-T1;
scaffold_1	funannotate	exon	520203	521050	.	-	.	ID=C_lini_390-1_FUN_000103-T1.exon3;Parent=C_lini_390-1_FUN_000103-T1;
scaffold_1	funannotate	CDS	521433	521553	.	-	0	ID=C_lini_390-1_FUN_000103-T1.cds;Parent=C_lini_390-1_FUN_000103-T1;
scaffold_1	funannotate	CDS	521141	521356	.	-	2	ID=C_lini_390-1_FUN_000103-T1.cds;Parent=C_lini_390-1_FUN_000103-T1;
scaffold_1	funannotate	CDS	520203	521050	.	-	2	ID=C_lini_390-1_FUN_000103-T1.cds;Parent=C_lini_390-1_FUN_000103-T1;
scaffold_1	funannotate	gene	525174	529395	.	+	.	ID=C_lini_390-1_FUN_000104;
scaffold_1	funannotate	mRNA	525174	529395	.	+	.	ID=C_lini_390-1_FUN_000104-T1;Parent=C_lini_390-1_FUN_000104;product=hypothetical protein;Dbxref=PFAM:PF00664,PFAM:PF00005;
scaffold_1	funannotate	exon	525174	529301	.	+	.	ID=C_lini_390-1_FUN_000104-T1.exon1;Parent=C_lini_390-1_FUN_000104-T1;
scaffold_1	funannotate	exon	529369	529395	.	+	.	ID=C_lini_390-1_FUN_000104-T1.exon2;Parent=C_lini_390-1_FUN_000104-T1;
scaffold_1	funannotate	CDS	525174	529301	.	+	0	ID=C_lini_390-1_FUN_000104-T1.cds;Parent=C_lini_390-1_FUN_000104-T1;
scaffold_1	funannotate	CDS	529369	529395	.	+	0	ID=C_lini_390-1_FUN_000104-T1.cds;Parent=C_lini_390-1_FUN_000104-T1;
scaffold_1	funannotate	gene	530010	531165	.	-	.	ID=C_lini_390-1_FUN_000105;
scaffold_1	funannotate	mRNA	530010	531165	.	-	.	ID=C_lini_390-1_FUN_000105-T1;Parent=C_lini_390-1_FUN_000105;product=hypothetical protein;Dbxref=PFAM:PF13343;
scaffold_1	funannotate	exon	530570	531165	.	-	.	ID=C_lini_390-1_FUN_000105-T1.exon1;Parent=C_lini_390-1_FUN_000105-T1;
scaffold_1	funannotate	exon	530010	530502	.	-	.	ID=C_lini_390-1_FUN_000105-T1.exon2;Parent=C_lini_390-1_FUN_000105-T1;
scaffold_1	funannotate	CDS	530570	531165	.	-	0	ID=C_lini_390-1_FUN_000105-T1.cds;Parent=C_lini_390-1_FUN_000105-T1;
scaffold_1	funannotate	CDS	530010	530502	.	-	1	ID=C_lini_390-1_FUN_000105-T1.cds;Parent=C_lini_390-1_FUN_000105-T1;
scaffold_1	funannotate	gene	532525	533814	.	-	.	ID=C_lini_390-1_FUN_000106;
scaffold_1	funannotate	mRNA	532525	533814	.	-	.	ID=C_lini_390-1_FUN_000106-T1;Parent=C_lini_390-1_FUN_000106;product=hypothetical protein;Dbxref=PFAM:PF00155;
scaffold_1	funannotate	exon	532525	533814	.	-	.	ID=C_lini_390-1_FUN_000106-T1.exon1;Parent=C_lini_390-1_FUN_000106-T1;
scaffold_1	funannotate	CDS	532525	533814	.	-	0	ID=C_lini_390-1_FUN_000106-T1.cds;Parent=C_lini_390-1_FUN_000106-T1;
scaffold_1	funannotate	gene	535252	535957	.	+	.	ID=C_lini_390-1_FUN_000107;
scaffold_1	funannotate	mRNA	535252	535957	.	+	.	ID=C_lini_390-1_FUN_000107-T1;Parent=C_lini_390-1_FUN_000107;product=hypothetical protein;
scaffold_1	funannotate	exon	535252	535403	.	+	.	ID=C_lini_390-1_FUN_000107-T1.exon1;Parent=C_lini_390-1_FUN_000107-T1;
scaffold_1	funannotate	exon	535432	535957	.	+	.	ID=C_lini_390-1_FUN_000107-T1.exon2;Parent=C_lini_390-1_FUN_000107-T1;
scaffold_1	funannotate	CDS	535252	535403	.	+	0	ID=C_lini_390-1_FUN_000107-T1.cds;Parent=C_lini_390-1_FUN_000107-T1;
scaffold_1	funannotate	CDS	535432	535957	.	+	1	ID=C_lini_390-1_FUN_000107-T1.cds;Parent=C_lini_390-1_FUN_000107-T1;
scaffold_1	funannotate	gene	541647	544524	.	-	.	ID=C_lini_390-1_FUN_000108;
scaffold_1	funannotate	mRNA	541647	544524	.	-	.	ID=C_lini_390-1_FUN_000108-T1;Parent=C_lini_390-1_FUN_000108;product=hypothetical protein;Dbxref=PFAM:PF02752;
scaffold_1	funannotate	exon	542560	544524	.	-	.	ID=C_lini_390-1_FUN_000108-T1.exon1;Parent=C_lini_390-1_FUN_000108-T1;
scaffold_1	funannotate	exon	541647	542441	.	-	.	ID=C_lini_390-1_FUN_000108-T1.exon2;Parent=C_lini_390-1_FUN_000108-T1;
scaffold_1	funannotate	CDS	542560	544524	.	-	0	ID=C_lini_390-1_FUN_000108-T1.cds;Parent=C_lini_390-1_FUN_000108-T1;
scaffold_1	funannotate	CDS	541647	542441	.	-	0	ID=C_lini_390-1_FUN_000108-T1.cds;Parent=C_lini_390-1_FUN_000108-T1;
scaffold_1	funannotate	gene	554288	554911	.	-	.	ID=C_lini_390-1_FUN_000109;
scaffold_1	funannotate	mRNA	554288	554911	.	-	.	ID=C_lini_390-1_FUN_000109-T1;Parent=C_lini_390-1_FUN_000109;product=hypothetical protein;Dbxref=PFAM:PF00293;
scaffold_1	funannotate	exon	554288	554911	.	-	.	ID=C_lini_390-1_FUN_000109-T1.exon1;Parent=C_lini_390-1_FUN_000109-T1;
scaffold_1	funannotate	CDS	554288	554911	.	-	0	ID=C_lini_390-1_FUN_000109-T1.cds;Parent=C_lini_390-1_FUN_000109-T1;
scaffold_1	funannotate	gene	556316	557659	.	-	.	ID=C_lini_390-1_FUN_000110;
scaffold_1	funannotate	mRNA	556316	557659	.	-	.	ID=C_lini_390-1_FUN_000110-T1;Parent=C_lini_390-1_FUN_000110;product=hypothetical protein;
scaffold_1	funannotate	exon	557516	557659	.	-	.	ID=C_lini_390-1_FUN_000110-T1.exon1;Parent=C_lini_390-1_FUN_000110-T1;
scaffold_1	funannotate	exon	556316	557494	.	-	.	ID=C_lini_390-1_FUN_000110-T1.exon2;Parent=C_lini_390-1_FUN_000110-T1;
scaffold_1	funannotate	CDS	557516	557659	.	-	0	ID=C_lini_390-1_FUN_000110-T1.cds;Parent=C_lini_390-1_FUN_000110-T1;
scaffold_1	funannotate	CDS	556316	557494	.	-	0	ID=C_lini_390-1_FUN_000110-T1.cds;Parent=C_lini_390-1_FUN_000110-T1;
scaffold_1	funannotate	gene	558696	560541	.	-	.	ID=C_lini_390-1_FUN_000111;
scaffold_1	funannotate	mRNA	558696	560541	.	-	.	ID=C_lini_390-1_FUN_000111-T1;Parent=C_lini_390-1_FUN_000111;product=hypothetical protein;
scaffold_1	funannotate	exon	560137	560541	.	-	.	ID=C_lini_390-1_FUN_000111-T1.exon1;Parent=C_lini_390-1_FUN_000111-T1;
scaffold_1	funannotate	exon	558696	559787	.	-	.	ID=C_lini_390-1_FUN_000111-T1.exon2;Parent=C_lini_390-1_FUN_000111-T1;
scaffold_1	funannotate	CDS	560137	560541	.	-	0	ID=C_lini_390-1_FUN_000111-T1.cds;Parent=C_lini_390-1_FUN_000111-T1;
scaffold_1	funannotate	CDS	558696	559787	.	-	0	ID=C_lini_390-1_FUN_000111-T1.cds;Parent=C_lini_390-1_FUN_000111-T1;
scaffold_1	funannotate	gene	562221	562733	.	+	.	ID=C_lini_390-1_FUN_000112;
scaffold_1	funannotate	mRNA	562221	562733	.	+	.	ID=C_lini_390-1_FUN_000112-T1;Parent=C_lini_390-1_FUN_000112;product=hypothetical protein;
scaffold_1	funannotate	exon	562221	562733	.	+	.	ID=C_lini_390-1_FUN_000112-T1.exon1;Parent=C_lini_390-1_FUN_000112-T1;
scaffold_1	funannotate	CDS	562221	562733	.	+	0	ID=C_lini_390-1_FUN_000112-T1.cds;Parent=C_lini_390-1_FUN_000112-T1;
scaffold_1	funannotate	gene	563145	563921	.	-	.	ID=C_lini_390-1_FUN_000113;
scaffold_1	funannotate	mRNA	563145	563921	.	-	.	ID=C_lini_390-1_FUN_000113-T1;Parent=C_lini_390-1_FUN_000113;product=hypothetical protein;
scaffold_1	funannotate	exon	563510	563921	.	-	.	ID=C_lini_390-1_FUN_000113-T1.exon1;Parent=C_lini_390-1_FUN_000113-T1;
scaffold_1	funannotate	exon	563145	563446	.	-	.	ID=C_lini_390-1_FUN_000113-T1.exon2;Parent=C_lini_390-1_FUN_000113-T1;
scaffold_1	funannotate	CDS	563510	563921	.	-	0	ID=C_lini_390-1_FUN_000113-T1.cds;Parent=C_lini_390-1_FUN_000113-T1;
scaffold_1	funannotate	CDS	563145	563446	.	-	2	ID=C_lini_390-1_FUN_000113-T1.cds;Parent=C_lini_390-1_FUN_000113-T1;
scaffold_1	funannotate	gene	565065	566177	.	+	.	ID=C_lini_390-1_FUN_000114;
scaffold_1	funannotate	mRNA	565065	566177	.	+	.	ID=C_lini_390-1_FUN_000114-T1;Parent=C_lini_390-1_FUN_000114;product=hypothetical protein;Dbxref=PFAM:PF02585;
scaffold_1	funannotate	exon	565065	565290	.	+	.	ID=C_lini_390-1_FUN_000114-T1.exon1;Parent=C_lini_390-1_FUN_000114-T1;
scaffold_1	funannotate	exon	565365	565467	.	+	.	ID=C_lini_390-1_FUN_000114-T1.exon2;Parent=C_lini_390-1_FUN_000114-T1;
scaffold_1	funannotate	exon	565541	566177	.	+	.	ID=C_lini_390-1_FUN_000114-T1.exon3;Parent=C_lini_390-1_FUN_000114-T1;
scaffold_1	funannotate	CDS	565065	565290	.	+	0	ID=C_lini_390-1_FUN_000114-T1.cds;Parent=C_lini_390-1_FUN_000114-T1;
scaffold_1	funannotate	CDS	565365	565467	.	+	2	ID=C_lini_390-1_FUN_000114-T1.cds;Parent=C_lini_390-1_FUN_000114-T1;
scaffold_1	funannotate	CDS	565541	566177	.	+	1	ID=C_lini_390-1_FUN_000114-T1.cds;Parent=C_lini_390-1_FUN_000114-T1;
scaffold_1	funannotate	gene	566567	568819	.	-	.	ID=C_lini_390-1_FUN_000115;
scaffold_1	funannotate	mRNA	566567	568819	.	-	.	ID=C_lini_390-1_FUN_000115-T1;Parent=C_lini_390-1_FUN_000115;product=hypothetical protein;Dbxref=PFAM:PF12921;
scaffold_1	funannotate	exon	566567	568819	.	-	.	ID=C_lini_390-1_FUN_000115-T1.exon1;Parent=C_lini_390-1_FUN_000115-T1;
scaffold_1	funannotate	CDS	566567	568819	.	-	0	ID=C_lini_390-1_FUN_000115-T1.cds;Parent=C_lini_390-1_FUN_000115-T1;
scaffold_1	funannotate	gene	569602	570088	.	+	.	ID=C_lini_390-1_FUN_000116;Name=LSM3;
scaffold_1	funannotate	mRNA	569602	570088	.	+	.	ID=C_lini_390-1_FUN_000116-T1;Parent=C_lini_390-1_FUN_000116;product=U4/U6-U5 snRNP complex subunit lsm3;Dbxref=PFAM:PF01423;
scaffold_1	funannotate	exon	569602	569724	.	+	.	ID=C_lini_390-1_FUN_000116-T1.exon1;Parent=C_lini_390-1_FUN_000116-T1;
scaffold_1	funannotate	exon	569784	569873	.	+	.	ID=C_lini_390-1_FUN_000116-T1.exon2;Parent=C_lini_390-1_FUN_000116-T1;
scaffold_1	funannotate	exon	569959	569995	.	+	.	ID=C_lini_390-1_FUN_000116-T1.exon3;Parent=C_lini_390-1_FUN_000116-T1;
scaffold_1	funannotate	exon	570048	570088	.	+	.	ID=C_lini_390-1_FUN_000116-T1.exon4;Parent=C_lini_390-1_FUN_000116-T1;
scaffold_1	funannotate	CDS	569602	569724	.	+	0	ID=C_lini_390-1_FUN_000116-T1.cds;Parent=C_lini_390-1_FUN_000116-T1;
scaffold_1	funannotate	CDS	569784	569873	.	+	0	ID=C_lini_390-1_FUN_000116-T1.cds;Parent=C_lini_390-1_FUN_000116-T1;
scaffold_1	funannotate	CDS	569959	569995	.	+	0	ID=C_lini_390-1_FUN_000116-T1.cds;Parent=C_lini_390-1_FUN_000116-T1;
scaffold_1	funannotate	CDS	570048	570088	.	+	2	ID=C_lini_390-1_FUN_000116-T1.cds;Parent=C_lini_390-1_FUN_000116-T1;
scaffold_1	funannotate	gene	571559	573764	.	+	.	ID=C_lini_390-1_FUN_000117;
scaffold_1	funannotate	mRNA	571559	573764	.	+	.	ID=C_lini_390-1_FUN_000117-T1;Parent=C_lini_390-1_FUN_000117;product=hypothetical protein;Dbxref=PFAM:PF03144,PFAM:PF00009;
scaffold_1	funannotate	exon	571559	571612	.	+	.	ID=C_lini_390-1_FUN_000117-T1.exon1;Parent=C_lini_390-1_FUN_000117-T1;
scaffold_1	funannotate	exon	571699	572227	.	+	.	ID=C_lini_390-1_FUN_000117-T1.exon2;Parent=C_lini_390-1_FUN_000117-T1;
scaffold_1	funannotate	exon	572306	572494	.	+	.	ID=C_lini_390-1_FUN_000117-T1.exon3;Parent=C_lini_390-1_FUN_000117-T1;
scaffold_1	funannotate	exon	572557	573354	.	+	.	ID=C_lini_390-1_FUN_000117-T1.exon4;Parent=C_lini_390-1_FUN_000117-T1;
scaffold_1	funannotate	exon	573415	573764	.	+	.	ID=C_lini_390-1_FUN_000117-T1.exon5;Parent=C_lini_390-1_FUN_000117-T1;
scaffold_1	funannotate	CDS	571559	571612	.	+	0	ID=C_lini_390-1_FUN_000117-T1.cds;Parent=C_lini_390-1_FUN_000117-T1;
scaffold_1	funannotate	CDS	571699	572227	.	+	0	ID=C_lini_390-1_FUN_000117-T1.cds;Parent=C_lini_390-1_FUN_000117-T1;
scaffold_1	funannotate	CDS	572306	572494	.	+	2	ID=C_lini_390-1_FUN_000117-T1.cds;Parent=C_lini_390-1_FUN_000117-T1;
scaffold_1	funannotate	CDS	572557	573354	.	+	2	ID=C_lini_390-1_FUN_000117-T1.cds;Parent=C_lini_390-1_FUN_000117-T1;
scaffold_1	funannotate	CDS	573415	573764	.	+	2	ID=C_lini_390-1_FUN_000117-T1.cds;Parent=C_lini_390-1_FUN_000117-T1;
scaffold_1	funannotate	gene	576859	577574	.	+	.	ID=C_lini_390-1_FUN_000118;
scaffold_1	funannotate	mRNA	576859	577574	.	+	.	ID=C_lini_390-1_FUN_000118-T1;Parent=C_lini_390-1_FUN_000118;product=hypothetical protein;
scaffold_1	funannotate	exon	576859	577090	.	+	.	ID=C_lini_390-1_FUN_000118-T1.exon1;Parent=C_lini_390-1_FUN_000118-T1;
scaffold_1	funannotate	exon	577246	577574	.	+	.	ID=C_lini_390-1_FUN_000118-T1.exon2;Parent=C_lini_390-1_FUN_000118-T1;
scaffold_1	funannotate	CDS	576859	577090	.	+	0	ID=C_lini_390-1_FUN_000118-T1.cds;Parent=C_lini_390-1_FUN_000118-T1;
scaffold_1	funannotate	CDS	577246	577574	.	+	2	ID=C_lini_390-1_FUN_000118-T1.cds;Parent=C_lini_390-1_FUN_000118-T1;
scaffold_1	funannotate	gene	580434	580880	.	-	.	ID=C_lini_390-1_FUN_000119;
scaffold_1	funannotate	mRNA	580434	580880	.	-	.	ID=C_lini_390-1_FUN_000119-T1;Parent=C_lini_390-1_FUN_000119;product=hypothetical protein;
scaffold_1	funannotate	exon	580434	580880	.	-	.	ID=C_lini_390-1_FUN_000119-T1.exon1;Parent=C_lini_390-1_FUN_000119-T1;
scaffold_1	funannotate	CDS	580434	580880	.	-	0	ID=C_lini_390-1_FUN_000119-T1.cds;Parent=C_lini_390-1_FUN_000119-T1;
scaffold_1	funannotate	gene	581643	581723	.	-	.	ID=C_lini_390-1_FUN_000120;
scaffold_1	funannotate	tRNA	581643	581723	.	-	.	ID=C_lini_390-1_FUN_000120-T1;Parent=C_lini_390-1_FUN_000120;product=tRNA-Gly;
scaffold_1	funannotate	exon	581643	581723	.	-	.	ID=C_lini_390-1_FUN_000120-T1.exon1;Parent=C_lini_390-1_FUN_000120-T1;
scaffold_1	funannotate	gene	585809	588829	.	+	.	ID=C_lini_390-1_FUN_000121;
scaffold_1	funannotate	mRNA	585809	588829	.	+	.	ID=C_lini_390-1_FUN_000121-T1;Parent=C_lini_390-1_FUN_000121;product=hypothetical protein;Dbxref=PFAM:PF00999,PFAM:PF08619;
scaffold_1	funannotate	exon	585809	587938	.	+	.	ID=C_lini_390-1_FUN_000121-T1.exon1;Parent=C_lini_390-1_FUN_000121-T1;
scaffold_1	funannotate	exon	587993	588829	.	+	.	ID=C_lini_390-1_FUN_000121-T1.exon2;Parent=C_lini_390-1_FUN_000121-T1;
scaffold_1	funannotate	CDS	585809	587938	.	+	0	ID=C_lini_390-1_FUN_000121-T1.cds;Parent=C_lini_390-1_FUN_000121-T1;
scaffold_1	funannotate	CDS	587993	588829	.	+	0	ID=C_lini_390-1_FUN_000121-T1.cds;Parent=C_lini_390-1_FUN_000121-T1;
scaffold_1	funannotate	gene	590640	591464	.	+	.	ID=C_lini_390-1_FUN_000122;
scaffold_1	funannotate	mRNA	590640	591464	.	+	.	ID=C_lini_390-1_FUN_000122-T1;Parent=C_lini_390-1_FUN_000122;product=hypothetical protein;
scaffold_1	funannotate	exon	590640	591464	.	+	.	ID=C_lini_390-1_FUN_000122-T1.exon1;Parent=C_lini_390-1_FUN_000122-T1;
scaffold_1	funannotate	CDS	590640	591464	.	+	0	ID=C_lini_390-1_FUN_000122-T1.cds;Parent=C_lini_390-1_FUN_000122-T1;
scaffold_1	funannotate	gene	591988	593505	.	-	.	ID=C_lini_390-1_FUN_000123;
scaffold_1	funannotate	mRNA	591988	593505	.	-	.	ID=C_lini_390-1_FUN_000123-T1;Parent=C_lini_390-1_FUN_000123;product=hypothetical protein;
scaffold_1	funannotate	exon	593368	593505	.	-	.	ID=C_lini_390-1_FUN_000123-T1.exon1;Parent=C_lini_390-1_FUN_000123-T1;
scaffold_1	funannotate	exon	593171	593298	.	-	.	ID=C_lini_390-1_FUN_000123-T1.exon2;Parent=C_lini_390-1_FUN_000123-T1;
scaffold_1	funannotate	exon	592808	593109	.	-	.	ID=C_lini_390-1_FUN_000123-T1.exon3;Parent=C_lini_390-1_FUN_000123-T1;
scaffold_1	funannotate	exon	592542	592750	.	-	.	ID=C_lini_390-1_FUN_000123-T1.exon4;Parent=C_lini_390-1_FUN_000123-T1;
scaffold_1	funannotate	exon	591988	592479	.	-	.	ID=C_lini_390-1_FUN_000123-T1.exon5;Parent=C_lini_390-1_FUN_000123-T1;
scaffold_1	funannotate	CDS	593368	593505	.	-	0	ID=C_lini_390-1_FUN_000123-T1.cds;Parent=C_lini_390-1_FUN_000123-T1;
scaffold_1	funannotate	CDS	593171	593298	.	-	0	ID=C_lini_390-1_FUN_000123-T1.cds;Parent=C_lini_390-1_FUN_000123-T1;
scaffold_1	funannotate	CDS	592808	593109	.	-	1	ID=C_lini_390-1_FUN_000123-T1.cds;Parent=C_lini_390-1_FUN_000123-T1;
scaffold_1	funannotate	CDS	592542	592750	.	-	2	ID=C_lini_390-1_FUN_000123-T1.cds;Parent=C_lini_390-1_FUN_000123-T1;
scaffold_1	funannotate	CDS	591988	592479	.	-	0	ID=C_lini_390-1_FUN_000123-T1.cds;Parent=C_lini_390-1_FUN_000123-T1;
scaffold_1	funannotate	gene	596939	598850	.	+	.	ID=C_lini_390-1_FUN_000124;
scaffold_1	funannotate	mRNA	596939	598850	.	+	.	ID=C_lini_390-1_FUN_000124-T1;Parent=C_lini_390-1_FUN_000124;product=hypothetical protein;Dbxref=PFAM:PF13450,PFAM:PF07992;
scaffold_1	funannotate	exon	596939	596972	.	+	.	ID=C_lini_390-1_FUN_000124-T1.exon1;Parent=C_lini_390-1_FUN_000124-T1;
scaffold_1	funannotate	exon	597038	597643	.	+	.	ID=C_lini_390-1_FUN_000124-T1.exon2;Parent=C_lini_390-1_FUN_000124-T1;
scaffold_1	funannotate	exon	597715	598850	.	+	.	ID=C_lini_390-1_FUN_000124-T1.exon3;Parent=C_lini_390-1_FUN_000124-T1;
scaffold_1	funannotate	CDS	596939	596972	.	+	0	ID=C_lini_390-1_FUN_000124-T1.cds;Parent=C_lini_390-1_FUN_000124-T1;
scaffold_1	funannotate	CDS	597038	597643	.	+	2	ID=C_lini_390-1_FUN_000124-T1.cds;Parent=C_lini_390-1_FUN_000124-T1;
scaffold_1	funannotate	CDS	597715	598850	.	+	2	ID=C_lini_390-1_FUN_000124-T1.cds;Parent=C_lini_390-1_FUN_000124-T1;
scaffold_1	funannotate	gene	599142	600170	.	+	.	ID=C_lini_390-1_FUN_000125;
scaffold_1	funannotate	mRNA	599142	600170	.	+	.	ID=C_lini_390-1_FUN_000125-T1;Parent=C_lini_390-1_FUN_000125;product=hypothetical protein;Dbxref=PFAM:PF13365;
scaffold_1	funannotate	exon	599142	600170	.	+	.	ID=C_lini_390-1_FUN_000125-T1.exon1;Parent=C_lini_390-1_FUN_000125-T1;
scaffold_1	funannotate	CDS	599142	600170	.	+	0	ID=C_lini_390-1_FUN_000125-T1.cds;Parent=C_lini_390-1_FUN_000125-T1;
scaffold_1	funannotate	gene	601084	601548	.	+	.	ID=C_lini_390-1_FUN_000126;
scaffold_1	funannotate	mRNA	601084	601548	.	+	.	ID=C_lini_390-1_FUN_000126-T1;Parent=C_lini_390-1_FUN_000126;product=hypothetical protein;
scaffold_1	funannotate	exon	601084	601548	.	+	.	ID=C_lini_390-1_FUN_000126-T1.exon1;Parent=C_lini_390-1_FUN_000126-T1;
scaffold_1	funannotate	CDS	601084	601548	.	+	0	ID=C_lini_390-1_FUN_000126-T1.cds;Parent=C_lini_390-1_FUN_000126-T1;
scaffold_1	funannotate	gene	603143	607592	.	-	.	ID=C_lini_390-1_FUN_000127;
scaffold_1	funannotate	mRNA	603143	607592	.	-	.	ID=C_lini_390-1_FUN_000127-T1;Parent=C_lini_390-1_FUN_000127;product=hypothetical protein;
scaffold_1	funannotate	exon	607519	607592	.	-	.	ID=C_lini_390-1_FUN_000127-T1.exon1;Parent=C_lini_390-1_FUN_000127-T1;
scaffold_1	funannotate	exon	607123	607322	.	-	.	ID=C_lini_390-1_FUN_000127-T1.exon2;Parent=C_lini_390-1_FUN_000127-T1;
scaffold_1	funannotate	exon	603241	607023	.	-	.	ID=C_lini_390-1_FUN_000127-T1.exon3;Parent=C_lini_390-1_FUN_000127-T1;
scaffold_1	funannotate	exon	603143	603186	.	-	.	ID=C_lini_390-1_FUN_000127-T1.exon4;Parent=C_lini_390-1_FUN_000127-T1;
scaffold_1	funannotate	CDS	607519	607592	.	-	0	ID=C_lini_390-1_FUN_000127-T1.cds;Parent=C_lini_390-1_FUN_000127-T1;
scaffold_1	funannotate	CDS	607123	607322	.	-	1	ID=C_lini_390-1_FUN_000127-T1.cds;Parent=C_lini_390-1_FUN_000127-T1;
scaffold_1	funannotate	CDS	603241	607023	.	-	2	ID=C_lini_390-1_FUN_000127-T1.cds;Parent=C_lini_390-1_FUN_000127-T1;
scaffold_1	funannotate	CDS	603143	603186	.	-	2	ID=C_lini_390-1_FUN_000127-T1.cds;Parent=C_lini_390-1_FUN_000127-T1;
scaffold_1	funannotate	gene	612432	615197	.	-	.	ID=C_lini_390-1_FUN_000128;
scaffold_1	funannotate	mRNA	612432	615197	.	-	.	ID=C_lini_390-1_FUN_000128-T1;Parent=C_lini_390-1_FUN_000128;product=hypothetical protein;Dbxref=PFAM:PF01926,PFAM:PF00350;note=BUSCO:EOG09260RGH;
scaffold_1	funannotate	exon	612854	615197	.	-	.	ID=C_lini_390-1_FUN_000128-T1.exon1;Parent=C_lini_390-1_FUN_000128-T1;
scaffold_1	funannotate	exon	612432	612793	.	-	.	ID=C_lini_390-1_FUN_000128-T1.exon2;Parent=C_lini_390-1_FUN_000128-T1;
scaffold_1	funannotate	CDS	612854	615197	.	-	0	ID=C_lini_390-1_FUN_000128-T1.cds;Parent=C_lini_390-1_FUN_000128-T1;
scaffold_1	funannotate	CDS	612432	612793	.	-	2	ID=C_lini_390-1_FUN_000128-T1.cds;Parent=C_lini_390-1_FUN_000128-T1;
scaffold_1	funannotate	gene	615845	616758	.	+	.	ID=C_lini_390-1_FUN_000129;
scaffold_1	funannotate	mRNA	615845	616758	.	+	.	ID=C_lini_390-1_FUN_000129-T1;Parent=C_lini_390-1_FUN_000129;product=hypothetical protein;Dbxref=PFAM:PF03357;note=BUSCO:EOG09264T0J;
scaffold_1	funannotate	exon	615845	615850	.	+	.	ID=C_lini_390-1_FUN_000129-T1.exon1;Parent=C_lini_390-1_FUN_000129-T1;
scaffold_1	funannotate	exon	615905	616146	.	+	.	ID=C_lini_390-1_FUN_000129-T1.exon2;Parent=C_lini_390-1_FUN_000129-T1;
scaffold_1	funannotate	exon	616184	616244	.	+	.	ID=C_lini_390-1_FUN_000129-T1.exon3;Parent=C_lini_390-1_FUN_000129-T1;
scaffold_1	funannotate	exon	616307	616564	.	+	.	ID=C_lini_390-1_FUN_000129-T1.exon4;Parent=C_lini_390-1_FUN_000129-T1;
scaffold_1	funannotate	exon	616624	616758	.	+	.	ID=C_lini_390-1_FUN_000129-T1.exon5;Parent=C_lini_390-1_FUN_000129-T1;
scaffold_1	funannotate	CDS	615845	615850	.	+	0	ID=C_lini_390-1_FUN_000129-T1.cds;Parent=C_lini_390-1_FUN_000129-T1;
scaffold_1	funannotate	CDS	615905	616146	.	+	0	ID=C_lini_390-1_FUN_000129-T1.cds;Parent=C_lini_390-1_FUN_000129-T1;
scaffold_1	funannotate	CDS	616184	616244	.	+	1	ID=C_lini_390-1_FUN_000129-T1.cds;Parent=C_lini_390-1_FUN_000129-T1;
scaffold_1	funannotate	CDS	616307	616564	.	+	0	ID=C_lini_390-1_FUN_000129-T1.cds;Parent=C_lini_390-1_FUN_000129-T1;
scaffold_1	funannotate	CDS	616624	616758	.	+	0	ID=C_lini_390-1_FUN_000129-T1.cds;Parent=C_lini_390-1_FUN_000129-T1;
scaffold_1	funannotate	gene	619714	621540	.	+	.	ID=C_lini_390-1_FUN_000130;
scaffold_1	funannotate	mRNA	619714	621540	.	+	.	ID=C_lini_390-1_FUN_000130-T1;Parent=C_lini_390-1_FUN_000130;product=hypothetical protein;note=BUSCO:EOG09264XTW;
scaffold_1	funannotate	exon	619714	620979	.	+	.	ID=C_lini_390-1_FUN_000130-T1.exon1;Parent=C_lini_390-1_FUN_000130-T1;
scaffold_1	funannotate	exon	621034	621540	.	+	.	ID=C_lini_390-1_FUN_000130-T1.exon2;Parent=C_lini_390-1_FUN_000130-T1;
scaffold_1	funannotate	CDS	619714	620979	.	+	0	ID=C_lini_390-1_FUN_000130-T1.cds;Parent=C_lini_390-1_FUN_000130-T1;
scaffold_1	funannotate	CDS	621034	621540	.	+	0	ID=C_lini_390-1_FUN_000130-T1.cds;Parent=C_lini_390-1_FUN_000130-T1;
scaffold_1	funannotate	gene	624328	625317	.	+	.	ID=C_lini_390-1_FUN_000131;
scaffold_1	funannotate	mRNA	624328	625317	.	+	.	ID=C_lini_390-1_FUN_000131-T1;Parent=C_lini_390-1_FUN_000131;product=hypothetical protein;Dbxref=PFAM:PF00172;
scaffold_1	funannotate	exon	624328	625317	.	+	.	ID=C_lini_390-1_FUN_000131-T1.exon1;Parent=C_lini_390-1_FUN_000131-T1;
scaffold_1	funannotate	CDS	624328	625317	.	+	0	ID=C_lini_390-1_FUN_000131-T1.cds;Parent=C_lini_390-1_FUN_000131-T1;
scaffold_1	funannotate	gene	625357	627618	.	+	.	ID=C_lini_390-1_FUN_000132;
scaffold_1	funannotate	mRNA	625357	627618	.	+	.	ID=C_lini_390-1_FUN_000132-T1;Parent=C_lini_390-1_FUN_000132;product=hypothetical protein;
scaffold_1	funannotate	exon	625357	627618	.	+	.	ID=C_lini_390-1_FUN_000132-T1.exon1;Parent=C_lini_390-1_FUN_000132-T1;
scaffold_1	funannotate	CDS	625357	627618	.	+	0	ID=C_lini_390-1_FUN_000132-T1.cds;Parent=C_lini_390-1_FUN_000132-T1;
scaffold_1	funannotate	gene	629190	630140	.	-	.	ID=C_lini_390-1_FUN_000133;
scaffold_1	funannotate	mRNA	629190	630140	.	-	.	ID=C_lini_390-1_FUN_000133-T1;Parent=C_lini_390-1_FUN_000133;product=hypothetical protein;Dbxref=PFAM:PF03366,PFAM:PF17035;
scaffold_1	funannotate	exon	630094	630140	.	-	.	ID=C_lini_390-1_FUN_000133-T1.exon1;Parent=C_lini_390-1_FUN_000133-T1;
scaffold_1	funannotate	exon	629870	630018	.	-	.	ID=C_lini_390-1_FUN_000133-T1.exon2;Parent=C_lini_390-1_FUN_000133-T1;
scaffold_1	funannotate	exon	629415	629801	.	-	.	ID=C_lini_390-1_FUN_000133-T1.exon3;Parent=C_lini_390-1_FUN_000133-T1;
scaffold_1	funannotate	exon	629190	629284	.	-	.	ID=C_lini_390-1_FUN_000133-T1.exon4;Parent=C_lini_390-1_FUN_000133-T1;
scaffold_1	funannotate	CDS	630094	630140	.	-	0	ID=C_lini_390-1_FUN_000133-T1.cds;Parent=C_lini_390-1_FUN_000133-T1;
scaffold_1	funannotate	CDS	629870	630018	.	-	1	ID=C_lini_390-1_FUN_000133-T1.cds;Parent=C_lini_390-1_FUN_000133-T1;
scaffold_1	funannotate	CDS	629415	629801	.	-	2	ID=C_lini_390-1_FUN_000133-T1.cds;Parent=C_lini_390-1_FUN_000133-T1;
scaffold_1	funannotate	CDS	629190	629284	.	-	2	ID=C_lini_390-1_FUN_000133-T1.cds;Parent=C_lini_390-1_FUN_000133-T1;
scaffold_1	funannotate	gene	631419	632556	.	-	.	ID=C_lini_390-1_FUN_000134;Name=SBP1;
scaffold_1	funannotate	mRNA	631419	632556	.	-	.	ID=C_lini_390-1_FUN_000134-T1;Parent=C_lini_390-1_FUN_000134;product=single stranded nucleic acid binding protein;Dbxref=PFAM:PF00638;note=BUSCO:EOG09264XT5;
scaffold_1	funannotate	exon	632503	632556	.	-	.	ID=C_lini_390-1_FUN_000134-T1.exon1;Parent=C_lini_390-1_FUN_000134-T1;
scaffold_1	funannotate	exon	632153	632317	.	-	.	ID=C_lini_390-1_FUN_000134-T1.exon2;Parent=C_lini_390-1_FUN_000134-T1;
scaffold_1	funannotate	exon	631810	632074	.	-	.	ID=C_lini_390-1_FUN_000134-T1.exon3;Parent=C_lini_390-1_FUN_000134-T1;
scaffold_1	funannotate	exon	631623	631751	.	-	.	ID=C_lini_390-1_FUN_000134-T1.exon4;Parent=C_lini_390-1_FUN_000134-T1;
scaffold_1	funannotate	exon	631419	631516	.	-	.	ID=C_lini_390-1_FUN_000134-T1.exon5;Parent=C_lini_390-1_FUN_000134-T1;
scaffold_1	funannotate	CDS	632503	632556	.	-	0	ID=C_lini_390-1_FUN_000134-T1.cds;Parent=C_lini_390-1_FUN_000134-T1;
scaffold_1	funannotate	CDS	632153	632317	.	-	0	ID=C_lini_390-1_FUN_000134-T1.cds;Parent=C_lini_390-1_FUN_000134-T1;
scaffold_1	funannotate	CDS	631810	632074	.	-	0	ID=C_lini_390-1_FUN_000134-T1.cds;Parent=C_lini_390-1_FUN_000134-T1;
scaffold_1	funannotate	CDS	631623	631751	.	-	2	ID=C_lini_390-1_FUN_000134-T1.cds;Parent=C_lini_390-1_FUN_000134-T1;
scaffold_1	funannotate	CDS	631419	631516	.	-	2	ID=C_lini_390-1_FUN_000134-T1.cds;Parent=C_lini_390-1_FUN_000134-T1;
scaffold_1	funannotate	gene	633825	636413	.	-	.	ID=C_lini_390-1_FUN_000135;
scaffold_1	funannotate	mRNA	633825	636413	.	-	.	ID=C_lini_390-1_FUN_000135-T1;Parent=C_lini_390-1_FUN_000135;product=hypothetical protein;
scaffold_1	funannotate	exon	633825	636413	.	-	.	ID=C_lini_390-1_FUN_000135-T1.exon1;Parent=C_lini_390-1_FUN_000135-T1;
scaffold_1	funannotate	CDS	633825	636413	.	-	0	ID=C_lini_390-1_FUN_000135-T1.cds;Parent=C_lini_390-1_FUN_000135-T1;
scaffold_1	funannotate	gene	640542	641486	.	-	.	ID=C_lini_390-1_FUN_000136;
scaffold_1	funannotate	mRNA	640542	641486	.	-	.	ID=C_lini_390-1_FUN_000136-T1;Parent=C_lini_390-1_FUN_000136;product=hypothetical protein;
scaffold_1	funannotate	exon	640542	641486	.	-	.	ID=C_lini_390-1_FUN_000136-T1.exon1;Parent=C_lini_390-1_FUN_000136-T1;
scaffold_1	funannotate	CDS	640542	641486	.	-	0	ID=C_lini_390-1_FUN_000136-T1.cds;Parent=C_lini_390-1_FUN_000136-T1;
scaffold_1	funannotate	gene	648125	649490	.	-	.	ID=C_lini_390-1_FUN_000137;Name=GB1;
scaffold_1	funannotate	mRNA	648125	649490	.	-	.	ID=C_lini_390-1_FUN_000137-T1;Parent=C_lini_390-1_FUN_000137;product=Guanine nucleotide-binding protein subunit beta;Dbxref=PFAM:PF00400,PFAM:PF12894;note=BUSCO:EOG092645OU;
scaffold_1	funannotate	exon	649361	649490	.	-	.	ID=C_lini_390-1_FUN_000137-T1.exon1;Parent=C_lini_390-1_FUN_000137-T1;
scaffold_1	funannotate	exon	648541	649259	.	-	.	ID=C_lini_390-1_FUN_000137-T1.exon2;Parent=C_lini_390-1_FUN_000137-T1;
scaffold_1	funannotate	exon	648386	648475	.	-	.	ID=C_lini_390-1_FUN_000137-T1.exon3;Parent=C_lini_390-1_FUN_000137-T1;
scaffold_1	funannotate	exon	648209	648328	.	-	.	ID=C_lini_390-1_FUN_000137-T1.exon4;Parent=C_lini_390-1_FUN_000137-T1;
scaffold_1	funannotate	exon	648125	648145	.	-	.	ID=C_lini_390-1_FUN_000137-T1.exon5;Parent=C_lini_390-1_FUN_000137-T1;
scaffold_1	funannotate	CDS	649361	649490	.	-	0	ID=C_lini_390-1_FUN_000137-T1.cds;Parent=C_lini_390-1_FUN_000137-T1;
scaffold_1	funannotate	CDS	648541	649259	.	-	2	ID=C_lini_390-1_FUN_000137-T1.cds;Parent=C_lini_390-1_FUN_000137-T1;
scaffold_1	funannotate	CDS	648386	648475	.	-	0	ID=C_lini_390-1_FUN_000137-T1.cds;Parent=C_lini_390-1_FUN_000137-T1;
scaffold_1	funannotate	CDS	648209	648328	.	-	0	ID=C_lini_390-1_FUN_000137-T1.cds;Parent=C_lini_390-1_FUN_000137-T1;
scaffold_1	funannotate	CDS	648125	648145	.	-	0	ID=C_lini_390-1_FUN_000137-T1.cds;Parent=C_lini_390-1_FUN_000137-T1;
scaffold_1	funannotate	gene	658385	659783	.	-	.	ID=C_lini_390-1_FUN_000138;
scaffold_1	funannotate	mRNA	658385	659783	.	-	.	ID=C_lini_390-1_FUN_000138-T1;Parent=C_lini_390-1_FUN_000138;product=hypothetical protein;Dbxref=PFAM:PF00962;
scaffold_1	funannotate	exon	659730	659783	.	-	.	ID=C_lini_390-1_FUN_000138-T1.exon1;Parent=C_lini_390-1_FUN_000138-T1;
scaffold_1	funannotate	exon	659511	659650	.	-	.	ID=C_lini_390-1_FUN_000138-T1.exon2;Parent=C_lini_390-1_FUN_000138-T1;
scaffold_1	funannotate	exon	658715	659423	.	-	.	ID=C_lini_390-1_FUN_000138-T1.exon3;Parent=C_lini_390-1_FUN_000138-T1;
scaffold_1	funannotate	exon	658385	658576	.	-	.	ID=C_lini_390-1_FUN_000138-T1.exon4;Parent=C_lini_390-1_FUN_000138-T1;
scaffold_1	funannotate	CDS	659730	659783	.	-	0	ID=C_lini_390-1_FUN_000138-T1.cds;Parent=C_lini_390-1_FUN_000138-T1;
scaffold_1	funannotate	CDS	659511	659650	.	-	0	ID=C_lini_390-1_FUN_000138-T1.cds;Parent=C_lini_390-1_FUN_000138-T1;
scaffold_1	funannotate	CDS	658715	659423	.	-	1	ID=C_lini_390-1_FUN_000138-T1.cds;Parent=C_lini_390-1_FUN_000138-T1;
scaffold_1	funannotate	CDS	658385	658576	.	-	0	ID=C_lini_390-1_FUN_000138-T1.cds;Parent=C_lini_390-1_FUN_000138-T1;
scaffold_1	funannotate	gene	661582	662548	.	-	.	ID=C_lini_390-1_FUN_000139;
scaffold_1	funannotate	mRNA	661582	662548	.	-	.	ID=C_lini_390-1_FUN_000139-T1;Parent=C_lini_390-1_FUN_000139;product=hypothetical protein;Dbxref=PFAM:PF04281;
scaffold_1	funannotate	exon	662083	662548	.	-	.	ID=C_lini_390-1_FUN_000139-T1.exon1;Parent=C_lini_390-1_FUN_000139-T1;
scaffold_1	funannotate	exon	661582	661964	.	-	.	ID=C_lini_390-1_FUN_000139-T1.exon2;Parent=C_lini_390-1_FUN_000139-T1;
scaffold_1	funannotate	CDS	662083	662548	.	-	0	ID=C_lini_390-1_FUN_000139-T1.cds;Parent=C_lini_390-1_FUN_000139-T1;
scaffold_1	funannotate	CDS	661582	661964	.	-	2	ID=C_lini_390-1_FUN_000139-T1.cds;Parent=C_lini_390-1_FUN_000139-T1;
scaffold_1	funannotate	gene	663366	665025	.	-	.	ID=C_lini_390-1_FUN_000140;
scaffold_1	funannotate	mRNA	663366	665025	.	-	.	ID=C_lini_390-1_FUN_000140-T1;Parent=C_lini_390-1_FUN_000140;product=hypothetical protein;Dbxref=PFAM:PF07690;
scaffold_1	funannotate	exon	664771	665025	.	-	.	ID=C_lini_390-1_FUN_000140-T1.exon1;Parent=C_lini_390-1_FUN_000140-T1;
scaffold_1	funannotate	exon	664697	664711	.	-	.	ID=C_lini_390-1_FUN_000140-T1.exon2;Parent=C_lini_390-1_FUN_000140-T1;
scaffold_1	funannotate	exon	664239	664640	.	-	.	ID=C_lini_390-1_FUN_000140-T1.exon3;Parent=C_lini_390-1_FUN_000140-T1;
scaffold_1	funannotate	exon	663366	664064	.	-	.	ID=C_lini_390-1_FUN_000140-T1.exon4;Parent=C_lini_390-1_FUN_000140-T1;
scaffold_1	funannotate	CDS	664771	665025	.	-	0	ID=C_lini_390-1_FUN_000140-T1.cds;Parent=C_lini_390-1_FUN_000140-T1;
scaffold_1	funannotate	CDS	664697	664711	.	-	0	ID=C_lini_390-1_FUN_000140-T1.cds;Parent=C_lini_390-1_FUN_000140-T1;
scaffold_1	funannotate	CDS	664239	664640	.	-	0	ID=C_lini_390-1_FUN_000140-T1.cds;Parent=C_lini_390-1_FUN_000140-T1;
scaffold_1	funannotate	CDS	663366	664064	.	-	0	ID=C_lini_390-1_FUN_000140-T1.cds;Parent=C_lini_390-1_FUN_000140-T1;
scaffold_1	funannotate	gene	666290	667804	.	-	.	ID=C_lini_390-1_FUN_000141;
scaffold_1	funannotate	mRNA	666290	667804	.	-	.	ID=C_lini_390-1_FUN_000141-T1;Parent=C_lini_390-1_FUN_000141;product=hypothetical protein;
scaffold_1	funannotate	exon	666290	667804	.	-	.	ID=C_lini_390-1_FUN_000141-T1.exon1;Parent=C_lini_390-1_FUN_000141-T1;
scaffold_1	funannotate	CDS	666290	667804	.	-	0	ID=C_lini_390-1_FUN_000141-T1.cds;Parent=C_lini_390-1_FUN_000141-T1;
scaffold_1	funannotate	gene	669868	670794	.	-	.	ID=C_lini_390-1_FUN_000142;
scaffold_1	funannotate	mRNA	669868	670794	.	-	.	ID=C_lini_390-1_FUN_000142-T1;Parent=C_lini_390-1_FUN_000142;product=hypothetical protein;
scaffold_1	funannotate	exon	669868	670794	.	-	.	ID=C_lini_390-1_FUN_000142-T1.exon1;Parent=C_lini_390-1_FUN_000142-T1;
scaffold_1	funannotate	CDS	669868	670794	.	-	0	ID=C_lini_390-1_FUN_000142-T1.cds;Parent=C_lini_390-1_FUN_000142-T1;
scaffold_1	funannotate	gene	679421	681283	.	+	.	ID=C_lini_390-1_FUN_000143;Name=NDH2;
scaffold_1	funannotate	mRNA	679421	681283	.	+	.	ID=C_lini_390-1_FUN_000143-T1;Parent=C_lini_390-1_FUN_000143;product=External alternative NADH-ubiquinone oxidoreductase mitochondrial;Dbxref=PFAM:PF07992,PFAM:PF00070;
scaffold_1	funannotate	exon	679421	679775	.	+	.	ID=C_lini_390-1_FUN_000143-T1.exon1;Parent=C_lini_390-1_FUN_000143-T1;
scaffold_1	funannotate	exon	679847	681151	.	+	.	ID=C_lini_390-1_FUN_000143-T1.exon2;Parent=C_lini_390-1_FUN_000143-T1;
scaffold_1	funannotate	exon	681210	681283	.	+	.	ID=C_lini_390-1_FUN_000143-T1.exon3;Parent=C_lini_390-1_FUN_000143-T1;
scaffold_1	funannotate	CDS	679421	679775	.	+	0	ID=C_lini_390-1_FUN_000143-T1.cds;Parent=C_lini_390-1_FUN_000143-T1;
scaffold_1	funannotate	CDS	679847	681151	.	+	2	ID=C_lini_390-1_FUN_000143-T1.cds;Parent=C_lini_390-1_FUN_000143-T1;
scaffold_1	funannotate	CDS	681210	681283	.	+	2	ID=C_lini_390-1_FUN_000143-T1.cds;Parent=C_lini_390-1_FUN_000143-T1;
scaffold_1	funannotate	gene	682842	683900	.	-	.	ID=C_lini_390-1_FUN_000144;
scaffold_1	funannotate	mRNA	682842	683900	.	-	.	ID=C_lini_390-1_FUN_000144-T1;Parent=C_lini_390-1_FUN_000144;product=hypothetical protein;
scaffold_1	funannotate	exon	682842	683900	.	-	.	ID=C_lini_390-1_FUN_000144-T1.exon1;Parent=C_lini_390-1_FUN_000144-T1;
scaffold_1	funannotate	CDS	682842	683900	.	-	0	ID=C_lini_390-1_FUN_000144-T1.cds;Parent=C_lini_390-1_FUN_000144-T1;
scaffold_1	funannotate	gene	685258	685369	.	-	.	ID=C_lini_390-1_FUN_000145;
scaffold_1	funannotate	tRNA	685258	685369	.	-	.	ID=C_lini_390-1_FUN_000145-T1;Parent=C_lini_390-1_FUN_000145;product=tRNA-Thr;
scaffold_1	funannotate	exon	685258	685369	.	-	.	ID=C_lini_390-1_FUN_000145-T1.exon1;Parent=C_lini_390-1_FUN_000145-T1;
scaffold_1	funannotate	gene	688619	690223	.	-	.	ID=C_lini_390-1_FUN_000146;
scaffold_1	funannotate	mRNA	688619	690223	.	-	.	ID=C_lini_390-1_FUN_000146-T1;Parent=C_lini_390-1_FUN_000146;product=hypothetical protein;Dbxref=PFAM:PF07647,PFAM:PF00788,PFAM:PF00536;note=BUSCO:EOG09263CAC;
scaffold_1	funannotate	exon	689953	690223	.	-	.	ID=C_lini_390-1_FUN_000146-T1.exon1;Parent=C_lini_390-1_FUN_000146-T1;
scaffold_1	funannotate	exon	689715	689876	.	-	.	ID=C_lini_390-1_FUN_000146-T1.exon2;Parent=C_lini_390-1_FUN_000146-T1;
scaffold_1	funannotate	exon	688619	689646	.	-	.	ID=C_lini_390-1_FUN_000146-T1.exon3;Parent=C_lini_390-1_FUN_000146-T1;
scaffold_1	funannotate	CDS	689953	690223	.	-	0	ID=C_lini_390-1_FUN_000146-T1.cds;Parent=C_lini_390-1_FUN_000146-T1;
scaffold_1	funannotate	CDS	689715	689876	.	-	2	ID=C_lini_390-1_FUN_000146-T1.cds;Parent=C_lini_390-1_FUN_000146-T1;
scaffold_1	funannotate	CDS	688619	689646	.	-	2	ID=C_lini_390-1_FUN_000146-T1.cds;Parent=C_lini_390-1_FUN_000146-T1;
scaffold_1	funannotate	gene	700463	702478	.	-	.	ID=C_lini_390-1_FUN_000147;Name=LCB2;
scaffold_1	funannotate	mRNA	700463	702478	.	-	.	ID=C_lini_390-1_FUN_000147-T1;Parent=C_lini_390-1_FUN_000147;product=serine palmitoyltransferase component;Dbxref=PFAM:PF00155;note=BUSCO:EOG09260Z3X;
scaffold_1	funannotate	exon	700463	702478	.	-	.	ID=C_lini_390-1_FUN_000147-T1.exon1;Parent=C_lini_390-1_FUN_000147-T1;
scaffold_1	funannotate	CDS	700463	702478	.	-	0	ID=C_lini_390-1_FUN_000147-T1.cds;Parent=C_lini_390-1_FUN_000147-T1;
scaffold_1	funannotate	gene	707313	709986	.	+	.	ID=C_lini_390-1_FUN_000148;
scaffold_1	funannotate	mRNA	707313	709986	.	+	.	ID=C_lini_390-1_FUN_000148-T1;Parent=C_lini_390-1_FUN_000148;product=hypothetical protein;Dbxref=PFAM:PF16177,PFAM:PF00501,PFAM:PF13193;
scaffold_1	funannotate	exon	707313	707528	.	+	.	ID=C_lini_390-1_FUN_000148-T1.exon1;Parent=C_lini_390-1_FUN_000148-T1;
scaffold_1	funannotate	exon	707998	708575	.	+	.	ID=C_lini_390-1_FUN_000148-T1.exon2;Parent=C_lini_390-1_FUN_000148-T1;
scaffold_1	funannotate	exon	708632	709783	.	+	.	ID=C_lini_390-1_FUN_000148-T1.exon3;Parent=C_lini_390-1_FUN_000148-T1;
scaffold_1	funannotate	exon	709875	709986	.	+	.	ID=C_lini_390-1_FUN_000148-T1.exon4;Parent=C_lini_390-1_FUN_000148-T1;
scaffold_1	funannotate	CDS	707313	707528	.	+	0	ID=C_lini_390-1_FUN_000148-T1.cds;Parent=C_lini_390-1_FUN_000148-T1;
scaffold_1	funannotate	CDS	707998	708575	.	+	0	ID=C_lini_390-1_FUN_000148-T1.cds;Parent=C_lini_390-1_FUN_000148-T1;
scaffold_1	funannotate	CDS	708632	709783	.	+	1	ID=C_lini_390-1_FUN_000148-T1.cds;Parent=C_lini_390-1_FUN_000148-T1;
scaffold_1	funannotate	CDS	709875	709986	.	+	1	ID=C_lini_390-1_FUN_000148-T1.cds;Parent=C_lini_390-1_FUN_000148-T1;
scaffold_1	funannotate	gene	711362	714719	.	-	.	ID=C_lini_390-1_FUN_000149;Name=GDH1;
scaffold_1	funannotate	mRNA	711362	714719	.	-	.	ID=C_lini_390-1_FUN_000149-T1;Parent=C_lini_390-1_FUN_000149;product=glutamate dehydrogenase (NADP(+)) gdh1;Dbxref=PFAM:PF00208;note=BUSCO:EOG09260E8K;
scaffold_1	funannotate	exon	714425	714719	.	-	.	ID=C_lini_390-1_FUN_000149-T1.exon1;Parent=C_lini_390-1_FUN_000149-T1;
scaffold_1	funannotate	exon	711450	714369	.	-	.	ID=C_lini_390-1_FUN_000149-T1.exon2;Parent=C_lini_390-1_FUN_000149-T1;
scaffold_1	funannotate	exon	711362	711392	.	-	.	ID=C_lini_390-1_FUN_000149-T1.exon3;Parent=C_lini_390-1_FUN_000149-T1;
scaffold_1	funannotate	CDS	714425	714719	.	-	0	ID=C_lini_390-1_FUN_000149-T1.cds;Parent=C_lini_390-1_FUN_000149-T1;
scaffold_1	funannotate	CDS	711450	714369	.	-	2	ID=C_lini_390-1_FUN_000149-T1.cds;Parent=C_lini_390-1_FUN_000149-T1;
scaffold_1	funannotate	CDS	711362	711392	.	-	1	ID=C_lini_390-1_FUN_000149-T1.cds;Parent=C_lini_390-1_FUN_000149-T1;
scaffold_1	funannotate	gene	723105	724713	.	+	.	ID=C_lini_390-1_FUN_000150;Name=KYN2;
scaffold_1	funannotate	mRNA	723105	724713	.	+	.	ID=C_lini_390-1_FUN_000150-T1;Parent=C_lini_390-1_FUN_000150;product=Kynureninase 2;
scaffold_1	funannotate	exon	723105	723228	.	+	.	ID=C_lini_390-1_FUN_000150-T1.exon1;Parent=C_lini_390-1_FUN_000150-T1;
scaffold_1	funannotate	exon	723359	723723	.	+	.	ID=C_lini_390-1_FUN_000150-T1.exon2;Parent=C_lini_390-1_FUN_000150-T1;
scaffold_1	funannotate	exon	723790	724713	.	+	.	ID=C_lini_390-1_FUN_000150-T1.exon3;Parent=C_lini_390-1_FUN_000150-T1;
scaffold_1	funannotate	CDS	723105	723228	.	+	0	ID=C_lini_390-1_FUN_000150-T1.cds;Parent=C_lini_390-1_FUN_000150-T1;
scaffold_1	funannotate	CDS	723359	723723	.	+	2	ID=C_lini_390-1_FUN_000150-T1.cds;Parent=C_lini_390-1_FUN_000150-T1;
scaffold_1	funannotate	CDS	723790	724713	.	+	0	ID=C_lini_390-1_FUN_000150-T1.cds;Parent=C_lini_390-1_FUN_000150-T1;
scaffold_1	funannotate	gene	731070	734690	.	+	.	ID=C_lini_390-1_FUN_000151;
scaffold_1	funannotate	mRNA	731070	734690	.	+	.	ID=C_lini_390-1_FUN_000151-T1;Parent=C_lini_390-1_FUN_000151;product=hypothetical protein;
scaffold_1	funannotate	exon	731070	731097	.	+	.	ID=C_lini_390-1_FUN_000151-T1.exon1;Parent=C_lini_390-1_FUN_000151-T1;
scaffold_1	funannotate	exon	731426	731827	.	+	.	ID=C_lini_390-1_FUN_000151-T1.exon2;Parent=C_lini_390-1_FUN_000151-T1;
scaffold_1	funannotate	exon	732000	732040	.	+	.	ID=C_lini_390-1_FUN_000151-T1.exon3;Parent=C_lini_390-1_FUN_000151-T1;
scaffold_1	funannotate	exon	732193	732712	.	+	.	ID=C_lini_390-1_FUN_000151-T1.exon4;Parent=C_lini_390-1_FUN_000151-T1;
scaffold_1	funannotate	exon	732814	734690	.	+	.	ID=C_lini_390-1_FUN_000151-T1.exon5;Parent=C_lini_390-1_FUN_000151-T1;
scaffold_1	funannotate	CDS	731070	731097	.	+	0	ID=C_lini_390-1_FUN_000151-T1.cds;Parent=C_lini_390-1_FUN_000151-T1;
scaffold_1	funannotate	CDS	731426	731827	.	+	2	ID=C_lini_390-1_FUN_000151-T1.cds;Parent=C_lini_390-1_FUN_000151-T1;
scaffold_1	funannotate	CDS	732000	732040	.	+	2	ID=C_lini_390-1_FUN_000151-T1.cds;Parent=C_lini_390-1_FUN_000151-T1;
scaffold_1	funannotate	CDS	732193	732712	.	+	0	ID=C_lini_390-1_FUN_000151-T1.cds;Parent=C_lini_390-1_FUN_000151-T1;
scaffold_1	funannotate	CDS	732814	734690	.	+	2	ID=C_lini_390-1_FUN_000151-T1.cds;Parent=C_lini_390-1_FUN_000151-T1;
scaffold_1	funannotate	gene	735809	736876	.	+	.	ID=C_lini_390-1_FUN_000152;
scaffold_1	funannotate	mRNA	735809	736876	.	+	.	ID=C_lini_390-1_FUN_000152-T1;Parent=C_lini_390-1_FUN_000152;product=hypothetical protein;
scaffold_1	funannotate	exon	735809	736876	.	+	.	ID=C_lini_390-1_FUN_000152-T1.exon1;Parent=C_lini_390-1_FUN_000152-T1;
scaffold_1	funannotate	CDS	735809	736876	.	+	0	ID=C_lini_390-1_FUN_000152-T1.cds;Parent=C_lini_390-1_FUN_000152-T1;
scaffold_1	funannotate	gene	736970	738160	.	+	.	ID=C_lini_390-1_FUN_000153;
scaffold_1	funannotate	mRNA	736970	738160	.	+	.	ID=C_lini_390-1_FUN_000153-T1;Parent=C_lini_390-1_FUN_000153;product=hypothetical protein;Dbxref=PFAM:PF17390;note=CAZy:GH78;
scaffold_1	funannotate	exon	736970	738160	.	+	.	ID=C_lini_390-1_FUN_000153-T1.exon1;Parent=C_lini_390-1_FUN_000153-T1;
scaffold_1	funannotate	CDS	736970	738160	.	+	0	ID=C_lini_390-1_FUN_000153-T1.cds;Parent=C_lini_390-1_FUN_000153-T1;
scaffold_1	funannotate	gene	738505	740890	.	-	.	ID=C_lini_390-1_FUN_000154;
scaffold_1	funannotate	mRNA	738505	740890	.	-	.	ID=C_lini_390-1_FUN_000154-T1;Parent=C_lini_390-1_FUN_000154;product=hypothetical protein;Dbxref=PFAM:PF01794;
scaffold_1	funannotate	exon	740202	740890	.	-	.	ID=C_lini_390-1_FUN_000154-T1.exon1;Parent=C_lini_390-1_FUN_000154-T1;
scaffold_1	funannotate	exon	738505	740128	.	-	.	ID=C_lini_390-1_FUN_000154-T1.exon2;Parent=C_lini_390-1_FUN_000154-T1;
scaffold_1	funannotate	CDS	740202	740890	.	-	0	ID=C_lini_390-1_FUN_000154-T1.cds;Parent=C_lini_390-1_FUN_000154-T1;
scaffold_1	funannotate	CDS	738505	740128	.	-	1	ID=C_lini_390-1_FUN_000154-T1.cds;Parent=C_lini_390-1_FUN_000154-T1;
scaffold_1	funannotate	gene	741529	743609	.	-	.	ID=C_lini_390-1_FUN_000155;
scaffold_1	funannotate	mRNA	741529	743609	.	-	.	ID=C_lini_390-1_FUN_000155-T1;Parent=C_lini_390-1_FUN_000155;product=hypothetical protein;
scaffold_1	funannotate	exon	743426	743609	.	-	.	ID=C_lini_390-1_FUN_000155-T1.exon1;Parent=C_lini_390-1_FUN_000155-T1;
scaffold_1	funannotate	exon	743120	743309	.	-	.	ID=C_lini_390-1_FUN_000155-T1.exon2;Parent=C_lini_390-1_FUN_000155-T1;
scaffold_1	funannotate	exon	742236	742599	.	-	.	ID=C_lini_390-1_FUN_000155-T1.exon3;Parent=C_lini_390-1_FUN_000155-T1;
scaffold_1	funannotate	exon	741529	742140	.	-	.	ID=C_lini_390-1_FUN_000155-T1.exon4;Parent=C_lini_390-1_FUN_000155-T1;
scaffold_1	funannotate	CDS	743426	743609	.	-	0	ID=C_lini_390-1_FUN_000155-T1.cds;Parent=C_lini_390-1_FUN_000155-T1;
scaffold_1	funannotate	CDS	743120	743309	.	-	2	ID=C_lini_390-1_FUN_000155-T1.cds;Parent=C_lini_390-1_FUN_000155-T1;
scaffold_1	funannotate	CDS	742236	742599	.	-	1	ID=C_lini_390-1_FUN_000155-T1.cds;Parent=C_lini_390-1_FUN_000155-T1;
scaffold_1	funannotate	CDS	741529	742140	.	-	0	ID=C_lini_390-1_FUN_000155-T1.cds;Parent=C_lini_390-1_FUN_000155-T1;
scaffold_1	funannotate	gene	744464	746567	.	+	.	ID=C_lini_390-1_FUN_000156;
scaffold_1	funannotate	mRNA	744464	746567	.	+	.	ID=C_lini_390-1_FUN_000156-T1;Parent=C_lini_390-1_FUN_000156;product=hypothetical protein;Dbxref=PFAM:PF18130,PFAM:PF13535;
scaffold_1	funannotate	exon	744464	744533	.	+	.	ID=C_lini_390-1_FUN_000156-T1.exon1;Parent=C_lini_390-1_FUN_000156-T1;
scaffold_1	funannotate	exon	744598	746567	.	+	.	ID=C_lini_390-1_FUN_000156-T1.exon2;Parent=C_lini_390-1_FUN_000156-T1;
scaffold_1	funannotate	CDS	744464	744533	.	+	0	ID=C_lini_390-1_FUN_000156-T1.cds;Parent=C_lini_390-1_FUN_000156-T1;
scaffold_1	funannotate	CDS	744598	746567	.	+	2	ID=C_lini_390-1_FUN_000156-T1.cds;Parent=C_lini_390-1_FUN_000156-T1;
scaffold_1	funannotate	gene	749028	749574	.	+	.	ID=C_lini_390-1_FUN_000157;
scaffold_1	funannotate	mRNA	749028	749574	.	+	.	ID=C_lini_390-1_FUN_000157-T1;Parent=C_lini_390-1_FUN_000157;product=hypothetical protein;
scaffold_1	funannotate	exon	749028	749480	.	+	.	ID=C_lini_390-1_FUN_000157-T1.exon1;Parent=C_lini_390-1_FUN_000157-T1;
scaffold_1	funannotate	exon	749545	749574	.	+	.	ID=C_lini_390-1_FUN_000157-T1.exon2;Parent=C_lini_390-1_FUN_000157-T1;
scaffold_1	funannotate	CDS	749028	749480	.	+	0	ID=C_lini_390-1_FUN_000157-T1.cds;Parent=C_lini_390-1_FUN_000157-T1;
scaffold_1	funannotate	CDS	749545	749574	.	+	0	ID=C_lini_390-1_FUN_000157-T1.cds;Parent=C_lini_390-1_FUN_000157-T1;
scaffold_1	funannotate	gene	750185	751044	.	-	.	ID=C_lini_390-1_FUN_000158;
scaffold_1	funannotate	mRNA	750185	751044	.	-	.	ID=C_lini_390-1_FUN_000158-T1;Parent=C_lini_390-1_FUN_000158;product=hypothetical protein;
scaffold_1	funannotate	exon	750808	751044	.	-	.	ID=C_lini_390-1_FUN_000158-T1.exon1;Parent=C_lini_390-1_FUN_000158-T1;
scaffold_1	funannotate	exon	750555	750746	.	-	.	ID=C_lini_390-1_FUN_000158-T1.exon2;Parent=C_lini_390-1_FUN_000158-T1;
scaffold_1	funannotate	exon	750185	750490	.	-	.	ID=C_lini_390-1_FUN_000158-T1.exon3;Parent=C_lini_390-1_FUN_000158-T1;
scaffold_1	funannotate	CDS	750808	751044	.	-	0	ID=C_lini_390-1_FUN_000158-T1.cds;Parent=C_lini_390-1_FUN_000158-T1;
scaffold_1	funannotate	CDS	750555	750746	.	-	0	ID=C_lini_390-1_FUN_000158-T1.cds;Parent=C_lini_390-1_FUN_000158-T1;
scaffold_1	funannotate	CDS	750185	750490	.	-	0	ID=C_lini_390-1_FUN_000158-T1.cds;Parent=C_lini_390-1_FUN_000158-T1;
scaffold_1	funannotate	gene	755973	756726	.	-	.	ID=C_lini_390-1_FUN_000159;Name=CRP63;
scaffold_1	funannotate	mRNA	755973	756726	.	-	.	ID=C_lini_390-1_FUN_000159-T1;Parent=C_lini_390-1_FUN_000159;product=60S ribosomal protein L32;Dbxref=PFAM:PF01655;
scaffold_1	funannotate	exon	756687	756726	.	-	.	ID=C_lini_390-1_FUN_000159-T1.exon1;Parent=C_lini_390-1_FUN_000159-T1;
scaffold_1	funannotate	exon	756426	756550	.	-	.	ID=C_lini_390-1_FUN_000159-T1.exon2;Parent=C_lini_390-1_FUN_000159-T1;
scaffold_1	funannotate	exon	756182	756303	.	-	.	ID=C_lini_390-1_FUN_000159-T1.exon3;Parent=C_lini_390-1_FUN_000159-T1;
scaffold_1	funannotate	exon	755973	756081	.	-	.	ID=C_lini_390-1_FUN_000159-T1.exon4;Parent=C_lini_390-1_FUN_000159-T1;
scaffold_1	funannotate	CDS	756687	756726	.	-	0	ID=C_lini_390-1_FUN_000159-T1.cds;Parent=C_lini_390-1_FUN_000159-T1;
scaffold_1	funannotate	CDS	756426	756550	.	-	2	ID=C_lini_390-1_FUN_000159-T1.cds;Parent=C_lini_390-1_FUN_000159-T1;
scaffold_1	funannotate	CDS	756182	756303	.	-	0	ID=C_lini_390-1_FUN_000159-T1.cds;Parent=C_lini_390-1_FUN_000159-T1;
scaffold_1	funannotate	CDS	755973	756081	.	-	1	ID=C_lini_390-1_FUN_000159-T1.cds;Parent=C_lini_390-1_FUN_000159-T1;
scaffold_1	funannotate	gene	757256	757342	.	-	.	ID=C_lini_390-1_FUN_000160;
scaffold_1	funannotate	tRNA	757256	757342	.	-	.	ID=C_lini_390-1_FUN_000160-T1;Parent=C_lini_390-1_FUN_000160;product=tRNA-Glu;
scaffold_1	funannotate	exon	757256	757342	.	-	.	ID=C_lini_390-1_FUN_000160-T1.exon1;Parent=C_lini_390-1_FUN_000160-T1;
scaffold_1	funannotate	gene	757770	759314	.	-	.	ID=C_lini_390-1_FUN_000161;
scaffold_1	funannotate	mRNA	757770	759314	.	-	.	ID=C_lini_390-1_FUN_000161-T1;Parent=C_lini_390-1_FUN_000161;product=hypothetical protein;Dbxref=PFAM:PF00684,PFAM:PF01556,PFAM:PF00226;
scaffold_1	funannotate	exon	759251	759314	.	-	.	ID=C_lini_390-1_FUN_000161-T1.exon1;Parent=C_lini_390-1_FUN_000161-T1;
scaffold_1	funannotate	exon	759122	759180	.	-	.	ID=C_lini_390-1_FUN_000161-T1.exon2;Parent=C_lini_390-1_FUN_000161-T1;
scaffold_1	funannotate	exon	757920	759008	.	-	.	ID=C_lini_390-1_FUN_000161-T1.exon3;Parent=C_lini_390-1_FUN_000161-T1;
scaffold_1	funannotate	exon	757770	757859	.	-	.	ID=C_lini_390-1_FUN_000161-T1.exon4;Parent=C_lini_390-1_FUN_000161-T1;
scaffold_1	funannotate	CDS	759251	759314	.	-	0	ID=C_lini_390-1_FUN_000161-T1.cds;Parent=C_lini_390-1_FUN_000161-T1;
scaffold_1	funannotate	CDS	759122	759180	.	-	2	ID=C_lini_390-1_FUN_000161-T1.cds;Parent=C_lini_390-1_FUN_000161-T1;
scaffold_1	funannotate	CDS	757920	759008	.	-	0	ID=C_lini_390-1_FUN_000161-T1.cds;Parent=C_lini_390-1_FUN_000161-T1;
scaffold_1	funannotate	CDS	757770	757859	.	-	0	ID=C_lini_390-1_FUN_000161-T1.cds;Parent=C_lini_390-1_FUN_000161-T1;
scaffold_1	funannotate	gene	760353	762485	.	+	.	ID=C_lini_390-1_FUN_000162;
scaffold_1	funannotate	mRNA	760353	762485	.	+	.	ID=C_lini_390-1_FUN_000162-T1;Parent=C_lini_390-1_FUN_000162;product=hypothetical protein;Dbxref=PFAM:PF00749;note=BUSCO:EOG09260XH5;
scaffold_1	funannotate	exon	760353	760670	.	+	.	ID=C_lini_390-1_FUN_000162-T1.exon1;Parent=C_lini_390-1_FUN_000162-T1;
scaffold_1	funannotate	exon	760727	760837	.	+	.	ID=C_lini_390-1_FUN_000162-T1.exon2;Parent=C_lini_390-1_FUN_000162-T1;
scaffold_1	funannotate	exon	760892	761278	.	+	.	ID=C_lini_390-1_FUN_000162-T1.exon3;Parent=C_lini_390-1_FUN_000162-T1;
scaffold_1	funannotate	exon	761350	761622	.	+	.	ID=C_lini_390-1_FUN_000162-T1.exon4;Parent=C_lini_390-1_FUN_000162-T1;
scaffold_1	funannotate	exon	761703	762485	.	+	.	ID=C_lini_390-1_FUN_000162-T1.exon5;Parent=C_lini_390-1_FUN_000162-T1;
scaffold_1	funannotate	CDS	760353	760670	.	+	0	ID=C_lini_390-1_FUN_000162-T1.cds;Parent=C_lini_390-1_FUN_000162-T1;
scaffold_1	funannotate	CDS	760727	760837	.	+	0	ID=C_lini_390-1_FUN_000162-T1.cds;Parent=C_lini_390-1_FUN_000162-T1;
scaffold_1	funannotate	CDS	760892	761278	.	+	0	ID=C_lini_390-1_FUN_000162-T1.cds;Parent=C_lini_390-1_FUN_000162-T1;
scaffold_1	funannotate	CDS	761350	761622	.	+	0	ID=C_lini_390-1_FUN_000162-T1.cds;Parent=C_lini_390-1_FUN_000162-T1;
scaffold_1	funannotate	CDS	761703	762485	.	+	0	ID=C_lini_390-1_FUN_000162-T1.cds;Parent=C_lini_390-1_FUN_000162-T1;
scaffold_1	funannotate	gene	763647	765328	.	-	.	ID=C_lini_390-1_FUN_000163;
scaffold_1	funannotate	mRNA	763647	765328	.	-	.	ID=C_lini_390-1_FUN_000163-T1;Parent=C_lini_390-1_FUN_000163;product=hypothetical protein;Dbxref=PFAM:PF13181,PFAM:PF00564;
scaffold_1	funannotate	exon	765287	765328	.	-	.	ID=C_lini_390-1_FUN_000163-T1.exon1;Parent=C_lini_390-1_FUN_000163-T1;
scaffold_1	funannotate	exon	764898	765233	.	-	.	ID=C_lini_390-1_FUN_000163-T1.exon2;Parent=C_lini_390-1_FUN_000163-T1;
scaffold_1	funannotate	exon	764686	764847	.	-	.	ID=C_lini_390-1_FUN_000163-T1.exon3;Parent=C_lini_390-1_FUN_000163-T1;
scaffold_1	funannotate	exon	763729	764610	.	-	.	ID=C_lini_390-1_FUN_000163-T1.exon4;Parent=C_lini_390-1_FUN_000163-T1;
scaffold_1	funannotate	exon	763647	763670	.	-	.	ID=C_lini_390-1_FUN_000163-T1.exon5;Parent=C_lini_390-1_FUN_000163-T1;
scaffold_1	funannotate	CDS	765287	765328	.	-	0	ID=C_lini_390-1_FUN_000163-T1.cds;Parent=C_lini_390-1_FUN_000163-T1;
scaffold_1	funannotate	CDS	764898	765233	.	-	0	ID=C_lini_390-1_FUN_000163-T1.cds;Parent=C_lini_390-1_FUN_000163-T1;
scaffold_1	funannotate	CDS	764686	764847	.	-	0	ID=C_lini_390-1_FUN_000163-T1.cds;Parent=C_lini_390-1_FUN_000163-T1;
scaffold_1	funannotate	CDS	763729	764610	.	-	0	ID=C_lini_390-1_FUN_000163-T1.cds;Parent=C_lini_390-1_FUN_000163-T1;
scaffold_1	funannotate	CDS	763647	763670	.	-	0	ID=C_lini_390-1_FUN_000163-T1.cds;Parent=C_lini_390-1_FUN_000163-T1;
scaffold_1	funannotate	gene	771986	773266	.	-	.	ID=C_lini_390-1_FUN_000164;
scaffold_1	funannotate	mRNA	771986	773266	.	-	.	ID=C_lini_390-1_FUN_000164-T1;Parent=C_lini_390-1_FUN_000164;product=hypothetical protein;Dbxref=PFAM:PF00080,PFAM:PF00403;
scaffold_1	funannotate	exon	773155	773266	.	-	.	ID=C_lini_390-1_FUN_000164-T1.exon1;Parent=C_lini_390-1_FUN_000164-T1;
scaffold_1	funannotate	exon	771986	772530	.	-	.	ID=C_lini_390-1_FUN_000164-T1.exon2;Parent=C_lini_390-1_FUN_000164-T1;
scaffold_1	funannotate	CDS	773155	773266	.	-	0	ID=C_lini_390-1_FUN_000164-T1.cds;Parent=C_lini_390-1_FUN_000164-T1;
scaffold_1	funannotate	CDS	771986	772530	.	-	2	ID=C_lini_390-1_FUN_000164-T1.cds;Parent=C_lini_390-1_FUN_000164-T1;
scaffold_1	funannotate	gene	774365	774988	.	+	.	ID=C_lini_390-1_FUN_000165;
scaffold_1	funannotate	mRNA	774365	774988	.	+	.	ID=C_lini_390-1_FUN_000165-T1;Parent=C_lini_390-1_FUN_000165;product=hypothetical protein;Dbxref=PFAM:PF00572;note=BUSCO:EOG092654LJ;
scaffold_1	funannotate	exon	774365	774385	.	+	.	ID=C_lini_390-1_FUN_000165-T1.exon1;Parent=C_lini_390-1_FUN_000165-T1;
scaffold_1	funannotate	exon	774470	774988	.	+	.	ID=C_lini_390-1_FUN_000165-T1.exon2;Parent=C_lini_390-1_FUN_000165-T1;
scaffold_1	funannotate	CDS	774365	774385	.	+	0	ID=C_lini_390-1_FUN_000165-T1.cds;Parent=C_lini_390-1_FUN_000165-T1;
scaffold_1	funannotate	CDS	774470	774988	.	+	0	ID=C_lini_390-1_FUN_000165-T1.cds;Parent=C_lini_390-1_FUN_000165-T1;
scaffold_1	funannotate	gene	775742	776641	.	-	.	ID=C_lini_390-1_FUN_000166;
scaffold_1	funannotate	mRNA	775742	776641	.	-	.	ID=C_lini_390-1_FUN_000166-T1;Parent=C_lini_390-1_FUN_000166;product=hypothetical protein;Dbxref=PFAM:PF01014;
scaffold_1	funannotate	exon	775742	776641	.	-	.	ID=C_lini_390-1_FUN_000166-T1.exon1;Parent=C_lini_390-1_FUN_000166-T1;
scaffold_1	funannotate	CDS	775742	776641	.	-	0	ID=C_lini_390-1_FUN_000166-T1.cds;Parent=C_lini_390-1_FUN_000166-T1;
scaffold_1	funannotate	gene	779501	783739	.	+	.	ID=C_lini_390-1_FUN_000167;
scaffold_1	funannotate	mRNA	779501	783739	.	+	.	ID=C_lini_390-1_FUN_000167-T1;Parent=C_lini_390-1_FUN_000167;product=hypothetical protein;Dbxref=PFAM:PF14663,PFAM:PF02185,PFAM:PF14664,PFAM:PF14666,PFAM:PF14668;note=BUSCO:EOG09260FPA;
scaffold_1	funannotate	exon	779501	780450	.	+	.	ID=C_lini_390-1_FUN_000167-T1.exon1;Parent=C_lini_390-1_FUN_000167-T1;
scaffold_1	funannotate	exon	780499	781954	.	+	.	ID=C_lini_390-1_FUN_000167-T1.exon2;Parent=C_lini_390-1_FUN_000167-T1;
scaffold_1	funannotate	exon	782006	783739	.	+	.	ID=C_lini_390-1_FUN_000167-T1.exon3;Parent=C_lini_390-1_FUN_000167-T1;
scaffold_1	funannotate	CDS	779501	780450	.	+	0	ID=C_lini_390-1_FUN_000167-T1.cds;Parent=C_lini_390-1_FUN_000167-T1;
scaffold_1	funannotate	CDS	780499	781954	.	+	1	ID=C_lini_390-1_FUN_000167-T1.cds;Parent=C_lini_390-1_FUN_000167-T1;
scaffold_1	funannotate	CDS	782006	783739	.	+	0	ID=C_lini_390-1_FUN_000167-T1.cds;Parent=C_lini_390-1_FUN_000167-T1;
scaffold_1	funannotate	gene	784636	785356	.	+	.	ID=C_lini_390-1_FUN_000168;
scaffold_1	funannotate	mRNA	784636	785356	.	+	.	ID=C_lini_390-1_FUN_000168-T1;Parent=C_lini_390-1_FUN_000168;product=hypothetical protein;
scaffold_1	funannotate	exon	784636	784768	.	+	.	ID=C_lini_390-1_FUN_000168-T1.exon1;Parent=C_lini_390-1_FUN_000168-T1;
scaffold_1	funannotate	exon	784931	784937	.	+	.	ID=C_lini_390-1_FUN_000168-T1.exon2;Parent=C_lini_390-1_FUN_000168-T1;
scaffold_1	funannotate	exon	784981	785356	.	+	.	ID=C_lini_390-1_FUN_000168-T1.exon3;Parent=C_lini_390-1_FUN_000168-T1;
scaffold_1	funannotate	CDS	784636	784768	.	+	0	ID=C_lini_390-1_FUN_000168-T1.cds;Parent=C_lini_390-1_FUN_000168-T1;
scaffold_1	funannotate	CDS	784931	784937	.	+	2	ID=C_lini_390-1_FUN_000168-T1.cds;Parent=C_lini_390-1_FUN_000168-T1;
scaffold_1	funannotate	CDS	784981	785356	.	+	1	ID=C_lini_390-1_FUN_000168-T1.cds;Parent=C_lini_390-1_FUN_000168-T1;
scaffold_1	funannotate	gene	785682	786513	.	+	.	ID=C_lini_390-1_FUN_000169;
scaffold_1	funannotate	mRNA	785682	786513	.	+	.	ID=C_lini_390-1_FUN_000169-T1;Parent=C_lini_390-1_FUN_000169;product=hypothetical protein;Dbxref=PFAM:PF03070;
scaffold_1	funannotate	exon	785682	785753	.	+	.	ID=C_lini_390-1_FUN_000169-T1.exon1;Parent=C_lini_390-1_FUN_000169-T1;
scaffold_1	funannotate	exon	785802	785867	.	+	.	ID=C_lini_390-1_FUN_000169-T1.exon2;Parent=C_lini_390-1_FUN_000169-T1;
scaffold_1	funannotate	exon	785915	786023	.	+	.	ID=C_lini_390-1_FUN_000169-T1.exon3;Parent=C_lini_390-1_FUN_000169-T1;
scaffold_1	funannotate	exon	786073	786288	.	+	.	ID=C_lini_390-1_FUN_000169-T1.exon4;Parent=C_lini_390-1_FUN_000169-T1;
scaffold_1	funannotate	exon	786346	786425	.	+	.	ID=C_lini_390-1_FUN_000169-T1.exon5;Parent=C_lini_390-1_FUN_000169-T1;
scaffold_1	funannotate	exon	786475	786513	.	+	.	ID=C_lini_390-1_FUN_000169-T1.exon6;Parent=C_lini_390-1_FUN_000169-T1;
scaffold_1	funannotate	CDS	785682	785753	.	+	0	ID=C_lini_390-1_FUN_000169-T1.cds;Parent=C_lini_390-1_FUN_000169-T1;
scaffold_1	funannotate	CDS	785802	785867	.	+	0	ID=C_lini_390-1_FUN_000169-T1.cds;Parent=C_lini_390-1_FUN_000169-T1;
scaffold_1	funannotate	CDS	785915	786023	.	+	0	ID=C_lini_390-1_FUN_000169-T1.cds;Parent=C_lini_390-1_FUN_000169-T1;
scaffold_1	funannotate	CDS	786073	786288	.	+	2	ID=C_lini_390-1_FUN_000169-T1.cds;Parent=C_lini_390-1_FUN_000169-T1;
scaffold_1	funannotate	CDS	786346	786425	.	+	2	ID=C_lini_390-1_FUN_000169-T1.cds;Parent=C_lini_390-1_FUN_000169-T1;
scaffold_1	funannotate	CDS	786475	786513	.	+	0	ID=C_lini_390-1_FUN_000169-T1.cds;Parent=C_lini_390-1_FUN_000169-T1;
scaffold_1	funannotate	gene	787552	789997	.	+	.	ID=C_lini_390-1_FUN_000170;Name=DBP2;
scaffold_1	funannotate	mRNA	787552	789997	.	+	.	ID=C_lini_390-1_FUN_000170-T1;Parent=C_lini_390-1_FUN_000170;product=ATP-dependent RNA helicase dbp2;Dbxref=PFAM:PF00271,PFAM:PF00270;
scaffold_1	funannotate	exon	787552	787697	.	+	.	ID=C_lini_390-1_FUN_000170-T1.exon1;Parent=C_lini_390-1_FUN_000170-T1;
scaffold_1	funannotate	exon	787896	788005	.	+	.	ID=C_lini_390-1_FUN_000170-T1.exon2;Parent=C_lini_390-1_FUN_000170-T1;
scaffold_1	funannotate	exon	788061	789029	.	+	.	ID=C_lini_390-1_FUN_000170-T1.exon3;Parent=C_lini_390-1_FUN_000170-T1;
scaffold_1	funannotate	exon	789083	789190	.	+	.	ID=C_lini_390-1_FUN_000170-T1.exon4;Parent=C_lini_390-1_FUN_000170-T1;
scaffold_1	funannotate	exon	789633	789761	.	+	.	ID=C_lini_390-1_FUN_000170-T1.exon5;Parent=C_lini_390-1_FUN_000170-T1;
scaffold_1	funannotate	exon	789813	789997	.	+	.	ID=C_lini_390-1_FUN_000170-T1.exon6;Parent=C_lini_390-1_FUN_000170-T1;
scaffold_1	funannotate	CDS	787552	787697	.	+	0	ID=C_lini_390-1_FUN_000170-T1.cds;Parent=C_lini_390-1_FUN_000170-T1;
scaffold_1	funannotate	CDS	787896	788005	.	+	1	ID=C_lini_390-1_FUN_000170-T1.cds;Parent=C_lini_390-1_FUN_000170-T1;
scaffold_1	funannotate	CDS	788061	789029	.	+	2	ID=C_lini_390-1_FUN_000170-T1.cds;Parent=C_lini_390-1_FUN_000170-T1;
scaffold_1	funannotate	CDS	789083	789190	.	+	2	ID=C_lini_390-1_FUN_000170-T1.cds;Parent=C_lini_390-1_FUN_000170-T1;
scaffold_1	funannotate	CDS	789633	789761	.	+	2	ID=C_lini_390-1_FUN_000170-T1.cds;Parent=C_lini_390-1_FUN_000170-T1;
scaffold_1	funannotate	CDS	789813	789997	.	+	2	ID=C_lini_390-1_FUN_000170-T1.cds;Parent=C_lini_390-1_FUN_000170-T1;
scaffold_1	funannotate	gene	792323	793858	.	-	.	ID=C_lini_390-1_FUN_000171;
scaffold_1	funannotate	mRNA	792323	793858	.	-	.	ID=C_lini_390-1_FUN_000171-T1;Parent=C_lini_390-1_FUN_000171;product=hypothetical protein;Dbxref=PFAM:PF05282;
scaffold_1	funannotate	exon	792323	793858	.	-	.	ID=C_lini_390-1_FUN_000171-T1.exon1;Parent=C_lini_390-1_FUN_000171-T1;
scaffold_1	funannotate	CDS	792323	793858	.	-	0	ID=C_lini_390-1_FUN_000171-T1.cds;Parent=C_lini_390-1_FUN_000171-T1;
scaffold_1	funannotate	gene	798437	800270	.	-	.	ID=C_lini_390-1_FUN_000172;
scaffold_1	funannotate	mRNA	798437	800270	.	-	.	ID=C_lini_390-1_FUN_000172-T1;Parent=C_lini_390-1_FUN_000172;product=hypothetical protein;
scaffold_1	funannotate	exon	799776	800270	.	-	.	ID=C_lini_390-1_FUN_000172-T1.exon1;Parent=C_lini_390-1_FUN_000172-T1;
scaffold_1	funannotate	exon	799096	799288	.	-	.	ID=C_lini_390-1_FUN_000172-T1.exon2;Parent=C_lini_390-1_FUN_000172-T1;
scaffold_1	funannotate	exon	798437	798873	.	-	.	ID=C_lini_390-1_FUN_000172-T1.exon3;Parent=C_lini_390-1_FUN_000172-T1;
scaffold_1	funannotate	CDS	799776	800270	.	-	0	ID=C_lini_390-1_FUN_000172-T1.cds;Parent=C_lini_390-1_FUN_000172-T1;
scaffold_1	funannotate	CDS	799096	799288	.	-	0	ID=C_lini_390-1_FUN_000172-T1.cds;Parent=C_lini_390-1_FUN_000172-T1;
scaffold_1	funannotate	CDS	798437	798873	.	-	2	ID=C_lini_390-1_FUN_000172-T1.cds;Parent=C_lini_390-1_FUN_000172-T1;
scaffold_1	funannotate	gene	823796	823891	.	+	.	ID=C_lini_390-1_FUN_000173;
scaffold_1	funannotate	tRNA	823796	823891	.	+	.	ID=C_lini_390-1_FUN_000173-T1;Parent=C_lini_390-1_FUN_000173;product=tRNA-Ile;
scaffold_1	funannotate	exon	823796	823891	.	+	.	ID=C_lini_390-1_FUN_000173-T1.exon1;Parent=C_lini_390-1_FUN_000173-T1;
scaffold_1	funannotate	gene	824628	826589	.	-	.	ID=C_lini_390-1_FUN_000174;
scaffold_1	funannotate	mRNA	824628	826589	.	-	.	ID=C_lini_390-1_FUN_000174-T1;Parent=C_lini_390-1_FUN_000174;product=hypothetical protein;Dbxref=PFAM:PF12146,PFAM:PF12697,PFAM:PF00561;note=MEROPS:MER0036072;
scaffold_1	funannotate	exon	824628	826589	.	-	.	ID=C_lini_390-1_FUN_000174-T1.exon1;Parent=C_lini_390-1_FUN_000174-T1;
scaffold_1	funannotate	CDS	824628	826589	.	-	0	ID=C_lini_390-1_FUN_000174-T1.cds;Parent=C_lini_390-1_FUN_000174-T1;
scaffold_1	funannotate	gene	827923	828665	.	-	.	ID=C_lini_390-1_FUN_000175;
scaffold_1	funannotate	mRNA	827923	828665	.	-	.	ID=C_lini_390-1_FUN_000175-T1;Parent=C_lini_390-1_FUN_000175;product=hypothetical protein;Dbxref=PFAM:PF04430;
scaffold_1	funannotate	exon	828221	828665	.	-	.	ID=C_lini_390-1_FUN_000175-T1.exon1;Parent=C_lini_390-1_FUN_000175-T1;
scaffold_1	funannotate	exon	827923	828131	.	-	.	ID=C_lini_390-1_FUN_000175-T1.exon2;Parent=C_lini_390-1_FUN_000175-T1;
scaffold_1	funannotate	CDS	828221	828665	.	-	0	ID=C_lini_390-1_FUN_000175-T1.cds;Parent=C_lini_390-1_FUN_000175-T1;
scaffold_1	funannotate	CDS	827923	828131	.	-	2	ID=C_lini_390-1_FUN_000175-T1.cds;Parent=C_lini_390-1_FUN_000175-T1;
scaffold_1	funannotate	gene	829364	830112	.	-	.	ID=C_lini_390-1_FUN_000176;Name=RPL34B;
scaffold_1	funannotate	mRNA	829364	830112	.	-	.	ID=C_lini_390-1_FUN_000176-T1;Parent=C_lini_390-1_FUN_000176;product=60S ribosomal protein L34B;Dbxref=PFAM:PF01199;
scaffold_1	funannotate	exon	830075	830112	.	-	.	ID=C_lini_390-1_FUN_000176-T1.exon1;Parent=C_lini_390-1_FUN_000176-T1;
scaffold_1	funannotate	exon	829810	829933	.	-	.	ID=C_lini_390-1_FUN_000176-T1.exon2;Parent=C_lini_390-1_FUN_000176-T1;
scaffold_1	funannotate	exon	829364	829552	.	-	.	ID=C_lini_390-1_FUN_000176-T1.exon3;Parent=C_lini_390-1_FUN_000176-T1;
scaffold_1	funannotate	CDS	830075	830112	.	-	0	ID=C_lini_390-1_FUN_000176-T1.cds;Parent=C_lini_390-1_FUN_000176-T1;
scaffold_1	funannotate	CDS	829810	829933	.	-	1	ID=C_lini_390-1_FUN_000176-T1.cds;Parent=C_lini_390-1_FUN_000176-T1;
scaffold_1	funannotate	CDS	829364	829552	.	-	0	ID=C_lini_390-1_FUN_000176-T1.cds;Parent=C_lini_390-1_FUN_000176-T1;
scaffold_1	funannotate	gene	830753	831259	.	-	.	ID=C_lini_390-1_FUN_000177;
scaffold_1	funannotate	mRNA	830753	831259	.	-	.	ID=C_lini_390-1_FUN_000177-T1;Parent=C_lini_390-1_FUN_000177;product=hypothetical protein;
scaffold_1	funannotate	exon	831146	831259	.	-	.	ID=C_lini_390-1_FUN_000177-T1.exon1;Parent=C_lini_390-1_FUN_000177-T1;
scaffold_1	funannotate	exon	831027	831033	.	-	.	ID=C_lini_390-1_FUN_000177-T1.exon2;Parent=C_lini_390-1_FUN_000177-T1;
scaffold_1	funannotate	exon	830753	830973	.	-	.	ID=C_lini_390-1_FUN_000177-T1.exon3;Parent=C_lini_390-1_FUN_000177-T1;
scaffold_1	funannotate	CDS	831146	831259	.	-	0	ID=C_lini_390-1_FUN_000177-T1.cds;Parent=C_lini_390-1_FUN_000177-T1;
scaffold_1	funannotate	CDS	831027	831033	.	-	0	ID=C_lini_390-1_FUN_000177-T1.cds;Parent=C_lini_390-1_FUN_000177-T1;
scaffold_1	funannotate	CDS	830753	830973	.	-	2	ID=C_lini_390-1_FUN_000177-T1.cds;Parent=C_lini_390-1_FUN_000177-T1;
scaffold_1	funannotate	gene	832529	833152	.	+	.	ID=C_lini_390-1_FUN_000178;
scaffold_1	funannotate	mRNA	832529	833152	.	+	.	ID=C_lini_390-1_FUN_000178-T1;Parent=C_lini_390-1_FUN_000178;product=hypothetical protein;
scaffold_1	funannotate	exon	832529	833152	.	+	.	ID=C_lini_390-1_FUN_000178-T1.exon1;Parent=C_lini_390-1_FUN_000178-T1;
scaffold_1	funannotate	CDS	832529	833152	.	+	0	ID=C_lini_390-1_FUN_000178-T1.cds;Parent=C_lini_390-1_FUN_000178-T1;
scaffold_1	funannotate	gene	836868	838667	.	-	.	ID=C_lini_390-1_FUN_000179;
scaffold_1	funannotate	mRNA	836868	838667	.	-	.	ID=C_lini_390-1_FUN_000179-T1;Parent=C_lini_390-1_FUN_000179;product=hypothetical protein;Dbxref=PFAM:PF00245;
scaffold_1	funannotate	exon	837497	838667	.	-	.	ID=C_lini_390-1_FUN_000179-T1.exon1;Parent=C_lini_390-1_FUN_000179-T1;
scaffold_1	funannotate	exon	836868	837436	.	-	.	ID=C_lini_390-1_FUN_000179-T1.exon2;Parent=C_lini_390-1_FUN_000179-T1;
scaffold_1	funannotate	CDS	837497	838667	.	-	0	ID=C_lini_390-1_FUN_000179-T1.cds;Parent=C_lini_390-1_FUN_000179-T1;
scaffold_1	funannotate	CDS	836868	837436	.	-	2	ID=C_lini_390-1_FUN_000179-T1.cds;Parent=C_lini_390-1_FUN_000179-T1;
scaffold_1	funannotate	gene	841266	843176	.	+	.	ID=C_lini_390-1_FUN_000180;
scaffold_1	funannotate	mRNA	841266	843176	.	+	.	ID=C_lini_390-1_FUN_000180-T1;Parent=C_lini_390-1_FUN_000180;product=hypothetical protein;
scaffold_1	funannotate	exon	841266	841398	.	+	.	ID=C_lini_390-1_FUN_000180-T1.exon1;Parent=C_lini_390-1_FUN_000180-T1;
scaffold_1	funannotate	exon	841621	843176	.	+	.	ID=C_lini_390-1_FUN_000180-T1.exon2;Parent=C_lini_390-1_FUN_000180-T1;
scaffold_1	funannotate	CDS	841266	841398	.	+	0	ID=C_lini_390-1_FUN_000180-T1.cds;Parent=C_lini_390-1_FUN_000180-T1;
scaffold_1	funannotate	CDS	841621	843176	.	+	2	ID=C_lini_390-1_FUN_000180-T1.cds;Parent=C_lini_390-1_FUN_000180-T1;
scaffold_1	funannotate	gene	843630	845316	.	+	.	ID=C_lini_390-1_FUN_000181;
scaffold_1	funannotate	mRNA	843630	845316	.	+	.	ID=C_lini_390-1_FUN_000181-T1;Parent=C_lini_390-1_FUN_000181;product=hypothetical protein;Dbxref=PFAM:PF04139;
scaffold_1	funannotate	exon	843630	843743	.	+	.	ID=C_lini_390-1_FUN_000181-T1.exon1;Parent=C_lini_390-1_FUN_000181-T1;
scaffold_1	funannotate	exon	843815	843952	.	+	.	ID=C_lini_390-1_FUN_000181-T1.exon2;Parent=C_lini_390-1_FUN_000181-T1;
scaffold_1	funannotate	exon	844026	844173	.	+	.	ID=C_lini_390-1_FUN_000181-T1.exon3;Parent=C_lini_390-1_FUN_000181-T1;
scaffold_1	funannotate	exon	844234	844449	.	+	.	ID=C_lini_390-1_FUN_000181-T1.exon4;Parent=C_lini_390-1_FUN_000181-T1;
scaffold_1	funannotate	exon	844502	845109	.	+	.	ID=C_lini_390-1_FUN_000181-T1.exon5;Parent=C_lini_390-1_FUN_000181-T1;
scaffold_1	funannotate	exon	845173	845316	.	+	.	ID=C_lini_390-1_FUN_000181-T1.exon6;Parent=C_lini_390-1_FUN_000181-T1;
scaffold_1	funannotate	CDS	843630	843743	.	+	0	ID=C_lini_390-1_FUN_000181-T1.cds;Parent=C_lini_390-1_FUN_000181-T1;
scaffold_1	funannotate	CDS	843815	843952	.	+	0	ID=C_lini_390-1_FUN_000181-T1.cds;Parent=C_lini_390-1_FUN_000181-T1;
scaffold_1	funannotate	CDS	844026	844173	.	+	0	ID=C_lini_390-1_FUN_000181-T1.cds;Parent=C_lini_390-1_FUN_000181-T1;
scaffold_1	funannotate	CDS	844234	844449	.	+	2	ID=C_lini_390-1_FUN_000181-T1.cds;Parent=C_lini_390-1_FUN_000181-T1;
scaffold_1	funannotate	CDS	844502	845109	.	+	2	ID=C_lini_390-1_FUN_000181-T1.cds;Parent=C_lini_390-1_FUN_000181-T1;
scaffold_1	funannotate	CDS	845173	845316	.	+	0	ID=C_lini_390-1_FUN_000181-T1.cds;Parent=C_lini_390-1_FUN_000181-T1;
scaffold_1	funannotate	gene	845388	846485	.	-	.	ID=C_lini_390-1_FUN_000182;
scaffold_1	funannotate	mRNA	845388	846485	.	-	.	ID=C_lini_390-1_FUN_000182-T1;Parent=C_lini_390-1_FUN_000182;product=hypothetical protein;Dbxref=PFAM:PF00415;
scaffold_1	funannotate	exon	845388	846485	.	-	.	ID=C_lini_390-1_FUN_000182-T1.exon1;Parent=C_lini_390-1_FUN_000182-T1;
scaffold_1	funannotate	CDS	845388	846485	.	-	0	ID=C_lini_390-1_FUN_000182-T1.cds;Parent=C_lini_390-1_FUN_000182-T1;
scaffold_1	funannotate	gene	847497	848865	.	+	.	ID=C_lini_390-1_FUN_000183;
scaffold_1	funannotate	mRNA	847497	848865	.	+	.	ID=C_lini_390-1_FUN_000183-T1;Parent=C_lini_390-1_FUN_000183;product=hypothetical protein;Dbxref=PFAM:PF02153;note=BUSCO:EOG09262CBI;
scaffold_1	funannotate	exon	847497	847553	.	+	.	ID=C_lini_390-1_FUN_000183-T1.exon1;Parent=C_lini_390-1_FUN_000183-T1;
scaffold_1	funannotate	exon	847634	847745	.	+	.	ID=C_lini_390-1_FUN_000183-T1.exon2;Parent=C_lini_390-1_FUN_000183-T1;
scaffold_1	funannotate	exon	847820	848865	.	+	.	ID=C_lini_390-1_FUN_000183-T1.exon3;Parent=C_lini_390-1_FUN_000183-T1;
scaffold_1	funannotate	CDS	847497	847553	.	+	0	ID=C_lini_390-1_FUN_000183-T1.cds;Parent=C_lini_390-1_FUN_000183-T1;
scaffold_1	funannotate	CDS	847634	847745	.	+	0	ID=C_lini_390-1_FUN_000183-T1.cds;Parent=C_lini_390-1_FUN_000183-T1;
scaffold_1	funannotate	CDS	847820	848865	.	+	2	ID=C_lini_390-1_FUN_000183-T1.cds;Parent=C_lini_390-1_FUN_000183-T1;
scaffold_1	funannotate	gene	849341	850580	.	-	.	ID=C_lini_390-1_FUN_000184;
scaffold_1	funannotate	mRNA	849341	850580	.	-	.	ID=C_lini_390-1_FUN_000184-T1;Parent=C_lini_390-1_FUN_000184;product=hypothetical protein;
scaffold_1	funannotate	exon	850452	850580	.	-	.	ID=C_lini_390-1_FUN_000184-T1.exon1;Parent=C_lini_390-1_FUN_000184-T1;
scaffold_1	funannotate	exon	850231	850404	.	-	.	ID=C_lini_390-1_FUN_000184-T1.exon2;Parent=C_lini_390-1_FUN_000184-T1;
scaffold_1	funannotate	exon	849834	850172	.	-	.	ID=C_lini_390-1_FUN_000184-T1.exon3;Parent=C_lini_390-1_FUN_000184-T1;
scaffold_1	funannotate	exon	849341	849679	.	-	.	ID=C_lini_390-1_FUN_000184-T1.exon4;Parent=C_lini_390-1_FUN_000184-T1;
scaffold_1	funannotate	CDS	850452	850580	.	-	0	ID=C_lini_390-1_FUN_000184-T1.cds;Parent=C_lini_390-1_FUN_000184-T1;
scaffold_1	funannotate	CDS	850231	850404	.	-	0	ID=C_lini_390-1_FUN_000184-T1.cds;Parent=C_lini_390-1_FUN_000184-T1;
scaffold_1	funannotate	CDS	849834	850172	.	-	0	ID=C_lini_390-1_FUN_000184-T1.cds;Parent=C_lini_390-1_FUN_000184-T1;
scaffold_1	funannotate	CDS	849341	849679	.	-	0	ID=C_lini_390-1_FUN_000184-T1.cds;Parent=C_lini_390-1_FUN_000184-T1;
scaffold_1	funannotate	gene	852737	853733	.	+	.	ID=C_lini_390-1_FUN_000185;
scaffold_1	funannotate	mRNA	852737	853733	.	+	.	ID=C_lini_390-1_FUN_000185-T1;Parent=C_lini_390-1_FUN_000185;product=hypothetical protein;Dbxref=PFAM:PF04117;
scaffold_1	funannotate	exon	852737	852907	.	+	.	ID=C_lini_390-1_FUN_000185-T1.exon1;Parent=C_lini_390-1_FUN_000185-T1;
scaffold_1	funannotate	exon	853024	853299	.	+	.	ID=C_lini_390-1_FUN_000185-T1.exon2;Parent=C_lini_390-1_FUN_000185-T1;
scaffold_1	funannotate	exon	853359	853733	.	+	.	ID=C_lini_390-1_FUN_000185-T1.exon3;Parent=C_lini_390-1_FUN_000185-T1;
scaffold_1	funannotate	CDS	852737	852907	.	+	0	ID=C_lini_390-1_FUN_000185-T1.cds;Parent=C_lini_390-1_FUN_000185-T1;
scaffold_1	funannotate	CDS	853024	853299	.	+	0	ID=C_lini_390-1_FUN_000185-T1.cds;Parent=C_lini_390-1_FUN_000185-T1;
scaffold_1	funannotate	CDS	853359	853733	.	+	0	ID=C_lini_390-1_FUN_000185-T1.cds;Parent=C_lini_390-1_FUN_000185-T1;
scaffold_1	funannotate	gene	854384	855172	.	-	.	ID=C_lini_390-1_FUN_000186;
scaffold_1	funannotate	mRNA	854384	855172	.	-	.	ID=C_lini_390-1_FUN_000186-T1;Parent=C_lini_390-1_FUN_000186;product=hypothetical protein;Dbxref=PFAM:PF04157;note=BUSCO:EOG0926477X;
scaffold_1	funannotate	exon	854384	855172	.	-	.	ID=C_lini_390-1_FUN_000186-T1.exon1;Parent=C_lini_390-1_FUN_000186-T1;
scaffold_1	funannotate	CDS	854384	855172	.	-	0	ID=C_lini_390-1_FUN_000186-T1.cds;Parent=C_lini_390-1_FUN_000186-T1;
scaffold_1	funannotate	gene	855687	856523	.	+	.	ID=C_lini_390-1_FUN_000187;Name=RPS16;
scaffold_1	funannotate	mRNA	855687	856523	.	+	.	ID=C_lini_390-1_FUN_000187-T1;Parent=C_lini_390-1_FUN_000187;product=40S ribosomal protein S16;Dbxref=PFAM:PF00380;
scaffold_1	funannotate	exon	855687	855755	.	+	.	ID=C_lini_390-1_FUN_000187-T1.exon1;Parent=C_lini_390-1_FUN_000187-T1;
scaffold_1	funannotate	exon	855884	855955	.	+	.	ID=C_lini_390-1_FUN_000187-T1.exon2;Parent=C_lini_390-1_FUN_000187-T1;
scaffold_1	funannotate	exon	856233	856523	.	+	.	ID=C_lini_390-1_FUN_000187-T1.exon3;Parent=C_lini_390-1_FUN_000187-T1;
scaffold_1	funannotate	CDS	855687	855755	.	+	0	ID=C_lini_390-1_FUN_000187-T1.cds;Parent=C_lini_390-1_FUN_000187-T1;
scaffold_1	funannotate	CDS	855884	855955	.	+	0	ID=C_lini_390-1_FUN_000187-T1.cds;Parent=C_lini_390-1_FUN_000187-T1;
scaffold_1	funannotate	CDS	856233	856523	.	+	0	ID=C_lini_390-1_FUN_000187-T1.cds;Parent=C_lini_390-1_FUN_000187-T1;
scaffold_1	funannotate	gene	857749	857843	.	-	.	ID=C_lini_390-1_FUN_000188;
scaffold_1	funannotate	tRNA	857749	857843	.	-	.	ID=C_lini_390-1_FUN_000188-T1;Parent=C_lini_390-1_FUN_000188;product=tRNA-Ile;
scaffold_1	funannotate	exon	857749	857843	.	-	.	ID=C_lini_390-1_FUN_000188-T1.exon1;Parent=C_lini_390-1_FUN_000188-T1;
scaffold_1	funannotate	gene	858708	858781	.	+	.	ID=C_lini_390-1_FUN_000189;
scaffold_1	funannotate	tRNA	858708	858781	.	+	.	ID=C_lini_390-1_FUN_000189-T1;Parent=C_lini_390-1_FUN_000189;product=tRNA-Asn;
scaffold_1	funannotate	exon	858708	858781	.	+	.	ID=C_lini_390-1_FUN_000189-T1.exon1;Parent=C_lini_390-1_FUN_000189-T1;
scaffold_1	funannotate	gene	865147	865249	.	-	.	ID=C_lini_390-1_FUN_000190;
scaffold_1	funannotate	tRNA	865147	865249	.	-	.	ID=C_lini_390-1_FUN_000190-T1;Parent=C_lini_390-1_FUN_000190;product=tRNA-Arg;
scaffold_1	funannotate	exon	865147	865249	.	-	.	ID=C_lini_390-1_FUN_000190-T1.exon1;Parent=C_lini_390-1_FUN_000190-T1;
scaffold_1	funannotate	gene	865794	866649	.	-	.	ID=C_lini_390-1_FUN_000191;
scaffold_1	funannotate	mRNA	865794	866649	.	-	.	ID=C_lini_390-1_FUN_000191-T1;Parent=C_lini_390-1_FUN_000191;product=hypothetical protein;Dbxref=PFAM:PF01522;note=CAZy:CE4;
scaffold_1	funannotate	exon	866585	866649	.	-	.	ID=C_lini_390-1_FUN_000191-T1.exon1;Parent=C_lini_390-1_FUN_000191-T1;
scaffold_1	funannotate	exon	865794	866478	.	-	.	ID=C_lini_390-1_FUN_000191-T1.exon2;Parent=C_lini_390-1_FUN_000191-T1;
scaffold_1	funannotate	CDS	866585	866649	.	-	0	ID=C_lini_390-1_FUN_000191-T1.cds;Parent=C_lini_390-1_FUN_000191-T1;
scaffold_1	funannotate	CDS	865794	866478	.	-	1	ID=C_lini_390-1_FUN_000191-T1.cds;Parent=C_lini_390-1_FUN_000191-T1;
scaffold_1	funannotate	gene	874523	875622	.	+	.	ID=C_lini_390-1_FUN_000192;
scaffold_1	funannotate	mRNA	874523	875622	.	+	.	ID=C_lini_390-1_FUN_000192-T1;Parent=C_lini_390-1_FUN_000192;product=hypothetical protein;Dbxref=PFAM:PF00704;note=CAZy:GH18;
scaffold_1	funannotate	exon	874523	874895	.	+	.	ID=C_lini_390-1_FUN_000192-T1.exon1;Parent=C_lini_390-1_FUN_000192-T1;
scaffold_1	funannotate	exon	874952	875622	.	+	.	ID=C_lini_390-1_FUN_000192-T1.exon2;Parent=C_lini_390-1_FUN_000192-T1;
scaffold_1	funannotate	CDS	874523	874895	.	+	0	ID=C_lini_390-1_FUN_000192-T1.cds;Parent=C_lini_390-1_FUN_000192-T1;
scaffold_1	funannotate	CDS	874952	875622	.	+	2	ID=C_lini_390-1_FUN_000192-T1.cds;Parent=C_lini_390-1_FUN_000192-T1;
scaffold_1	funannotate	gene	876773	878327	.	+	.	ID=C_lini_390-1_FUN_000193;
scaffold_1	funannotate	mRNA	876773	878327	.	+	.	ID=C_lini_390-1_FUN_000193-T1;Parent=C_lini_390-1_FUN_000193;product=hypothetical protein;
scaffold_1	funannotate	exon	876773	877108	.	+	.	ID=C_lini_390-1_FUN_000193-T1.exon1;Parent=C_lini_390-1_FUN_000193-T1;
scaffold_1	funannotate	exon	877173	878327	.	+	.	ID=C_lini_390-1_FUN_000193-T1.exon2;Parent=C_lini_390-1_FUN_000193-T1;
scaffold_1	funannotate	CDS	876773	877108	.	+	0	ID=C_lini_390-1_FUN_000193-T1.cds;Parent=C_lini_390-1_FUN_000193-T1;
scaffold_1	funannotate	CDS	877173	878327	.	+	0	ID=C_lini_390-1_FUN_000193-T1.cds;Parent=C_lini_390-1_FUN_000193-T1;
scaffold_1	funannotate	gene	879362	881360	.	+	.	ID=C_lini_390-1_FUN_000194;
scaffold_1	funannotate	mRNA	879362	881360	.	+	.	ID=C_lini_390-1_FUN_000194-T1;Parent=C_lini_390-1_FUN_000194;product=hypothetical protein;Dbxref=PFAM:PF01544;
scaffold_1	funannotate	exon	879362	879366	.	+	.	ID=C_lini_390-1_FUN_000194-T1.exon1;Parent=C_lini_390-1_FUN_000194-T1;
scaffold_1	funannotate	exon	879415	881052	.	+	.	ID=C_lini_390-1_FUN_000194-T1.exon2;Parent=C_lini_390-1_FUN_000194-T1;
scaffold_1	funannotate	exon	881192	881360	.	+	.	ID=C_lini_390-1_FUN_000194-T1.exon3;Parent=C_lini_390-1_FUN_000194-T1;
scaffold_1	funannotate	CDS	879362	879366	.	+	0	ID=C_lini_390-1_FUN_000194-T1.cds;Parent=C_lini_390-1_FUN_000194-T1;
scaffold_1	funannotate	CDS	879415	881052	.	+	1	ID=C_lini_390-1_FUN_000194-T1.cds;Parent=C_lini_390-1_FUN_000194-T1;
scaffold_1	funannotate	CDS	881192	881360	.	+	1	ID=C_lini_390-1_FUN_000194-T1.cds;Parent=C_lini_390-1_FUN_000194-T1;
scaffold_1	funannotate	gene	882078	882401	.	+	.	ID=C_lini_390-1_FUN_000195;
scaffold_1	funannotate	mRNA	882078	882401	.	+	.	ID=C_lini_390-1_FUN_000195-T1;Parent=C_lini_390-1_FUN_000195;product=hypothetical protein;
scaffold_1	funannotate	exon	882078	882206	.	+	.	ID=C_lini_390-1_FUN_000195-T1.exon1;Parent=C_lini_390-1_FUN_000195-T1;
scaffold_1	funannotate	exon	882312	882401	.	+	.	ID=C_lini_390-1_FUN_000195-T1.exon2;Parent=C_lini_390-1_FUN_000195-T1;
scaffold_1	funannotate	CDS	882078	882206	.	+	0	ID=C_lini_390-1_FUN_000195-T1.cds;Parent=C_lini_390-1_FUN_000195-T1;
scaffold_1	funannotate	CDS	882312	882401	.	+	0	ID=C_lini_390-1_FUN_000195-T1.cds;Parent=C_lini_390-1_FUN_000195-T1;
scaffold_1	funannotate	gene	883987	884487	.	+	.	ID=C_lini_390-1_FUN_000196;
scaffold_1	funannotate	mRNA	883987	884487	.	+	.	ID=C_lini_390-1_FUN_000196-T1;Parent=C_lini_390-1_FUN_000196;product=hypothetical protein;
scaffold_1	funannotate	exon	883987	884487	.	+	.	ID=C_lini_390-1_FUN_000196-T1.exon1;Parent=C_lini_390-1_FUN_000196-T1;
scaffold_1	funannotate	CDS	883987	884487	.	+	0	ID=C_lini_390-1_FUN_000196-T1.cds;Parent=C_lini_390-1_FUN_000196-T1;
scaffold_1	funannotate	gene	885307	885807	.	-	.	ID=C_lini_390-1_FUN_000197;
scaffold_1	funannotate	mRNA	885307	885807	.	-	.	ID=C_lini_390-1_FUN_000197-T1;Parent=C_lini_390-1_FUN_000197;product=hypothetical protein;Dbxref=PFAM:PF03061;
scaffold_1	funannotate	exon	885307	885807	.	-	.	ID=C_lini_390-1_FUN_000197-T1.exon1;Parent=C_lini_390-1_FUN_000197-T1;
scaffold_1	funannotate	CDS	885307	885807	.	-	0	ID=C_lini_390-1_FUN_000197-T1.cds;Parent=C_lini_390-1_FUN_000197-T1;
scaffold_1	funannotate	gene	888958	890535	.	+	.	ID=C_lini_390-1_FUN_000198;
scaffold_1	funannotate	mRNA	888958	890535	.	+	.	ID=C_lini_390-1_FUN_000198-T1;Parent=C_lini_390-1_FUN_000198;product=hypothetical protein;Dbxref=PFAM:PF00172;
scaffold_1	funannotate	exon	888958	888965	.	+	.	ID=C_lini_390-1_FUN_000198-T1.exon1;Parent=C_lini_390-1_FUN_000198-T1;
scaffold_1	funannotate	exon	889017	890535	.	+	.	ID=C_lini_390-1_FUN_000198-T1.exon2;Parent=C_lini_390-1_FUN_000198-T1;
scaffold_1	funannotate	CDS	888958	888965	.	+	0	ID=C_lini_390-1_FUN_000198-T1.cds;Parent=C_lini_390-1_FUN_000198-T1;
scaffold_1	funannotate	CDS	889017	890535	.	+	1	ID=C_lini_390-1_FUN_000198-T1.cds;Parent=C_lini_390-1_FUN_000198-T1;
scaffold_1	funannotate	gene	890731	890836	.	-	.	ID=C_lini_390-1_FUN_000199;
scaffold_1	funannotate	tRNA	890731	890836	.	-	.	ID=C_lini_390-1_FUN_000199-T1;Parent=C_lini_390-1_FUN_000199;product=tRNA-Met;
scaffold_1	funannotate	exon	890731	890836	.	-	.	ID=C_lini_390-1_FUN_000199-T1.exon1;Parent=C_lini_390-1_FUN_000199-T1;
scaffold_1	funannotate	gene	892030	892919	.	+	.	ID=C_lini_390-1_FUN_000200;
scaffold_1	funannotate	mRNA	892030	892919	.	+	.	ID=C_lini_390-1_FUN_000200-T1;Parent=C_lini_390-1_FUN_000200;product=hypothetical protein;
scaffold_1	funannotate	exon	892030	892419	.	+	.	ID=C_lini_390-1_FUN_000200-T1.exon1;Parent=C_lini_390-1_FUN_000200-T1;
scaffold_1	funannotate	exon	892479	892541	.	+	.	ID=C_lini_390-1_FUN_000200-T1.exon2;Parent=C_lini_390-1_FUN_000200-T1;
scaffold_1	funannotate	exon	892665	892919	.	+	.	ID=C_lini_390-1_FUN_000200-T1.exon3;Parent=C_lini_390-1_FUN_000200-T1;
scaffold_1	funannotate	CDS	892030	892419	.	+	0	ID=C_lini_390-1_FUN_000200-T1.cds;Parent=C_lini_390-1_FUN_000200-T1;
scaffold_1	funannotate	CDS	892479	892541	.	+	0	ID=C_lini_390-1_FUN_000200-T1.cds;Parent=C_lini_390-1_FUN_000200-T1;
scaffold_1	funannotate	CDS	892665	892919	.	+	0	ID=C_lini_390-1_FUN_000200-T1.cds;Parent=C_lini_390-1_FUN_000200-T1;
scaffold_1	funannotate	gene	895283	896743	.	+	.	ID=C_lini_390-1_FUN_000201;
scaffold_1	funannotate	mRNA	895283	896743	.	+	.	ID=C_lini_390-1_FUN_000201-T1;Parent=C_lini_390-1_FUN_000201;product=hypothetical protein;Dbxref=PFAM:PF12519;note=BUSCO:EOG09262TUR;
scaffold_1	funannotate	exon	895283	895379	.	+	.	ID=C_lini_390-1_FUN_000201-T1.exon1;Parent=C_lini_390-1_FUN_000201-T1;
scaffold_1	funannotate	exon	895455	896743	.	+	.	ID=C_lini_390-1_FUN_000201-T1.exon2;Parent=C_lini_390-1_FUN_000201-T1;
scaffold_1	funannotate	CDS	895283	895379	.	+	0	ID=C_lini_390-1_FUN_000201-T1.cds;Parent=C_lini_390-1_FUN_000201-T1;
scaffold_1	funannotate	CDS	895455	896743	.	+	2	ID=C_lini_390-1_FUN_000201-T1.cds;Parent=C_lini_390-1_FUN_000201-T1;
scaffold_1	funannotate	gene	899171	900331	.	+	.	ID=C_lini_390-1_FUN_000202;
scaffold_1	funannotate	mRNA	899171	900331	.	+	.	ID=C_lini_390-1_FUN_000202-T1;Parent=C_lini_390-1_FUN_000202;product=hypothetical protein;Dbxref=PFAM:PF02535;
scaffold_1	funannotate	exon	899171	900331	.	+	.	ID=C_lini_390-1_FUN_000202-T1.exon1;Parent=C_lini_390-1_FUN_000202-T1;
scaffold_1	funannotate	CDS	899171	900331	.	+	0	ID=C_lini_390-1_FUN_000202-T1.cds;Parent=C_lini_390-1_FUN_000202-T1;
scaffold_1	funannotate	gene	901138	902221	.	+	.	ID=C_lini_390-1_FUN_000203;Name=RPS19;
scaffold_1	funannotate	mRNA	901138	902221	.	+	.	ID=C_lini_390-1_FUN_000203-T1;Parent=C_lini_390-1_FUN_000203;product=40S ribosomal protein S19;Dbxref=PFAM:PF01090;
scaffold_1	funannotate	exon	901138	901170	.	+	.	ID=C_lini_390-1_FUN_000203-T1.exon1;Parent=C_lini_390-1_FUN_000203-T1;
scaffold_1	funannotate	exon	901657	901720	.	+	.	ID=C_lini_390-1_FUN_000203-T1.exon2;Parent=C_lini_390-1_FUN_000203-T1;
scaffold_1	funannotate	exon	901801	902106	.	+	.	ID=C_lini_390-1_FUN_000203-T1.exon3;Parent=C_lini_390-1_FUN_000203-T1;
scaffold_1	funannotate	exon	902169	902221	.	+	.	ID=C_lini_390-1_FUN_000203-T1.exon4;Parent=C_lini_390-1_FUN_000203-T1;
scaffold_1	funannotate	CDS	901138	901170	.	+	0	ID=C_lini_390-1_FUN_000203-T1.cds;Parent=C_lini_390-1_FUN_000203-T1;
scaffold_1	funannotate	CDS	901657	901720	.	+	0	ID=C_lini_390-1_FUN_000203-T1.cds;Parent=C_lini_390-1_FUN_000203-T1;
scaffold_1	funannotate	CDS	901801	902106	.	+	2	ID=C_lini_390-1_FUN_000203-T1.cds;Parent=C_lini_390-1_FUN_000203-T1;
scaffold_1	funannotate	CDS	902169	902221	.	+	2	ID=C_lini_390-1_FUN_000203-T1.cds;Parent=C_lini_390-1_FUN_000203-T1;
scaffold_1	funannotate	gene	911429	913249	.	+	.	ID=C_lini_390-1_FUN_000204;
scaffold_1	funannotate	mRNA	911429	913249	.	+	.	ID=C_lini_390-1_FUN_000204-T1;Parent=C_lini_390-1_FUN_000204;product=hypothetical protein;Dbxref=PFAM:PF03572;
scaffold_1	funannotate	exon	911429	913249	.	+	.	ID=C_lini_390-1_FUN_000204-T1.exon1;Parent=C_lini_390-1_FUN_000204-T1;
scaffold_1	funannotate	CDS	911429	913249	.	+	0	ID=C_lini_390-1_FUN_000204-T1.cds;Parent=C_lini_390-1_FUN_000204-T1;
scaffold_1	funannotate	gene	913773	914168	.	-	.	ID=C_lini_390-1_FUN_000205;
scaffold_1	funannotate	mRNA	913773	914168	.	-	.	ID=C_lini_390-1_FUN_000205-T1;Parent=C_lini_390-1_FUN_000205;product=hypothetical protein;
scaffold_1	funannotate	exon	913773	914168	.	-	.	ID=C_lini_390-1_FUN_000205-T1.exon1;Parent=C_lini_390-1_FUN_000205-T1;
scaffold_1	funannotate	CDS	913773	914168	.	-	0	ID=C_lini_390-1_FUN_000205-T1.cds;Parent=C_lini_390-1_FUN_000205-T1;
scaffold_1	funannotate	gene	915835	917394	.	+	.	ID=C_lini_390-1_FUN_000206;
scaffold_1	funannotate	mRNA	915835	917394	.	+	.	ID=C_lini_390-1_FUN_000206-T1;Parent=C_lini_390-1_FUN_000206;product=hypothetical protein;Dbxref=PFAM:PF00734,PFAM:PF00150;note=CAZy:GH5;
scaffold_1	funannotate	exon	915835	916536	.	+	.	ID=C_lini_390-1_FUN_000206-T1.exon1;Parent=C_lini_390-1_FUN_000206-T1;
scaffold_1	funannotate	exon	916594	917394	.	+	.	ID=C_lini_390-1_FUN_000206-T1.exon2;Parent=C_lini_390-1_FUN_000206-T1;
scaffold_1	funannotate	CDS	915835	916536	.	+	0	ID=C_lini_390-1_FUN_000206-T1.cds;Parent=C_lini_390-1_FUN_000206-T1;
scaffold_1	funannotate	CDS	916594	917394	.	+	0	ID=C_lini_390-1_FUN_000206-T1.cds;Parent=C_lini_390-1_FUN_000206-T1;
scaffold_1	funannotate	gene	918616	919230	.	+	.	ID=C_lini_390-1_FUN_000207;
scaffold_1	funannotate	mRNA	918616	919230	.	+	.	ID=C_lini_390-1_FUN_000207-T1;Parent=C_lini_390-1_FUN_000207;product=hypothetical protein;
scaffold_1	funannotate	exon	918616	919230	.	+	.	ID=C_lini_390-1_FUN_000207-T1.exon1;Parent=C_lini_390-1_FUN_000207-T1;
scaffold_1	funannotate	CDS	918616	919230	.	+	0	ID=C_lini_390-1_FUN_000207-T1.cds;Parent=C_lini_390-1_FUN_000207-T1;
scaffold_1	funannotate	gene	919784	922608	.	-	.	ID=C_lini_390-1_FUN_000208;
scaffold_1	funannotate	mRNA	919784	922608	.	-	.	ID=C_lini_390-1_FUN_000208-T1;Parent=C_lini_390-1_FUN_000208;product=hypothetical protein;Dbxref=PFAM:PF00172;
scaffold_1	funannotate	exon	922441	922608	.	-	.	ID=C_lini_390-1_FUN_000208-T1.exon1;Parent=C_lini_390-1_FUN_000208-T1;
scaffold_1	funannotate	exon	921870	922318	.	-	.	ID=C_lini_390-1_FUN_000208-T1.exon2;Parent=C_lini_390-1_FUN_000208-T1;
scaffold_1	funannotate	exon	921700	921720	.	-	.	ID=C_lini_390-1_FUN_000208-T1.exon3;Parent=C_lini_390-1_FUN_000208-T1;
scaffold_1	funannotate	exon	921042	921366	.	-	.	ID=C_lini_390-1_FUN_000208-T1.exon4;Parent=C_lini_390-1_FUN_000208-T1;
scaffold_1	funannotate	exon	920498	920751	.	-	.	ID=C_lini_390-1_FUN_000208-T1.exon5;Parent=C_lini_390-1_FUN_000208-T1;
scaffold_1	funannotate	exon	919784	920369	.	-	.	ID=C_lini_390-1_FUN_000208-T1.exon6;Parent=C_lini_390-1_FUN_000208-T1;
scaffold_1	funannotate	CDS	922441	922608	.	-	0	ID=C_lini_390-1_FUN_000208-T1.cds;Parent=C_lini_390-1_FUN_000208-T1;
scaffold_1	funannotate	CDS	921870	922318	.	-	0	ID=C_lini_390-1_FUN_000208-T1.cds;Parent=C_lini_390-1_FUN_000208-T1;
scaffold_1	funannotate	CDS	921700	921720	.	-	1	ID=C_lini_390-1_FUN_000208-T1.cds;Parent=C_lini_390-1_FUN_000208-T1;
scaffold_1	funannotate	CDS	921042	921366	.	-	1	ID=C_lini_390-1_FUN_000208-T1.cds;Parent=C_lini_390-1_FUN_000208-T1;
scaffold_1	funannotate	CDS	920498	920751	.	-	0	ID=C_lini_390-1_FUN_000208-T1.cds;Parent=C_lini_390-1_FUN_000208-T1;
scaffold_1	funannotate	CDS	919784	920369	.	-	1	ID=C_lini_390-1_FUN_000208-T1.cds;Parent=C_lini_390-1_FUN_000208-T1;
scaffold_1	funannotate	gene	923805	925844	.	+	.	ID=C_lini_390-1_FUN_000209;
scaffold_1	funannotate	mRNA	923805	925844	.	+	.	ID=C_lini_390-1_FUN_000209-T1;Parent=C_lini_390-1_FUN_000209;product=hypothetical protein;
scaffold_1	funannotate	exon	923805	925844	.	+	.	ID=C_lini_390-1_FUN_000209-T1.exon1;Parent=C_lini_390-1_FUN_000209-T1;
scaffold_1	funannotate	CDS	923805	925844	.	+	0	ID=C_lini_390-1_FUN_000209-T1.cds;Parent=C_lini_390-1_FUN_000209-T1;
scaffold_1	funannotate	gene	926080	926169	.	+	.	ID=C_lini_390-1_FUN_000210;
scaffold_1	funannotate	tRNA	926080	926169	.	+	.	ID=C_lini_390-1_FUN_000210-T1;Parent=C_lini_390-1_FUN_000210;product=tRNA-His;
scaffold_1	funannotate	exon	926080	926169	.	+	.	ID=C_lini_390-1_FUN_000210-T1.exon1;Parent=C_lini_390-1_FUN_000210-T1;
scaffold_1	funannotate	gene	926945	928095	.	+	.	ID=C_lini_390-1_FUN_000211;
scaffold_1	funannotate	mRNA	926945	928095	.	+	.	ID=C_lini_390-1_FUN_000211-T1;Parent=C_lini_390-1_FUN_000211;product=hypothetical protein;Dbxref=PFAM:PF14226,PFAM:PF03171;
scaffold_1	funannotate	exon	926945	927049	.	+	.	ID=C_lini_390-1_FUN_000211-T1.exon1;Parent=C_lini_390-1_FUN_000211-T1;
scaffold_1	funannotate	exon	927092	927322	.	+	.	ID=C_lini_390-1_FUN_000211-T1.exon2;Parent=C_lini_390-1_FUN_000211-T1;
scaffold_1	funannotate	exon	927394	928095	.	+	.	ID=C_lini_390-1_FUN_000211-T1.exon3;Parent=C_lini_390-1_FUN_000211-T1;
scaffold_1	funannotate	CDS	926945	927049	.	+	0	ID=C_lini_390-1_FUN_000211-T1.cds;Parent=C_lini_390-1_FUN_000211-T1;
scaffold_1	funannotate	CDS	927092	927322	.	+	0	ID=C_lini_390-1_FUN_000211-T1.cds;Parent=C_lini_390-1_FUN_000211-T1;
scaffold_1	funannotate	CDS	927394	928095	.	+	0	ID=C_lini_390-1_FUN_000211-T1.cds;Parent=C_lini_390-1_FUN_000211-T1;
scaffold_1	funannotate	gene	929995	930634	.	+	.	ID=C_lini_390-1_FUN_000212;
scaffold_1	funannotate	mRNA	929995	930634	.	+	.	ID=C_lini_390-1_FUN_000212-T1;Parent=C_lini_390-1_FUN_000212;product=hypothetical protein;Dbxref=PFAM:PF01328;
scaffold_1	funannotate	exon	929995	930156	.	+	.	ID=C_lini_390-1_FUN_000212-T1.exon1;Parent=C_lini_390-1_FUN_000212-T1;
scaffold_1	funannotate	exon	930251	930634	.	+	.	ID=C_lini_390-1_FUN_000212-T1.exon2;Parent=C_lini_390-1_FUN_000212-T1;
scaffold_1	funannotate	CDS	929995	930156	.	+	0	ID=C_lini_390-1_FUN_000212-T1.cds;Parent=C_lini_390-1_FUN_000212-T1;
scaffold_1	funannotate	CDS	930251	930634	.	+	0	ID=C_lini_390-1_FUN_000212-T1.cds;Parent=C_lini_390-1_FUN_000212-T1;
scaffold_1	funannotate	gene	932208	933639	.	+	.	ID=C_lini_390-1_FUN_000213;
scaffold_1	funannotate	mRNA	932208	933639	.	+	.	ID=C_lini_390-1_FUN_000213-T1;Parent=C_lini_390-1_FUN_000213;product=hypothetical protein;Dbxref=PFAM:PF07690;
scaffold_1	funannotate	exon	932208	932291	.	+	.	ID=C_lini_390-1_FUN_000213-T1.exon1;Parent=C_lini_390-1_FUN_000213-T1;
scaffold_1	funannotate	exon	932346	932510	.	+	.	ID=C_lini_390-1_FUN_000213-T1.exon2;Parent=C_lini_390-1_FUN_000213-T1;
scaffold_1	funannotate	exon	932564	932651	.	+	.	ID=C_lini_390-1_FUN_000213-T1.exon3;Parent=C_lini_390-1_FUN_000213-T1;
scaffold_1	funannotate	exon	932704	932797	.	+	.	ID=C_lini_390-1_FUN_000213-T1.exon4;Parent=C_lini_390-1_FUN_000213-T1;
scaffold_1	funannotate	exon	932863	932930	.	+	.	ID=C_lini_390-1_FUN_000213-T1.exon5;Parent=C_lini_390-1_FUN_000213-T1;
scaffold_1	funannotate	exon	932993	933575	.	+	.	ID=C_lini_390-1_FUN_000213-T1.exon6;Parent=C_lini_390-1_FUN_000213-T1;
scaffold_1	funannotate	exon	933630	933639	.	+	.	ID=C_lini_390-1_FUN_000213-T1.exon7;Parent=C_lini_390-1_FUN_000213-T1;
scaffold_1	funannotate	CDS	932208	932291	.	+	0	ID=C_lini_390-1_FUN_000213-T1.cds;Parent=C_lini_390-1_FUN_000213-T1;
scaffold_1	funannotate	CDS	932346	932510	.	+	0	ID=C_lini_390-1_FUN_000213-T1.cds;Parent=C_lini_390-1_FUN_000213-T1;
scaffold_1	funannotate	CDS	932564	932651	.	+	0	ID=C_lini_390-1_FUN_000213-T1.cds;Parent=C_lini_390-1_FUN_000213-T1;
scaffold_1	funannotate	CDS	932704	932797	.	+	2	ID=C_lini_390-1_FUN_000213-T1.cds;Parent=C_lini_390-1_FUN_000213-T1;
scaffold_1	funannotate	CDS	932863	932930	.	+	1	ID=C_lini_390-1_FUN_000213-T1.cds;Parent=C_lini_390-1_FUN_000213-T1;
scaffold_1	funannotate	CDS	932993	933575	.	+	2	ID=C_lini_390-1_FUN_000213-T1.cds;Parent=C_lini_390-1_FUN_000213-T1;
scaffold_1	funannotate	CDS	933630	933639	.	+	1	ID=C_lini_390-1_FUN_000213-T1.cds;Parent=C_lini_390-1_FUN_000213-T1;
scaffold_1	funannotate	gene	939385	941180	.	+	.	ID=C_lini_390-1_FUN_000214;
scaffold_1	funannotate	mRNA	939385	941180	.	+	.	ID=C_lini_390-1_FUN_000214-T1;Parent=C_lini_390-1_FUN_000214;product=hypothetical protein;Dbxref=PFAM:PF00732;note=CAZy:AA3;
scaffold_1	funannotate	exon	939385	939586	.	+	.	ID=C_lini_390-1_FUN_000214-T1.exon1;Parent=C_lini_390-1_FUN_000214-T1;
scaffold_1	funannotate	exon	939643	939929	.	+	.	ID=C_lini_390-1_FUN_000214-T1.exon2;Parent=C_lini_390-1_FUN_000214-T1;
scaffold_1	funannotate	exon	939991	940114	.	+	.	ID=C_lini_390-1_FUN_000214-T1.exon3;Parent=C_lini_390-1_FUN_000214-T1;
scaffold_1	funannotate	exon	940177	940635	.	+	.	ID=C_lini_390-1_FUN_000214-T1.exon4;Parent=C_lini_390-1_FUN_000214-T1;
scaffold_1	funannotate	exon	940699	941180	.	+	.	ID=C_lini_390-1_FUN_000214-T1.exon5;Parent=C_lini_390-1_FUN_000214-T1;
scaffold_1	funannotate	CDS	939385	939586	.	+	0	ID=C_lini_390-1_FUN_000214-T1.cds;Parent=C_lini_390-1_FUN_000214-T1;
scaffold_1	funannotate	CDS	939643	939929	.	+	2	ID=C_lini_390-1_FUN_000214-T1.cds;Parent=C_lini_390-1_FUN_000214-T1;
scaffold_1	funannotate	CDS	939991	940114	.	+	0	ID=C_lini_390-1_FUN_000214-T1.cds;Parent=C_lini_390-1_FUN_000214-T1;
scaffold_1	funannotate	CDS	940177	940635	.	+	2	ID=C_lini_390-1_FUN_000214-T1.cds;Parent=C_lini_390-1_FUN_000214-T1;
scaffold_1	funannotate	CDS	940699	941180	.	+	2	ID=C_lini_390-1_FUN_000214-T1.cds;Parent=C_lini_390-1_FUN_000214-T1;
scaffold_1	funannotate	gene	942037	943331	.	+	.	ID=C_lini_390-1_FUN_000215;
scaffold_1	funannotate	mRNA	942037	943331	.	+	.	ID=C_lini_390-1_FUN_000215-T1;Parent=C_lini_390-1_FUN_000215;product=hypothetical protein;Dbxref=PFAM:PF05368,PFAM:PF13460;
scaffold_1	funannotate	exon	942037	942070	.	+	.	ID=C_lini_390-1_FUN_000215-T1.exon1;Parent=C_lini_390-1_FUN_000215-T1;
scaffold_1	funannotate	exon	942127	942197	.	+	.	ID=C_lini_390-1_FUN_000215-T1.exon2;Parent=C_lini_390-1_FUN_000215-T1;
scaffold_1	funannotate	exon	942284	942495	.	+	.	ID=C_lini_390-1_FUN_000215-T1.exon3;Parent=C_lini_390-1_FUN_000215-T1;
scaffold_1	funannotate	exon	942567	942663	.	+	.	ID=C_lini_390-1_FUN_000215-T1.exon4;Parent=C_lini_390-1_FUN_000215-T1;
scaffold_1	funannotate	exon	942717	942996	.	+	.	ID=C_lini_390-1_FUN_000215-T1.exon5;Parent=C_lini_390-1_FUN_000215-T1;
scaffold_1	funannotate	exon	943069	943331	.	+	.	ID=C_lini_390-1_FUN_000215-T1.exon6;Parent=C_lini_390-1_FUN_000215-T1;
scaffold_1	funannotate	CDS	942037	942070	.	+	0	ID=C_lini_390-1_FUN_000215-T1.cds;Parent=C_lini_390-1_FUN_000215-T1;
scaffold_1	funannotate	CDS	942127	942197	.	+	2	ID=C_lini_390-1_FUN_000215-T1.cds;Parent=C_lini_390-1_FUN_000215-T1;
scaffold_1	funannotate	CDS	942284	942495	.	+	0	ID=C_lini_390-1_FUN_000215-T1.cds;Parent=C_lini_390-1_FUN_000215-T1;
scaffold_1	funannotate	CDS	942567	942663	.	+	1	ID=C_lini_390-1_FUN_000215-T1.cds;Parent=C_lini_390-1_FUN_000215-T1;
scaffold_1	funannotate	CDS	942717	942996	.	+	0	ID=C_lini_390-1_FUN_000215-T1.cds;Parent=C_lini_390-1_FUN_000215-T1;
scaffold_1	funannotate	CDS	943069	943331	.	+	2	ID=C_lini_390-1_FUN_000215-T1.cds;Parent=C_lini_390-1_FUN_000215-T1;
scaffold_1	funannotate	gene	943533	944687	.	-	.	ID=C_lini_390-1_FUN_000216;
scaffold_1	funannotate	mRNA	943533	944687	.	-	.	ID=C_lini_390-1_FUN_000216-T1;Parent=C_lini_390-1_FUN_000216;product=hypothetical protein;Dbxref=PFAM:PF05368,PFAM:PF13460;
scaffold_1	funannotate	exon	944508	944687	.	-	.	ID=C_lini_390-1_FUN_000216-T1.exon1;Parent=C_lini_390-1_FUN_000216-T1;
scaffold_1	funannotate	exon	944296	944433	.	-	.	ID=C_lini_390-1_FUN_000216-T1.exon2;Parent=C_lini_390-1_FUN_000216-T1;
scaffold_1	funannotate	exon	944186	944237	.	-	.	ID=C_lini_390-1_FUN_000216-T1.exon3;Parent=C_lini_390-1_FUN_000216-T1;
scaffold_1	funannotate	exon	943533	944119	.	-	.	ID=C_lini_390-1_FUN_000216-T1.exon4;Parent=C_lini_390-1_FUN_000216-T1;
scaffold_1	funannotate	CDS	944508	944687	.	-	0	ID=C_lini_390-1_FUN_000216-T1.cds;Parent=C_lini_390-1_FUN_000216-T1;
scaffold_1	funannotate	CDS	944296	944433	.	-	0	ID=C_lini_390-1_FUN_000216-T1.cds;Parent=C_lini_390-1_FUN_000216-T1;
scaffold_1	funannotate	CDS	944186	944237	.	-	0	ID=C_lini_390-1_FUN_000216-T1.cds;Parent=C_lini_390-1_FUN_000216-T1;
scaffold_1	funannotate	CDS	943533	944119	.	-	2	ID=C_lini_390-1_FUN_000216-T1.cds;Parent=C_lini_390-1_FUN_000216-T1;
scaffold_1	funannotate	gene	947877	948712	.	+	.	ID=C_lini_390-1_FUN_000217;
scaffold_1	funannotate	mRNA	947877	948712	.	+	.	ID=C_lini_390-1_FUN_000217-T1;Parent=C_lini_390-1_FUN_000217;product=hypothetical protein;Dbxref=PFAM:PF13561,PFAM:PF00106;
scaffold_1	funannotate	exon	947877	948194	.	+	.	ID=C_lini_390-1_FUN_000217-T1.exon1;Parent=C_lini_390-1_FUN_000217-T1;
scaffold_1	funannotate	exon	948260	948712	.	+	.	ID=C_lini_390-1_FUN_000217-T1.exon2;Parent=C_lini_390-1_FUN_000217-T1;
scaffold_1	funannotate	CDS	947877	948194	.	+	0	ID=C_lini_390-1_FUN_000217-T1.cds;Parent=C_lini_390-1_FUN_000217-T1;
scaffold_1	funannotate	CDS	948260	948712	.	+	0	ID=C_lini_390-1_FUN_000217-T1.cds;Parent=C_lini_390-1_FUN_000217-T1;
scaffold_1	funannotate	gene	953402	953659	.	+	.	ID=C_lini_390-1_FUN_000218;
scaffold_1	funannotate	mRNA	953402	953659	.	+	.	ID=C_lini_390-1_FUN_000218-T1;Parent=C_lini_390-1_FUN_000218;product=hypothetical protein;Dbxref=PFAM:PF00098;
scaffold_1	funannotate	exon	953402	953659	.	+	.	ID=C_lini_390-1_FUN_000218-T1.exon1;Parent=C_lini_390-1_FUN_000218-T1;
scaffold_1	funannotate	CDS	953402	953659	.	+	0	ID=C_lini_390-1_FUN_000218-T1.cds;Parent=C_lini_390-1_FUN_000218-T1;
scaffold_1	funannotate	gene	972181	972549	.	+	.	ID=C_lini_390-1_FUN_000219;
scaffold_1	funannotate	mRNA	972181	972549	.	+	.	ID=C_lini_390-1_FUN_000219-T1;Parent=C_lini_390-1_FUN_000219;product=hypothetical protein;
scaffold_1	funannotate	exon	972181	972317	.	+	.	ID=C_lini_390-1_FUN_000219-T1.exon1;Parent=C_lini_390-1_FUN_000219-T1;
scaffold_1	funannotate	exon	972366	972549	.	+	.	ID=C_lini_390-1_FUN_000219-T1.exon2;Parent=C_lini_390-1_FUN_000219-T1;
scaffold_1	funannotate	CDS	972181	972317	.	+	0	ID=C_lini_390-1_FUN_000219-T1.cds;Parent=C_lini_390-1_FUN_000219-T1;
scaffold_1	funannotate	CDS	972366	972549	.	+	1	ID=C_lini_390-1_FUN_000219-T1.cds;Parent=C_lini_390-1_FUN_000219-T1;
scaffold_1	funannotate	gene	974441	974860	.	+	.	ID=C_lini_390-1_FUN_000220;
scaffold_1	funannotate	mRNA	974441	974860	.	+	.	ID=C_lini_390-1_FUN_000220-T1;Parent=C_lini_390-1_FUN_000220;product=hypothetical protein;Dbxref=PFAM:PF00190;
scaffold_1	funannotate	exon	974441	974860	.	+	.	ID=C_lini_390-1_FUN_000220-T1.exon1;Parent=C_lini_390-1_FUN_000220-T1;
scaffold_1	funannotate	CDS	974441	974860	.	+	0	ID=C_lini_390-1_FUN_000220-T1.cds;Parent=C_lini_390-1_FUN_000220-T1;
scaffold_1	funannotate	gene	980767	981162	.	+	.	ID=C_lini_390-1_FUN_000221;
scaffold_1	funannotate	mRNA	980767	981162	.	+	.	ID=C_lini_390-1_FUN_000221-T1;Parent=C_lini_390-1_FUN_000221;product=hypothetical protein;
scaffold_1	funannotate	exon	980767	981162	.	+	.	ID=C_lini_390-1_FUN_000221-T1.exon1;Parent=C_lini_390-1_FUN_000221-T1;
scaffold_1	funannotate	CDS	980767	981162	.	+	0	ID=C_lini_390-1_FUN_000221-T1.cds;Parent=C_lini_390-1_FUN_000221-T1;
scaffold_1	funannotate	gene	981307	982650	.	+	.	ID=C_lini_390-1_FUN_000222;
scaffold_1	funannotate	mRNA	981307	982650	.	+	.	ID=C_lini_390-1_FUN_000222-T1;Parent=C_lini_390-1_FUN_000222;product=hypothetical protein;Dbxref=PFAM:PF08386,PFAM:PF00561;note=MEROPS:MER0000440;
scaffold_1	funannotate	exon	981307	981556	.	+	.	ID=C_lini_390-1_FUN_000222-T1.exon1;Parent=C_lini_390-1_FUN_000222-T1;
scaffold_1	funannotate	exon	981610	981721	.	+	.	ID=C_lini_390-1_FUN_000222-T1.exon2;Parent=C_lini_390-1_FUN_000222-T1;
scaffold_1	funannotate	exon	981792	982650	.	+	.	ID=C_lini_390-1_FUN_000222-T1.exon3;Parent=C_lini_390-1_FUN_000222-T1;
scaffold_1	funannotate	CDS	981307	981556	.	+	0	ID=C_lini_390-1_FUN_000222-T1.cds;Parent=C_lini_390-1_FUN_000222-T1;
scaffold_1	funannotate	CDS	981610	981721	.	+	2	ID=C_lini_390-1_FUN_000222-T1.cds;Parent=C_lini_390-1_FUN_000222-T1;
scaffold_1	funannotate	CDS	981792	982650	.	+	1	ID=C_lini_390-1_FUN_000222-T1.cds;Parent=C_lini_390-1_FUN_000222-T1;
scaffold_1	funannotate	gene	982879	984079	.	-	.	ID=C_lini_390-1_FUN_000223;
scaffold_1	funannotate	mRNA	982879	984079	.	-	.	ID=C_lini_390-1_FUN_000223-T1;Parent=C_lini_390-1_FUN_000223;product=hypothetical protein;Dbxref=PFAM:PF01408;
scaffold_1	funannotate	exon	984071	984079	.	-	.	ID=C_lini_390-1_FUN_000223-T1.exon1;Parent=C_lini_390-1_FUN_000223-T1;
scaffold_1	funannotate	exon	982879	984009	.	-	.	ID=C_lini_390-1_FUN_000223-T1.exon2;Parent=C_lini_390-1_FUN_000223-T1;
scaffold_1	funannotate	CDS	984071	984079	.	-	0	ID=C_lini_390-1_FUN_000223-T1.cds;Parent=C_lini_390-1_FUN_000223-T1;
scaffold_1	funannotate	CDS	982879	984009	.	-	0	ID=C_lini_390-1_FUN_000223-T1.cds;Parent=C_lini_390-1_FUN_000223-T1;
scaffold_1	funannotate	gene	984786	986596	.	-	.	ID=C_lini_390-1_FUN_000224;
scaffold_1	funannotate	mRNA	984786	986596	.	-	.	ID=C_lini_390-1_FUN_000224-T1;Parent=C_lini_390-1_FUN_000224;product=hypothetical protein;Dbxref=PFAM:PF00135;note=MEROPS:MER0030934;
scaffold_1	funannotate	exon	986129	986596	.	-	.	ID=C_lini_390-1_FUN_000224-T1.exon1;Parent=C_lini_390-1_FUN_000224-T1;
scaffold_1	funannotate	exon	984786	986039	.	-	.	ID=C_lini_390-1_FUN_000224-T1.exon2;Parent=C_lini_390-1_FUN_000224-T1;
scaffold_1	funannotate	CDS	986129	986596	.	-	0	ID=C_lini_390-1_FUN_000224-T1.cds;Parent=C_lini_390-1_FUN_000224-T1;
scaffold_1	funannotate	CDS	984786	986039	.	-	0	ID=C_lini_390-1_FUN_000224-T1.cds;Parent=C_lini_390-1_FUN_000224-T1;
scaffold_1	funannotate	gene	990848	992403	.	-	.	ID=C_lini_390-1_FUN_000225;
scaffold_1	funannotate	mRNA	990848	992403	.	-	.	ID=C_lini_390-1_FUN_000225-T1;Parent=C_lini_390-1_FUN_000225;product=hypothetical protein;Dbxref=PFAM:PF06985;
scaffold_1	funannotate	exon	992325	992403	.	-	.	ID=C_lini_390-1_FUN_000225-T1.exon1;Parent=C_lini_390-1_FUN_000225-T1;
scaffold_1	funannotate	exon	991406	992240	.	-	.	ID=C_lini_390-1_FUN_000225-T1.exon2;Parent=C_lini_390-1_FUN_000225-T1;
scaffold_1	funannotate	exon	990848	991337	.	-	.	ID=C_lini_390-1_FUN_000225-T1.exon3;Parent=C_lini_390-1_FUN_000225-T1;
scaffold_1	funannotate	CDS	992325	992403	.	-	0	ID=C_lini_390-1_FUN_000225-T1.cds;Parent=C_lini_390-1_FUN_000225-T1;
scaffold_1	funannotate	CDS	991406	992240	.	-	2	ID=C_lini_390-1_FUN_000225-T1.cds;Parent=C_lini_390-1_FUN_000225-T1;
scaffold_1	funannotate	CDS	990848	991337	.	-	1	ID=C_lini_390-1_FUN_000225-T1.cds;Parent=C_lini_390-1_FUN_000225-T1;
scaffold_1	funannotate	gene	995281	996114	.	+	.	ID=C_lini_390-1_FUN_000226;
scaffold_1	funannotate	mRNA	995281	996114	.	+	.	ID=C_lini_390-1_FUN_000226-T1;Parent=C_lini_390-1_FUN_000226;product=hypothetical protein;
scaffold_1	funannotate	exon	995281	996114	.	+	.	ID=C_lini_390-1_FUN_000226-T1.exon1;Parent=C_lini_390-1_FUN_000226-T1;
scaffold_1	funannotate	CDS	995281	996114	.	+	0	ID=C_lini_390-1_FUN_000226-T1.cds;Parent=C_lini_390-1_FUN_000226-T1;
scaffold_1	funannotate	gene	996706	998305	.	-	.	ID=C_lini_390-1_FUN_000227;
scaffold_1	funannotate	mRNA	996706	998305	.	-	.	ID=C_lini_390-1_FUN_000227-T1;Parent=C_lini_390-1_FUN_000227;product=hypothetical protein;Dbxref=PFAM:PF00487;
scaffold_1	funannotate	exon	998134	998305	.	-	.	ID=C_lini_390-1_FUN_000227-T1.exon1;Parent=C_lini_390-1_FUN_000227-T1;
scaffold_1	funannotate	exon	997176	998038	.	-	.	ID=C_lini_390-1_FUN_000227-T1.exon2;Parent=C_lini_390-1_FUN_000227-T1;
scaffold_1	funannotate	exon	996706	997032	.	-	.	ID=C_lini_390-1_FUN_000227-T1.exon3;Parent=C_lini_390-1_FUN_000227-T1;
scaffold_1	funannotate	CDS	998134	998305	.	-	0	ID=C_lini_390-1_FUN_000227-T1.cds;Parent=C_lini_390-1_FUN_000227-T1;
scaffold_1	funannotate	CDS	997176	998038	.	-	2	ID=C_lini_390-1_FUN_000227-T1.cds;Parent=C_lini_390-1_FUN_000227-T1;
scaffold_1	funannotate	CDS	996706	997032	.	-	0	ID=C_lini_390-1_FUN_000227-T1.cds;Parent=C_lini_390-1_FUN_000227-T1;
scaffold_1	funannotate	gene	1007786	1008631	.	-	.	ID=C_lini_390-1_FUN_000228;
scaffold_1	funannotate	mRNA	1007786	1008631	.	-	.	ID=C_lini_390-1_FUN_000228-T1;Parent=C_lini_390-1_FUN_000228;product=hypothetical protein;
scaffold_1	funannotate	exon	1007786	1008631	.	-	.	ID=C_lini_390-1_FUN_000228-T1.exon1;Parent=C_lini_390-1_FUN_000228-T1;
scaffold_1	funannotate	CDS	1007786	1008631	.	-	0	ID=C_lini_390-1_FUN_000228-T1.cds;Parent=C_lini_390-1_FUN_000228-T1;
scaffold_1	funannotate	gene	1020691	1022902	.	-	.	ID=C_lini_390-1_FUN_000229;
scaffold_1	funannotate	mRNA	1020691	1022902	.	-	.	ID=C_lini_390-1_FUN_000229-T1;Parent=C_lini_390-1_FUN_000229;product=hypothetical protein;Dbxref=PFAM:PF00083,PFAM:PF07690;
scaffold_1	funannotate	exon	1022797	1022902	.	-	.	ID=C_lini_390-1_FUN_000229-T1.exon1;Parent=C_lini_390-1_FUN_000229-T1;
scaffold_1	funannotate	exon	1022439	1022548	.	-	.	ID=C_lini_390-1_FUN_000229-T1.exon2;Parent=C_lini_390-1_FUN_000229-T1;
scaffold_1	funannotate	exon	1021706	1022363	.	-	.	ID=C_lini_390-1_FUN_000229-T1.exon3;Parent=C_lini_390-1_FUN_000229-T1;
scaffold_1	funannotate	exon	1021413	1021639	.	-	.	ID=C_lini_390-1_FUN_000229-T1.exon4;Parent=C_lini_390-1_FUN_000229-T1;
scaffold_1	funannotate	exon	1020920	1021160	.	-	.	ID=C_lini_390-1_FUN_000229-T1.exon5;Parent=C_lini_390-1_FUN_000229-T1;
scaffold_1	funannotate	exon	1020691	1020866	.	-	.	ID=C_lini_390-1_FUN_000229-T1.exon6;Parent=C_lini_390-1_FUN_000229-T1;
scaffold_1	funannotate	CDS	1022797	1022902	.	-	0	ID=C_lini_390-1_FUN_000229-T1.cds;Parent=C_lini_390-1_FUN_000229-T1;
scaffold_1	funannotate	CDS	1022439	1022548	.	-	2	ID=C_lini_390-1_FUN_000229-T1.cds;Parent=C_lini_390-1_FUN_000229-T1;
scaffold_1	funannotate	CDS	1021706	1022363	.	-	0	ID=C_lini_390-1_FUN_000229-T1.cds;Parent=C_lini_390-1_FUN_000229-T1;
scaffold_1	funannotate	CDS	1021413	1021639	.	-	2	ID=C_lini_390-1_FUN_000229-T1.cds;Parent=C_lini_390-1_FUN_000229-T1;
scaffold_1	funannotate	CDS	1020920	1021160	.	-	0	ID=C_lini_390-1_FUN_000229-T1.cds;Parent=C_lini_390-1_FUN_000229-T1;
scaffold_1	funannotate	CDS	1020691	1020866	.	-	2	ID=C_lini_390-1_FUN_000229-T1.cds;Parent=C_lini_390-1_FUN_000229-T1;
scaffold_1	funannotate	gene	1040381	1042079	.	+	.	ID=C_lini_390-1_FUN_000230;
scaffold_1	funannotate	mRNA	1040381	1042079	.	+	.	ID=C_lini_390-1_FUN_000230-T1;Parent=C_lini_390-1_FUN_000230;product=hypothetical protein;Dbxref=PFAM:PF11951;
scaffold_1	funannotate	exon	1040381	1040599	.	+	.	ID=C_lini_390-1_FUN_000230-T1.exon1;Parent=C_lini_390-1_FUN_000230-T1;
scaffold_1	funannotate	exon	1040649	1042079	.	+	.	ID=C_lini_390-1_FUN_000230-T1.exon2;Parent=C_lini_390-1_FUN_000230-T1;
scaffold_1	funannotate	CDS	1040381	1040599	.	+	0	ID=C_lini_390-1_FUN_000230-T1.cds;Parent=C_lini_390-1_FUN_000230-T1;
scaffold_1	funannotate	CDS	1040649	1042079	.	+	0	ID=C_lini_390-1_FUN_000230-T1.cds;Parent=C_lini_390-1_FUN_000230-T1;
scaffold_1	funannotate	gene	1042982	1044001	.	+	.	ID=C_lini_390-1_FUN_000231;
scaffold_1	funannotate	mRNA	1042982	1044001	.	+	.	ID=C_lini_390-1_FUN_000231-T1;Parent=C_lini_390-1_FUN_000231;product=hypothetical protein;Dbxref=PFAM:PF00701;
scaffold_1	funannotate	exon	1042982	1043120	.	+	.	ID=C_lini_390-1_FUN_000231-T1.exon1;Parent=C_lini_390-1_FUN_000231-T1;
scaffold_1	funannotate	exon	1043184	1044001	.	+	.	ID=C_lini_390-1_FUN_000231-T1.exon2;Parent=C_lini_390-1_FUN_000231-T1;
scaffold_1	funannotate	CDS	1042982	1043120	.	+	0	ID=C_lini_390-1_FUN_000231-T1.cds;Parent=C_lini_390-1_FUN_000231-T1;
scaffold_1	funannotate	CDS	1043184	1044001	.	+	2	ID=C_lini_390-1_FUN_000231-T1.cds;Parent=C_lini_390-1_FUN_000231-T1;
scaffold_1	funannotate	gene	1044653	1046954	.	-	.	ID=C_lini_390-1_FUN_000232;
scaffold_1	funannotate	mRNA	1044653	1046954	.	-	.	ID=C_lini_390-1_FUN_000232-T1;Parent=C_lini_390-1_FUN_000232;product=hypothetical protein;Dbxref=PFAM:PF00083,PFAM:PF07690;
scaffold_1	funannotate	exon	1046854	1046954	.	-	.	ID=C_lini_390-1_FUN_000232-T1.exon1;Parent=C_lini_390-1_FUN_000232-T1;
scaffold_1	funannotate	exon	1046587	1046744	.	-	.	ID=C_lini_390-1_FUN_000232-T1.exon2;Parent=C_lini_390-1_FUN_000232-T1;
scaffold_1	funannotate	exon	1046429	1046533	.	-	.	ID=C_lini_390-1_FUN_000232-T1.exon3;Parent=C_lini_390-1_FUN_000232-T1;
scaffold_1	funannotate	exon	1045996	1046355	.	-	.	ID=C_lini_390-1_FUN_000232-T1.exon4;Parent=C_lini_390-1_FUN_000232-T1;
scaffold_1	funannotate	exon	1045720	1045908	.	-	.	ID=C_lini_390-1_FUN_000232-T1.exon5;Parent=C_lini_390-1_FUN_000232-T1;
scaffold_1	funannotate	exon	1045571	1045657	.	-	.	ID=C_lini_390-1_FUN_000232-T1.exon6;Parent=C_lini_390-1_FUN_000232-T1;
scaffold_1	funannotate	exon	1045391	1045509	.	-	.	ID=C_lini_390-1_FUN_000232-T1.exon7;Parent=C_lini_390-1_FUN_000232-T1;
scaffold_1	funannotate	exon	1045222	1045325	.	-	.	ID=C_lini_390-1_FUN_000232-T1.exon8;Parent=C_lini_390-1_FUN_000232-T1;
scaffold_1	funannotate	exon	1045058	1045159	.	-	.	ID=C_lini_390-1_FUN_000232-T1.exon9;Parent=C_lini_390-1_FUN_000232-T1;
scaffold_1	funannotate	exon	1044833	1044997	.	-	.	ID=C_lini_390-1_FUN_000232-T1.exon10;Parent=C_lini_390-1_FUN_000232-T1;
scaffold_1	funannotate	exon	1044653	1044755	.	-	.	ID=C_lini_390-1_FUN_000232-T1.exon11;Parent=C_lini_390-1_FUN_000232-T1;
scaffold_1	funannotate	CDS	1046854	1046954	.	-	0	ID=C_lini_390-1_FUN_000232-T1.cds;Parent=C_lini_390-1_FUN_000232-T1;
scaffold_1	funannotate	CDS	1046587	1046744	.	-	1	ID=C_lini_390-1_FUN_000232-T1.cds;Parent=C_lini_390-1_FUN_000232-T1;
scaffold_1	funannotate	CDS	1046429	1046533	.	-	2	ID=C_lini_390-1_FUN_000232-T1.cds;Parent=C_lini_390-1_FUN_000232-T1;
scaffold_1	funannotate	CDS	1045996	1046355	.	-	2	ID=C_lini_390-1_FUN_000232-T1.cds;Parent=C_lini_390-1_FUN_000232-T1;
scaffold_1	funannotate	CDS	1045720	1045908	.	-	2	ID=C_lini_390-1_FUN_000232-T1.cds;Parent=C_lini_390-1_FUN_000232-T1;
scaffold_1	funannotate	CDS	1045571	1045657	.	-	2	ID=C_lini_390-1_FUN_000232-T1.cds;Parent=C_lini_390-1_FUN_000232-T1;
scaffold_1	funannotate	CDS	1045391	1045509	.	-	2	ID=C_lini_390-1_FUN_000232-T1.cds;Parent=C_lini_390-1_FUN_000232-T1;
scaffold_1	funannotate	CDS	1045222	1045325	.	-	0	ID=C_lini_390-1_FUN_000232-T1.cds;Parent=C_lini_390-1_FUN_000232-T1;
scaffold_1	funannotate	CDS	1045058	1045159	.	-	1	ID=C_lini_390-1_FUN_000232-T1.cds;Parent=C_lini_390-1_FUN_000232-T1;
scaffold_1	funannotate	CDS	1044833	1044997	.	-	1	ID=C_lini_390-1_FUN_000232-T1.cds;Parent=C_lini_390-1_FUN_000232-T1;
scaffold_1	funannotate	CDS	1044653	1044755	.	-	1	ID=C_lini_390-1_FUN_000232-T1.cds;Parent=C_lini_390-1_FUN_000232-T1;
scaffold_1	funannotate	gene	1048273	1048630	.	-	.	ID=C_lini_390-1_FUN_000233;
scaffold_1	funannotate	mRNA	1048273	1048630	.	-	.	ID=C_lini_390-1_FUN_000233-T1;Parent=C_lini_390-1_FUN_000233;product=hypothetical protein;
scaffold_1	funannotate	exon	1048545	1048630	.	-	.	ID=C_lini_390-1_FUN_000233-T1.exon1;Parent=C_lini_390-1_FUN_000233-T1;
scaffold_1	funannotate	exon	1048273	1048450	.	-	.	ID=C_lini_390-1_FUN_000233-T1.exon2;Parent=C_lini_390-1_FUN_000233-T1;
scaffold_1	funannotate	CDS	1048545	1048630	.	-	0	ID=C_lini_390-1_FUN_000233-T1.cds;Parent=C_lini_390-1_FUN_000233-T1;
scaffold_1	funannotate	CDS	1048273	1048450	.	-	1	ID=C_lini_390-1_FUN_000233-T1.cds;Parent=C_lini_390-1_FUN_000233-T1;
scaffold_1	funannotate	gene	1048698	1050137	.	-	.	ID=C_lini_390-1_FUN_000234;
scaffold_1	funannotate	mRNA	1048698	1050137	.	-	.	ID=C_lini_390-1_FUN_000234-T1;Parent=C_lini_390-1_FUN_000234;product=hypothetical protein;Dbxref=PFAM:PF13520,PFAM:PF00324;
scaffold_1	funannotate	exon	1048698	1050137	.	-	.	ID=C_lini_390-1_FUN_000234-T1.exon1;Parent=C_lini_390-1_FUN_000234-T1;
scaffold_1	funannotate	CDS	1048698	1050137	.	-	0	ID=C_lini_390-1_FUN_000234-T1.cds;Parent=C_lini_390-1_FUN_000234-T1;
scaffold_1	funannotate	gene	1051747	1053855	.	-	.	ID=C_lini_390-1_FUN_000235;
scaffold_1	funannotate	mRNA	1051747	1053855	.	-	.	ID=C_lini_390-1_FUN_000235-T1;Parent=C_lini_390-1_FUN_000235;product=hypothetical protein;Dbxref=PFAM:PF00106;
scaffold_1	funannotate	exon	1051747	1053855	.	-	.	ID=C_lini_390-1_FUN_000235-T1.exon1;Parent=C_lini_390-1_FUN_000235-T1;
scaffold_1	funannotate	CDS	1051747	1053855	.	-	0	ID=C_lini_390-1_FUN_000235-T1.cds;Parent=C_lini_390-1_FUN_000235-T1;
scaffold_1	funannotate	gene	1056069	1056621	.	-	.	ID=C_lini_390-1_FUN_000236;
scaffold_1	funannotate	mRNA	1056069	1056621	.	-	.	ID=C_lini_390-1_FUN_000236-T1;Parent=C_lini_390-1_FUN_000236;product=hypothetical protein;
scaffold_1	funannotate	exon	1056458	1056621	.	-	.	ID=C_lini_390-1_FUN_000236-T1.exon1;Parent=C_lini_390-1_FUN_000236-T1;
scaffold_1	funannotate	exon	1056069	1056312	.	-	.	ID=C_lini_390-1_FUN_000236-T1.exon2;Parent=C_lini_390-1_FUN_000236-T1;
scaffold_1	funannotate	CDS	1056458	1056621	.	-	0	ID=C_lini_390-1_FUN_000236-T1.cds;Parent=C_lini_390-1_FUN_000236-T1;
scaffold_1	funannotate	CDS	1056069	1056312	.	-	1	ID=C_lini_390-1_FUN_000236-T1.cds;Parent=C_lini_390-1_FUN_000236-T1;
scaffold_1	funannotate	gene	1068011	1069564	.	+	.	ID=C_lini_390-1_FUN_000237;
scaffold_1	funannotate	mRNA	1068011	1069564	.	+	.	ID=C_lini_390-1_FUN_000237-T1;Parent=C_lini_390-1_FUN_000237;product=hypothetical protein;Dbxref=PFAM:PF13002;
scaffold_1	funannotate	exon	1068011	1069564	.	+	.	ID=C_lini_390-1_FUN_000237-T1.exon1;Parent=C_lini_390-1_FUN_000237-T1;
scaffold_1	funannotate	CDS	1068011	1069564	.	+	0	ID=C_lini_390-1_FUN_000237-T1.cds;Parent=C_lini_390-1_FUN_000237-T1;
scaffold_1	funannotate	gene	1072259	1072355	.	+	.	ID=C_lini_390-1_FUN_000238;
scaffold_1	funannotate	tRNA	1072259	1072355	.	+	.	ID=C_lini_390-1_FUN_000238-T1;Parent=C_lini_390-1_FUN_000238;product=tRNA-Arg;
scaffold_1	funannotate	exon	1072259	1072355	.	+	.	ID=C_lini_390-1_FUN_000238-T1.exon1;Parent=C_lini_390-1_FUN_000238-T1;
scaffold_1	funannotate	gene	1075566	1076523	.	+	.	ID=C_lini_390-1_FUN_000239;
scaffold_1	funannotate	mRNA	1075566	1076523	.	+	.	ID=C_lini_390-1_FUN_000239-T1;Parent=C_lini_390-1_FUN_000239;product=hypothetical protein;
scaffold_1	funannotate	exon	1075566	1076223	.	+	.	ID=C_lini_390-1_FUN_000239-T1.exon1;Parent=C_lini_390-1_FUN_000239-T1;
scaffold_1	funannotate	exon	1076288	1076523	.	+	.	ID=C_lini_390-1_FUN_000239-T1.exon2;Parent=C_lini_390-1_FUN_000239-T1;
scaffold_1	funannotate	CDS	1075566	1076223	.	+	0	ID=C_lini_390-1_FUN_000239-T1.cds;Parent=C_lini_390-1_FUN_000239-T1;
scaffold_1	funannotate	CDS	1076288	1076523	.	+	2	ID=C_lini_390-1_FUN_000239-T1.cds;Parent=C_lini_390-1_FUN_000239-T1;
scaffold_1	funannotate	gene	1076848	1077773	.	-	.	ID=C_lini_390-1_FUN_000240;
scaffold_1	funannotate	mRNA	1076848	1077773	.	-	.	ID=C_lini_390-1_FUN_000240-T1;Parent=C_lini_390-1_FUN_000240;product=hypothetical protein;Dbxref=PFAM:PF00722;note=CAZy:GH16;
scaffold_1	funannotate	exon	1077003	1077773	.	-	.	ID=C_lini_390-1_FUN_000240-T1.exon1;Parent=C_lini_390-1_FUN_000240-T1;
scaffold_1	funannotate	exon	1076848	1076931	.	-	.	ID=C_lini_390-1_FUN_000240-T1.exon2;Parent=C_lini_390-1_FUN_000240-T1;
scaffold_1	funannotate	CDS	1077003	1077773	.	-	0	ID=C_lini_390-1_FUN_000240-T1.cds;Parent=C_lini_390-1_FUN_000240-T1;
scaffold_1	funannotate	CDS	1076848	1076931	.	-	0	ID=C_lini_390-1_FUN_000240-T1.cds;Parent=C_lini_390-1_FUN_000240-T1;
scaffold_1	funannotate	gene	1081097	1082916	.	-	.	ID=C_lini_390-1_FUN_000241;
scaffold_1	funannotate	mRNA	1081097	1082916	.	-	.	ID=C_lini_390-1_FUN_000241-T1;Parent=C_lini_390-1_FUN_000241;product=hypothetical protein;Dbxref=PFAM:PF07690;
scaffold_1	funannotate	exon	1082769	1082916	.	-	.	ID=C_lini_390-1_FUN_000241-T1.exon1;Parent=C_lini_390-1_FUN_000241-T1;
scaffold_1	funannotate	exon	1082695	1082709	.	-	.	ID=C_lini_390-1_FUN_000241-T1.exon2;Parent=C_lini_390-1_FUN_000241-T1;
scaffold_1	funannotate	exon	1082378	1082644	.	-	.	ID=C_lini_390-1_FUN_000241-T1.exon3;Parent=C_lini_390-1_FUN_000241-T1;
scaffold_1	funannotate	exon	1081309	1082215	.	-	.	ID=C_lini_390-1_FUN_000241-T1.exon4;Parent=C_lini_390-1_FUN_000241-T1;
scaffold_1	funannotate	exon	1081097	1081250	.	-	.	ID=C_lini_390-1_FUN_000241-T1.exon5;Parent=C_lini_390-1_FUN_000241-T1;
scaffold_1	funannotate	CDS	1082769	1082916	.	-	0	ID=C_lini_390-1_FUN_000241-T1.cds;Parent=C_lini_390-1_FUN_000241-T1;
scaffold_1	funannotate	CDS	1082695	1082709	.	-	2	ID=C_lini_390-1_FUN_000241-T1.cds;Parent=C_lini_390-1_FUN_000241-T1;
scaffold_1	funannotate	CDS	1082378	1082644	.	-	2	ID=C_lini_390-1_FUN_000241-T1.cds;Parent=C_lini_390-1_FUN_000241-T1;
scaffold_1	funannotate	CDS	1081309	1082215	.	-	2	ID=C_lini_390-1_FUN_000241-T1.cds;Parent=C_lini_390-1_FUN_000241-T1;
scaffold_1	funannotate	CDS	1081097	1081250	.	-	1	ID=C_lini_390-1_FUN_000241-T1.cds;Parent=C_lini_390-1_FUN_000241-T1;
scaffold_1	funannotate	gene	1092556	1093790	.	+	.	ID=C_lini_390-1_FUN_000242;
scaffold_1	funannotate	mRNA	1092556	1093790	.	+	.	ID=C_lini_390-1_FUN_000242-T1;Parent=C_lini_390-1_FUN_000242;product=hypothetical protein;Dbxref=PFAM:PF00067;
scaffold_1	funannotate	exon	1092556	1092747	.	+	.	ID=C_lini_390-1_FUN_000242-T1.exon1;Parent=C_lini_390-1_FUN_000242-T1;
scaffold_1	funannotate	exon	1092810	1093506	.	+	.	ID=C_lini_390-1_FUN_000242-T1.exon2;Parent=C_lini_390-1_FUN_000242-T1;
scaffold_1	funannotate	exon	1093780	1093790	.	+	.	ID=C_lini_390-1_FUN_000242-T1.exon3;Parent=C_lini_390-1_FUN_000242-T1;
scaffold_1	funannotate	CDS	1092556	1092747	.	+	0	ID=C_lini_390-1_FUN_000242-T1.cds;Parent=C_lini_390-1_FUN_000242-T1;
scaffold_1	funannotate	CDS	1092810	1093506	.	+	0	ID=C_lini_390-1_FUN_000242-T1.cds;Parent=C_lini_390-1_FUN_000242-T1;
scaffold_1	funannotate	CDS	1093780	1093790	.	+	2	ID=C_lini_390-1_FUN_000242-T1.cds;Parent=C_lini_390-1_FUN_000242-T1;
scaffold_1	funannotate	gene	1095745	1096731	.	+	.	ID=C_lini_390-1_FUN_000243;
scaffold_1	funannotate	mRNA	1095745	1096731	.	+	.	ID=C_lini_390-1_FUN_000243-T1;Parent=C_lini_390-1_FUN_000243;product=hypothetical protein;
scaffold_1	funannotate	exon	1095745	1095867	.	+	.	ID=C_lini_390-1_FUN_000243-T1.exon1;Parent=C_lini_390-1_FUN_000243-T1;
scaffold_1	funannotate	exon	1096075	1096731	.	+	.	ID=C_lini_390-1_FUN_000243-T1.exon2;Parent=C_lini_390-1_FUN_000243-T1;
scaffold_1	funannotate	CDS	1095745	1095867	.	+	0	ID=C_lini_390-1_FUN_000243-T1.cds;Parent=C_lini_390-1_FUN_000243-T1;
scaffold_1	funannotate	CDS	1096075	1096731	.	+	0	ID=C_lini_390-1_FUN_000243-T1.cds;Parent=C_lini_390-1_FUN_000243-T1;
scaffold_1	funannotate	gene	1102391	1102866	.	+	.	ID=C_lini_390-1_FUN_000244;
scaffold_1	funannotate	mRNA	1102391	1102866	.	+	.	ID=C_lini_390-1_FUN_000244-T1;Parent=C_lini_390-1_FUN_000244;product=hypothetical protein;
scaffold_1	funannotate	exon	1102391	1102560	.	+	.	ID=C_lini_390-1_FUN_000244-T1.exon1;Parent=C_lini_390-1_FUN_000244-T1;
scaffold_1	funannotate	exon	1102614	1102866	.	+	.	ID=C_lini_390-1_FUN_000244-T1.exon2;Parent=C_lini_390-1_FUN_000244-T1;
scaffold_1	funannotate	CDS	1102391	1102560	.	+	0	ID=C_lini_390-1_FUN_000244-T1.cds;Parent=C_lini_390-1_FUN_000244-T1;
scaffold_1	funannotate	CDS	1102614	1102866	.	+	1	ID=C_lini_390-1_FUN_000244-T1.cds;Parent=C_lini_390-1_FUN_000244-T1;
scaffold_1	funannotate	gene	1105551	1106637	.	+	.	ID=C_lini_390-1_FUN_000245;
scaffold_1	funannotate	mRNA	1105551	1106637	.	+	.	ID=C_lini_390-1_FUN_000245-T1;Parent=C_lini_390-1_FUN_000245;product=hypothetical protein;Dbxref=PFAM:PF00026;note=MEROPS:MER0080922;
scaffold_1	funannotate	exon	1105551	1105641	.	+	.	ID=C_lini_390-1_FUN_000245-T1.exon1;Parent=C_lini_390-1_FUN_000245-T1;
scaffold_1	funannotate	exon	1105693	1105995	.	+	.	ID=C_lini_390-1_FUN_000245-T1.exon2;Parent=C_lini_390-1_FUN_000245-T1;
scaffold_1	funannotate	exon	1106109	1106199	.	+	.	ID=C_lini_390-1_FUN_000245-T1.exon3;Parent=C_lini_390-1_FUN_000245-T1;
scaffold_1	funannotate	exon	1106271	1106637	.	+	.	ID=C_lini_390-1_FUN_000245-T1.exon4;Parent=C_lini_390-1_FUN_000245-T1;
scaffold_1	funannotate	CDS	1105551	1105641	.	+	0	ID=C_lini_390-1_FUN_000245-T1.cds;Parent=C_lini_390-1_FUN_000245-T1;
scaffold_1	funannotate	CDS	1105693	1105995	.	+	2	ID=C_lini_390-1_FUN_000245-T1.cds;Parent=C_lini_390-1_FUN_000245-T1;
scaffold_1	funannotate	CDS	1106109	1106199	.	+	2	ID=C_lini_390-1_FUN_000245-T1.cds;Parent=C_lini_390-1_FUN_000245-T1;
scaffold_1	funannotate	CDS	1106271	1106637	.	+	1	ID=C_lini_390-1_FUN_000245-T1.cds;Parent=C_lini_390-1_FUN_000245-T1;
scaffold_1	funannotate	gene	1107264	1109245	.	-	.	ID=C_lini_390-1_FUN_000246;
scaffold_1	funannotate	mRNA	1107264	1109245	.	-	.	ID=C_lini_390-1_FUN_000246-T1;Parent=C_lini_390-1_FUN_000246;product=hypothetical protein;Dbxref=PFAM:PF00067;
scaffold_1	funannotate	exon	1108157	1109245	.	-	.	ID=C_lini_390-1_FUN_000246-T1.exon1;Parent=C_lini_390-1_FUN_000246-T1;
scaffold_1	funannotate	exon	1107441	1108104	.	-	.	ID=C_lini_390-1_FUN_000246-T1.exon2;Parent=C_lini_390-1_FUN_000246-T1;
scaffold_1	funannotate	exon	1107264	1107304	.	-	.	ID=C_lini_390-1_FUN_000246-T1.exon3;Parent=C_lini_390-1_FUN_000246-T1;
scaffold_1	funannotate	CDS	1108157	1109245	.	-	0	ID=C_lini_390-1_FUN_000246-T1.cds;Parent=C_lini_390-1_FUN_000246-T1;
scaffold_1	funannotate	CDS	1107441	1108104	.	-	0	ID=C_lini_390-1_FUN_000246-T1.cds;Parent=C_lini_390-1_FUN_000246-T1;
scaffold_1	funannotate	CDS	1107264	1107304	.	-	2	ID=C_lini_390-1_FUN_000246-T1.cds;Parent=C_lini_390-1_FUN_000246-T1;
scaffold_1	funannotate	gene	1111012	1111543	.	-	.	ID=C_lini_390-1_FUN_000247;
scaffold_1	funannotate	mRNA	1111012	1111543	.	-	.	ID=C_lini_390-1_FUN_000247-T1;Parent=C_lini_390-1_FUN_000247;product=hypothetical protein;
scaffold_1	funannotate	exon	1111244	1111543	.	-	.	ID=C_lini_390-1_FUN_000247-T1.exon1;Parent=C_lini_390-1_FUN_000247-T1;
scaffold_1	funannotate	exon	1111012	1111185	.	-	.	ID=C_lini_390-1_FUN_000247-T1.exon2;Parent=C_lini_390-1_FUN_000247-T1;
scaffold_1	funannotate	CDS	1111244	1111543	.	-	0	ID=C_lini_390-1_FUN_000247-T1.cds;Parent=C_lini_390-1_FUN_000247-T1;
scaffold_1	funannotate	CDS	1111012	1111185	.	-	0	ID=C_lini_390-1_FUN_000247-T1.cds;Parent=C_lini_390-1_FUN_000247-T1;
scaffold_1	funannotate	gene	1119296	1120144	.	+	.	ID=C_lini_390-1_FUN_000248;
scaffold_1	funannotate	mRNA	1119296	1120144	.	+	.	ID=C_lini_390-1_FUN_000248-T1;Parent=C_lini_390-1_FUN_000248;product=hypothetical protein;Dbxref=PFAM:PF00043,PFAM:PF14497;
scaffold_1	funannotate	exon	1119296	1119895	.	+	.	ID=C_lini_390-1_FUN_000248-T1.exon1;Parent=C_lini_390-1_FUN_000248-T1;
scaffold_1	funannotate	exon	1119950	1120144	.	+	.	ID=C_lini_390-1_FUN_000248-T1.exon2;Parent=C_lini_390-1_FUN_000248-T1;
scaffold_1	funannotate	CDS	1119296	1119895	.	+	0	ID=C_lini_390-1_FUN_000248-T1.cds;Parent=C_lini_390-1_FUN_000248-T1;
scaffold_1	funannotate	CDS	1119950	1120144	.	+	0	ID=C_lini_390-1_FUN_000248-T1.cds;Parent=C_lini_390-1_FUN_000248-T1;
scaffold_1	funannotate	gene	1120878	1121998	.	+	.	ID=C_lini_390-1_FUN_000249;
scaffold_1	funannotate	mRNA	1120878	1121998	.	+	.	ID=C_lini_390-1_FUN_000249-T1;Parent=C_lini_390-1_FUN_000249;product=hypothetical protein;
scaffold_1	funannotate	exon	1120878	1120952	.	+	.	ID=C_lini_390-1_FUN_000249-T1.exon1;Parent=C_lini_390-1_FUN_000249-T1;
scaffold_1	funannotate	exon	1121045	1121600	.	+	.	ID=C_lini_390-1_FUN_000249-T1.exon2;Parent=C_lini_390-1_FUN_000249-T1;
scaffold_1	funannotate	exon	1121730	1121998	.	+	.	ID=C_lini_390-1_FUN_000249-T1.exon3;Parent=C_lini_390-1_FUN_000249-T1;
scaffold_1	funannotate	CDS	1120878	1120952	.	+	0	ID=C_lini_390-1_FUN_000249-T1.cds;Parent=C_lini_390-1_FUN_000249-T1;
scaffold_1	funannotate	CDS	1121045	1121600	.	+	0	ID=C_lini_390-1_FUN_000249-T1.cds;Parent=C_lini_390-1_FUN_000249-T1;
scaffold_1	funannotate	CDS	1121730	1121998	.	+	2	ID=C_lini_390-1_FUN_000249-T1.cds;Parent=C_lini_390-1_FUN_000249-T1;
scaffold_1	funannotate	gene	1122442	1122887	.	+	.	ID=C_lini_390-1_FUN_000250;
scaffold_1	funannotate	mRNA	1122442	1122887	.	+	.	ID=C_lini_390-1_FUN_000250-T1;Parent=C_lini_390-1_FUN_000250;product=hypothetical protein;
scaffold_1	funannotate	exon	1122442	1122448	.	+	.	ID=C_lini_390-1_FUN_000250-T1.exon1;Parent=C_lini_390-1_FUN_000250-T1;
scaffold_1	funannotate	exon	1122691	1122887	.	+	.	ID=C_lini_390-1_FUN_000250-T1.exon2;Parent=C_lini_390-1_FUN_000250-T1;
scaffold_1	funannotate	CDS	1122442	1122448	.	+	0	ID=C_lini_390-1_FUN_000250-T1.cds;Parent=C_lini_390-1_FUN_000250-T1;
scaffold_1	funannotate	CDS	1122691	1122887	.	+	2	ID=C_lini_390-1_FUN_000250-T1.cds;Parent=C_lini_390-1_FUN_000250-T1;
scaffold_1	funannotate	gene	1123548	1123919	.	+	.	ID=C_lini_390-1_FUN_000251;
scaffold_1	funannotate	mRNA	1123548	1123919	.	+	.	ID=C_lini_390-1_FUN_000251-T1;Parent=C_lini_390-1_FUN_000251;product=hypothetical protein;
scaffold_1	funannotate	exon	1123548	1123919	.	+	.	ID=C_lini_390-1_FUN_000251-T1.exon1;Parent=C_lini_390-1_FUN_000251-T1;
scaffold_1	funannotate	CDS	1123548	1123919	.	+	0	ID=C_lini_390-1_FUN_000251-T1.cds;Parent=C_lini_390-1_FUN_000251-T1;
scaffold_1	funannotate	gene	1125801	1127907	.	+	.	ID=C_lini_390-1_FUN_000252;
scaffold_1	funannotate	mRNA	1125801	1127907	.	+	.	ID=C_lini_390-1_FUN_000252-T1;Parent=C_lini_390-1_FUN_000252;product=hypothetical protein;
scaffold_1	funannotate	exon	1125801	1125881	.	+	.	ID=C_lini_390-1_FUN_000252-T1.exon1;Parent=C_lini_390-1_FUN_000252-T1;
scaffold_1	funannotate	exon	1125956	1126063	.	+	.	ID=C_lini_390-1_FUN_000252-T1.exon2;Parent=C_lini_390-1_FUN_000252-T1;
scaffold_1	funannotate	exon	1126160	1126452	.	+	.	ID=C_lini_390-1_FUN_000252-T1.exon3;Parent=C_lini_390-1_FUN_000252-T1;
scaffold_1	funannotate	exon	1127173	1127377	.	+	.	ID=C_lini_390-1_FUN_000252-T1.exon4;Parent=C_lini_390-1_FUN_000252-T1;
scaffold_1	funannotate	exon	1127476	1127601	.	+	.	ID=C_lini_390-1_FUN_000252-T1.exon5;Parent=C_lini_390-1_FUN_000252-T1;
scaffold_1	funannotate	exon	1127650	1127724	.	+	.	ID=C_lini_390-1_FUN_000252-T1.exon6;Parent=C_lini_390-1_FUN_000252-T1;
scaffold_1	funannotate	exon	1127809	1127907	.	+	.	ID=C_lini_390-1_FUN_000252-T1.exon7;Parent=C_lini_390-1_FUN_000252-T1;
scaffold_1	funannotate	CDS	1125801	1125881	.	+	0	ID=C_lini_390-1_FUN_000252-T1.cds;Parent=C_lini_390-1_FUN_000252-T1;
scaffold_1	funannotate	CDS	1125956	1126063	.	+	0	ID=C_lini_390-1_FUN_000252-T1.cds;Parent=C_lini_390-1_FUN_000252-T1;
scaffold_1	funannotate	CDS	1126160	1126452	.	+	0	ID=C_lini_390-1_FUN_000252-T1.cds;Parent=C_lini_390-1_FUN_000252-T1;
scaffold_1	funannotate	CDS	1127173	1127377	.	+	1	ID=C_lini_390-1_FUN_000252-T1.cds;Parent=C_lini_390-1_FUN_000252-T1;
scaffold_1	funannotate	CDS	1127476	1127601	.	+	0	ID=C_lini_390-1_FUN_000252-T1.cds;Parent=C_lini_390-1_FUN_000252-T1;
scaffold_1	funannotate	CDS	1127650	1127724	.	+	0	ID=C_lini_390-1_FUN_000252-T1.cds;Parent=C_lini_390-1_FUN_000252-T1;
scaffold_1	funannotate	CDS	1127809	1127907	.	+	0	ID=C_lini_390-1_FUN_000252-T1.cds;Parent=C_lini_390-1_FUN_000252-T1;
scaffold_1	funannotate	gene	1130249	1130717	.	-	.	ID=C_lini_390-1_FUN_000253;
scaffold_1	funannotate	mRNA	1130249	1130717	.	-	.	ID=C_lini_390-1_FUN_000253-T1;Parent=C_lini_390-1_FUN_000253;product=hypothetical protein;
scaffold_1	funannotate	exon	1130688	1130717	.	-	.	ID=C_lini_390-1_FUN_000253-T1.exon1;Parent=C_lini_390-1_FUN_000253-T1;
scaffold_1	funannotate	exon	1130249	1130629	.	-	.	ID=C_lini_390-1_FUN_000253-T1.exon2;Parent=C_lini_390-1_FUN_000253-T1;
scaffold_1	funannotate	CDS	1130688	1130717	.	-	0	ID=C_lini_390-1_FUN_000253-T1.cds;Parent=C_lini_390-1_FUN_000253-T1;
scaffold_1	funannotate	CDS	1130249	1130629	.	-	0	ID=C_lini_390-1_FUN_000253-T1.cds;Parent=C_lini_390-1_FUN_000253-T1;
scaffold_1	funannotate	gene	1131639	1132638	.	+	.	ID=C_lini_390-1_FUN_000254;
scaffold_1	funannotate	mRNA	1131639	1132638	.	+	.	ID=C_lini_390-1_FUN_000254-T1;Parent=C_lini_390-1_FUN_000254;product=hypothetical protein;
scaffold_1	funannotate	exon	1131639	1131875	.	+	.	ID=C_lini_390-1_FUN_000254-T1.exon1;Parent=C_lini_390-1_FUN_000254-T1;
scaffold_1	funannotate	exon	1132027	1132638	.	+	.	ID=C_lini_390-1_FUN_000254-T1.exon2;Parent=C_lini_390-1_FUN_000254-T1;
scaffold_1	funannotate	CDS	1131639	1131875	.	+	0	ID=C_lini_390-1_FUN_000254-T1.cds;Parent=C_lini_390-1_FUN_000254-T1;
scaffold_1	funannotate	CDS	1132027	1132638	.	+	0	ID=C_lini_390-1_FUN_000254-T1.cds;Parent=C_lini_390-1_FUN_000254-T1;
scaffold_1	funannotate	gene	1133323	1134282	.	+	.	ID=C_lini_390-1_FUN_000255;
scaffold_1	funannotate	mRNA	1133323	1134282	.	+	.	ID=C_lini_390-1_FUN_000255-T1;Parent=C_lini_390-1_FUN_000255;product=hypothetical protein;Dbxref=PFAM:PF00378,PFAM:PF16113;
scaffold_1	funannotate	exon	1133323	1133623	.	+	.	ID=C_lini_390-1_FUN_000255-T1.exon1;Parent=C_lini_390-1_FUN_000255-T1;
scaffold_1	funannotate	exon	1133693	1134282	.	+	.	ID=C_lini_390-1_FUN_000255-T1.exon2;Parent=C_lini_390-1_FUN_000255-T1;
scaffold_1	funannotate	CDS	1133323	1133623	.	+	0	ID=C_lini_390-1_FUN_000255-T1.cds;Parent=C_lini_390-1_FUN_000255-T1;
scaffold_1	funannotate	CDS	1133693	1134282	.	+	2	ID=C_lini_390-1_FUN_000255-T1.cds;Parent=C_lini_390-1_FUN_000255-T1;
scaffold_1	funannotate	gene	1135269	1136189	.	+	.	ID=C_lini_390-1_FUN_000256;
scaffold_1	funannotate	mRNA	1135269	1136189	.	+	.	ID=C_lini_390-1_FUN_000256-T1;Parent=C_lini_390-1_FUN_000256;product=hypothetical protein;Dbxref=PFAM:PF08659,PFAM:PF13561,PFAM:PF00106;
scaffold_1	funannotate	exon	1135269	1136189	.	+	.	ID=C_lini_390-1_FUN_000256-T1.exon1;Parent=C_lini_390-1_FUN_000256-T1;
scaffold_1	funannotate	CDS	1135269	1136189	.	+	0	ID=C_lini_390-1_FUN_000256-T1.cds;Parent=C_lini_390-1_FUN_000256-T1;
scaffold_1	funannotate	gene	1136473	1138059	.	-	.	ID=C_lini_390-1_FUN_000257;
scaffold_1	funannotate	mRNA	1136473	1138059	.	-	.	ID=C_lini_390-1_FUN_000257-T1;Parent=C_lini_390-1_FUN_000257;product=hypothetical protein;
scaffold_1	funannotate	exon	1136473	1138059	.	-	.	ID=C_lini_390-1_FUN_000257-T1.exon1;Parent=C_lini_390-1_FUN_000257-T1;
scaffold_1	funannotate	CDS	1136473	1138059	.	-	0	ID=C_lini_390-1_FUN_000257-T1.cds;Parent=C_lini_390-1_FUN_000257-T1;
scaffold_1	funannotate	gene	1141437	1142921	.	-	.	ID=C_lini_390-1_FUN_000258;
scaffold_1	funannotate	mRNA	1141437	1142921	.	-	.	ID=C_lini_390-1_FUN_000258-T1;Parent=C_lini_390-1_FUN_000258;product=hypothetical protein;Dbxref=PFAM:PF02537;
scaffold_1	funannotate	exon	1141437	1142921	.	-	.	ID=C_lini_390-1_FUN_000258-T1.exon1;Parent=C_lini_390-1_FUN_000258-T1;
scaffold_1	funannotate	CDS	1141437	1142921	.	-	0	ID=C_lini_390-1_FUN_000258-T1.cds;Parent=C_lini_390-1_FUN_000258-T1;
scaffold_1	funannotate	gene	1143864	1144690	.	+	.	ID=C_lini_390-1_FUN_000259;
scaffold_1	funannotate	mRNA	1143864	1144690	.	+	.	ID=C_lini_390-1_FUN_000259-T1;Parent=C_lini_390-1_FUN_000259;product=hypothetical protein;Dbxref=PFAM:PF14681;
scaffold_1	funannotate	exon	1143864	1144055	.	+	.	ID=C_lini_390-1_FUN_000259-T1.exon1;Parent=C_lini_390-1_FUN_000259-T1;
scaffold_1	funannotate	exon	1144130	1144229	.	+	.	ID=C_lini_390-1_FUN_000259-T1.exon2;Parent=C_lini_390-1_FUN_000259-T1;
scaffold_1	funannotate	exon	1144284	1144690	.	+	.	ID=C_lini_390-1_FUN_000259-T1.exon3;Parent=C_lini_390-1_FUN_000259-T1;
scaffold_1	funannotate	CDS	1143864	1144055	.	+	0	ID=C_lini_390-1_FUN_000259-T1.cds;Parent=C_lini_390-1_FUN_000259-T1;
scaffold_1	funannotate	CDS	1144130	1144229	.	+	0	ID=C_lini_390-1_FUN_000259-T1.cds;Parent=C_lini_390-1_FUN_000259-T1;
scaffold_1	funannotate	CDS	1144284	1144690	.	+	2	ID=C_lini_390-1_FUN_000259-T1.cds;Parent=C_lini_390-1_FUN_000259-T1;
scaffold_1	funannotate	gene	1144862	1147908	.	-	.	ID=C_lini_390-1_FUN_000260;
scaffold_1	funannotate	mRNA	1144862	1147908	.	-	.	ID=C_lini_390-1_FUN_000260-T1;Parent=C_lini_390-1_FUN_000260;product=hypothetical protein;Dbxref=PFAM:PF00533,PFAM:PF04675,PFAM:PF09414,PFAM:PF04679,PFAM:PF16589,PFAM:PF01068;
scaffold_1	funannotate	exon	1147805	1147908	.	-	.	ID=C_lini_390-1_FUN_000260-T1.exon1;Parent=C_lini_390-1_FUN_000260-T1;
scaffold_1	funannotate	exon	1144862	1147754	.	-	.	ID=C_lini_390-1_FUN_000260-T1.exon2;Parent=C_lini_390-1_FUN_000260-T1;
scaffold_1	funannotate	CDS	1147805	1147908	.	-	0	ID=C_lini_390-1_FUN_000260-T1.cds;Parent=C_lini_390-1_FUN_000260-T1;
scaffold_1	funannotate	CDS	1144862	1147754	.	-	1	ID=C_lini_390-1_FUN_000260-T1.cds;Parent=C_lini_390-1_FUN_000260-T1;
scaffold_1	funannotate	gene	1148435	1149445	.	-	.	ID=C_lini_390-1_FUN_000261;
scaffold_1	funannotate	mRNA	1148435	1149445	.	-	.	ID=C_lini_390-1_FUN_000261-T1;Parent=C_lini_390-1_FUN_000261;product=hypothetical protein;
scaffold_1	funannotate	exon	1149354	1149445	.	-	.	ID=C_lini_390-1_FUN_000261-T1.exon1;Parent=C_lini_390-1_FUN_000261-T1;
scaffold_1	funannotate	exon	1149209	1149300	.	-	.	ID=C_lini_390-1_FUN_000261-T1.exon2;Parent=C_lini_390-1_FUN_000261-T1;
scaffold_1	funannotate	exon	1149070	1149141	.	-	.	ID=C_lini_390-1_FUN_000261-T1.exon3;Parent=C_lini_390-1_FUN_000261-T1;
scaffold_1	funannotate	exon	1148435	1149003	.	-	.	ID=C_lini_390-1_FUN_000261-T1.exon4;Parent=C_lini_390-1_FUN_000261-T1;
scaffold_1	funannotate	CDS	1149354	1149445	.	-	0	ID=C_lini_390-1_FUN_000261-T1.cds;Parent=C_lini_390-1_FUN_000261-T1;
scaffold_1	funannotate	CDS	1149209	1149300	.	-	1	ID=C_lini_390-1_FUN_000261-T1.cds;Parent=C_lini_390-1_FUN_000261-T1;
scaffold_1	funannotate	CDS	1149070	1149141	.	-	2	ID=C_lini_390-1_FUN_000261-T1.cds;Parent=C_lini_390-1_FUN_000261-T1;
scaffold_1	funannotate	CDS	1148435	1149003	.	-	2	ID=C_lini_390-1_FUN_000261-T1.cds;Parent=C_lini_390-1_FUN_000261-T1;
scaffold_1	funannotate	gene	1153594	1154507	.	+	.	ID=C_lini_390-1_FUN_000262;
scaffold_1	funannotate	mRNA	1153594	1154507	.	+	.	ID=C_lini_390-1_FUN_000262-T1;Parent=C_lini_390-1_FUN_000262;product=hypothetical protein;Dbxref=PFAM:PF17648;
scaffold_1	funannotate	exon	1153594	1153959	.	+	.	ID=C_lini_390-1_FUN_000262-T1.exon1;Parent=C_lini_390-1_FUN_000262-T1;
scaffold_1	funannotate	exon	1154061	1154507	.	+	.	ID=C_lini_390-1_FUN_000262-T1.exon2;Parent=C_lini_390-1_FUN_000262-T1;
scaffold_1	funannotate	CDS	1153594	1153959	.	+	0	ID=C_lini_390-1_FUN_000262-T1.cds;Parent=C_lini_390-1_FUN_000262-T1;
scaffold_1	funannotate	CDS	1154061	1154507	.	+	0	ID=C_lini_390-1_FUN_000262-T1.cds;Parent=C_lini_390-1_FUN_000262-T1;
scaffold_1	funannotate	gene	1154617	1156282	.	-	.	ID=C_lini_390-1_FUN_000263;
scaffold_1	funannotate	mRNA	1154617	1156282	.	-	.	ID=C_lini_390-1_FUN_000263-T1;Parent=C_lini_390-1_FUN_000263;product=hypothetical protein;
scaffold_1	funannotate	exon	1156051	1156282	.	-	.	ID=C_lini_390-1_FUN_000263-T1.exon1;Parent=C_lini_390-1_FUN_000263-T1;
scaffold_1	funannotate	exon	1154617	1156001	.	-	.	ID=C_lini_390-1_FUN_000263-T1.exon2;Parent=C_lini_390-1_FUN_000263-T1;
scaffold_1	funannotate	CDS	1156051	1156282	.	-	0	ID=C_lini_390-1_FUN_000263-T1.cds;Parent=C_lini_390-1_FUN_000263-T1;
scaffold_1	funannotate	CDS	1154617	1156001	.	-	2	ID=C_lini_390-1_FUN_000263-T1.cds;Parent=C_lini_390-1_FUN_000263-T1;
scaffold_1	funannotate	gene	1157239	1158801	.	-	.	ID=C_lini_390-1_FUN_000264;
scaffold_1	funannotate	mRNA	1157239	1158801	.	-	.	ID=C_lini_390-1_FUN_000264-T1;Parent=C_lini_390-1_FUN_000264;product=hypothetical protein;Dbxref=PFAM:PF00083,PFAM:PF07690;
scaffold_1	funannotate	exon	1158625	1158801	.	-	.	ID=C_lini_390-1_FUN_000264-T1.exon1;Parent=C_lini_390-1_FUN_000264-T1;
scaffold_1	funannotate	exon	1157239	1158552	.	-	.	ID=C_lini_390-1_FUN_000264-T1.exon2;Parent=C_lini_390-1_FUN_000264-T1;
scaffold_1	funannotate	CDS	1158625	1158801	.	-	0	ID=C_lini_390-1_FUN_000264-T1.cds;Parent=C_lini_390-1_FUN_000264-T1;
scaffold_1	funannotate	CDS	1157239	1158552	.	-	0	ID=C_lini_390-1_FUN_000264-T1.cds;Parent=C_lini_390-1_FUN_000264-T1;
scaffold_1	funannotate	gene	1159981	1161033	.	+	.	ID=C_lini_390-1_FUN_000265;
scaffold_1	funannotate	mRNA	1159981	1161033	.	+	.	ID=C_lini_390-1_FUN_000265-T1;Parent=C_lini_390-1_FUN_000265;product=hypothetical protein;Dbxref=PFAM:PF01156;
scaffold_1	funannotate	exon	1159981	1161033	.	+	.	ID=C_lini_390-1_FUN_000265-T1.exon1;Parent=C_lini_390-1_FUN_000265-T1;
scaffold_1	funannotate	CDS	1159981	1161033	.	+	0	ID=C_lini_390-1_FUN_000265-T1.cds;Parent=C_lini_390-1_FUN_000265-T1;
scaffold_1	funannotate	gene	1161986	1163560	.	+	.	ID=C_lini_390-1_FUN_000266;
scaffold_1	funannotate	mRNA	1161986	1163560	.	+	.	ID=C_lini_390-1_FUN_000266-T1;Parent=C_lini_390-1_FUN_000266;product=hypothetical protein;Dbxref=PFAM:PF01636;
scaffold_1	funannotate	exon	1161986	1163560	.	+	.	ID=C_lini_390-1_FUN_000266-T1.exon1;Parent=C_lini_390-1_FUN_000266-T1;
scaffold_1	funannotate	CDS	1161986	1163560	.	+	0	ID=C_lini_390-1_FUN_000266-T1.cds;Parent=C_lini_390-1_FUN_000266-T1;
scaffold_1	funannotate	gene	1166956	1169725	.	+	.	ID=C_lini_390-1_FUN_000267;
scaffold_1	funannotate	mRNA	1166956	1169725	.	+	.	ID=C_lini_390-1_FUN_000267-T1;Parent=C_lini_390-1_FUN_000267;product=hypothetical protein;Dbxref=PFAM:PF14613;
scaffold_1	funannotate	exon	1166956	1167069	.	+	.	ID=C_lini_390-1_FUN_000267-T1.exon1;Parent=C_lini_390-1_FUN_000267-T1;
scaffold_1	funannotate	exon	1167195	1167522	.	+	.	ID=C_lini_390-1_FUN_000267-T1.exon2;Parent=C_lini_390-1_FUN_000267-T1;
scaffold_1	funannotate	exon	1167576	1169725	.	+	.	ID=C_lini_390-1_FUN_000267-T1.exon3;Parent=C_lini_390-1_FUN_000267-T1;
scaffold_1	funannotate	CDS	1166956	1167069	.	+	0	ID=C_lini_390-1_FUN_000267-T1.cds;Parent=C_lini_390-1_FUN_000267-T1;
scaffold_1	funannotate	CDS	1167195	1167522	.	+	0	ID=C_lini_390-1_FUN_000267-T1.cds;Parent=C_lini_390-1_FUN_000267-T1;
scaffold_1	funannotate	CDS	1167576	1169725	.	+	2	ID=C_lini_390-1_FUN_000267-T1.cds;Parent=C_lini_390-1_FUN_000267-T1;
scaffold_1	funannotate	gene	1169992	1170952	.	-	.	ID=C_lini_390-1_FUN_000268;
scaffold_1	funannotate	mRNA	1169992	1170952	.	-	.	ID=C_lini_390-1_FUN_000268-T1;Parent=C_lini_390-1_FUN_000268;product=hypothetical protein;Dbxref=PFAM:PF13561,PFAM:PF00106;
scaffold_1	funannotate	exon	1170451	1170952	.	-	.	ID=C_lini_390-1_FUN_000268-T1.exon1;Parent=C_lini_390-1_FUN_000268-T1;
scaffold_1	funannotate	exon	1170212	1170382	.	-	.	ID=C_lini_390-1_FUN_000268-T1.exon2;Parent=C_lini_390-1_FUN_000268-T1;
scaffold_1	funannotate	exon	1169992	1170161	.	-	.	ID=C_lini_390-1_FUN_000268-T1.exon3;Parent=C_lini_390-1_FUN_000268-T1;
scaffold_1	funannotate	CDS	1170451	1170952	.	-	0	ID=C_lini_390-1_FUN_000268-T1.cds;Parent=C_lini_390-1_FUN_000268-T1;
scaffold_1	funannotate	CDS	1170212	1170382	.	-	2	ID=C_lini_390-1_FUN_000268-T1.cds;Parent=C_lini_390-1_FUN_000268-T1;
scaffold_1	funannotate	CDS	1169992	1170161	.	-	2	ID=C_lini_390-1_FUN_000268-T1.cds;Parent=C_lini_390-1_FUN_000268-T1;
scaffold_1	funannotate	gene	1171672	1172206	.	-	.	ID=C_lini_390-1_FUN_000269;
scaffold_1	funannotate	mRNA	1171672	1172206	.	-	.	ID=C_lini_390-1_FUN_000269-T1;Parent=C_lini_390-1_FUN_000269;product=hypothetical protein;
scaffold_1	funannotate	exon	1172010	1172206	.	-	.	ID=C_lini_390-1_FUN_000269-T1.exon1;Parent=C_lini_390-1_FUN_000269-T1;
scaffold_1	funannotate	exon	1171672	1171939	.	-	.	ID=C_lini_390-1_FUN_000269-T1.exon2;Parent=C_lini_390-1_FUN_000269-T1;
scaffold_1	funannotate	CDS	1172010	1172206	.	-	0	ID=C_lini_390-1_FUN_000269-T1.cds;Parent=C_lini_390-1_FUN_000269-T1;
scaffold_1	funannotate	CDS	1171672	1171939	.	-	1	ID=C_lini_390-1_FUN_000269-T1.cds;Parent=C_lini_390-1_FUN_000269-T1;
scaffold_1	funannotate	gene	1172668	1174099	.	-	.	ID=C_lini_390-1_FUN_000270;
scaffold_1	funannotate	mRNA	1172668	1174099	.	-	.	ID=C_lini_390-1_FUN_000270-T1;Parent=C_lini_390-1_FUN_000270;product=hypothetical protein;
scaffold_1	funannotate	exon	1173604	1174099	.	-	.	ID=C_lini_390-1_FUN_000270-T1.exon1;Parent=C_lini_390-1_FUN_000270-T1;
scaffold_1	funannotate	exon	1173156	1173525	.	-	.	ID=C_lini_390-1_FUN_000270-T1.exon2;Parent=C_lini_390-1_FUN_000270-T1;
scaffold_1	funannotate	exon	1172668	1173034	.	-	.	ID=C_lini_390-1_FUN_000270-T1.exon3;Parent=C_lini_390-1_FUN_000270-T1;
scaffold_1	funannotate	CDS	1173604	1174099	.	-	0	ID=C_lini_390-1_FUN_000270-T1.cds;Parent=C_lini_390-1_FUN_000270-T1;
scaffold_1	funannotate	CDS	1173156	1173525	.	-	2	ID=C_lini_390-1_FUN_000270-T1.cds;Parent=C_lini_390-1_FUN_000270-T1;
scaffold_1	funannotate	CDS	1172668	1173034	.	-	1	ID=C_lini_390-1_FUN_000270-T1.cds;Parent=C_lini_390-1_FUN_000270-T1;
scaffold_1	funannotate	gene	1175294	1176255	.	+	.	ID=C_lini_390-1_FUN_000271;
scaffold_1	funannotate	mRNA	1175294	1176255	.	+	.	ID=C_lini_390-1_FUN_000271-T1;Parent=C_lini_390-1_FUN_000271;product=hypothetical protein;Dbxref=PFAM:PF05368,PFAM:PF13460;
scaffold_1	funannotate	exon	1175294	1175548	.	+	.	ID=C_lini_390-1_FUN_000271-T1.exon1;Parent=C_lini_390-1_FUN_000271-T1;
scaffold_1	funannotate	exon	1175608	1176255	.	+	.	ID=C_lini_390-1_FUN_000271-T1.exon2;Parent=C_lini_390-1_FUN_000271-T1;
scaffold_1	funannotate	CDS	1175294	1175548	.	+	0	ID=C_lini_390-1_FUN_000271-T1.cds;Parent=C_lini_390-1_FUN_000271-T1;
scaffold_1	funannotate	CDS	1175608	1176255	.	+	0	ID=C_lini_390-1_FUN_000271-T1.cds;Parent=C_lini_390-1_FUN_000271-T1;
scaffold_1	funannotate	gene	1177301	1178314	.	+	.	ID=C_lini_390-1_FUN_000272;
scaffold_1	funannotate	mRNA	1177301	1178314	.	+	.	ID=C_lini_390-1_FUN_000272-T1;Parent=C_lini_390-1_FUN_000272;product=hypothetical protein;
scaffold_1	funannotate	exon	1177301	1178314	.	+	.	ID=C_lini_390-1_FUN_000272-T1.exon1;Parent=C_lini_390-1_FUN_000272-T1;
scaffold_1	funannotate	CDS	1177301	1178314	.	+	0	ID=C_lini_390-1_FUN_000272-T1.cds;Parent=C_lini_390-1_FUN_000272-T1;
scaffold_1	funannotate	gene	1179939	1181481	.	+	.	ID=C_lini_390-1_FUN_000273;
scaffold_1	funannotate	mRNA	1179939	1181481	.	+	.	ID=C_lini_390-1_FUN_000273-T1;Parent=C_lini_390-1_FUN_000273;product=hypothetical protein;Dbxref=PFAM:PF08123;
scaffold_1	funannotate	exon	1179939	1180495	.	+	.	ID=C_lini_390-1_FUN_000273-T1.exon1;Parent=C_lini_390-1_FUN_000273-T1;
scaffold_1	funannotate	exon	1180560	1181481	.	+	.	ID=C_lini_390-1_FUN_000273-T1.exon2;Parent=C_lini_390-1_FUN_000273-T1;
scaffold_1	funannotate	CDS	1179939	1180495	.	+	0	ID=C_lini_390-1_FUN_000273-T1.cds;Parent=C_lini_390-1_FUN_000273-T1;
scaffold_1	funannotate	CDS	1180560	1181481	.	+	1	ID=C_lini_390-1_FUN_000273-T1.cds;Parent=C_lini_390-1_FUN_000273-T1;
scaffold_1	funannotate	gene	1181802	1182567	.	-	.	ID=C_lini_390-1_FUN_000274;
scaffold_1	funannotate	mRNA	1181802	1182567	.	-	.	ID=C_lini_390-1_FUN_000274-T1;Parent=C_lini_390-1_FUN_000274;product=hypothetical protein;Dbxref=PFAM:PF08614;
scaffold_1	funannotate	exon	1182483	1182567	.	-	.	ID=C_lini_390-1_FUN_000274-T1.exon1;Parent=C_lini_390-1_FUN_000274-T1;
scaffold_1	funannotate	exon	1182053	1182414	.	-	.	ID=C_lini_390-1_FUN_000274-T1.exon2;Parent=C_lini_390-1_FUN_000274-T1;
scaffold_1	funannotate	exon	1181802	1181957	.	-	.	ID=C_lini_390-1_FUN_000274-T1.exon3;Parent=C_lini_390-1_FUN_000274-T1;
scaffold_1	funannotate	CDS	1182483	1182567	.	-	0	ID=C_lini_390-1_FUN_000274-T1.cds;Parent=C_lini_390-1_FUN_000274-T1;
scaffold_1	funannotate	CDS	1182053	1182414	.	-	2	ID=C_lini_390-1_FUN_000274-T1.cds;Parent=C_lini_390-1_FUN_000274-T1;
scaffold_1	funannotate	CDS	1181802	1181957	.	-	0	ID=C_lini_390-1_FUN_000274-T1.cds;Parent=C_lini_390-1_FUN_000274-T1;
scaffold_1	funannotate	gene	1183216	1186110	.	+	.	ID=C_lini_390-1_FUN_000275;
scaffold_1	funannotate	mRNA	1183216	1186110	.	+	.	ID=C_lini_390-1_FUN_000275-T1;Parent=C_lini_390-1_FUN_000275;product=hypothetical protein;Dbxref=PFAM:PF04841,PFAM:PF04840;note=BUSCO:EOG09260FL2;
scaffold_1	funannotate	exon	1183216	1184161	.	+	.	ID=C_lini_390-1_FUN_000275-T1.exon1;Parent=C_lini_390-1_FUN_000275-T1;
scaffold_1	funannotate	exon	1184228	1185470	.	+	.	ID=C_lini_390-1_FUN_000275-T1.exon2;Parent=C_lini_390-1_FUN_000275-T1;
scaffold_1	funannotate	exon	1185545	1185680	.	+	.	ID=C_lini_390-1_FUN_000275-T1.exon3;Parent=C_lini_390-1_FUN_000275-T1;
scaffold_1	funannotate	exon	1185859	1186110	.	+	.	ID=C_lini_390-1_FUN_000275-T1.exon4;Parent=C_lini_390-1_FUN_000275-T1;
scaffold_1	funannotate	CDS	1183216	1184161	.	+	0	ID=C_lini_390-1_FUN_000275-T1.cds;Parent=C_lini_390-1_FUN_000275-T1;
scaffold_1	funannotate	CDS	1184228	1185470	.	+	2	ID=C_lini_390-1_FUN_000275-T1.cds;Parent=C_lini_390-1_FUN_000275-T1;
scaffold_1	funannotate	CDS	1185545	1185680	.	+	1	ID=C_lini_390-1_FUN_000275-T1.cds;Parent=C_lini_390-1_FUN_000275-T1;
scaffold_1	funannotate	CDS	1185859	1186110	.	+	0	ID=C_lini_390-1_FUN_000275-T1.cds;Parent=C_lini_390-1_FUN_000275-T1;
scaffold_1	funannotate	gene	1191912	1193045	.	+	.	ID=C_lini_390-1_FUN_000276;
scaffold_1	funannotate	mRNA	1191912	1193045	.	+	.	ID=C_lini_390-1_FUN_000276-T1;Parent=C_lini_390-1_FUN_000276;product=hypothetical protein;Dbxref=PFAM:PF00498;
scaffold_1	funannotate	exon	1191912	1191944	.	+	.	ID=C_lini_390-1_FUN_000276-T1.exon1;Parent=C_lini_390-1_FUN_000276-T1;
scaffold_1	funannotate	exon	1192239	1193045	.	+	.	ID=C_lini_390-1_FUN_000276-T1.exon2;Parent=C_lini_390-1_FUN_000276-T1;
scaffold_1	funannotate	CDS	1191912	1191944	.	+	0	ID=C_lini_390-1_FUN_000276-T1.cds;Parent=C_lini_390-1_FUN_000276-T1;
scaffold_1	funannotate	CDS	1192239	1193045	.	+	0	ID=C_lini_390-1_FUN_000276-T1.cds;Parent=C_lini_390-1_FUN_000276-T1;
scaffold_1	funannotate	gene	1193098	1193898	.	+	.	ID=C_lini_390-1_FUN_000277;
scaffold_1	funannotate	mRNA	1193098	1193898	.	+	.	ID=C_lini_390-1_FUN_000277-T1;Parent=C_lini_390-1_FUN_000277;product=hypothetical protein;
scaffold_1	funannotate	exon	1193098	1193190	.	+	.	ID=C_lini_390-1_FUN_000277-T1.exon1;Parent=C_lini_390-1_FUN_000277-T1;
scaffold_1	funannotate	exon	1193338	1193898	.	+	.	ID=C_lini_390-1_FUN_000277-T1.exon2;Parent=C_lini_390-1_FUN_000277-T1;
scaffold_1	funannotate	CDS	1193098	1193190	.	+	0	ID=C_lini_390-1_FUN_000277-T1.cds;Parent=C_lini_390-1_FUN_000277-T1;
scaffold_1	funannotate	CDS	1193338	1193898	.	+	0	ID=C_lini_390-1_FUN_000277-T1.cds;Parent=C_lini_390-1_FUN_000277-T1;
scaffold_1	funannotate	gene	1195005	1196753	.	+	.	ID=C_lini_390-1_FUN_000278;
scaffold_1	funannotate	mRNA	1195005	1196753	.	+	.	ID=C_lini_390-1_FUN_000278-T1;Parent=C_lini_390-1_FUN_000278;product=hypothetical protein;Dbxref=PFAM:PF00675,PFAM:PF05193;note=MEROPS:MER0079232;
scaffold_1	funannotate	exon	1195005	1196753	.	+	.	ID=C_lini_390-1_FUN_000278-T1.exon1;Parent=C_lini_390-1_FUN_000278-T1;
scaffold_1	funannotate	CDS	1195005	1196753	.	+	0	ID=C_lini_390-1_FUN_000278-T1.cds;Parent=C_lini_390-1_FUN_000278-T1;
scaffold_1	funannotate	gene	1197487	1198983	.	-	.	ID=C_lini_390-1_FUN_000279;
scaffold_1	funannotate	mRNA	1197487	1198983	.	-	.	ID=C_lini_390-1_FUN_000279-T1;Parent=C_lini_390-1_FUN_000279;product=hypothetical protein;
scaffold_1	funannotate	exon	1198308	1198983	.	-	.	ID=C_lini_390-1_FUN_000279-T1.exon1;Parent=C_lini_390-1_FUN_000279-T1;
scaffold_1	funannotate	exon	1198049	1198247	.	-	.	ID=C_lini_390-1_FUN_000279-T1.exon2;Parent=C_lini_390-1_FUN_000279-T1;
scaffold_1	funannotate	exon	1197487	1197910	.	-	.	ID=C_lini_390-1_FUN_000279-T1.exon3;Parent=C_lini_390-1_FUN_000279-T1;
scaffold_1	funannotate	CDS	1198308	1198983	.	-	0	ID=C_lini_390-1_FUN_000279-T1.cds;Parent=C_lini_390-1_FUN_000279-T1;
scaffold_1	funannotate	CDS	1198049	1198247	.	-	2	ID=C_lini_390-1_FUN_000279-T1.cds;Parent=C_lini_390-1_FUN_000279-T1;
scaffold_1	funannotate	CDS	1197487	1197910	.	-	1	ID=C_lini_390-1_FUN_000279-T1.cds;Parent=C_lini_390-1_FUN_000279-T1;
scaffold_1	funannotate	gene	1200909	1206342	.	+	.	ID=C_lini_390-1_FUN_000280;
scaffold_1	funannotate	mRNA	1200909	1206342	.	+	.	ID=C_lini_390-1_FUN_000280-T1;Parent=C_lini_390-1_FUN_000280;product=hypothetical protein;Dbxref=PFAM:PF00575;note=BUSCO:EOG092603YJ;
scaffold_1	funannotate	exon	1200909	1201310	.	+	.	ID=C_lini_390-1_FUN_000280-T1.exon1;Parent=C_lini_390-1_FUN_000280-T1;
scaffold_1	funannotate	exon	1201366	1205757	.	+	.	ID=C_lini_390-1_FUN_000280-T1.exon2;Parent=C_lini_390-1_FUN_000280-T1;
scaffold_1	funannotate	exon	1205812	1206342	.	+	.	ID=C_lini_390-1_FUN_000280-T1.exon3;Parent=C_lini_390-1_FUN_000280-T1;
scaffold_1	funannotate	CDS	1200909	1201310	.	+	0	ID=C_lini_390-1_FUN_000280-T1.cds;Parent=C_lini_390-1_FUN_000280-T1;
scaffold_1	funannotate	CDS	1201366	1205757	.	+	0	ID=C_lini_390-1_FUN_000280-T1.cds;Parent=C_lini_390-1_FUN_000280-T1;
scaffold_1	funannotate	CDS	1205812	1206342	.	+	0	ID=C_lini_390-1_FUN_000280-T1.cds;Parent=C_lini_390-1_FUN_000280-T1;
scaffold_1	funannotate	gene	1209303	1210700	.	+	.	ID=C_lini_390-1_FUN_000281;
scaffold_1	funannotate	mRNA	1209303	1210700	.	+	.	ID=C_lini_390-1_FUN_000281-T1;Parent=C_lini_390-1_FUN_000281;product=hypothetical protein;Dbxref=PFAM:PF00141;note=CAZy:AA2;
scaffold_1	funannotate	exon	1209303	1209347	.	+	.	ID=C_lini_390-1_FUN_000281-T1.exon1;Parent=C_lini_390-1_FUN_000281-T1;
scaffold_1	funannotate	exon	1209429	1209884	.	+	.	ID=C_lini_390-1_FUN_000281-T1.exon2;Parent=C_lini_390-1_FUN_000281-T1;
scaffold_1	funannotate	exon	1209965	1210381	.	+	.	ID=C_lini_390-1_FUN_000281-T1.exon3;Parent=C_lini_390-1_FUN_000281-T1;
scaffold_1	funannotate	exon	1210467	1210700	.	+	.	ID=C_lini_390-1_FUN_000281-T1.exon4;Parent=C_lini_390-1_FUN_000281-T1;
scaffold_1	funannotate	CDS	1209303	1209347	.	+	0	ID=C_lini_390-1_FUN_000281-T1.cds;Parent=C_lini_390-1_FUN_000281-T1;
scaffold_1	funannotate	CDS	1209429	1209884	.	+	0	ID=C_lini_390-1_FUN_000281-T1.cds;Parent=C_lini_390-1_FUN_000281-T1;
scaffold_1	funannotate	CDS	1209965	1210381	.	+	0	ID=C_lini_390-1_FUN_000281-T1.cds;Parent=C_lini_390-1_FUN_000281-T1;
scaffold_1	funannotate	CDS	1210467	1210700	.	+	0	ID=C_lini_390-1_FUN_000281-T1.cds;Parent=C_lini_390-1_FUN_000281-T1;
scaffold_1	funannotate	gene	1211388	1211771	.	+	.	ID=C_lini_390-1_FUN_000282;
scaffold_1	funannotate	mRNA	1211388	1211771	.	+	.	ID=C_lini_390-1_FUN_000282-T1;Parent=C_lini_390-1_FUN_000282;product=hypothetical protein;Dbxref=PFAM:PF07110;
scaffold_1	funannotate	exon	1211388	1211771	.	+	.	ID=C_lini_390-1_FUN_000282-T1.exon1;Parent=C_lini_390-1_FUN_000282-T1;
scaffold_1	funannotate	CDS	1211388	1211771	.	+	0	ID=C_lini_390-1_FUN_000282-T1.cds;Parent=C_lini_390-1_FUN_000282-T1;
scaffold_1	funannotate	gene	1212516	1213479	.	+	.	ID=C_lini_390-1_FUN_000283;
scaffold_1	funannotate	mRNA	1212516	1213479	.	+	.	ID=C_lini_390-1_FUN_000283-T1;Parent=C_lini_390-1_FUN_000283;product=hypothetical protein;Dbxref=PFAM:PF05875;
scaffold_1	funannotate	exon	1212516	1212601	.	+	.	ID=C_lini_390-1_FUN_000283-T1.exon1;Parent=C_lini_390-1_FUN_000283-T1;
scaffold_1	funannotate	exon	1212679	1212752	.	+	.	ID=C_lini_390-1_FUN_000283-T1.exon2;Parent=C_lini_390-1_FUN_000283-T1;
scaffold_1	funannotate	exon	1212827	1213479	.	+	.	ID=C_lini_390-1_FUN_000283-T1.exon3;Parent=C_lini_390-1_FUN_000283-T1;
scaffold_1	funannotate	CDS	1212516	1212601	.	+	0	ID=C_lini_390-1_FUN_000283-T1.cds;Parent=C_lini_390-1_FUN_000283-T1;
scaffold_1	funannotate	CDS	1212679	1212752	.	+	1	ID=C_lini_390-1_FUN_000283-T1.cds;Parent=C_lini_390-1_FUN_000283-T1;
scaffold_1	funannotate	CDS	1212827	1213479	.	+	2	ID=C_lini_390-1_FUN_000283-T1.cds;Parent=C_lini_390-1_FUN_000283-T1;
scaffold_1	funannotate	gene	1214529	1215850	.	-	.	ID=C_lini_390-1_FUN_000284;
scaffold_1	funannotate	mRNA	1214529	1215850	.	-	.	ID=C_lini_390-1_FUN_000284-T1;Parent=C_lini_390-1_FUN_000284;product=hypothetical protein;
scaffold_1	funannotate	exon	1215828	1215850	.	-	.	ID=C_lini_390-1_FUN_000284-T1.exon1;Parent=C_lini_390-1_FUN_000284-T1;
scaffold_1	funannotate	exon	1214950	1215381	.	-	.	ID=C_lini_390-1_FUN_000284-T1.exon2;Parent=C_lini_390-1_FUN_000284-T1;
scaffold_1	funannotate	exon	1214783	1214893	.	-	.	ID=C_lini_390-1_FUN_000284-T1.exon3;Parent=C_lini_390-1_FUN_000284-T1;
scaffold_1	funannotate	exon	1214529	1214718	.	-	.	ID=C_lini_390-1_FUN_000284-T1.exon4;Parent=C_lini_390-1_FUN_000284-T1;
scaffold_1	funannotate	CDS	1215828	1215850	.	-	0	ID=C_lini_390-1_FUN_000284-T1.cds;Parent=C_lini_390-1_FUN_000284-T1;
scaffold_1	funannotate	CDS	1214950	1215381	.	-	1	ID=C_lini_390-1_FUN_000284-T1.cds;Parent=C_lini_390-1_FUN_000284-T1;
scaffold_1	funannotate	CDS	1214783	1214893	.	-	1	ID=C_lini_390-1_FUN_000284-T1.cds;Parent=C_lini_390-1_FUN_000284-T1;
scaffold_1	funannotate	CDS	1214529	1214718	.	-	1	ID=C_lini_390-1_FUN_000284-T1.cds;Parent=C_lini_390-1_FUN_000284-T1;
scaffold_1	funannotate	gene	1261328	1261676	.	-	.	ID=C_lini_390-1_FUN_000285;
scaffold_1	funannotate	mRNA	1261328	1261676	.	-	.	ID=C_lini_390-1_FUN_000285-T1;Parent=C_lini_390-1_FUN_000285;product=hypothetical protein;
scaffold_1	funannotate	exon	1261648	1261676	.	-	.	ID=C_lini_390-1_FUN_000285-T1.exon1;Parent=C_lini_390-1_FUN_000285-T1;
scaffold_1	funannotate	exon	1261328	1261589	.	-	.	ID=C_lini_390-1_FUN_000285-T1.exon2;Parent=C_lini_390-1_FUN_000285-T1;
scaffold_1	funannotate	CDS	1261648	1261676	.	-	0	ID=C_lini_390-1_FUN_000285-T1.cds;Parent=C_lini_390-1_FUN_000285-T1;
scaffold_1	funannotate	CDS	1261328	1261589	.	-	1	ID=C_lini_390-1_FUN_000285-T1.cds;Parent=C_lini_390-1_FUN_000285-T1;
scaffold_1	funannotate	gene	1262543	1263121	.	-	.	ID=C_lini_390-1_FUN_000286;
scaffold_1	funannotate	mRNA	1262543	1263121	.	-	.	ID=C_lini_390-1_FUN_000286-T1;Parent=C_lini_390-1_FUN_000286;product=hypothetical protein;
scaffold_1	funannotate	exon	1262543	1263121	.	-	.	ID=C_lini_390-1_FUN_000286-T1.exon1;Parent=C_lini_390-1_FUN_000286-T1;
scaffold_1	funannotate	CDS	1262543	1263121	.	-	0	ID=C_lini_390-1_FUN_000286-T1.cds;Parent=C_lini_390-1_FUN_000286-T1;
scaffold_1	funannotate	gene	1267894	1268961	.	+	.	ID=C_lini_390-1_FUN_000287;
scaffold_1	funannotate	mRNA	1267894	1268961	.	+	.	ID=C_lini_390-1_FUN_000287-T1;Parent=C_lini_390-1_FUN_000287;product=hypothetical protein;
scaffold_1	funannotate	exon	1267894	1268961	.	+	.	ID=C_lini_390-1_FUN_000287-T1.exon1;Parent=C_lini_390-1_FUN_000287-T1;
scaffold_1	funannotate	CDS	1267894	1268961	.	+	0	ID=C_lini_390-1_FUN_000287-T1.cds;Parent=C_lini_390-1_FUN_000287-T1;
scaffold_1	funannotate	gene	1273077	1273423	.	-	.	ID=C_lini_390-1_FUN_000288;
scaffold_1	funannotate	mRNA	1273077	1273423	.	-	.	ID=C_lini_390-1_FUN_000288-T1;Parent=C_lini_390-1_FUN_000288;product=hypothetical protein;
scaffold_1	funannotate	exon	1273158	1273423	.	-	.	ID=C_lini_390-1_FUN_000288-T1.exon1;Parent=C_lini_390-1_FUN_000288-T1;
scaffold_1	funannotate	exon	1273077	1273101	.	-	.	ID=C_lini_390-1_FUN_000288-T1.exon2;Parent=C_lini_390-1_FUN_000288-T1;
scaffold_1	funannotate	CDS	1273158	1273423	.	-	0	ID=C_lini_390-1_FUN_000288-T1.cds;Parent=C_lini_390-1_FUN_000288-T1;
scaffold_1	funannotate	CDS	1273077	1273101	.	-	1	ID=C_lini_390-1_FUN_000288-T1.cds;Parent=C_lini_390-1_FUN_000288-T1;
scaffold_1	funannotate	gene	1282028	1282615	.	+	.	ID=C_lini_390-1_FUN_000289;
scaffold_1	funannotate	mRNA	1282028	1282615	.	+	.	ID=C_lini_390-1_FUN_000289-T1;Parent=C_lini_390-1_FUN_000289;product=hypothetical protein;Dbxref=PFAM:PF04117;
scaffold_1	funannotate	exon	1282028	1282615	.	+	.	ID=C_lini_390-1_FUN_000289-T1.exon1;Parent=C_lini_390-1_FUN_000289-T1;
[truncated: 89,033 more rows]
