# Supplementary material for: Comparative Genomic Analysis of Colletotrichum lini Strains with Different Virulence on Flax
Source: J Fungi (Basel). 2023 Dec 31;10(1):32. doi: 10.3390/jof10010032 (PMC10817032; doi:10.3390/jof10010032)
Supplement: Supplementary file 1 [file jof-10-00032-s001.zip › C_lini_757.gff3]

##gff-version 3
scaffold_1	funannotate	gene	744	3570	.	-	.	ID=C_lini_757_FUN_000001;
scaffold_1	funannotate	mRNA	744	3570	.	-	.	ID=C_lini_757_FUN_000001-T1;Parent=C_lini_757_FUN_000001;product=hypothetical protein;
scaffold_1	funannotate	exon	3566	3570	.	-	.	ID=C_lini_757_FUN_000001-T1.exon1;Parent=C_lini_757_FUN_000001-T1;
scaffold_1	funannotate	exon	1848	2982	.	-	.	ID=C_lini_757_FUN_000001-T1.exon2;Parent=C_lini_757_FUN_000001-T1;
scaffold_1	funannotate	exon	744	1834	.	-	.	ID=C_lini_757_FUN_000001-T1.exon3;Parent=C_lini_757_FUN_000001-T1;
scaffold_1	funannotate	CDS	3566	3570	.	-	0	ID=C_lini_757_FUN_000001-T1.cds;Parent=C_lini_757_FUN_000001-T1;
scaffold_1	funannotate	CDS	1848	2982	.	-	1	ID=C_lini_757_FUN_000001-T1.cds;Parent=C_lini_757_FUN_000001-T1;
scaffold_1	funannotate	CDS	744	1834	.	-	0	ID=C_lini_757_FUN_000001-T1.cds;Parent=C_lini_757_FUN_000001-T1;
scaffold_1	funannotate	gene	19088	21362	.	-	.	ID=C_lini_757_FUN_000002;
scaffold_1	funannotate	mRNA	19088	21362	.	-	.	ID=C_lini_757_FUN_000002-T1;Parent=C_lini_757_FUN_000002;product=hypothetical protein;
scaffold_1	funannotate	exon	20819	21362	.	-	.	ID=C_lini_757_FUN_000002-T1.exon1;Parent=C_lini_757_FUN_000002-T1;
scaffold_1	funannotate	exon	19088	20760	.	-	.	ID=C_lini_757_FUN_000002-T1.exon2;Parent=C_lini_757_FUN_000002-T1;
scaffold_1	funannotate	CDS	20819	21362	.	-	0	ID=C_lini_757_FUN_000002-T1.cds;Parent=C_lini_757_FUN_000002-T1;
scaffold_1	funannotate	CDS	19088	20760	.	-	2	ID=C_lini_757_FUN_000002-T1.cds;Parent=C_lini_757_FUN_000002-T1;
scaffold_1	funannotate	gene	24847	26412	.	-	.	ID=C_lini_757_FUN_000003;
scaffold_1	funannotate	mRNA	24847	26412	.	-	.	ID=C_lini_757_FUN_000003-T1;Parent=C_lini_757_FUN_000003;product=hypothetical protein;Dbxref=PFAM:PF12013;
scaffold_1	funannotate	exon	24847	26412	.	-	.	ID=C_lini_757_FUN_000003-T1.exon1;Parent=C_lini_757_FUN_000003-T1;
scaffold_1	funannotate	CDS	24847	26412	.	-	0	ID=C_lini_757_FUN_000003-T1.cds;Parent=C_lini_757_FUN_000003-T1;
scaffold_1	funannotate	gene	29087	30910	.	-	.	ID=C_lini_757_FUN_000004;
scaffold_1	funannotate	mRNA	29087	30910	.	-	.	ID=C_lini_757_FUN_000004-T1;Parent=C_lini_757_FUN_000004;product=hypothetical protein;Dbxref=PFAM:PF12013;
scaffold_1	funannotate	exon	29087	30910	.	-	.	ID=C_lini_757_FUN_000004-T1.exon1;Parent=C_lini_757_FUN_000004-T1;
scaffold_1	funannotate	CDS	29087	30910	.	-	0	ID=C_lini_757_FUN_000004-T1.cds;Parent=C_lini_757_FUN_000004-T1;
scaffold_1	funannotate	gene	36636	36716	.	+	.	ID=C_lini_757_FUN_000005;
scaffold_1	funannotate	tRNA	36636	36716	.	+	.	ID=C_lini_757_FUN_000005-T1;Parent=C_lini_757_FUN_000005;product=tRNA-Gly;
scaffold_1	funannotate	exon	36636	36716	.	+	.	ID=C_lini_757_FUN_000005-T1.exon1;Parent=C_lini_757_FUN_000005-T1;
scaffold_1	funannotate	gene	38320	41814	.	-	.	ID=C_lini_757_FUN_000006;
scaffold_1	funannotate	mRNA	38320	41814	.	-	.	ID=C_lini_757_FUN_000006-T1;Parent=C_lini_757_FUN_000006;product=hypothetical protein;
scaffold_1	funannotate	exon	41628	41814	.	-	.	ID=C_lini_757_FUN_000006-T1.exon1;Parent=C_lini_757_FUN_000006-T1;
scaffold_1	funannotate	exon	40743	41563	.	-	.	ID=C_lini_757_FUN_000006-T1.exon2;Parent=C_lini_757_FUN_000006-T1;
scaffold_1	funannotate	exon	40222	40671	.	-	.	ID=C_lini_757_FUN_000006-T1.exon3;Parent=C_lini_757_FUN_000006-T1;
scaffold_1	funannotate	exon	38320	40173	.	-	.	ID=C_lini_757_FUN_000006-T1.exon4;Parent=C_lini_757_FUN_000006-T1;
scaffold_1	funannotate	CDS	41628	41814	.	-	0	ID=C_lini_757_FUN_000006-T1.cds;Parent=C_lini_757_FUN_000006-T1;
scaffold_1	funannotate	CDS	40743	41563	.	-	2	ID=C_lini_757_FUN_000006-T1.cds;Parent=C_lini_757_FUN_000006-T1;
scaffold_1	funannotate	CDS	40222	40671	.	-	0	ID=C_lini_757_FUN_000006-T1.cds;Parent=C_lini_757_FUN_000006-T1;
scaffold_1	funannotate	CDS	38320	40173	.	-	0	ID=C_lini_757_FUN_000006-T1.cds;Parent=C_lini_757_FUN_000006-T1;
scaffold_1	funannotate	gene	42262	44660	.	-	.	ID=C_lini_757_FUN_000007;
scaffold_1	funannotate	mRNA	42262	44660	.	-	.	ID=C_lini_757_FUN_000007-T1;Parent=C_lini_757_FUN_000007;product=hypothetical protein;
scaffold_1	funannotate	exon	44147	44660	.	-	.	ID=C_lini_757_FUN_000007-T1.exon1;Parent=C_lini_757_FUN_000007-T1;
scaffold_1	funannotate	exon	42571	44050	.	-	.	ID=C_lini_757_FUN_000007-T1.exon2;Parent=C_lini_757_FUN_000007-T1;
scaffold_1	funannotate	exon	42262	42319	.	-	.	ID=C_lini_757_FUN_000007-T1.exon3;Parent=C_lini_757_FUN_000007-T1;
scaffold_1	funannotate	CDS	44147	44660	.	-	0	ID=C_lini_757_FUN_000007-T1.cds;Parent=C_lini_757_FUN_000007-T1;
scaffold_1	funannotate	CDS	42571	44050	.	-	2	ID=C_lini_757_FUN_000007-T1.cds;Parent=C_lini_757_FUN_000007-T1;
scaffold_1	funannotate	CDS	42262	42319	.	-	1	ID=C_lini_757_FUN_000007-T1.cds;Parent=C_lini_757_FUN_000007-T1;
scaffold_1	funannotate	gene	58066	58829	.	+	.	ID=C_lini_757_FUN_000008;
scaffold_1	funannotate	mRNA	58066	58829	.	+	.	ID=C_lini_757_FUN_000008-T1;Parent=C_lini_757_FUN_000008;product=hypothetical protein;
scaffold_1	funannotate	exon	58066	58072	.	+	.	ID=C_lini_757_FUN_000008-T1.exon1;Parent=C_lini_757_FUN_000008-T1;
scaffold_1	funannotate	exon	58134	58146	.	+	.	ID=C_lini_757_FUN_000008-T1.exon2;Parent=C_lini_757_FUN_000008-T1;
scaffold_1	funannotate	exon	58247	58829	.	+	.	ID=C_lini_757_FUN_000008-T1.exon3;Parent=C_lini_757_FUN_000008-T1;
scaffold_1	funannotate	CDS	58066	58072	.	+	0	ID=C_lini_757_FUN_000008-T1.cds;Parent=C_lini_757_FUN_000008-T1;
scaffold_1	funannotate	CDS	58134	58146	.	+	2	ID=C_lini_757_FUN_000008-T1.cds;Parent=C_lini_757_FUN_000008-T1;
scaffold_1	funannotate	CDS	58247	58829	.	+	1	ID=C_lini_757_FUN_000008-T1.cds;Parent=C_lini_757_FUN_000008-T1;
scaffold_1	funannotate	gene	64811	65835	.	+	.	ID=C_lini_757_FUN_000009;
scaffold_1	funannotate	mRNA	64811	65835	.	+	.	ID=C_lini_757_FUN_000009-T1;Parent=C_lini_757_FUN_000009;product=hypothetical protein;
scaffold_1	funannotate	exon	64811	65160	.	+	.	ID=C_lini_757_FUN_000009-T1.exon1;Parent=C_lini_757_FUN_000009-T1;
scaffold_1	funannotate	exon	65218	65282	.	+	.	ID=C_lini_757_FUN_000009-T1.exon2;Parent=C_lini_757_FUN_000009-T1;
scaffold_1	funannotate	exon	65360	65835	.	+	.	ID=C_lini_757_FUN_000009-T1.exon3;Parent=C_lini_757_FUN_000009-T1;
scaffold_1	funannotate	CDS	64811	65160	.	+	0	ID=C_lini_757_FUN_000009-T1.cds;Parent=C_lini_757_FUN_000009-T1;
scaffold_1	funannotate	CDS	65218	65282	.	+	1	ID=C_lini_757_FUN_000009-T1.cds;Parent=C_lini_757_FUN_000009-T1;
scaffold_1	funannotate	CDS	65360	65835	.	+	2	ID=C_lini_757_FUN_000009-T1.cds;Parent=C_lini_757_FUN_000009-T1;
scaffold_1	funannotate	gene	68674	69293	.	-	.	ID=C_lini_757_FUN_000010;
scaffold_1	funannotate	mRNA	68674	69293	.	-	.	ID=C_lini_757_FUN_000010-T1;Parent=C_lini_757_FUN_000010;product=hypothetical protein;
scaffold_1	funannotate	exon	69264	69293	.	-	.	ID=C_lini_757_FUN_000010-T1.exon1;Parent=C_lini_757_FUN_000010-T1;
scaffold_1	funannotate	exon	68674	69186	.	-	.	ID=C_lini_757_FUN_000010-T1.exon2;Parent=C_lini_757_FUN_000010-T1;
scaffold_1	funannotate	CDS	69264	69293	.	-	0	ID=C_lini_757_FUN_000010-T1.cds;Parent=C_lini_757_FUN_000010-T1;
scaffold_1	funannotate	CDS	68674	69186	.	-	0	ID=C_lini_757_FUN_000010-T1.cds;Parent=C_lini_757_FUN_000010-T1;
scaffold_1	funannotate	gene	69919	71027	.	-	.	ID=C_lini_757_FUN_000011;
scaffold_1	funannotate	mRNA	69919	71027	.	-	.	ID=C_lini_757_FUN_000011-T1;Parent=C_lini_757_FUN_000011;product=hypothetical protein;Dbxref=PFAM:PF00107,PFAM:PF08240;
scaffold_1	funannotate	exon	70745	71027	.	-	.	ID=C_lini_757_FUN_000011-T1.exon1;Parent=C_lini_757_FUN_000011-T1;
scaffold_1	funannotate	exon	69919	70658	.	-	.	ID=C_lini_757_FUN_000011-T1.exon2;Parent=C_lini_757_FUN_000011-T1;
scaffold_1	funannotate	CDS	70745	71027	.	-	0	ID=C_lini_757_FUN_000011-T1.cds;Parent=C_lini_757_FUN_000011-T1;
scaffold_1	funannotate	CDS	69919	70658	.	-	2	ID=C_lini_757_FUN_000011-T1.cds;Parent=C_lini_757_FUN_000011-T1;
scaffold_1	funannotate	gene	73265	74761	.	-	.	ID=C_lini_757_FUN_000012;
scaffold_1	funannotate	mRNA	73265	74761	.	-	.	ID=C_lini_757_FUN_000012-T1;Parent=C_lini_757_FUN_000012;product=hypothetical protein;Dbxref=PFAM:PF01915,PFAM:PF14310;
scaffold_1	funannotate	exon	74038	74761	.	-	.	ID=C_lini_757_FUN_000012-T1.exon1;Parent=C_lini_757_FUN_000012-T1;
scaffold_1	funannotate	exon	73265	73983	.	-	.	ID=C_lini_757_FUN_000012-T1.exon2;Parent=C_lini_757_FUN_000012-T1;
scaffold_1	funannotate	CDS	74038	74761	.	-	0	ID=C_lini_757_FUN_000012-T1.cds;Parent=C_lini_757_FUN_000012-T1;
scaffold_1	funannotate	CDS	73265	73983	.	-	2	ID=C_lini_757_FUN_000012-T1.cds;Parent=C_lini_757_FUN_000012-T1;
scaffold_1	funannotate	gene	102488	102745	.	+	.	ID=C_lini_757_FUN_000013;
scaffold_1	funannotate	mRNA	102488	102745	.	+	.	ID=C_lini_757_FUN_000013-T1;Parent=C_lini_757_FUN_000013;product=hypothetical protein;Dbxref=PFAM:PF00098;
scaffold_1	funannotate	exon	102488	102745	.	+	.	ID=C_lini_757_FUN_000013-T1.exon1;Parent=C_lini_757_FUN_000013-T1;
scaffold_1	funannotate	CDS	102488	102745	.	+	0	ID=C_lini_757_FUN_000013-T1.cds;Parent=C_lini_757_FUN_000013-T1;
scaffold_1	funannotate	gene	116214	117166	.	+	.	ID=C_lini_757_FUN_000014;
scaffold_1	funannotate	mRNA	116214	117166	.	+	.	ID=C_lini_757_FUN_000014-T1;Parent=C_lini_757_FUN_000014;product=hypothetical protein;Dbxref=PFAM:PF00722;note=CAZy:GH16;
scaffold_1	funannotate	exon	116214	116674	.	+	.	ID=C_lini_757_FUN_000014-T1.exon1;Parent=C_lini_757_FUN_000014-T1;
scaffold_1	funannotate	exon	116731	117166	.	+	.	ID=C_lini_757_FUN_000014-T1.exon2;Parent=C_lini_757_FUN_000014-T1;
scaffold_1	funannotate	CDS	116214	116674	.	+	0	ID=C_lini_757_FUN_000014-T1.cds;Parent=C_lini_757_FUN_000014-T1;
scaffold_1	funannotate	CDS	116731	117166	.	+	1	ID=C_lini_757_FUN_000014-T1.cds;Parent=C_lini_757_FUN_000014-T1;
scaffold_1	funannotate	gene	117965	119404	.	+	.	ID=C_lini_757_FUN_000015;
scaffold_1	funannotate	mRNA	117965	119404	.	+	.	ID=C_lini_757_FUN_000015-T1;Parent=C_lini_757_FUN_000015;product=hypothetical protein;
scaffold_1	funannotate	exon	117965	118140	.	+	.	ID=C_lini_757_FUN_000015-T1.exon1;Parent=C_lini_757_FUN_000015-T1;
scaffold_1	funannotate	exon	118261	119404	.	+	.	ID=C_lini_757_FUN_000015-T1.exon2;Parent=C_lini_757_FUN_000015-T1;
scaffold_1	funannotate	CDS	117965	118140	.	+	0	ID=C_lini_757_FUN_000015-T1.cds;Parent=C_lini_757_FUN_000015-T1;
scaffold_1	funannotate	CDS	118261	119404	.	+	1	ID=C_lini_757_FUN_000015-T1.cds;Parent=C_lini_757_FUN_000015-T1;
scaffold_1	funannotate	gene	121203	122888	.	-	.	ID=C_lini_757_FUN_000016;
scaffold_1	funannotate	mRNA	121203	122888	.	-	.	ID=C_lini_757_FUN_000016-T1;Parent=C_lini_757_FUN_000016;product=hypothetical protein;
scaffold_1	funannotate	exon	121203	122888	.	-	.	ID=C_lini_757_FUN_000016-T1.exon1;Parent=C_lini_757_FUN_000016-T1;
scaffold_1	funannotate	CDS	121203	122888	.	-	0	ID=C_lini_757_FUN_000016-T1.cds;Parent=C_lini_757_FUN_000016-T1;
scaffold_1	funannotate	gene	131539	133117	.	+	.	ID=C_lini_757_FUN_000017;
scaffold_1	funannotate	mRNA	131539	133117	.	+	.	ID=C_lini_757_FUN_000017-T1;Parent=C_lini_757_FUN_000017;product=hypothetical protein;Dbxref=PFAM:PF04188;note=CAZy:GT76,BUSCO:EOG09262GLP;
scaffold_1	funannotate	exon	131539	132428	.	+	.	ID=C_lini_757_FUN_000017-T1.exon1;Parent=C_lini_757_FUN_000017-T1;
scaffold_1	funannotate	exon	132694	133117	.	+	.	ID=C_lini_757_FUN_000017-T1.exon2;Parent=C_lini_757_FUN_000017-T1;
scaffold_1	funannotate	CDS	131539	132428	.	+	0	ID=C_lini_757_FUN_000017-T1.cds;Parent=C_lini_757_FUN_000017-T1;
scaffold_1	funannotate	CDS	132694	133117	.	+	1	ID=C_lini_757_FUN_000017-T1.cds;Parent=C_lini_757_FUN_000017-T1;
scaffold_1	funannotate	gene	135452	136818	.	-	.	ID=C_lini_757_FUN_000018;
scaffold_1	funannotate	mRNA	135452	136818	.	-	.	ID=C_lini_757_FUN_000018-T1;Parent=C_lini_757_FUN_000018;product=hypothetical protein;Dbxref=PFAM:PF03595;
scaffold_1	funannotate	exon	136643	136818	.	-	.	ID=C_lini_757_FUN_000018-T1.exon1;Parent=C_lini_757_FUN_000018-T1;
scaffold_1	funannotate	exon	135452	136541	.	-	.	ID=C_lini_757_FUN_000018-T1.exon2;Parent=C_lini_757_FUN_000018-T1;
scaffold_1	funannotate	CDS	136643	136818	.	-	0	ID=C_lini_757_FUN_000018-T1.cds;Parent=C_lini_757_FUN_000018-T1;
scaffold_1	funannotate	CDS	135452	136541	.	-	1	ID=C_lini_757_FUN_000018-T1.cds;Parent=C_lini_757_FUN_000018-T1;
scaffold_1	funannotate	gene	140241	146291	.	+	.	ID=C_lini_757_FUN_000019;
scaffold_1	funannotate	mRNA	140241	146291	.	+	.	ID=C_lini_757_FUN_000019-T1;Parent=C_lini_757_FUN_000019;product=hypothetical protein;Dbxref=PFAM:PF16507,PFAM:PF16547,PFAM:PF11919;
scaffold_1	funannotate	exon	140241	140707	.	+	.	ID=C_lini_757_FUN_000019-T1.exon1;Parent=C_lini_757_FUN_000019-T1;
scaffold_1	funannotate	exon	140810	146138	.	+	.	ID=C_lini_757_FUN_000019-T1.exon2;Parent=C_lini_757_FUN_000019-T1;
scaffold_1	funannotate	exon	146229	146291	.	+	.	ID=C_lini_757_FUN_000019-T1.exon3;Parent=C_lini_757_FUN_000019-T1;
scaffold_1	funannotate	CDS	140241	140707	.	+	0	ID=C_lini_757_FUN_000019-T1.cds;Parent=C_lini_757_FUN_000019-T1;
scaffold_1	funannotate	CDS	140810	146138	.	+	1	ID=C_lini_757_FUN_000019-T1.cds;Parent=C_lini_757_FUN_000019-T1;
scaffold_1	funannotate	CDS	146229	146291	.	+	0	ID=C_lini_757_FUN_000019-T1.cds;Parent=C_lini_757_FUN_000019-T1;
scaffold_1	funannotate	gene	147197	147538	.	+	.	ID=C_lini_757_FUN_000020;
scaffold_1	funannotate	mRNA	147197	147538	.	+	.	ID=C_lini_757_FUN_000020-T1;Parent=C_lini_757_FUN_000020;product=hypothetical protein;
scaffold_1	funannotate	exon	147197	147343	.	+	.	ID=C_lini_757_FUN_000020-T1.exon1;Parent=C_lini_757_FUN_000020-T1;
scaffold_1	funannotate	exon	147449	147538	.	+	.	ID=C_lini_757_FUN_000020-T1.exon2;Parent=C_lini_757_FUN_000020-T1;
scaffold_1	funannotate	CDS	147197	147343	.	+	0	ID=C_lini_757_FUN_000020-T1.cds;Parent=C_lini_757_FUN_000020-T1;
scaffold_1	funannotate	CDS	147449	147538	.	+	0	ID=C_lini_757_FUN_000020-T1.cds;Parent=C_lini_757_FUN_000020-T1;
scaffold_1	funannotate	gene	156048	157780	.	+	.	ID=C_lini_757_FUN_000021;
scaffold_1	funannotate	mRNA	156048	157780	.	+	.	ID=C_lini_757_FUN_000021-T1;Parent=C_lini_757_FUN_000021;product=hypothetical protein;Dbxref=PFAM:PF07690;
scaffold_1	funannotate	exon	156048	156334	.	+	.	ID=C_lini_757_FUN_000021-T1.exon1;Parent=C_lini_757_FUN_000021-T1;
scaffold_1	funannotate	exon	156401	156484	.	+	.	ID=C_lini_757_FUN_000021-T1.exon2;Parent=C_lini_757_FUN_000021-T1;
scaffold_1	funannotate	exon	156549	156732	.	+	.	ID=C_lini_757_FUN_000021-T1.exon3;Parent=C_lini_757_FUN_000021-T1;
scaffold_1	funannotate	exon	156794	157780	.	+	.	ID=C_lini_757_FUN_000021-T1.exon4;Parent=C_lini_757_FUN_000021-T1;
scaffold_1	funannotate	CDS	156048	156334	.	+	0	ID=C_lini_757_FUN_000021-T1.cds;Parent=C_lini_757_FUN_000021-T1;
scaffold_1	funannotate	CDS	156401	156484	.	+	1	ID=C_lini_757_FUN_000021-T1.cds;Parent=C_lini_757_FUN_000021-T1;
scaffold_1	funannotate	CDS	156549	156732	.	+	1	ID=C_lini_757_FUN_000021-T1.cds;Parent=C_lini_757_FUN_000021-T1;
scaffold_1	funannotate	CDS	156794	157780	.	+	0	ID=C_lini_757_FUN_000021-T1.cds;Parent=C_lini_757_FUN_000021-T1;
scaffold_1	funannotate	gene	158281	159691	.	-	.	ID=C_lini_757_FUN_000022;
scaffold_1	funannotate	mRNA	158281	159691	.	-	.	ID=C_lini_757_FUN_000022-T1;Parent=C_lini_757_FUN_000022;product=hypothetical protein;Dbxref=PFAM:PF00067;
scaffold_1	funannotate	exon	159605	159691	.	-	.	ID=C_lini_757_FUN_000022-T1.exon1;Parent=C_lini_757_FUN_000022-T1;
scaffold_1	funannotate	exon	158448	159557	.	-	.	ID=C_lini_757_FUN_000022-T1.exon2;Parent=C_lini_757_FUN_000022-T1;
scaffold_1	funannotate	exon	158281	158292	.	-	.	ID=C_lini_757_FUN_000022-T1.exon3;Parent=C_lini_757_FUN_000022-T1;
scaffold_1	funannotate	CDS	159605	159691	.	-	0	ID=C_lini_757_FUN_000022-T1.cds;Parent=C_lini_757_FUN_000022-T1;
scaffold_1	funannotate	CDS	158448	159557	.	-	0	ID=C_lini_757_FUN_000022-T1.cds;Parent=C_lini_757_FUN_000022-T1;
scaffold_1	funannotate	CDS	158281	158292	.	-	0	ID=C_lini_757_FUN_000022-T1.cds;Parent=C_lini_757_FUN_000022-T1;
scaffold_1	funannotate	gene	160069	161991	.	-	.	ID=C_lini_757_FUN_000023;
scaffold_1	funannotate	mRNA	160069	161991	.	-	.	ID=C_lini_757_FUN_000023-T1;Parent=C_lini_757_FUN_000023;product=hypothetical protein;Dbxref=PFAM:PF07731,PFAM:PF07732,PFAM:PF00394;note=CAZy:AA1;
scaffold_1	funannotate	exon	160648	161991	.	-	.	ID=C_lini_757_FUN_000023-T1.exon1;Parent=C_lini_757_FUN_000023-T1;
scaffold_1	funannotate	exon	160312	160587	.	-	.	ID=C_lini_757_FUN_000023-T1.exon2;Parent=C_lini_757_FUN_000023-T1;
scaffold_1	funannotate	exon	160069	160254	.	-	.	ID=C_lini_757_FUN_000023-T1.exon3;Parent=C_lini_757_FUN_000023-T1;
scaffold_1	funannotate	CDS	160648	161991	.	-	0	ID=C_lini_757_FUN_000023-T1.cds;Parent=C_lini_757_FUN_000023-T1;
scaffold_1	funannotate	CDS	160312	160587	.	-	0	ID=C_lini_757_FUN_000023-T1.cds;Parent=C_lini_757_FUN_000023-T1;
scaffold_1	funannotate	CDS	160069	160254	.	-	0	ID=C_lini_757_FUN_000023-T1.cds;Parent=C_lini_757_FUN_000023-T1;
scaffold_1	funannotate	gene	167202	168584	.	+	.	ID=C_lini_757_FUN_000024;
scaffold_1	funannotate	mRNA	167202	168584	.	+	.	ID=C_lini_757_FUN_000024-T1;Parent=C_lini_757_FUN_000024;product=hypothetical protein;
scaffold_1	funannotate	exon	167202	168584	.	+	.	ID=C_lini_757_FUN_000024-T1.exon1;Parent=C_lini_757_FUN_000024-T1;
scaffold_1	funannotate	CDS	167202	168584	.	+	0	ID=C_lini_757_FUN_000024-T1.cds;Parent=C_lini_757_FUN_000024-T1;
scaffold_1	funannotate	gene	176425	178540	.	+	.	ID=C_lini_757_FUN_000025;
scaffold_1	funannotate	mRNA	176425	178540	.	+	.	ID=C_lini_757_FUN_000025-T1;Parent=C_lini_757_FUN_000025;product=hypothetical protein;Dbxref=PFAM:PF00069,PFAM:PF07714;
scaffold_1	funannotate	exon	176425	177459	.	+	.	ID=C_lini_757_FUN_000025-T1.exon1;Parent=C_lini_757_FUN_000025-T1;
scaffold_1	funannotate	exon	177517	177916	.	+	.	ID=C_lini_757_FUN_000025-T1.exon2;Parent=C_lini_757_FUN_000025-T1;
scaffold_1	funannotate	exon	177981	178540	.	+	.	ID=C_lini_757_FUN_000025-T1.exon3;Parent=C_lini_757_FUN_000025-T1;
scaffold_1	funannotate	CDS	176425	177459	.	+	0	ID=C_lini_757_FUN_000025-T1.cds;Parent=C_lini_757_FUN_000025-T1;
scaffold_1	funannotate	CDS	177517	177916	.	+	0	ID=C_lini_757_FUN_000025-T1.cds;Parent=C_lini_757_FUN_000025-T1;
scaffold_1	funannotate	CDS	177981	178540	.	+	2	ID=C_lini_757_FUN_000025-T1.cds;Parent=C_lini_757_FUN_000025-T1;
scaffold_1	funannotate	gene	181113	181729	.	+	.	ID=C_lini_757_FUN_000026;
scaffold_1	funannotate	mRNA	181113	181729	.	+	.	ID=C_lini_757_FUN_000026-T1;Parent=C_lini_757_FUN_000026;product=hypothetical protein;
scaffold_1	funannotate	exon	181113	181244	.	+	.	ID=C_lini_757_FUN_000026-T1.exon1;Parent=C_lini_757_FUN_000026-T1;
scaffold_1	funannotate	exon	181299	181451	.	+	.	ID=C_lini_757_FUN_000026-T1.exon2;Parent=C_lini_757_FUN_000026-T1;
scaffold_1	funannotate	exon	181517	181729	.	+	.	ID=C_lini_757_FUN_000026-T1.exon3;Parent=C_lini_757_FUN_000026-T1;
scaffold_1	funannotate	CDS	181113	181244	.	+	0	ID=C_lini_757_FUN_000026-T1.cds;Parent=C_lini_757_FUN_000026-T1;
scaffold_1	funannotate	CDS	181299	181451	.	+	0	ID=C_lini_757_FUN_000026-T1.cds;Parent=C_lini_757_FUN_000026-T1;
scaffold_1	funannotate	CDS	181517	181729	.	+	0	ID=C_lini_757_FUN_000026-T1.cds;Parent=C_lini_757_FUN_000026-T1;
scaffold_1	funannotate	gene	185147	186748	.	+	.	ID=C_lini_757_FUN_000027;
scaffold_1	funannotate	mRNA	185147	186748	.	+	.	ID=C_lini_757_FUN_000027-T1;Parent=C_lini_757_FUN_000027;product=hypothetical protein;Dbxref=PFAM:PF11735;note=CAZy:GT69;
scaffold_1	funannotate	exon	185147	186748	.	+	.	ID=C_lini_757_FUN_000027-T1.exon1;Parent=C_lini_757_FUN_000027-T1;
scaffold_1	funannotate	CDS	185147	186748	.	+	0	ID=C_lini_757_FUN_000027-T1.cds;Parent=C_lini_757_FUN_000027-T1;
scaffold_1	funannotate	gene	187750	188470	.	-	.	ID=C_lini_757_FUN_000028;
scaffold_1	funannotate	mRNA	187750	188470	.	-	.	ID=C_lini_757_FUN_000028-T1;Parent=C_lini_757_FUN_000028;product=hypothetical protein;
scaffold_1	funannotate	exon	188258	188470	.	-	.	ID=C_lini_757_FUN_000028-T1.exon1;Parent=C_lini_757_FUN_000028-T1;
scaffold_1	funannotate	exon	187868	187930	.	-	.	ID=C_lini_757_FUN_000028-T1.exon2;Parent=C_lini_757_FUN_000028-T1;
scaffold_1	funannotate	exon	187750	187800	.	-	.	ID=C_lini_757_FUN_000028-T1.exon3;Parent=C_lini_757_FUN_000028-T1;
scaffold_1	funannotate	CDS	188258	188470	.	-	0	ID=C_lini_757_FUN_000028-T1.cds;Parent=C_lini_757_FUN_000028-T1;
scaffold_1	funannotate	CDS	187868	187930	.	-	0	ID=C_lini_757_FUN_000028-T1.cds;Parent=C_lini_757_FUN_000028-T1;
scaffold_1	funannotate	CDS	187750	187800	.	-	0	ID=C_lini_757_FUN_000028-T1.cds;Parent=C_lini_757_FUN_000028-T1;
scaffold_1	funannotate	gene	190985	192628	.	-	.	ID=C_lini_757_FUN_000029;
scaffold_1	funannotate	mRNA	190985	192628	.	-	.	ID=C_lini_757_FUN_000029-T1;Parent=C_lini_757_FUN_000029;product=hypothetical protein;
scaffold_1	funannotate	exon	192413	192628	.	-	.	ID=C_lini_757_FUN_000029-T1.exon1;Parent=C_lini_757_FUN_000029-T1;
scaffold_1	funannotate	exon	192067	192357	.	-	.	ID=C_lini_757_FUN_000029-T1.exon2;Parent=C_lini_757_FUN_000029-T1;
scaffold_1	funannotate	exon	191387	192017	.	-	.	ID=C_lini_757_FUN_000029-T1.exon3;Parent=C_lini_757_FUN_000029-T1;
scaffold_1	funannotate	exon	190985	191310	.	-	.	ID=C_lini_757_FUN_000029-T1.exon4;Parent=C_lini_757_FUN_000029-T1;
scaffold_1	funannotate	CDS	192413	192628	.	-	0	ID=C_lini_757_FUN_000029-T1.cds;Parent=C_lini_757_FUN_000029-T1;
scaffold_1	funannotate	CDS	192067	192357	.	-	0	ID=C_lini_757_FUN_000029-T1.cds;Parent=C_lini_757_FUN_000029-T1;
scaffold_1	funannotate	CDS	191387	192017	.	-	0	ID=C_lini_757_FUN_000029-T1.cds;Parent=C_lini_757_FUN_000029-T1;
scaffold_1	funannotate	CDS	190985	191310	.	-	2	ID=C_lini_757_FUN_000029-T1.cds;Parent=C_lini_757_FUN_000029-T1;
scaffold_1	funannotate	gene	193924	195072	.	+	.	ID=C_lini_757_FUN_000030;
scaffold_1	funannotate	mRNA	193924	195072	.	+	.	ID=C_lini_757_FUN_000030-T1;Parent=C_lini_757_FUN_000030;product=hypothetical protein;Dbxref=PFAM:PF13964,PFAM:PF01344,PFAM:PF13854,PFAM:PF13415,PFAM:PF07646,PFAM:PF13418;
scaffold_1	funannotate	exon	193924	195072	.	+	.	ID=C_lini_757_FUN_000030-T1.exon1;Parent=C_lini_757_FUN_000030-T1;
scaffold_1	funannotate	CDS	193924	195072	.	+	0	ID=C_lini_757_FUN_000030-T1.cds;Parent=C_lini_757_FUN_000030-T1;
scaffold_1	funannotate	gene	195294	196823	.	-	.	ID=C_lini_757_FUN_000031;
scaffold_1	funannotate	mRNA	195294	196823	.	-	.	ID=C_lini_757_FUN_000031-T1;Parent=C_lini_757_FUN_000031;product=hypothetical protein;Dbxref=PFAM:PF07690;
scaffold_1	funannotate	exon	196703	196823	.	-	.	ID=C_lini_757_FUN_000031-T1.exon1;Parent=C_lini_757_FUN_000031-T1;
scaffold_1	funannotate	exon	195294	196645	.	-	.	ID=C_lini_757_FUN_000031-T1.exon2;Parent=C_lini_757_FUN_000031-T1;
scaffold_1	funannotate	CDS	196703	196823	.	-	0	ID=C_lini_757_FUN_000031-T1.cds;Parent=C_lini_757_FUN_000031-T1;
scaffold_1	funannotate	CDS	195294	196645	.	-	2	ID=C_lini_757_FUN_000031-T1.cds;Parent=C_lini_757_FUN_000031-T1;
scaffold_1	funannotate	gene	197495	199556	.	+	.	ID=C_lini_757_FUN_000032;
scaffold_1	funannotate	mRNA	197495	199556	.	+	.	ID=C_lini_757_FUN_000032-T1;Parent=C_lini_757_FUN_000032;product=hypothetical protein;Dbxref=PFAM:PF12706;
scaffold_1	funannotate	exon	197495	197540	.	+	.	ID=C_lini_757_FUN_000032-T1.exon1;Parent=C_lini_757_FUN_000032-T1;
scaffold_1	funannotate	exon	197680	199556	.	+	.	ID=C_lini_757_FUN_000032-T1.exon2;Parent=C_lini_757_FUN_000032-T1;
scaffold_1	funannotate	CDS	197495	197540	.	+	0	ID=C_lini_757_FUN_000032-T1.cds;Parent=C_lini_757_FUN_000032-T1;
scaffold_1	funannotate	CDS	197680	199556	.	+	2	ID=C_lini_757_FUN_000032-T1.cds;Parent=C_lini_757_FUN_000032-T1;
scaffold_1	funannotate	gene	199770	201603	.	-	.	ID=C_lini_757_FUN_000033;
scaffold_1	funannotate	mRNA	199770	201603	.	-	.	ID=C_lini_757_FUN_000033-T1;Parent=C_lini_757_FUN_000033;product=hypothetical protein;Dbxref=PFAM:PF07690;
scaffold_1	funannotate	exon	201346	201603	.	-	.	ID=C_lini_757_FUN_000033-T1.exon1;Parent=C_lini_757_FUN_000033-T1;
scaffold_1	funannotate	exon	201043	201279	.	-	.	ID=C_lini_757_FUN_000033-T1.exon2;Parent=C_lini_757_FUN_000033-T1;
scaffold_1	funannotate	exon	199770	200975	.	-	.	ID=C_lini_757_FUN_000033-T1.exon3;Parent=C_lini_757_FUN_000033-T1;
scaffold_1	funannotate	CDS	201346	201603	.	-	0	ID=C_lini_757_FUN_000033-T1.cds;Parent=C_lini_757_FUN_000033-T1;
scaffold_1	funannotate	CDS	201043	201279	.	-	0	ID=C_lini_757_FUN_000033-T1.cds;Parent=C_lini_757_FUN_000033-T1;
scaffold_1	funannotate	CDS	199770	200975	.	-	0	ID=C_lini_757_FUN_000033-T1.cds;Parent=C_lini_757_FUN_000033-T1;
scaffold_1	funannotate	gene	206203	208634	.	+	.	ID=C_lini_757_FUN_000034;
scaffold_1	funannotate	mRNA	206203	208634	.	+	.	ID=C_lini_757_FUN_000034-T1;Parent=C_lini_757_FUN_000034;product=hypothetical protein;Dbxref=PFAM:PF07350;
scaffold_1	funannotate	exon	206203	206207	.	+	.	ID=C_lini_757_FUN_000034-T1.exon1;Parent=C_lini_757_FUN_000034-T1;
scaffold_1	funannotate	exon	206390	208634	.	+	.	ID=C_lini_757_FUN_000034-T1.exon2;Parent=C_lini_757_FUN_000034-T1;
scaffold_1	funannotate	CDS	206203	206207	.	+	0	ID=C_lini_757_FUN_000034-T1.cds;Parent=C_lini_757_FUN_000034-T1;
scaffold_1	funannotate	CDS	206390	208634	.	+	1	ID=C_lini_757_FUN_000034-T1.cds;Parent=C_lini_757_FUN_000034-T1;
scaffold_1	funannotate	gene	212093	214070	.	+	.	ID=C_lini_757_FUN_000035;
scaffold_1	funannotate	mRNA	212093	214070	.	+	.	ID=C_lini_757_FUN_000035-T1;Parent=C_lini_757_FUN_000035;product=hypothetical protein;Dbxref=PFAM:PF00324,PFAM:PF13520;
scaffold_1	funannotate	exon	212093	212284	.	+	.	ID=C_lini_757_FUN_000035-T1.exon1;Parent=C_lini_757_FUN_000035-T1;
scaffold_1	funannotate	exon	212364	212602	.	+	.	ID=C_lini_757_FUN_000035-T1.exon2;Parent=C_lini_757_FUN_000035-T1;
scaffold_1	funannotate	exon	212720	213331	.	+	.	ID=C_lini_757_FUN_000035-T1.exon3;Parent=C_lini_757_FUN_000035-T1;
scaffold_1	funannotate	exon	213428	214070	.	+	.	ID=C_lini_757_FUN_000035-T1.exon4;Parent=C_lini_757_FUN_000035-T1;
scaffold_1	funannotate	CDS	212093	212284	.	+	0	ID=C_lini_757_FUN_000035-T1.cds;Parent=C_lini_757_FUN_000035-T1;
scaffold_1	funannotate	CDS	212364	212602	.	+	0	ID=C_lini_757_FUN_000035-T1.cds;Parent=C_lini_757_FUN_000035-T1;
scaffold_1	funannotate	CDS	212720	213331	.	+	1	ID=C_lini_757_FUN_000035-T1.cds;Parent=C_lini_757_FUN_000035-T1;
scaffold_1	funannotate	CDS	213428	214070	.	+	1	ID=C_lini_757_FUN_000035-T1.cds;Parent=C_lini_757_FUN_000035-T1;
scaffold_1	funannotate	gene	214865	215976	.	+	.	ID=C_lini_757_FUN_000036;
scaffold_1	funannotate	mRNA	214865	215976	.	+	.	ID=C_lini_757_FUN_000036-T1;Parent=C_lini_757_FUN_000036;product=hypothetical protein;
scaffold_1	funannotate	exon	214865	214903	.	+	.	ID=C_lini_757_FUN_000036-T1.exon1;Parent=C_lini_757_FUN_000036-T1;
scaffold_1	funannotate	exon	215092	215976	.	+	.	ID=C_lini_757_FUN_000036-T1.exon2;Parent=C_lini_757_FUN_000036-T1;
scaffold_1	funannotate	CDS	214865	214903	.	+	0	ID=C_lini_757_FUN_000036-T1.cds;Parent=C_lini_757_FUN_000036-T1;
scaffold_1	funannotate	CDS	215092	215976	.	+	0	ID=C_lini_757_FUN_000036-T1.cds;Parent=C_lini_757_FUN_000036-T1;
scaffold_1	funannotate	gene	216847	220993	.	-	.	ID=C_lini_757_FUN_000037;
scaffold_1	funannotate	mRNA	216847	220993	.	-	.	ID=C_lini_757_FUN_000037-T1;Parent=C_lini_757_FUN_000037;product=hypothetical protein;Dbxref=PFAM:PF00689,PFAM:PF00690,PFAM:PF13246,PFAM:PF00702,PFAM:PF00122;
scaffold_1	funannotate	exon	220905	220993	.	-	.	ID=C_lini_757_FUN_000037-T1.exon1;Parent=C_lini_757_FUN_000037-T1;
scaffold_1	funannotate	exon	219527	220584	.	-	.	ID=C_lini_757_FUN_000037-T1.exon2;Parent=C_lini_757_FUN_000037-T1;
scaffold_1	funannotate	exon	219037	219467	.	-	.	ID=C_lini_757_FUN_000037-T1.exon3;Parent=C_lini_757_FUN_000037-T1;
scaffold_1	funannotate	exon	217820	218971	.	-	.	ID=C_lini_757_FUN_000037-T1.exon4;Parent=C_lini_757_FUN_000037-T1;
scaffold_1	funannotate	exon	217500	217715	.	-	.	ID=C_lini_757_FUN_000037-T1.exon5;Parent=C_lini_757_FUN_000037-T1;
scaffold_1	funannotate	exon	216847	217398	.	-	.	ID=C_lini_757_FUN_000037-T1.exon6;Parent=C_lini_757_FUN_000037-T1;
scaffold_1	funannotate	CDS	220905	220993	.	-	0	ID=C_lini_757_FUN_000037-T1.cds;Parent=C_lini_757_FUN_000037-T1;
scaffold_1	funannotate	CDS	219527	220584	.	-	1	ID=C_lini_757_FUN_000037-T1.cds;Parent=C_lini_757_FUN_000037-T1;
scaffold_1	funannotate	CDS	219037	219467	.	-	2	ID=C_lini_757_FUN_000037-T1.cds;Parent=C_lini_757_FUN_000037-T1;
scaffold_1	funannotate	CDS	217820	218971	.	-	0	ID=C_lini_757_FUN_000037-T1.cds;Parent=C_lini_757_FUN_000037-T1;
scaffold_1	funannotate	CDS	217500	217715	.	-	0	ID=C_lini_757_FUN_000037-T1.cds;Parent=C_lini_757_FUN_000037-T1;
scaffold_1	funannotate	CDS	216847	217398	.	-	0	ID=C_lini_757_FUN_000037-T1.cds;Parent=C_lini_757_FUN_000037-T1;
scaffold_1	funannotate	gene	223970	225582	.	+	.	ID=C_lini_757_FUN_000038;
scaffold_1	funannotate	mRNA	223970	225582	.	+	.	ID=C_lini_757_FUN_000038-T1;Parent=C_lini_757_FUN_000038;product=hypothetical protein;Dbxref=PFAM:PF00067;
scaffold_1	funannotate	exon	223970	223977	.	+	.	ID=C_lini_757_FUN_000038-T1.exon1;Parent=C_lini_757_FUN_000038-T1;
scaffold_1	funannotate	exon	224200	224625	.	+	.	ID=C_lini_757_FUN_000038-T1.exon2;Parent=C_lini_757_FUN_000038-T1;
scaffold_1	funannotate	exon	224679	225582	.	+	.	ID=C_lini_757_FUN_000038-T1.exon3;Parent=C_lini_757_FUN_000038-T1;
scaffold_1	funannotate	CDS	223970	223977	.	+	0	ID=C_lini_757_FUN_000038-T1.cds;Parent=C_lini_757_FUN_000038-T1;
scaffold_1	funannotate	CDS	224200	224625	.	+	1	ID=C_lini_757_FUN_000038-T1.cds;Parent=C_lini_757_FUN_000038-T1;
scaffold_1	funannotate	CDS	224679	225582	.	+	1	ID=C_lini_757_FUN_000038-T1.cds;Parent=C_lini_757_FUN_000038-T1;
scaffold_1	funannotate	gene	226093	226901	.	-	.	ID=C_lini_757_FUN_000039;
scaffold_1	funannotate	mRNA	226093	226901	.	-	.	ID=C_lini_757_FUN_000039-T1;Parent=C_lini_757_FUN_000039;product=hypothetical protein;Dbxref=PFAM:PF11807;
scaffold_1	funannotate	exon	226895	226901	.	-	.	ID=C_lini_757_FUN_000039-T1.exon1;Parent=C_lini_757_FUN_000039-T1;
scaffold_1	funannotate	exon	226741	226872	.	-	.	ID=C_lini_757_FUN_000039-T1.exon2;Parent=C_lini_757_FUN_000039-T1;
scaffold_1	funannotate	exon	226506	226642	.	-	.	ID=C_lini_757_FUN_000039-T1.exon3;Parent=C_lini_757_FUN_000039-T1;
scaffold_1	funannotate	exon	226093	226422	.	-	.	ID=C_lini_757_FUN_000039-T1.exon4;Parent=C_lini_757_FUN_000039-T1;
scaffold_1	funannotate	CDS	226895	226901	.	-	0	ID=C_lini_757_FUN_000039-T1.cds;Parent=C_lini_757_FUN_000039-T1;
scaffold_1	funannotate	CDS	226741	226872	.	-	2	ID=C_lini_757_FUN_000039-T1.cds;Parent=C_lini_757_FUN_000039-T1;
scaffold_1	funannotate	CDS	226506	226642	.	-	2	ID=C_lini_757_FUN_000039-T1.cds;Parent=C_lini_757_FUN_000039-T1;
scaffold_1	funannotate	CDS	226093	226422	.	-	0	ID=C_lini_757_FUN_000039-T1.cds;Parent=C_lini_757_FUN_000039-T1;
scaffold_1	funannotate	gene	227729	229142	.	+	.	ID=C_lini_757_FUN_000040;
scaffold_1	funannotate	mRNA	227729	229142	.	+	.	ID=C_lini_757_FUN_000040-T1;Parent=C_lini_757_FUN_000040;product=hypothetical protein;Dbxref=PFAM:PF00107,PFAM:PF16884;
scaffold_1	funannotate	exon	227729	228154	.	+	.	ID=C_lini_757_FUN_000040-T1.exon1;Parent=C_lini_757_FUN_000040-T1;
scaffold_1	funannotate	exon	228447	229142	.	+	.	ID=C_lini_757_FUN_000040-T1.exon2;Parent=C_lini_757_FUN_000040-T1;
scaffold_1	funannotate	CDS	227729	228154	.	+	0	ID=C_lini_757_FUN_000040-T1.cds;Parent=C_lini_757_FUN_000040-T1;
scaffold_1	funannotate	CDS	228447	229142	.	+	0	ID=C_lini_757_FUN_000040-T1.cds;Parent=C_lini_757_FUN_000040-T1;
scaffold_1	funannotate	gene	230599	232205	.	+	.	ID=C_lini_757_FUN_000041;
scaffold_1	funannotate	mRNA	230599	232205	.	+	.	ID=C_lini_757_FUN_000041-T1;Parent=C_lini_757_FUN_000041;product=hypothetical protein;Dbxref=PFAM:PF07690;
scaffold_1	funannotate	exon	230599	230603	.	+	.	ID=C_lini_757_FUN_000041-T1.exon1;Parent=C_lini_757_FUN_000041-T1;
scaffold_1	funannotate	exon	230676	230715	.	+	.	ID=C_lini_757_FUN_000041-T1.exon2;Parent=C_lini_757_FUN_000041-T1;
scaffold_1	funannotate	exon	230810	231497	.	+	.	ID=C_lini_757_FUN_000041-T1.exon3;Parent=C_lini_757_FUN_000041-T1;
scaffold_1	funannotate	exon	231622	232205	.	+	.	ID=C_lini_757_FUN_000041-T1.exon4;Parent=C_lini_757_FUN_000041-T1;
scaffold_1	funannotate	CDS	230599	230603	.	+	0	ID=C_lini_757_FUN_000041-T1.cds;Parent=C_lini_757_FUN_000041-T1;
scaffold_1	funannotate	CDS	230676	230715	.	+	1	ID=C_lini_757_FUN_000041-T1.cds;Parent=C_lini_757_FUN_000041-T1;
scaffold_1	funannotate	CDS	230810	231497	.	+	0	ID=C_lini_757_FUN_000041-T1.cds;Parent=C_lini_757_FUN_000041-T1;
scaffold_1	funannotate	CDS	231622	232205	.	+	2	ID=C_lini_757_FUN_000041-T1.cds;Parent=C_lini_757_FUN_000041-T1;
scaffold_1	funannotate	gene	232869	233314	.	+	.	ID=C_lini_757_FUN_000042;
scaffold_1	funannotate	mRNA	232869	233314	.	+	.	ID=C_lini_757_FUN_000042-T1;Parent=C_lini_757_FUN_000042;product=hypothetical protein;
scaffold_1	funannotate	exon	232869	232965	.	+	.	ID=C_lini_757_FUN_000042-T1.exon1;Parent=C_lini_757_FUN_000042-T1;
scaffold_1	funannotate	exon	233019	233314	.	+	.	ID=C_lini_757_FUN_000042-T1.exon2;Parent=C_lini_757_FUN_000042-T1;
scaffold_1	funannotate	CDS	232869	232965	.	+	0	ID=C_lini_757_FUN_000042-T1.cds;Parent=C_lini_757_FUN_000042-T1;
scaffold_1	funannotate	CDS	233019	233314	.	+	2	ID=C_lini_757_FUN_000042-T1.cds;Parent=C_lini_757_FUN_000042-T1;
scaffold_1	funannotate	gene	234364	238648	.	+	.	ID=C_lini_757_FUN_000043;
scaffold_1	funannotate	mRNA	234364	238648	.	+	.	ID=C_lini_757_FUN_000043-T1;Parent=C_lini_757_FUN_000043;product=hypothetical protein;Dbxref=PFAM:PF02801,PFAM:PF14765,PFAM:PF16197,PFAM:PF00698,PFAM:PF00109;
scaffold_1	funannotate	exon	234364	235618	.	+	.	ID=C_lini_757_FUN_000043-T1.exon1;Parent=C_lini_757_FUN_000043-T1;
scaffold_1	funannotate	exon	235817	236458	.	+	.	ID=C_lini_757_FUN_000043-T1.exon2;Parent=C_lini_757_FUN_000043-T1;
scaffold_1	funannotate	exon	236610	237273	.	+	.	ID=C_lini_757_FUN_000043-T1.exon3;Parent=C_lini_757_FUN_000043-T1;
scaffold_1	funannotate	exon	237361	238648	.	+	.	ID=C_lini_757_FUN_000043-T1.exon4;Parent=C_lini_757_FUN_000043-T1;
scaffold_1	funannotate	CDS	234364	235618	.	+	0	ID=C_lini_757_FUN_000043-T1.cds;Parent=C_lini_757_FUN_000043-T1;
scaffold_1	funannotate	CDS	235817	236458	.	+	2	ID=C_lini_757_FUN_000043-T1.cds;Parent=C_lini_757_FUN_000043-T1;
scaffold_1	funannotate	CDS	236610	237273	.	+	2	ID=C_lini_757_FUN_000043-T1.cds;Parent=C_lini_757_FUN_000043-T1;
scaffold_1	funannotate	CDS	237361	238648	.	+	1	ID=C_lini_757_FUN_000043-T1.cds;Parent=C_lini_757_FUN_000043-T1;
scaffold_1	funannotate	gene	239152	240387	.	+	.	ID=C_lini_757_FUN_000044;
scaffold_1	funannotate	mRNA	239152	240387	.	+	.	ID=C_lini_757_FUN_000044-T1;Parent=C_lini_757_FUN_000044;product=hypothetical protein;Dbxref=PFAM:PF11807;
scaffold_1	funannotate	exon	239152	239473	.	+	.	ID=C_lini_757_FUN_000044-T1.exon1;Parent=C_lini_757_FUN_000044-T1;
scaffold_1	funannotate	exon	239562	239687	.	+	.	ID=C_lini_757_FUN_000044-T1.exon2;Parent=C_lini_757_FUN_000044-T1;
scaffold_1	funannotate	exon	239782	239918	.	+	.	ID=C_lini_757_FUN_000044-T1.exon3;Parent=C_lini_757_FUN_000044-T1;
scaffold_1	funannotate	exon	240055	240387	.	+	.	ID=C_lini_757_FUN_000044-T1.exon4;Parent=C_lini_757_FUN_000044-T1;
scaffold_1	funannotate	CDS	239152	239473	.	+	0	ID=C_lini_757_FUN_000044-T1.cds;Parent=C_lini_757_FUN_000044-T1;
scaffold_1	funannotate	CDS	239562	239687	.	+	2	ID=C_lini_757_FUN_000044-T1.cds;Parent=C_lini_757_FUN_000044-T1;
scaffold_1	funannotate	CDS	239782	239918	.	+	2	ID=C_lini_757_FUN_000044-T1.cds;Parent=C_lini_757_FUN_000044-T1;
scaffold_1	funannotate	CDS	240055	240387	.	+	0	ID=C_lini_757_FUN_000044-T1.cds;Parent=C_lini_757_FUN_000044-T1;
scaffold_1	funannotate	gene	240721	241392	.	-	.	ID=C_lini_757_FUN_000045;
scaffold_1	funannotate	mRNA	240721	241392	.	-	.	ID=C_lini_757_FUN_000045-T1;Parent=C_lini_757_FUN_000045;product=hypothetical protein;
scaffold_1	funannotate	exon	240721	241392	.	-	.	ID=C_lini_757_FUN_000045-T1.exon1;Parent=C_lini_757_FUN_000045-T1;
scaffold_1	funannotate	CDS	240721	241392	.	-	0	ID=C_lini_757_FUN_000045-T1.cds;Parent=C_lini_757_FUN_000045-T1;
scaffold_1	funannotate	gene	242198	243937	.	+	.	ID=C_lini_757_FUN_000046;
scaffold_1	funannotate	mRNA	242198	243937	.	+	.	ID=C_lini_757_FUN_000046-T1;Parent=C_lini_757_FUN_000046;product=hypothetical protein;Dbxref=PFAM:PF07690;
scaffold_1	funannotate	exon	242198	242323	.	+	.	ID=C_lini_757_FUN_000046-T1.exon1;Parent=C_lini_757_FUN_000046-T1;
scaffold_1	funannotate	exon	242392	242925	.	+	.	ID=C_lini_757_FUN_000046-T1.exon2;Parent=C_lini_757_FUN_000046-T1;
scaffold_1	funannotate	exon	243032	243937	.	+	.	ID=C_lini_757_FUN_000046-T1.exon3;Parent=C_lini_757_FUN_000046-T1;
scaffold_1	funannotate	CDS	242198	242323	.	+	0	ID=C_lini_757_FUN_000046-T1.cds;Parent=C_lini_757_FUN_000046-T1;
scaffold_1	funannotate	CDS	242392	242925	.	+	0	ID=C_lini_757_FUN_000046-T1.cds;Parent=C_lini_757_FUN_000046-T1;
scaffold_1	funannotate	CDS	243032	243937	.	+	0	ID=C_lini_757_FUN_000046-T1.cds;Parent=C_lini_757_FUN_000046-T1;
scaffold_1	funannotate	gene	244911	245835	.	+	.	ID=C_lini_757_FUN_000047;
scaffold_1	funannotate	mRNA	244911	245835	.	+	.	ID=C_lini_757_FUN_000047-T1;Parent=C_lini_757_FUN_000047;product=hypothetical protein;Dbxref=PFAM:PF01328;
scaffold_1	funannotate	exon	244911	245134	.	+	.	ID=C_lini_757_FUN_000047-T1.exon1;Parent=C_lini_757_FUN_000047-T1;
scaffold_1	funannotate	exon	245243	245514	.	+	.	ID=C_lini_757_FUN_000047-T1.exon2;Parent=C_lini_757_FUN_000047-T1;
scaffold_1	funannotate	exon	245645	245835	.	+	.	ID=C_lini_757_FUN_000047-T1.exon3;Parent=C_lini_757_FUN_000047-T1;
scaffold_1	funannotate	CDS	244911	245134	.	+	0	ID=C_lini_757_FUN_000047-T1.cds;Parent=C_lini_757_FUN_000047-T1;
scaffold_1	funannotate	CDS	245243	245514	.	+	1	ID=C_lini_757_FUN_000047-T1.cds;Parent=C_lini_757_FUN_000047-T1;
scaffold_1	funannotate	CDS	245645	245835	.	+	2	ID=C_lini_757_FUN_000047-T1.cds;Parent=C_lini_757_FUN_000047-T1;
scaffold_1	funannotate	gene	246537	248603	.	+	.	ID=C_lini_757_FUN_000048;
scaffold_1	funannotate	mRNA	246537	248603	.	+	.	ID=C_lini_757_FUN_000048-T1;Parent=C_lini_757_FUN_000048;product=hypothetical protein;Dbxref=PFAM:PF12697;
scaffold_1	funannotate	exon	246537	246822	.	+	.	ID=C_lini_757_FUN_000048-T1.exon1;Parent=C_lini_757_FUN_000048-T1;
scaffold_1	funannotate	exon	246954	247423	.	+	.	ID=C_lini_757_FUN_000048-T1.exon2;Parent=C_lini_757_FUN_000048-T1;
scaffold_1	funannotate	exon	247578	248603	.	+	.	ID=C_lini_757_FUN_000048-T1.exon3;Parent=C_lini_757_FUN_000048-T1;
scaffold_1	funannotate	CDS	246537	246822	.	+	0	ID=C_lini_757_FUN_000048-T1.cds;Parent=C_lini_757_FUN_000048-T1;
scaffold_1	funannotate	CDS	246954	247423	.	+	2	ID=C_lini_757_FUN_000048-T1.cds;Parent=C_lini_757_FUN_000048-T1;
scaffold_1	funannotate	CDS	247578	248603	.	+	0	ID=C_lini_757_FUN_000048-T1.cds;Parent=C_lini_757_FUN_000048-T1;
scaffold_1	funannotate	gene	249228	250869	.	-	.	ID=C_lini_757_FUN_000049;
scaffold_1	funannotate	mRNA	249228	250869	.	-	.	ID=C_lini_757_FUN_000049-T1;Parent=C_lini_757_FUN_000049;product=hypothetical protein;Dbxref=PFAM:PF07690;
scaffold_1	funannotate	exon	250327	250869	.	-	.	ID=C_lini_757_FUN_000049-T1.exon1;Parent=C_lini_757_FUN_000049-T1;
scaffold_1	funannotate	exon	249566	250273	.	-	.	ID=C_lini_757_FUN_000049-T1.exon2;Parent=C_lini_757_FUN_000049-T1;
scaffold_1	funannotate	exon	249228	249512	.	-	.	ID=C_lini_757_FUN_000049-T1.exon3;Parent=C_lini_757_FUN_000049-T1;
scaffold_1	funannotate	CDS	250327	250869	.	-	0	ID=C_lini_757_FUN_000049-T1.cds;Parent=C_lini_757_FUN_000049-T1;
scaffold_1	funannotate	CDS	249566	250273	.	-	0	ID=C_lini_757_FUN_000049-T1.cds;Parent=C_lini_757_FUN_000049-T1;
scaffold_1	funannotate	CDS	249228	249512	.	-	0	ID=C_lini_757_FUN_000049-T1.cds;Parent=C_lini_757_FUN_000049-T1;
scaffold_1	funannotate	gene	254792	255505	.	+	.	ID=C_lini_757_FUN_000050;
scaffold_1	funannotate	mRNA	254792	255505	.	+	.	ID=C_lini_757_FUN_000050-T1;Parent=C_lini_757_FUN_000050;product=hypothetical protein;
scaffold_1	funannotate	exon	254792	255505	.	+	.	ID=C_lini_757_FUN_000050-T1.exon1;Parent=C_lini_757_FUN_000050-T1;
scaffold_1	funannotate	CDS	254792	255505	.	+	0	ID=C_lini_757_FUN_000050-T1.cds;Parent=C_lini_757_FUN_000050-T1;
scaffold_1	funannotate	gene	258417	259130	.	+	.	ID=C_lini_757_FUN_000051;
scaffold_1	funannotate	mRNA	258417	259130	.	+	.	ID=C_lini_757_FUN_000051-T1;Parent=C_lini_757_FUN_000051;product=hypothetical protein;Dbxref=PFAM:PF00929;
scaffold_1	funannotate	exon	258417	259130	.	+	.	ID=C_lini_757_FUN_000051-T1.exon1;Parent=C_lini_757_FUN_000051-T1;
scaffold_1	funannotate	CDS	258417	259130	.	+	0	ID=C_lini_757_FUN_000051-T1.cds;Parent=C_lini_757_FUN_000051-T1;
scaffold_1	funannotate	gene	259757	261547	.	-	.	ID=C_lini_757_FUN_000052;
scaffold_1	funannotate	mRNA	259757	261547	.	-	.	ID=C_lini_757_FUN_000052-T1;Parent=C_lini_757_FUN_000052;product=hypothetical protein;Dbxref=PFAM:PF06985;
scaffold_1	funannotate	exon	259757	261547	.	-	.	ID=C_lini_757_FUN_000052-T1.exon1;Parent=C_lini_757_FUN_000052-T1;
scaffold_1	funannotate	CDS	259757	261547	.	-	0	ID=C_lini_757_FUN_000052-T1.cds;Parent=C_lini_757_FUN_000052-T1;
scaffold_1	funannotate	gene	262236	262334	.	+	.	ID=C_lini_757_FUN_000053;
scaffold_1	funannotate	tRNA	262236	262334	.	+	.	ID=C_lini_757_FUN_000053-T1;Parent=C_lini_757_FUN_000053;product=tRNA-Leu;
scaffold_1	funannotate	exon	262236	262334	.	+	.	ID=C_lini_757_FUN_000053-T1.exon1;Parent=C_lini_757_FUN_000053-T1;
scaffold_1	funannotate	gene	263245	265049	.	+	.	ID=C_lini_757_FUN_000054;
scaffold_1	funannotate	mRNA	263245	265049	.	+	.	ID=C_lini_757_FUN_000054-T1;Parent=C_lini_757_FUN_000054;product=hypothetical protein;Dbxref=PFAM:PF00067;
scaffold_1	funannotate	exon	263245	263481	.	+	.	ID=C_lini_757_FUN_000054-T1.exon1;Parent=C_lini_757_FUN_000054-T1;
scaffold_1	funannotate	exon	263562	263668	.	+	.	ID=C_lini_757_FUN_000054-T1.exon2;Parent=C_lini_757_FUN_000054-T1;
scaffold_1	funannotate	exon	263746	263816	.	+	.	ID=C_lini_757_FUN_000054-T1.exon3;Parent=C_lini_757_FUN_000054-T1;
scaffold_1	funannotate	exon	263893	264546	.	+	.	ID=C_lini_757_FUN_000054-T1.exon4;Parent=C_lini_757_FUN_000054-T1;
scaffold_1	funannotate	exon	264628	265049	.	+	.	ID=C_lini_757_FUN_000054-T1.exon5;Parent=C_lini_757_FUN_000054-T1;
scaffold_1	funannotate	CDS	263245	263481	.	+	0	ID=C_lini_757_FUN_000054-T1.cds;Parent=C_lini_757_FUN_000054-T1;
scaffold_1	funannotate	CDS	263562	263668	.	+	0	ID=C_lini_757_FUN_000054-T1.cds;Parent=C_lini_757_FUN_000054-T1;
scaffold_1	funannotate	CDS	263746	263816	.	+	1	ID=C_lini_757_FUN_000054-T1.cds;Parent=C_lini_757_FUN_000054-T1;
scaffold_1	funannotate	CDS	263893	264546	.	+	2	ID=C_lini_757_FUN_000054-T1.cds;Parent=C_lini_757_FUN_000054-T1;
scaffold_1	funannotate	CDS	264628	265049	.	+	2	ID=C_lini_757_FUN_000054-T1.cds;Parent=C_lini_757_FUN_000054-T1;
scaffold_1	funannotate	gene	265276	265348	.	-	.	ID=C_lini_757_FUN_000055;
scaffold_1	funannotate	tRNA	265276	265348	.	-	.	ID=C_lini_757_FUN_000055-T1;Parent=C_lini_757_FUN_000055;product=tRNA-Lys;
scaffold_1	funannotate	exon	265276	265348	.	-	.	ID=C_lini_757_FUN_000055-T1.exon1;Parent=C_lini_757_FUN_000055-T1;
scaffold_1	funannotate	gene	266317	272825	.	-	.	ID=C_lini_757_FUN_000056;
scaffold_1	funannotate	mRNA	266317	272825	.	-	.	ID=C_lini_757_FUN_000056-T1;Parent=C_lini_757_FUN_000056;product=hypothetical protein;Dbxref=PFAM:PF07926;
scaffold_1	funannotate	exon	272537	272825	.	-	.	ID=C_lini_757_FUN_000056-T1.exon1;Parent=C_lini_757_FUN_000056-T1;
scaffold_1	funannotate	exon	266317	272459	.	-	.	ID=C_lini_757_FUN_000056-T1.exon2;Parent=C_lini_757_FUN_000056-T1;
scaffold_1	funannotate	CDS	272537	272825	.	-	0	ID=C_lini_757_FUN_000056-T1.cds;Parent=C_lini_757_FUN_000056-T1;
scaffold_1	funannotate	CDS	266317	272459	.	-	2	ID=C_lini_757_FUN_000056-T1.cds;Parent=C_lini_757_FUN_000056-T1;
scaffold_1	funannotate	gene	273754	275632	.	-	.	ID=C_lini_757_FUN_000057;
scaffold_1	funannotate	mRNA	273754	275632	.	-	.	ID=C_lini_757_FUN_000057-T1;Parent=C_lini_757_FUN_000057;product=hypothetical protein;
scaffold_1	funannotate	exon	275531	275632	.	-	.	ID=C_lini_757_FUN_000057-T1.exon1;Parent=C_lini_757_FUN_000057-T1;
scaffold_1	funannotate	exon	274609	275473	.	-	.	ID=C_lini_757_FUN_000057-T1.exon2;Parent=C_lini_757_FUN_000057-T1;
scaffold_1	funannotate	exon	273754	274547	.	-	.	ID=C_lini_757_FUN_000057-T1.exon3;Parent=C_lini_757_FUN_000057-T1;
scaffold_1	funannotate	CDS	275531	275632	.	-	0	ID=C_lini_757_FUN_000057-T1.cds;Parent=C_lini_757_FUN_000057-T1;
scaffold_1	funannotate	CDS	274609	275473	.	-	0	ID=C_lini_757_FUN_000057-T1.cds;Parent=C_lini_757_FUN_000057-T1;
scaffold_1	funannotate	CDS	273754	274547	.	-	2	ID=C_lini_757_FUN_000057-T1.cds;Parent=C_lini_757_FUN_000057-T1;
scaffold_1	funannotate	gene	277259	278377	.	-	.	ID=C_lini_757_FUN_000058;
scaffold_1	funannotate	mRNA	277259	278377	.	-	.	ID=C_lini_757_FUN_000058-T1;Parent=C_lini_757_FUN_000058;product=hypothetical protein;
scaffold_1	funannotate	exon	277259	278377	.	-	.	ID=C_lini_757_FUN_000058-T1.exon1;Parent=C_lini_757_FUN_000058-T1;
scaffold_1	funannotate	CDS	277259	278377	.	-	0	ID=C_lini_757_FUN_000058-T1.cds;Parent=C_lini_757_FUN_000058-T1;
scaffold_1	funannotate	gene	280193	283092	.	+	.	ID=C_lini_757_FUN_000059;
scaffold_1	funannotate	mRNA	280193	283092	.	+	.	ID=C_lini_757_FUN_000059-T1;Parent=C_lini_757_FUN_000059;product=hypothetical protein;
scaffold_1	funannotate	exon	280193	280392	.	+	.	ID=C_lini_757_FUN_000059-T1.exon1;Parent=C_lini_757_FUN_000059-T1;
scaffold_1	funannotate	exon	280486	282419	.	+	.	ID=C_lini_757_FUN_000059-T1.exon2;Parent=C_lini_757_FUN_000059-T1;
scaffold_1	funannotate	exon	282476	282577	.	+	.	ID=C_lini_757_FUN_000059-T1.exon3;Parent=C_lini_757_FUN_000059-T1;
scaffold_1	funannotate	exon	282698	283092	.	+	.	ID=C_lini_757_FUN_000059-T1.exon4;Parent=C_lini_757_FUN_000059-T1;
scaffold_1	funannotate	CDS	280193	280392	.	+	0	ID=C_lini_757_FUN_000059-T1.cds;Parent=C_lini_757_FUN_000059-T1;
scaffold_1	funannotate	CDS	280486	282419	.	+	1	ID=C_lini_757_FUN_000059-T1.cds;Parent=C_lini_757_FUN_000059-T1;
scaffold_1	funannotate	CDS	282476	282577	.	+	2	ID=C_lini_757_FUN_000059-T1.cds;Parent=C_lini_757_FUN_000059-T1;
scaffold_1	funannotate	CDS	282698	283092	.	+	2	ID=C_lini_757_FUN_000059-T1.cds;Parent=C_lini_757_FUN_000059-T1;
scaffold_1	funannotate	gene	283465	285945	.	-	.	ID=C_lini_757_FUN_000060;
scaffold_1	funannotate	mRNA	283465	285945	.	-	.	ID=C_lini_757_FUN_000060-T1;Parent=C_lini_757_FUN_000060;product=hypothetical protein;Dbxref=PFAM:PF00270,PFAM:PF00271;
scaffold_1	funannotate	exon	285712	285945	.	-	.	ID=C_lini_757_FUN_000060-T1.exon1;Parent=C_lini_757_FUN_000060-T1;
scaffold_1	funannotate	exon	284391	285647	.	-	.	ID=C_lini_757_FUN_000060-T1.exon2;Parent=C_lini_757_FUN_000060-T1;
scaffold_1	funannotate	exon	283465	284322	.	-	.	ID=C_lini_757_FUN_000060-T1.exon3;Parent=C_lini_757_FUN_000060-T1;
scaffold_1	funannotate	CDS	285712	285945	.	-	0	ID=C_lini_757_FUN_000060-T1.cds;Parent=C_lini_757_FUN_000060-T1;
scaffold_1	funannotate	CDS	284391	285647	.	-	0	ID=C_lini_757_FUN_000060-T1.cds;Parent=C_lini_757_FUN_000060-T1;
scaffold_1	funannotate	CDS	283465	284322	.	-	0	ID=C_lini_757_FUN_000060-T1.cds;Parent=C_lini_757_FUN_000060-T1;
scaffold_1	funannotate	gene	286461	287746	.	+	.	ID=C_lini_757_FUN_000061;
scaffold_1	funannotate	mRNA	286461	287746	.	+	.	ID=C_lini_757_FUN_000061-T1;Parent=C_lini_757_FUN_000061;product=hypothetical protein;Dbxref=PFAM:PF01728;
scaffold_1	funannotate	exon	286461	286563	.	+	.	ID=C_lini_757_FUN_000061-T1.exon1;Parent=C_lini_757_FUN_000061-T1;
scaffold_1	funannotate	exon	286638	287746	.	+	.	ID=C_lini_757_FUN_000061-T1.exon2;Parent=C_lini_757_FUN_000061-T1;
scaffold_1	funannotate	CDS	286461	286563	.	+	0	ID=C_lini_757_FUN_000061-T1.cds;Parent=C_lini_757_FUN_000061-T1;
scaffold_1	funannotate	CDS	286638	287746	.	+	2	ID=C_lini_757_FUN_000061-T1.cds;Parent=C_lini_757_FUN_000061-T1;
scaffold_1	funannotate	gene	287806	288423	.	-	.	ID=C_lini_757_FUN_000062;
scaffold_1	funannotate	mRNA	287806	288423	.	-	.	ID=C_lini_757_FUN_000062-T1;Parent=C_lini_757_FUN_000062;product=hypothetical protein;Dbxref=PFAM:PF13673,PFAM:PF00583;
scaffold_1	funannotate	exon	288210	288423	.	-	.	ID=C_lini_757_FUN_000062-T1.exon1;Parent=C_lini_757_FUN_000062-T1;
scaffold_1	funannotate	exon	287806	288134	.	-	.	ID=C_lini_757_FUN_000062-T1.exon2;Parent=C_lini_757_FUN_000062-T1;
scaffold_1	funannotate	CDS	288210	288423	.	-	0	ID=C_lini_757_FUN_000062-T1.cds;Parent=C_lini_757_FUN_000062-T1;
scaffold_1	funannotate	CDS	287806	288134	.	-	2	ID=C_lini_757_FUN_000062-T1.cds;Parent=C_lini_757_FUN_000062-T1;
scaffold_1	funannotate	gene	291591	292351	.	+	.	ID=C_lini_757_FUN_000063;
scaffold_1	funannotate	mRNA	291591	292351	.	+	.	ID=C_lini_757_FUN_000063-T1;Parent=C_lini_757_FUN_000063;product=hypothetical protein;
scaffold_1	funannotate	exon	291591	291941	.	+	.	ID=C_lini_757_FUN_000063-T1.exon1;Parent=C_lini_757_FUN_000063-T1;
scaffold_1	funannotate	exon	292262	292351	.	+	.	ID=C_lini_757_FUN_000063-T1.exon2;Parent=C_lini_757_FUN_000063-T1;
scaffold_1	funannotate	CDS	291591	291941	.	+	0	ID=C_lini_757_FUN_000063-T1.cds;Parent=C_lini_757_FUN_000063-T1;
scaffold_1	funannotate	CDS	292262	292351	.	+	0	ID=C_lini_757_FUN_000063-T1.cds;Parent=C_lini_757_FUN_000063-T1;
scaffold_1	funannotate	gene	293132	295477	.	-	.	ID=C_lini_757_FUN_000064;
scaffold_1	funannotate	mRNA	293132	295477	.	-	.	ID=C_lini_757_FUN_000064-T1;Parent=C_lini_757_FUN_000064;product=hypothetical protein;Dbxref=PFAM:PF01793;note=CAZy:GT15;
scaffold_1	funannotate	exon	295472	295477	.	-	.	ID=C_lini_757_FUN_000064-T1.exon1;Parent=C_lini_757_FUN_000064-T1;
scaffold_1	funannotate	exon	294355	294717	.	-	.	ID=C_lini_757_FUN_000064-T1.exon2;Parent=C_lini_757_FUN_000064-T1;
scaffold_1	funannotate	exon	294196	294318	.	-	.	ID=C_lini_757_FUN_000064-T1.exon3;Parent=C_lini_757_FUN_000064-T1;
scaffold_1	funannotate	exon	293132	294112	.	-	.	ID=C_lini_757_FUN_000064-T1.exon4;Parent=C_lini_757_FUN_000064-T1;
scaffold_1	funannotate	CDS	295472	295477	.	-	0	ID=C_lini_757_FUN_000064-T1.cds;Parent=C_lini_757_FUN_000064-T1;
scaffold_1	funannotate	CDS	294355	294717	.	-	0	ID=C_lini_757_FUN_000064-T1.cds;Parent=C_lini_757_FUN_000064-T1;
scaffold_1	funannotate	CDS	294196	294318	.	-	0	ID=C_lini_757_FUN_000064-T1.cds;Parent=C_lini_757_FUN_000064-T1;
scaffold_1	funannotate	CDS	293132	294112	.	-	0	ID=C_lini_757_FUN_000064-T1.cds;Parent=C_lini_757_FUN_000064-T1;
scaffold_1	funannotate	gene	295705	296223	.	-	.	ID=C_lini_757_FUN_000065;
scaffold_1	funannotate	mRNA	295705	296223	.	-	.	ID=C_lini_757_FUN_000065-T1;Parent=C_lini_757_FUN_000065;product=hypothetical protein;Dbxref=PFAM:PF13673,PFAM:PF00583,PFAM:PF13508;
scaffold_1	funannotate	exon	295705	296223	.	-	.	ID=C_lini_757_FUN_000065-T1.exon1;Parent=C_lini_757_FUN_000065-T1;
scaffold_1	funannotate	CDS	295705	296223	.	-	0	ID=C_lini_757_FUN_000065-T1.cds;Parent=C_lini_757_FUN_000065-T1;
scaffold_1	funannotate	gene	297081	297923	.	-	.	ID=C_lini_757_FUN_000066;
scaffold_1	funannotate	mRNA	297081	297923	.	-	.	ID=C_lini_757_FUN_000066-T1;Parent=C_lini_757_FUN_000066;product=hypothetical protein;Dbxref=PFAM:PF01063;
scaffold_1	funannotate	exon	297081	297923	.	-	.	ID=C_lini_757_FUN_000066-T1.exon1;Parent=C_lini_757_FUN_000066-T1;
scaffold_1	funannotate	CDS	297081	297923	.	-	0	ID=C_lini_757_FUN_000066-T1.cds;Parent=C_lini_757_FUN_000066-T1;
scaffold_1	funannotate	gene	337408	338475	.	+	.	ID=C_lini_757_FUN_000067;
scaffold_1	funannotate	mRNA	337408	338475	.	+	.	ID=C_lini_757_FUN_000067-T1;Parent=C_lini_757_FUN_000067;product=hypothetical protein;
scaffold_1	funannotate	exon	337408	338475	.	+	.	ID=C_lini_757_FUN_000067-T1.exon1;Parent=C_lini_757_FUN_000067-T1;
scaffold_1	funannotate	CDS	337408	338475	.	+	0	ID=C_lini_757_FUN_000067-T1.cds;Parent=C_lini_757_FUN_000067-T1;
scaffold_1	funannotate	gene	339789	341734	.	+	.	ID=C_lini_757_FUN_000068;
scaffold_1	funannotate	mRNA	339789	341734	.	+	.	ID=C_lini_757_FUN_000068-T1;Parent=C_lini_757_FUN_000068;product=hypothetical protein;Dbxref=PFAM:PF00067;
scaffold_1	funannotate	exon	339789	340019	.	+	.	ID=C_lini_757_FUN_000068-T1.exon1;Parent=C_lini_757_FUN_000068-T1;
scaffold_1	funannotate	exon	340211	341448	.	+	.	ID=C_lini_757_FUN_000068-T1.exon2;Parent=C_lini_757_FUN_000068-T1;
scaffold_1	funannotate	exon	341563	341734	.	+	.	ID=C_lini_757_FUN_000068-T1.exon3;Parent=C_lini_757_FUN_000068-T1;
scaffold_1	funannotate	CDS	339789	340019	.	+	0	ID=C_lini_757_FUN_000068-T1.cds;Parent=C_lini_757_FUN_000068-T1;
scaffold_1	funannotate	CDS	340211	341448	.	+	0	ID=C_lini_757_FUN_000068-T1.cds;Parent=C_lini_757_FUN_000068-T1;
scaffold_1	funannotate	CDS	341563	341734	.	+	1	ID=C_lini_757_FUN_000068-T1.cds;Parent=C_lini_757_FUN_000068-T1;
scaffold_1	funannotate	gene	341988	343277	.	-	.	ID=C_lini_757_FUN_000069;
scaffold_1	funannotate	mRNA	341988	343277	.	-	.	ID=C_lini_757_FUN_000069-T1;Parent=C_lini_757_FUN_000069;product=hypothetical protein;
scaffold_1	funannotate	exon	341988	343277	.	-	.	ID=C_lini_757_FUN_000069-T1.exon1;Parent=C_lini_757_FUN_000069-T1;
scaffold_1	funannotate	CDS	341988	343277	.	-	0	ID=C_lini_757_FUN_000069-T1.cds;Parent=C_lini_757_FUN_000069-T1;
scaffold_1	funannotate	gene	346348	346798	.	+	.	ID=C_lini_757_FUN_000070;
scaffold_1	funannotate	mRNA	346348	346798	.	+	.	ID=C_lini_757_FUN_000070-T1;Parent=C_lini_757_FUN_000070;product=hypothetical protein;
scaffold_1	funannotate	exon	346348	346355	.	+	.	ID=C_lini_757_FUN_000070-T1.exon1;Parent=C_lini_757_FUN_000070-T1;
scaffold_1	funannotate	exon	346395	346470	.	+	.	ID=C_lini_757_FUN_000070-T1.exon2;Parent=C_lini_757_FUN_000070-T1;
scaffold_1	funannotate	exon	346553	346681	.	+	.	ID=C_lini_757_FUN_000070-T1.exon3;Parent=C_lini_757_FUN_000070-T1;
scaffold_1	funannotate	exon	346787	346798	.	+	.	ID=C_lini_757_FUN_000070-T1.exon4;Parent=C_lini_757_FUN_000070-T1;
scaffold_1	funannotate	CDS	346348	346355	.	+	0	ID=C_lini_757_FUN_000070-T1.cds;Parent=C_lini_757_FUN_000070-T1;
scaffold_1	funannotate	CDS	346395	346470	.	+	1	ID=C_lini_757_FUN_000070-T1.cds;Parent=C_lini_757_FUN_000070-T1;
scaffold_1	funannotate	CDS	346553	346681	.	+	0	ID=C_lini_757_FUN_000070-T1.cds;Parent=C_lini_757_FUN_000070-T1;
scaffold_1	funannotate	CDS	346787	346798	.	+	0	ID=C_lini_757_FUN_000070-T1.cds;Parent=C_lini_757_FUN_000070-T1;
scaffold_1	funannotate	gene	349481	352149	.	-	.	ID=C_lini_757_FUN_000071;
scaffold_1	funannotate	mRNA	349481	352149	.	-	.	ID=C_lini_757_FUN_000071-T1;Parent=C_lini_757_FUN_000071;product=hypothetical protein;Dbxref=PFAM:PF00046,PFAM:PF05920;
scaffold_1	funannotate	exon	350565	352149	.	-	.	ID=C_lini_757_FUN_000071-T1.exon1;Parent=C_lini_757_FUN_000071-T1;
scaffold_1	funannotate	exon	349481	350436	.	-	.	ID=C_lini_757_FUN_000071-T1.exon2;Parent=C_lini_757_FUN_000071-T1;
scaffold_1	funannotate	CDS	350565	352149	.	-	0	ID=C_lini_757_FUN_000071-T1.cds;Parent=C_lini_757_FUN_000071-T1;
scaffold_1	funannotate	CDS	349481	350436	.	-	2	ID=C_lini_757_FUN_000071-T1.cds;Parent=C_lini_757_FUN_000071-T1;
scaffold_1	funannotate	gene	353307	355099	.	+	.	ID=C_lini_757_FUN_000072;
scaffold_1	funannotate	mRNA	353307	355099	.	+	.	ID=C_lini_757_FUN_000072-T1;Parent=C_lini_757_FUN_000072;product=hypothetical protein;Dbxref=PFAM:PF07690;
scaffold_1	funannotate	exon	353307	353699	.	+	.	ID=C_lini_757_FUN_000072-T1.exon1;Parent=C_lini_757_FUN_000072-T1;
scaffold_1	funannotate	exon	353790	354251	.	+	.	ID=C_lini_757_FUN_000072-T1.exon2;Parent=C_lini_757_FUN_000072-T1;
scaffold_1	funannotate	exon	354380	354806	.	+	.	ID=C_lini_757_FUN_000072-T1.exon3;Parent=C_lini_757_FUN_000072-T1;
scaffold_1	funannotate	exon	354906	355099	.	+	.	ID=C_lini_757_FUN_000072-T1.exon4;Parent=C_lini_757_FUN_000072-T1;
scaffold_1	funannotate	CDS	353307	353699	.	+	0	ID=C_lini_757_FUN_000072-T1.cds;Parent=C_lini_757_FUN_000072-T1;
scaffold_1	funannotate	CDS	353790	354251	.	+	0	ID=C_lini_757_FUN_000072-T1.cds;Parent=C_lini_757_FUN_000072-T1;
scaffold_1	funannotate	CDS	354380	354806	.	+	0	ID=C_lini_757_FUN_000072-T1.cds;Parent=C_lini_757_FUN_000072-T1;
scaffold_1	funannotate	CDS	354906	355099	.	+	2	ID=C_lini_757_FUN_000072-T1.cds;Parent=C_lini_757_FUN_000072-T1;
scaffold_1	funannotate	gene	355954	356805	.	+	.	ID=C_lini_757_FUN_000073;
scaffold_1	funannotate	mRNA	355954	356805	.	+	.	ID=C_lini_757_FUN_000073-T1;Parent=C_lini_757_FUN_000073;product=hypothetical protein;
scaffold_1	funannotate	exon	355954	356805	.	+	.	ID=C_lini_757_FUN_000073-T1.exon1;Parent=C_lini_757_FUN_000073-T1;
scaffold_1	funannotate	CDS	355954	356805	.	+	0	ID=C_lini_757_FUN_000073-T1.cds;Parent=C_lini_757_FUN_000073-T1;
scaffold_1	funannotate	gene	357179	358792	.	-	.	ID=C_lini_757_FUN_000074;
scaffold_1	funannotate	mRNA	357179	358792	.	-	.	ID=C_lini_757_FUN_000074-T1;Parent=C_lini_757_FUN_000074;product=hypothetical protein;Dbxref=PFAM:PF07690;
scaffold_1	funannotate	exon	357179	358792	.	-	.	ID=C_lini_757_FUN_000074-T1.exon1;Parent=C_lini_757_FUN_000074-T1;
scaffold_1	funannotate	CDS	357179	358792	.	-	0	ID=C_lini_757_FUN_000074-T1.cds;Parent=C_lini_757_FUN_000074-T1;
scaffold_1	funannotate	gene	378625	379797	.	+	.	ID=C_lini_757_FUN_000075;
scaffold_1	funannotate	mRNA	378625	379797	.	+	.	ID=C_lini_757_FUN_000075-T1;Parent=C_lini_757_FUN_000075;product=hypothetical protein;Dbxref=PFAM:PF04828;
scaffold_1	funannotate	exon	378625	378845	.	+	.	ID=C_lini_757_FUN_000075-T1.exon1;Parent=C_lini_757_FUN_000075-T1;
scaffold_1	funannotate	exon	378942	379797	.	+	.	ID=C_lini_757_FUN_000075-T1.exon2;Parent=C_lini_757_FUN_000075-T1;
scaffold_1	funannotate	CDS	378625	378845	.	+	0	ID=C_lini_757_FUN_000075-T1.cds;Parent=C_lini_757_FUN_000075-T1;
scaffold_1	funannotate	CDS	378942	379797	.	+	1	ID=C_lini_757_FUN_000075-T1.cds;Parent=C_lini_757_FUN_000075-T1;
scaffold_1	funannotate	gene	385523	389246	.	+	.	ID=C_lini_757_FUN_000076;Name=KATG2;
scaffold_1	funannotate	mRNA	385523	389246	.	+	.	ID=C_lini_757_FUN_000076-T1;Parent=C_lini_757_FUN_000076;product=Catalase-peroxidase 2;Dbxref=PFAM:PF00141;
scaffold_1	funannotate	exon	385523	385820	.	+	.	ID=C_lini_757_FUN_000076-T1.exon1;Parent=C_lini_757_FUN_000076-T1;
scaffold_1	funannotate	exon	385935	386089	.	+	.	ID=C_lini_757_FUN_000076-T1.exon2;Parent=C_lini_757_FUN_000076-T1;
scaffold_1	funannotate	exon	386553	386625	.	+	.	ID=C_lini_757_FUN_000076-T1.exon3;Parent=C_lini_757_FUN_000076-T1;
scaffold_1	funannotate	exon	386818	387249	.	+	.	ID=C_lini_757_FUN_000076-T1.exon4;Parent=C_lini_757_FUN_000076-T1;
scaffold_1	funannotate	exon	387478	387613	.	+	.	ID=C_lini_757_FUN_000076-T1.exon5;Parent=C_lini_757_FUN_000076-T1;
scaffold_1	funannotate	exon	388004	389246	.	+	.	ID=C_lini_757_FUN_000076-T1.exon6;Parent=C_lini_757_FUN_000076-T1;
scaffold_1	funannotate	CDS	385523	385820	.	+	0	ID=C_lini_757_FUN_000076-T1.cds;Parent=C_lini_757_FUN_000076-T1;
scaffold_1	funannotate	CDS	385935	386089	.	+	2	ID=C_lini_757_FUN_000076-T1.cds;Parent=C_lini_757_FUN_000076-T1;
scaffold_1	funannotate	CDS	386553	386625	.	+	0	ID=C_lini_757_FUN_000076-T1.cds;Parent=C_lini_757_FUN_000076-T1;
scaffold_1	funannotate	CDS	386818	387249	.	+	2	ID=C_lini_757_FUN_000076-T1.cds;Parent=C_lini_757_FUN_000076-T1;
scaffold_1	funannotate	CDS	387478	387613	.	+	2	ID=C_lini_757_FUN_000076-T1.cds;Parent=C_lini_757_FUN_000076-T1;
scaffold_1	funannotate	CDS	388004	389246	.	+	1	ID=C_lini_757_FUN_000076-T1.cds;Parent=C_lini_757_FUN_000076-T1;
scaffold_1	funannotate	gene	393509	394944	.	+	.	ID=C_lini_757_FUN_000077;
scaffold_1	funannotate	mRNA	393509	394944	.	+	.	ID=C_lini_757_FUN_000077-T1;Parent=C_lini_757_FUN_000077;product=hypothetical protein;Dbxref=PFAM:PF07690;
scaffold_1	funannotate	exon	393509	393971	.	+	.	ID=C_lini_757_FUN_000077-T1.exon1;Parent=C_lini_757_FUN_000077-T1;
scaffold_1	funannotate	exon	394028	394944	.	+	.	ID=C_lini_757_FUN_000077-T1.exon2;Parent=C_lini_757_FUN_000077-T1;
scaffold_1	funannotate	CDS	393509	393971	.	+	0	ID=C_lini_757_FUN_000077-T1.cds;Parent=C_lini_757_FUN_000077-T1;
scaffold_1	funannotate	CDS	394028	394944	.	+	2	ID=C_lini_757_FUN_000077-T1.cds;Parent=C_lini_757_FUN_000077-T1;
scaffold_1	funannotate	gene	396306	397368	.	+	.	ID=C_lini_757_FUN_000078;
scaffold_1	funannotate	mRNA	396306	397368	.	+	.	ID=C_lini_757_FUN_000078-T1;Parent=C_lini_757_FUN_000078;product=hypothetical protein;Dbxref=PFAM:PF00106;
scaffold_1	funannotate	exon	396306	396384	.	+	.	ID=C_lini_757_FUN_000078-T1.exon1;Parent=C_lini_757_FUN_000078-T1;
scaffold_1	funannotate	exon	396458	397368	.	+	.	ID=C_lini_757_FUN_000078-T1.exon2;Parent=C_lini_757_FUN_000078-T1;
scaffold_1	funannotate	CDS	396306	396384	.	+	0	ID=C_lini_757_FUN_000078-T1.cds;Parent=C_lini_757_FUN_000078-T1;
scaffold_1	funannotate	CDS	396458	397368	.	+	2	ID=C_lini_757_FUN_000078-T1.cds;Parent=C_lini_757_FUN_000078-T1;
scaffold_1	funannotate	gene	398864	401588	.	+	.	ID=C_lini_757_FUN_000079;
scaffold_1	funannotate	mRNA	398864	401588	.	+	.	ID=C_lini_757_FUN_000079-T1;Parent=C_lini_757_FUN_000079;product=hypothetical protein;Dbxref=PFAM:PF00082,PFAM:PF06280;note=MEROPS:MER0047718;
scaffold_1	funannotate	exon	398864	399608	.	+	.	ID=C_lini_757_FUN_000079-T1.exon1;Parent=C_lini_757_FUN_000079-T1;
scaffold_1	funannotate	exon	399665	400441	.	+	.	ID=C_lini_757_FUN_000079-T1.exon2;Parent=C_lini_757_FUN_000079-T1;
scaffold_1	funannotate	exon	400498	401588	.	+	.	ID=C_lini_757_FUN_000079-T1.exon3;Parent=C_lini_757_FUN_000079-T1;
scaffold_1	funannotate	CDS	398864	399608	.	+	0	ID=C_lini_757_FUN_000079-T1.cds;Parent=C_lini_757_FUN_000079-T1;
scaffold_1	funannotate	CDS	399665	400441	.	+	2	ID=C_lini_757_FUN_000079-T1.cds;Parent=C_lini_757_FUN_000079-T1;
scaffold_1	funannotate	CDS	400498	401588	.	+	2	ID=C_lini_757_FUN_000079-T1.cds;Parent=C_lini_757_FUN_000079-T1;
scaffold_1	funannotate	gene	404699	405547	.	+	.	ID=C_lini_757_FUN_000080;
scaffold_1	funannotate	mRNA	404699	405547	.	+	.	ID=C_lini_757_FUN_000080-T1;Parent=C_lini_757_FUN_000080;product=hypothetical protein;
scaffold_1	funannotate	exon	404699	404704	.	+	.	ID=C_lini_757_FUN_000080-T1.exon1;Parent=C_lini_757_FUN_000080-T1;
scaffold_1	funannotate	exon	404798	405547	.	+	.	ID=C_lini_757_FUN_000080-T1.exon2;Parent=C_lini_757_FUN_000080-T1;
scaffold_1	funannotate	CDS	404699	404704	.	+	0	ID=C_lini_757_FUN_000080-T1.cds;Parent=C_lini_757_FUN_000080-T1;
scaffold_1	funannotate	CDS	404798	405547	.	+	0	ID=C_lini_757_FUN_000080-T1.cds;Parent=C_lini_757_FUN_000080-T1;
scaffold_1	funannotate	gene	405728	407602	.	-	.	ID=C_lini_757_FUN_000081;
scaffold_1	funannotate	mRNA	405728	407602	.	-	.	ID=C_lini_757_FUN_000081-T1;Parent=C_lini_757_FUN_000081;product=hypothetical protein;
scaffold_1	funannotate	exon	405728	407602	.	-	.	ID=C_lini_757_FUN_000081-T1.exon1;Parent=C_lini_757_FUN_000081-T1;
scaffold_1	funannotate	CDS	405728	407602	.	-	0	ID=C_lini_757_FUN_000081-T1.cds;Parent=C_lini_757_FUN_000081-T1;
scaffold_1	funannotate	gene	409596	411062	.	+	.	ID=C_lini_757_FUN_000082;
scaffold_1	funannotate	mRNA	409596	411062	.	+	.	ID=C_lini_757_FUN_000082-T1;Parent=C_lini_757_FUN_000082;product=hypothetical protein;
scaffold_1	funannotate	exon	409596	411062	.	+	.	ID=C_lini_757_FUN_000082-T1.exon1;Parent=C_lini_757_FUN_000082-T1;
scaffold_1	funannotate	CDS	409596	411062	.	+	0	ID=C_lini_757_FUN_000082-T1.cds;Parent=C_lini_757_FUN_000082-T1;
scaffold_1	funannotate	gene	422482	423735	.	-	.	ID=C_lini_757_FUN_000083;
scaffold_1	funannotate	mRNA	422482	423735	.	-	.	ID=C_lini_757_FUN_000083-T1;Parent=C_lini_757_FUN_000083;product=hypothetical protein;
scaffold_1	funannotate	exon	423554	423735	.	-	.	ID=C_lini_757_FUN_000083-T1.exon1;Parent=C_lini_757_FUN_000083-T1;
scaffold_1	funannotate	exon	423400	423464	.	-	.	ID=C_lini_757_FUN_000083-T1.exon2;Parent=C_lini_757_FUN_000083-T1;
scaffold_1	funannotate	exon	423201	423299	.	-	.	ID=C_lini_757_FUN_000083-T1.exon3;Parent=C_lini_757_FUN_000083-T1;
scaffold_1	funannotate	exon	422482	423122	.	-	.	ID=C_lini_757_FUN_000083-T1.exon4;Parent=C_lini_757_FUN_000083-T1;
scaffold_1	funannotate	CDS	423554	423735	.	-	0	ID=C_lini_757_FUN_000083-T1.cds;Parent=C_lini_757_FUN_000083-T1;
scaffold_1	funannotate	CDS	423400	423464	.	-	1	ID=C_lini_757_FUN_000083-T1.cds;Parent=C_lini_757_FUN_000083-T1;
scaffold_1	funannotate	CDS	423201	423299	.	-	2	ID=C_lini_757_FUN_000083-T1.cds;Parent=C_lini_757_FUN_000083-T1;
scaffold_1	funannotate	CDS	422482	423122	.	-	2	ID=C_lini_757_FUN_000083-T1.cds;Parent=C_lini_757_FUN_000083-T1;
scaffold_1	funannotate	gene	428316	430123	.	-	.	ID=C_lini_757_FUN_000084;
scaffold_1	funannotate	mRNA	428316	430123	.	-	.	ID=C_lini_757_FUN_000084-T1;Parent=C_lini_757_FUN_000084;product=hypothetical protein;Dbxref=PFAM:PF08031,PFAM:PF01565;
scaffold_1	funannotate	exon	429717	430123	.	-	.	ID=C_lini_757_FUN_000084-T1.exon1;Parent=C_lini_757_FUN_000084-T1;
scaffold_1	funannotate	exon	429549	429577	.	-	.	ID=C_lini_757_FUN_000084-T1.exon2;Parent=C_lini_757_FUN_000084-T1;
scaffold_1	funannotate	exon	429375	429481	.	-	.	ID=C_lini_757_FUN_000084-T1.exon3;Parent=C_lini_757_FUN_000084-T1;
scaffold_1	funannotate	exon	429194	429319	.	-	.	ID=C_lini_757_FUN_000084-T1.exon4;Parent=C_lini_757_FUN_000084-T1;
scaffold_1	funannotate	exon	428316	429137	.	-	.	ID=C_lini_757_FUN_000084-T1.exon5;Parent=C_lini_757_FUN_000084-T1;
scaffold_1	funannotate	CDS	429717	430123	.	-	0	ID=C_lini_757_FUN_000084-T1.cds;Parent=C_lini_757_FUN_000084-T1;
scaffold_1	funannotate	CDS	429549	429577	.	-	1	ID=C_lini_757_FUN_000084-T1.cds;Parent=C_lini_757_FUN_000084-T1;
scaffold_1	funannotate	CDS	429375	429481	.	-	2	ID=C_lini_757_FUN_000084-T1.cds;Parent=C_lini_757_FUN_000084-T1;
scaffold_1	funannotate	CDS	429194	429319	.	-	0	ID=C_lini_757_FUN_000084-T1.cds;Parent=C_lini_757_FUN_000084-T1;
scaffold_1	funannotate	CDS	428316	429137	.	-	0	ID=C_lini_757_FUN_000084-T1.cds;Parent=C_lini_757_FUN_000084-T1;
scaffold_1	funannotate	gene	431793	434176	.	-	.	ID=C_lini_757_FUN_000085;
scaffold_1	funannotate	mRNA	431793	434176	.	-	.	ID=C_lini_757_FUN_000085-T1;Parent=C_lini_757_FUN_000085;product=hypothetical protein;Dbxref=PFAM:PF11374;
scaffold_1	funannotate	exon	432071	434176	.	-	.	ID=C_lini_757_FUN_000085-T1.exon1;Parent=C_lini_757_FUN_000085-T1;
scaffold_1	funannotate	exon	431793	432047	.	-	.	ID=C_lini_757_FUN_000085-T1.exon2;Parent=C_lini_757_FUN_000085-T1;
scaffold_1	funannotate	CDS	432071	434176	.	-	0	ID=C_lini_757_FUN_000085-T1.cds;Parent=C_lini_757_FUN_000085-T1;
scaffold_1	funannotate	CDS	431793	432047	.	-	0	ID=C_lini_757_FUN_000085-T1.cds;Parent=C_lini_757_FUN_000085-T1;
scaffold_1	funannotate	gene	434946	436016	.	-	.	ID=C_lini_757_FUN_000086;
scaffold_1	funannotate	mRNA	434946	436016	.	-	.	ID=C_lini_757_FUN_000086-T1;Parent=C_lini_757_FUN_000086;product=hypothetical protein;Dbxref=PFAM:PF12697;note=MEROPS:MER0017177;
scaffold_1	funannotate	exon	434946	436016	.	-	.	ID=C_lini_757_FUN_000086-T1.exon1;Parent=C_lini_757_FUN_000086-T1;
scaffold_1	funannotate	CDS	434946	436016	.	-	0	ID=C_lini_757_FUN_000086-T1.cds;Parent=C_lini_757_FUN_000086-T1;
scaffold_1	funannotate	gene	436661	438717	.	-	.	ID=C_lini_757_FUN_000087;
scaffold_1	funannotate	mRNA	436661	438717	.	-	.	ID=C_lini_757_FUN_000087-T1;Parent=C_lini_757_FUN_000087;product=hypothetical protein;Dbxref=PFAM:PF07690;
scaffold_1	funannotate	exon	438523	438717	.	-	.	ID=C_lini_757_FUN_000087-T1.exon1;Parent=C_lini_757_FUN_000087-T1;
scaffold_1	funannotate	exon	438321	438465	.	-	.	ID=C_lini_757_FUN_000087-T1.exon2;Parent=C_lini_757_FUN_000087-T1;
scaffold_1	funannotate	exon	438057	438234	.	-	.	ID=C_lini_757_FUN_000087-T1.exon3;Parent=C_lini_757_FUN_000087-T1;
scaffold_1	funannotate	exon	437611	437802	.	-	.	ID=C_lini_757_FUN_000087-T1.exon4;Parent=C_lini_757_FUN_000087-T1;
scaffold_1	funannotate	exon	436661	437531	.	-	.	ID=C_lini_757_FUN_000087-T1.exon5;Parent=C_lini_757_FUN_000087-T1;
scaffold_1	funannotate	CDS	438523	438717	.	-	0	ID=C_lini_757_FUN_000087-T1.cds;Parent=C_lini_757_FUN_000087-T1;
scaffold_1	funannotate	CDS	438321	438465	.	-	0	ID=C_lini_757_FUN_000087-T1.cds;Parent=C_lini_757_FUN_000087-T1;
scaffold_1	funannotate	CDS	438057	438234	.	-	2	ID=C_lini_757_FUN_000087-T1.cds;Parent=C_lini_757_FUN_000087-T1;
scaffold_1	funannotate	CDS	437611	437802	.	-	1	ID=C_lini_757_FUN_000087-T1.cds;Parent=C_lini_757_FUN_000087-T1;
scaffold_1	funannotate	CDS	436661	437531	.	-	1	ID=C_lini_757_FUN_000087-T1.cds;Parent=C_lini_757_FUN_000087-T1;
scaffold_1	funannotate	gene	441450	442133	.	+	.	ID=C_lini_757_FUN_000088;
scaffold_1	funannotate	mRNA	441450	442133	.	+	.	ID=C_lini_757_FUN_000088-T1;Parent=C_lini_757_FUN_000088;product=hypothetical protein;Dbxref=PFAM:PF00069,PFAM:PF07714;
scaffold_1	funannotate	exon	441450	442133	.	+	.	ID=C_lini_757_FUN_000088-T1.exon1;Parent=C_lini_757_FUN_000088-T1;
scaffold_1	funannotate	CDS	441450	442133	.	+	0	ID=C_lini_757_FUN_000088-T1.cds;Parent=C_lini_757_FUN_000088-T1;
scaffold_1	funannotate	gene	442334	443220	.	+	.	ID=C_lini_757_FUN_000089;Name=CABA1;
scaffold_1	funannotate	mRNA	442334	443220	.	+	.	ID=C_lini_757_FUN_000089-T1;Parent=C_lini_757_FUN_000089;product=Cytochrome P450 monooxygenase aba1;
scaffold_1	funannotate	exon	442334	442337	.	+	.	ID=C_lini_757_FUN_000089-T1.exon1;Parent=C_lini_757_FUN_000089-T1;
scaffold_1	funannotate	exon	442648	442769	.	+	.	ID=C_lini_757_FUN_000089-T1.exon2;Parent=C_lini_757_FUN_000089-T1;
scaffold_1	funannotate	exon	442784	443047	.	+	.	ID=C_lini_757_FUN_000089-T1.exon3;Parent=C_lini_757_FUN_000089-T1;
scaffold_1	funannotate	exon	443110	443220	.	+	.	ID=C_lini_757_FUN_000089-T1.exon4;Parent=C_lini_757_FUN_000089-T1;
scaffold_1	funannotate	CDS	442334	442337	.	+	0	ID=C_lini_757_FUN_000089-T1.cds;Parent=C_lini_757_FUN_000089-T1;
scaffold_1	funannotate	CDS	442648	442769	.	+	2	ID=C_lini_757_FUN_000089-T1.cds;Parent=C_lini_757_FUN_000089-T1;
scaffold_1	funannotate	CDS	442784	443047	.	+	0	ID=C_lini_757_FUN_000089-T1.cds;Parent=C_lini_757_FUN_000089-T1;
scaffold_1	funannotate	CDS	443110	443220	.	+	0	ID=C_lini_757_FUN_000089-T1.cds;Parent=C_lini_757_FUN_000089-T1;
scaffold_1	funannotate	gene	445213	446756	.	+	.	ID=C_lini_757_FUN_000090;Name=ABA3;
scaffold_1	funannotate	mRNA	445213	446756	.	+	.	ID=C_lini_757_FUN_000090-T1;Parent=C_lini_757_FUN_000090;product=Molybdenum cofactor sulfurase;
scaffold_1	funannotate	exon	445213	445983	.	+	.	ID=C_lini_757_FUN_000090-T1.exon1;Parent=C_lini_757_FUN_000090-T1;
scaffold_1	funannotate	exon	446070	446756	.	+	.	ID=C_lini_757_FUN_000090-T1.exon2;Parent=C_lini_757_FUN_000090-T1;
scaffold_1	funannotate	CDS	445213	445983	.	+	0	ID=C_lini_757_FUN_000090-T1.cds;Parent=C_lini_757_FUN_000090-T1;
scaffold_1	funannotate	CDS	446070	446756	.	+	0	ID=C_lini_757_FUN_000090-T1.cds;Parent=C_lini_757_FUN_000090-T1;
scaffold_1	funannotate	gene	449621	450038	.	+	.	ID=C_lini_757_FUN_000091;
scaffold_1	funannotate	mRNA	449621	450038	.	+	.	ID=C_lini_757_FUN_000091-T1;Parent=C_lini_757_FUN_000091;product=hypothetical protein;
scaffold_1	funannotate	exon	449621	449809	.	+	.	ID=C_lini_757_FUN_000091-T1.exon1;Parent=C_lini_757_FUN_000091-T1;
scaffold_1	funannotate	exon	449838	450038	.	+	.	ID=C_lini_757_FUN_000091-T1.exon2;Parent=C_lini_757_FUN_000091-T1;
scaffold_1	funannotate	CDS	449621	449809	.	+	0	ID=C_lini_757_FUN_000091-T1.cds;Parent=C_lini_757_FUN_000091-T1;
scaffold_1	funannotate	CDS	449838	450038	.	+	0	ID=C_lini_757_FUN_000091-T1.cds;Parent=C_lini_757_FUN_000091-T1;
scaffold_1	funannotate	gene	451918	455520	.	+	.	ID=C_lini_757_FUN_000092;
scaffold_1	funannotate	mRNA	451918	455520	.	+	.	ID=C_lini_757_FUN_000092-T1;Parent=C_lini_757_FUN_000092;product=hypothetical protein;Dbxref=PFAM:PF13515,PFAM:PF10337;
scaffold_1	funannotate	exon	451918	455520	.	+	.	ID=C_lini_757_FUN_000092-T1.exon1;Parent=C_lini_757_FUN_000092-T1;
scaffold_1	funannotate	CDS	451918	455520	.	+	0	ID=C_lini_757_FUN_000092-T1.cds;Parent=C_lini_757_FUN_000092-T1;
scaffold_1	funannotate	gene	457359	459423	.	-	.	ID=C_lini_757_FUN_000093;
scaffold_1	funannotate	mRNA	457359	459423	.	-	.	ID=C_lini_757_FUN_000093-T1;Parent=C_lini_757_FUN_000093;product=hypothetical protein;Dbxref=PFAM:PF06985;
scaffold_1	funannotate	exon	459087	459423	.	-	.	ID=C_lini_757_FUN_000093-T1.exon1;Parent=C_lini_757_FUN_000093-T1;
scaffold_1	funannotate	exon	457359	459010	.	-	.	ID=C_lini_757_FUN_000093-T1.exon2;Parent=C_lini_757_FUN_000093-T1;
scaffold_1	funannotate	CDS	459087	459423	.	-	0	ID=C_lini_757_FUN_000093-T1.cds;Parent=C_lini_757_FUN_000093-T1;
scaffold_1	funannotate	CDS	457359	459010	.	-	2	ID=C_lini_757_FUN_000093-T1.cds;Parent=C_lini_757_FUN_000093-T1;
scaffold_1	funannotate	gene	460510	462534	.	-	.	ID=C_lini_757_FUN_000094;
scaffold_1	funannotate	mRNA	460510	462534	.	-	.	ID=C_lini_757_FUN_000094-T1;Parent=C_lini_757_FUN_000094;product=hypothetical protein;
scaffold_1	funannotate	exon	460510	462534	.	-	.	ID=C_lini_757_FUN_000094-T1.exon1;Parent=C_lini_757_FUN_000094-T1;
scaffold_1	funannotate	CDS	460510	462534	.	-	0	ID=C_lini_757_FUN_000094-T1.cds;Parent=C_lini_757_FUN_000094-T1;
scaffold_1	funannotate	gene	467457	469160	.	+	.	ID=C_lini_757_FUN_000095;
scaffold_1	funannotate	mRNA	467457	469160	.	+	.	ID=C_lini_757_FUN_000095-T1;Parent=C_lini_757_FUN_000095;product=hypothetical protein;
scaffold_1	funannotate	exon	467457	469160	.	+	.	ID=C_lini_757_FUN_000095-T1.exon1;Parent=C_lini_757_FUN_000095-T1;
scaffold_1	funannotate	CDS	467457	469160	.	+	0	ID=C_lini_757_FUN_000095-T1.cds;Parent=C_lini_757_FUN_000095-T1;
scaffold_1	funannotate	gene	469771	471122	.	-	.	ID=C_lini_757_FUN_000096;
scaffold_1	funannotate	mRNA	469771	471122	.	-	.	ID=C_lini_757_FUN_000096-T1;Parent=C_lini_757_FUN_000096;product=hypothetical protein;Dbxref=PFAM:PF00795;
scaffold_1	funannotate	exon	471052	471122	.	-	.	ID=C_lini_757_FUN_000096-T1.exon1;Parent=C_lini_757_FUN_000096-T1;
scaffold_1	funannotate	exon	470538	470913	.	-	.	ID=C_lini_757_FUN_000096-T1.exon2;Parent=C_lini_757_FUN_000096-T1;
scaffold_1	funannotate	exon	469771	470409	.	-	.	ID=C_lini_757_FUN_000096-T1.exon3;Parent=C_lini_757_FUN_000096-T1;
scaffold_1	funannotate	CDS	471052	471122	.	-	0	ID=C_lini_757_FUN_000096-T1.cds;Parent=C_lini_757_FUN_000096-T1;
scaffold_1	funannotate	CDS	470538	470913	.	-	1	ID=C_lini_757_FUN_000096-T1.cds;Parent=C_lini_757_FUN_000096-T1;
scaffold_1	funannotate	CDS	469771	470409	.	-	0	ID=C_lini_757_FUN_000096-T1.cds;Parent=C_lini_757_FUN_000096-T1;
scaffold_1	funannotate	gene	472122	473638	.	+	.	ID=C_lini_757_FUN_000097;
scaffold_1	funannotate	mRNA	472122	473638	.	+	.	ID=C_lini_757_FUN_000097-T1;Parent=C_lini_757_FUN_000097;product=hypothetical protein;Dbxref=PFAM:PF07690,PFAM:PF00083;
scaffold_1	funannotate	exon	472122	472143	.	+	.	ID=C_lini_757_FUN_000097-T1.exon1;Parent=C_lini_757_FUN_000097-T1;
scaffold_1	funannotate	exon	472256	473362	.	+	.	ID=C_lini_757_FUN_000097-T1.exon2;Parent=C_lini_757_FUN_000097-T1;
scaffold_1	funannotate	exon	473445	473638	.	+	.	ID=C_lini_757_FUN_000097-T1.exon3;Parent=C_lini_757_FUN_000097-T1;
scaffold_1	funannotate	CDS	472122	472143	.	+	0	ID=C_lini_757_FUN_000097-T1.cds;Parent=C_lini_757_FUN_000097-T1;
scaffold_1	funannotate	CDS	472256	473362	.	+	2	ID=C_lini_757_FUN_000097-T1.cds;Parent=C_lini_757_FUN_000097-T1;
scaffold_1	funannotate	CDS	473445	473638	.	+	2	ID=C_lini_757_FUN_000097-T1.cds;Parent=C_lini_757_FUN_000097-T1;
scaffold_1	funannotate	gene	475850	476396	.	+	.	ID=C_lini_757_FUN_000098;
scaffold_1	funannotate	mRNA	475850	476396	.	+	.	ID=C_lini_757_FUN_000098-T1;Parent=C_lini_757_FUN_000098;product=hypothetical protein;
scaffold_1	funannotate	exon	475850	475927	.	+	.	ID=C_lini_757_FUN_000098-T1.exon1;Parent=C_lini_757_FUN_000098-T1;
scaffold_1	funannotate	exon	476097	476396	.	+	.	ID=C_lini_757_FUN_000098-T1.exon2;Parent=C_lini_757_FUN_000098-T1;
scaffold_1	funannotate	CDS	475850	475927	.	+	0	ID=C_lini_757_FUN_000098-T1.cds;Parent=C_lini_757_FUN_000098-T1;
scaffold_1	funannotate	CDS	476097	476396	.	+	0	ID=C_lini_757_FUN_000098-T1.cds;Parent=C_lini_757_FUN_000098-T1;
scaffold_1	funannotate	gene	481183	484433	.	-	.	ID=C_lini_757_FUN_000099;Name=HIR1;
scaffold_1	funannotate	mRNA	481183	484433	.	-	.	ID=C_lini_757_FUN_000099-T1;Parent=C_lini_757_FUN_000099;product=HIR complex subunit;Dbxref=PFAM:PF09453,PFAM:PF00400,PFAM:PF07569;note=BUSCO:EOG09260U6R;
scaffold_1	funannotate	exon	484106	484433	.	-	.	ID=C_lini_757_FUN_000099-T1.exon1;Parent=C_lini_757_FUN_000099-T1;
scaffold_1	funannotate	exon	481336	484038	.	-	.	ID=C_lini_757_FUN_000099-T1.exon2;Parent=C_lini_757_FUN_000099-T1;
scaffold_1	funannotate	exon	481183	481277	.	-	.	ID=C_lini_757_FUN_000099-T1.exon3;Parent=C_lini_757_FUN_000099-T1;
scaffold_1	funannotate	CDS	484106	484433	.	-	0	ID=C_lini_757_FUN_000099-T1.cds;Parent=C_lini_757_FUN_000099-T1;
scaffold_1	funannotate	CDS	481336	484038	.	-	2	ID=C_lini_757_FUN_000099-T1.cds;Parent=C_lini_757_FUN_000099-T1;
scaffold_1	funannotate	CDS	481183	481277	.	-	2	ID=C_lini_757_FUN_000099-T1.cds;Parent=C_lini_757_FUN_000099-T1;
scaffold_1	funannotate	gene	488096	488560	.	+	.	ID=C_lini_757_FUN_000100;
scaffold_1	funannotate	mRNA	488096	488560	.	+	.	ID=C_lini_757_FUN_000100-T1;Parent=C_lini_757_FUN_000100;product=hypothetical protein;Dbxref=PFAM:PF00545;
scaffold_1	funannotate	exon	488096	488375	.	+	.	ID=C_lini_757_FUN_000100-T1.exon1;Parent=C_lini_757_FUN_000100-T1;
scaffold_1	funannotate	exon	488448	488560	.	+	.	ID=C_lini_757_FUN_000100-T1.exon2;Parent=C_lini_757_FUN_000100-T1;
scaffold_1	funannotate	CDS	488096	488375	.	+	0	ID=C_lini_757_FUN_000100-T1.cds;Parent=C_lini_757_FUN_000100-T1;
scaffold_1	funannotate	CDS	488448	488560	.	+	2	ID=C_lini_757_FUN_000100-T1.cds;Parent=C_lini_757_FUN_000100-T1;
scaffold_1	funannotate	gene	489830	490804	.	+	.	ID=C_lini_757_FUN_000101;
scaffold_1	funannotate	mRNA	489830	490804	.	+	.	ID=C_lini_757_FUN_000101-T1;Parent=C_lini_757_FUN_000101;product=hypothetical protein;Dbxref=PFAM:PF00248;
scaffold_1	funannotate	exon	489830	490429	.	+	.	ID=C_lini_757_FUN_000101-T1.exon1;Parent=C_lini_757_FUN_000101-T1;
scaffold_1	funannotate	exon	490499	490804	.	+	.	ID=C_lini_757_FUN_000101-T1.exon2;Parent=C_lini_757_FUN_000101-T1;
scaffold_1	funannotate	CDS	489830	490429	.	+	0	ID=C_lini_757_FUN_000101-T1.cds;Parent=C_lini_757_FUN_000101-T1;
scaffold_1	funannotate	CDS	490499	490804	.	+	0	ID=C_lini_757_FUN_000101-T1.cds;Parent=C_lini_757_FUN_000101-T1;
scaffold_1	funannotate	gene	491152	493357	.	-	.	ID=C_lini_757_FUN_000102;
scaffold_1	funannotate	mRNA	491152	493357	.	-	.	ID=C_lini_757_FUN_000102-T1;Parent=C_lini_757_FUN_000102;product=hypothetical protein;Dbxref=PFAM:PF07690;
scaffold_1	funannotate	exon	493201	493357	.	-	.	ID=C_lini_757_FUN_000102-T1.exon1;Parent=C_lini_757_FUN_000102-T1;
scaffold_1	funannotate	exon	493025	493147	.	-	.	ID=C_lini_757_FUN_000102-T1.exon2;Parent=C_lini_757_FUN_000102-T1;
scaffold_1	funannotate	exon	492854	492969	.	-	.	ID=C_lini_757_FUN_000102-T1.exon3;Parent=C_lini_757_FUN_000102-T1;
scaffold_1	funannotate	exon	492686	492792	.	-	.	ID=C_lini_757_FUN_000102-T1.exon4;Parent=C_lini_757_FUN_000102-T1;
scaffold_1	funannotate	exon	492376	492579	.	-	.	ID=C_lini_757_FUN_000102-T1.exon5;Parent=C_lini_757_FUN_000102-T1;
scaffold_1	funannotate	exon	492051	492175	.	-	.	ID=C_lini_757_FUN_000102-T1.exon6;Parent=C_lini_757_FUN_000102-T1;
scaffold_1	funannotate	exon	491948	491998	.	-	.	ID=C_lini_757_FUN_000102-T1.exon7;Parent=C_lini_757_FUN_000102-T1;
scaffold_1	funannotate	exon	491802	491884	.	-	.	ID=C_lini_757_FUN_000102-T1.exon8;Parent=C_lini_757_FUN_000102-T1;
scaffold_1	funannotate	exon	491570	491747	.	-	.	ID=C_lini_757_FUN_000102-T1.exon9;Parent=C_lini_757_FUN_000102-T1;
scaffold_1	funannotate	exon	491403	491503	.	-	.	ID=C_lini_757_FUN_000102-T1.exon10;Parent=C_lini_757_FUN_000102-T1;
scaffold_1	funannotate	exon	491152	491340	.	-	.	ID=C_lini_757_FUN_000102-T1.exon11;Parent=C_lini_757_FUN_000102-T1;
scaffold_1	funannotate	CDS	493201	493357	.	-	0	ID=C_lini_757_FUN_000102-T1.cds;Parent=C_lini_757_FUN_000102-T1;
scaffold_1	funannotate	CDS	493025	493147	.	-	2	ID=C_lini_757_FUN_000102-T1.cds;Parent=C_lini_757_FUN_000102-T1;
scaffold_1	funannotate	CDS	492854	492969	.	-	2	ID=C_lini_757_FUN_000102-T1.cds;Parent=C_lini_757_FUN_000102-T1;
scaffold_1	funannotate	CDS	492686	492792	.	-	0	ID=C_lini_757_FUN_000102-T1.cds;Parent=C_lini_757_FUN_000102-T1;
scaffold_1	funannotate	CDS	492376	492579	.	-	1	ID=C_lini_757_FUN_000102-T1.cds;Parent=C_lini_757_FUN_000102-T1;
scaffold_1	funannotate	CDS	492051	492175	.	-	1	ID=C_lini_757_FUN_000102-T1.cds;Parent=C_lini_757_FUN_000102-T1;
scaffold_1	funannotate	CDS	491948	491998	.	-	2	ID=C_lini_757_FUN_000102-T1.cds;Parent=C_lini_757_FUN_000102-T1;
scaffold_1	funannotate	CDS	491802	491884	.	-	2	ID=C_lini_757_FUN_000102-T1.cds;Parent=C_lini_757_FUN_000102-T1;
scaffold_1	funannotate	CDS	491570	491747	.	-	0	ID=C_lini_757_FUN_000102-T1.cds;Parent=C_lini_757_FUN_000102-T1;
scaffold_1	funannotate	CDS	491403	491503	.	-	2	ID=C_lini_757_FUN_000102-T1.cds;Parent=C_lini_757_FUN_000102-T1;
scaffold_1	funannotate	CDS	491152	491340	.	-	0	ID=C_lini_757_FUN_000102-T1.cds;Parent=C_lini_757_FUN_000102-T1;
scaffold_1	funannotate	gene	494440	496952	.	-	.	ID=C_lini_757_FUN_000103;
scaffold_1	funannotate	mRNA	494440	496952	.	-	.	ID=C_lini_757_FUN_000103-T1;Parent=C_lini_757_FUN_000103;product=hypothetical protein;Dbxref=PFAM:PF03169;
scaffold_1	funannotate	exon	496662	496952	.	-	.	ID=C_lini_757_FUN_000103-T1.exon1;Parent=C_lini_757_FUN_000103-T1;
scaffold_1	funannotate	exon	495642	496585	.	-	.	ID=C_lini_757_FUN_000103-T1.exon2;Parent=C_lini_757_FUN_000103-T1;
scaffold_1	funannotate	exon	494630	495588	.	-	.	ID=C_lini_757_FUN_000103-T1.exon3;Parent=C_lini_757_FUN_000103-T1;
scaffold_1	funannotate	exon	494440	494570	.	-	.	ID=C_lini_757_FUN_000103-T1.exon4;Parent=C_lini_757_FUN_000103-T1;
scaffold_1	funannotate	CDS	496662	496952	.	-	0	ID=C_lini_757_FUN_000103-T1.cds;Parent=C_lini_757_FUN_000103-T1;
scaffold_1	funannotate	CDS	495642	496585	.	-	0	ID=C_lini_757_FUN_000103-T1.cds;Parent=C_lini_757_FUN_000103-T1;
scaffold_1	funannotate	CDS	494630	495588	.	-	1	ID=C_lini_757_FUN_000103-T1.cds;Parent=C_lini_757_FUN_000103-T1;
scaffold_1	funannotate	CDS	494440	494570	.	-	2	ID=C_lini_757_FUN_000103-T1.cds;Parent=C_lini_757_FUN_000103-T1;
scaffold_1	funannotate	gene	499889	502445	.	+	.	ID=C_lini_757_FUN_000104;
scaffold_1	funannotate	mRNA	499889	502445	.	+	.	ID=C_lini_757_FUN_000104-T1;Parent=C_lini_757_FUN_000104;product=hypothetical protein;
scaffold_1	funannotate	exon	499889	499946	.	+	.	ID=C_lini_757_FUN_000104-T1.exon1;Parent=C_lini_757_FUN_000104-T1;
scaffold_1	funannotate	exon	500006	500081	.	+	.	ID=C_lini_757_FUN_000104-T1.exon2;Parent=C_lini_757_FUN_000104-T1;
scaffold_1	funannotate	exon	500129	502445	.	+	.	ID=C_lini_757_FUN_000104-T1.exon3;Parent=C_lini_757_FUN_000104-T1;
scaffold_1	funannotate	CDS	499889	499946	.	+	0	ID=C_lini_757_FUN_000104-T1.cds;Parent=C_lini_757_FUN_000104-T1;
scaffold_1	funannotate	CDS	500006	500081	.	+	2	ID=C_lini_757_FUN_000104-T1.cds;Parent=C_lini_757_FUN_000104-T1;
scaffold_1	funannotate	CDS	500129	502445	.	+	1	ID=C_lini_757_FUN_000104-T1.cds;Parent=C_lini_757_FUN_000104-T1;
scaffold_1	funannotate	gene	502617	503888	.	-	.	ID=C_lini_757_FUN_000105;
scaffold_1	funannotate	mRNA	502617	503888	.	-	.	ID=C_lini_757_FUN_000105-T1;Parent=C_lini_757_FUN_000105;product=hypothetical protein;Dbxref=PFAM:PF00107,PFAM:PF08240,PFAM:PF13602;
scaffold_1	funannotate	exon	503744	503888	.	-	.	ID=C_lini_757_FUN_000105-T1.exon1;Parent=C_lini_757_FUN_000105-T1;
scaffold_1	funannotate	exon	503551	503685	.	-	.	ID=C_lini_757_FUN_000105-T1.exon2;Parent=C_lini_757_FUN_000105-T1;
scaffold_1	funannotate	exon	503285	503494	.	-	.	ID=C_lini_757_FUN_000105-T1.exon3;Parent=C_lini_757_FUN_000105-T1;
scaffold_1	funannotate	exon	502855	503225	.	-	.	ID=C_lini_757_FUN_000105-T1.exon4;Parent=C_lini_757_FUN_000105-T1;
scaffold_1	funannotate	exon	502617	502802	.	-	.	ID=C_lini_757_FUN_000105-T1.exon5;Parent=C_lini_757_FUN_000105-T1;
scaffold_1	funannotate	CDS	503744	503888	.	-	0	ID=C_lini_757_FUN_000105-T1.cds;Parent=C_lini_757_FUN_000105-T1;
scaffold_1	funannotate	CDS	503551	503685	.	-	2	ID=C_lini_757_FUN_000105-T1.cds;Parent=C_lini_757_FUN_000105-T1;
scaffold_1	funannotate	CDS	503285	503494	.	-	2	ID=C_lini_757_FUN_000105-T1.cds;Parent=C_lini_757_FUN_000105-T1;
scaffold_1	funannotate	CDS	502855	503225	.	-	2	ID=C_lini_757_FUN_000105-T1.cds;Parent=C_lini_757_FUN_000105-T1;
scaffold_1	funannotate	CDS	502617	502802	.	-	0	ID=C_lini_757_FUN_000105-T1.cds;Parent=C_lini_757_FUN_000105-T1;
scaffold_1	funannotate	gene	512194	512984	.	-	.	ID=C_lini_757_FUN_000106;
scaffold_1	funannotate	mRNA	512194	512984	.	-	.	ID=C_lini_757_FUN_000106-T1;Parent=C_lini_757_FUN_000106;product=hypothetical protein;
scaffold_1	funannotate	exon	512978	512984	.	-	.	ID=C_lini_757_FUN_000106-T1.exon1;Parent=C_lini_757_FUN_000106-T1;
scaffold_1	funannotate	exon	512194	512642	.	-	.	ID=C_lini_757_FUN_000106-T1.exon2;Parent=C_lini_757_FUN_000106-T1;
scaffold_1	funannotate	CDS	512978	512984	.	-	0	ID=C_lini_757_FUN_000106-T1.cds;Parent=C_lini_757_FUN_000106-T1;
scaffold_1	funannotate	CDS	512194	512642	.	-	2	ID=C_lini_757_FUN_000106-T1.cds;Parent=C_lini_757_FUN_000106-T1;
scaffold_1	funannotate	gene	516404	517076	.	-	.	ID=C_lini_757_FUN_000107;
scaffold_1	funannotate	mRNA	516404	517076	.	-	.	ID=C_lini_757_FUN_000107-T1;Parent=C_lini_757_FUN_000107;product=hypothetical protein;
scaffold_1	funannotate	exon	516508	517076	.	-	.	ID=C_lini_757_FUN_000107-T1.exon1;Parent=C_lini_757_FUN_000107-T1;
scaffold_1	funannotate	exon	516404	516446	.	-	.	ID=C_lini_757_FUN_000107-T1.exon2;Parent=C_lini_757_FUN_000107-T1;
scaffold_1	funannotate	CDS	516508	517076	.	-	0	ID=C_lini_757_FUN_000107-T1.cds;Parent=C_lini_757_FUN_000107-T1;
scaffold_1	funannotate	CDS	516404	516446	.	-	1	ID=C_lini_757_FUN_000107-T1.cds;Parent=C_lini_757_FUN_000107-T1;
scaffold_1	funannotate	gene	518140	519917	.	-	.	ID=C_lini_757_FUN_000108;
scaffold_1	funannotate	mRNA	518140	519917	.	-	.	ID=C_lini_757_FUN_000108-T1;Parent=C_lini_757_FUN_000108;product=hypothetical protein;Dbxref=PFAM:PF00206,PFAM:PF10397;note=BUSCO:EOG09261VD2;
scaffold_1	funannotate	exon	519573	519917	.	-	.	ID=C_lini_757_FUN_000108-T1.exon1;Parent=C_lini_757_FUN_000108-T1;
scaffold_1	funannotate	exon	519317	519476	.	-	.	ID=C_lini_757_FUN_000108-T1.exon2;Parent=C_lini_757_FUN_000108-T1;
scaffold_1	funannotate	exon	519079	519165	.	-	.	ID=C_lini_757_FUN_000108-T1.exon3;Parent=C_lini_757_FUN_000108-T1;
scaffold_1	funannotate	exon	518140	519017	.	-	.	ID=C_lini_757_FUN_000108-T1.exon4;Parent=C_lini_757_FUN_000108-T1;
scaffold_1	funannotate	CDS	519573	519917	.	-	0	ID=C_lini_757_FUN_000108-T1.cds;Parent=C_lini_757_FUN_000108-T1;
scaffold_1	funannotate	CDS	519317	519476	.	-	0	ID=C_lini_757_FUN_000108-T1.cds;Parent=C_lini_757_FUN_000108-T1;
scaffold_1	funannotate	CDS	519079	519165	.	-	2	ID=C_lini_757_FUN_000108-T1.cds;Parent=C_lini_757_FUN_000108-T1;
scaffold_1	funannotate	CDS	518140	519017	.	-	2	ID=C_lini_757_FUN_000108-T1.cds;Parent=C_lini_757_FUN_000108-T1;
scaffold_1	funannotate	gene	520569	521673	.	+	.	ID=C_lini_757_FUN_000109;
scaffold_1	funannotate	mRNA	520569	521673	.	+	.	ID=C_lini_757_FUN_000109-T1;Parent=C_lini_757_FUN_000109;product=hypothetical protein;
scaffold_1	funannotate	exon	520569	521008	.	+	.	ID=C_lini_757_FUN_000109-T1.exon1;Parent=C_lini_757_FUN_000109-T1;
scaffold_1	funannotate	exon	521058	521673	.	+	.	ID=C_lini_757_FUN_000109-T1.exon2;Parent=C_lini_757_FUN_000109-T1;
scaffold_1	funannotate	CDS	520569	521008	.	+	0	ID=C_lini_757_FUN_000109-T1.cds;Parent=C_lini_757_FUN_000109-T1;
scaffold_1	funannotate	CDS	521058	521673	.	+	1	ID=C_lini_757_FUN_000109-T1.cds;Parent=C_lini_757_FUN_000109-T1;
scaffold_1	funannotate	gene	524008	525941	.	-	.	ID=C_lini_757_FUN_000110;Name=PHO4;
scaffold_1	funannotate	mRNA	524008	525941	.	-	.	ID=C_lini_757_FUN_000110-T1;Parent=C_lini_757_FUN_000110;product=phosphate-sensing transcription factor;Dbxref=PFAM:PF01384;
scaffold_1	funannotate	exon	525869	525941	.	-	.	ID=C_lini_757_FUN_000110-T1.exon1;Parent=C_lini_757_FUN_000110-T1;
scaffold_1	funannotate	exon	525644	525789	.	-	.	ID=C_lini_757_FUN_000110-T1.exon2;Parent=C_lini_757_FUN_000110-T1;
scaffold_1	funannotate	exon	524264	525578	.	-	.	ID=C_lini_757_FUN_000110-T1.exon3;Parent=C_lini_757_FUN_000110-T1;
scaffold_1	funannotate	exon	524008	524210	.	-	.	ID=C_lini_757_FUN_000110-T1.exon4;Parent=C_lini_757_FUN_000110-T1;
scaffold_1	funannotate	CDS	525869	525941	.	-	0	ID=C_lini_757_FUN_000110-T1.cds;Parent=C_lini_757_FUN_000110-T1;
scaffold_1	funannotate	CDS	525644	525789	.	-	2	ID=C_lini_757_FUN_000110-T1.cds;Parent=C_lini_757_FUN_000110-T1;
scaffold_1	funannotate	CDS	524264	525578	.	-	0	ID=C_lini_757_FUN_000110-T1.cds;Parent=C_lini_757_FUN_000110-T1;
scaffold_1	funannotate	CDS	524008	524210	.	-	2	ID=C_lini_757_FUN_000110-T1.cds;Parent=C_lini_757_FUN_000110-T1;
scaffold_1	funannotate	gene	533113	534001	.	-	.	ID=C_lini_757_FUN_000111;
scaffold_1	funannotate	mRNA	533113	534001	.	-	.	ID=C_lini_757_FUN_000111-T1;Parent=C_lini_757_FUN_000111;product=hypothetical protein;Dbxref=PFAM:PF13561,PFAM:PF00106;
scaffold_1	funannotate	exon	533743	534001	.	-	.	ID=C_lini_757_FUN_000111-T1.exon1;Parent=C_lini_757_FUN_000111-T1;
scaffold_1	funannotate	exon	533582	533671	.	-	.	ID=C_lini_757_FUN_000111-T1.exon2;Parent=C_lini_757_FUN_000111-T1;
scaffold_1	funannotate	exon	533113	533489	.	-	.	ID=C_lini_757_FUN_000111-T1.exon3;Parent=C_lini_757_FUN_000111-T1;
scaffold_1	funannotate	CDS	533743	534001	.	-	0	ID=C_lini_757_FUN_000111-T1.cds;Parent=C_lini_757_FUN_000111-T1;
scaffold_1	funannotate	CDS	533582	533671	.	-	2	ID=C_lini_757_FUN_000111-T1.cds;Parent=C_lini_757_FUN_000111-T1;
scaffold_1	funannotate	CDS	533113	533489	.	-	2	ID=C_lini_757_FUN_000111-T1.cds;Parent=C_lini_757_FUN_000111-T1;
scaffold_1	funannotate	gene	534787	536554	.	-	.	ID=C_lini_757_FUN_000112;
scaffold_1	funannotate	mRNA	534787	536554	.	-	.	ID=C_lini_757_FUN_000112-T1;Parent=C_lini_757_FUN_000112;product=hypothetical protein;Dbxref=PFAM:PF07690,PFAM:PF00083;
scaffold_1	funannotate	exon	536462	536554	.	-	.	ID=C_lini_757_FUN_000112-T1.exon1;Parent=C_lini_757_FUN_000112-T1;
scaffold_1	funannotate	exon	536293	536410	.	-	.	ID=C_lini_757_FUN_000112-T1.exon2;Parent=C_lini_757_FUN_000112-T1;
scaffold_1	funannotate	exon	536053	536224	.	-	.	ID=C_lini_757_FUN_000112-T1.exon3;Parent=C_lini_757_FUN_000112-T1;
scaffold_1	funannotate	exon	535263	535994	.	-	.	ID=C_lini_757_FUN_000112-T1.exon4;Parent=C_lini_757_FUN_000112-T1;
scaffold_1	funannotate	exon	534787	535204	.	-	.	ID=C_lini_757_FUN_000112-T1.exon5;Parent=C_lini_757_FUN_000112-T1;
scaffold_1	funannotate	CDS	536462	536554	.	-	0	ID=C_lini_757_FUN_000112-T1.cds;Parent=C_lini_757_FUN_000112-T1;
scaffold_1	funannotate	CDS	536293	536410	.	-	0	ID=C_lini_757_FUN_000112-T1.cds;Parent=C_lini_757_FUN_000112-T1;
scaffold_1	funannotate	CDS	536053	536224	.	-	2	ID=C_lini_757_FUN_000112-T1.cds;Parent=C_lini_757_FUN_000112-T1;
scaffold_1	funannotate	CDS	535263	535994	.	-	1	ID=C_lini_757_FUN_000112-T1.cds;Parent=C_lini_757_FUN_000112-T1;
scaffold_1	funannotate	CDS	534787	535204	.	-	1	ID=C_lini_757_FUN_000112-T1.cds;Parent=C_lini_757_FUN_000112-T1;
scaffold_1	funannotate	gene	538836	541391	.	+	.	ID=C_lini_757_FUN_000113;
scaffold_1	funannotate	mRNA	538836	541391	.	+	.	ID=C_lini_757_FUN_000113-T1;Parent=C_lini_757_FUN_000113;product=hypothetical protein;Dbxref=PFAM:PF09994;
scaffold_1	funannotate	exon	538836	538999	.	+	.	ID=C_lini_757_FUN_000113-T1.exon1;Parent=C_lini_757_FUN_000113-T1;
scaffold_1	funannotate	exon	539065	539233	.	+	.	ID=C_lini_757_FUN_000113-T1.exon2;Parent=C_lini_757_FUN_000113-T1;
scaffold_1	funannotate	exon	539292	539735	.	+	.	ID=C_lini_757_FUN_000113-T1.exon3;Parent=C_lini_757_FUN_000113-T1;
scaffold_1	funannotate	exon	539809	539902	.	+	.	ID=C_lini_757_FUN_000113-T1.exon4;Parent=C_lini_757_FUN_000113-T1;
scaffold_1	funannotate	exon	539974	540053	.	+	.	ID=C_lini_757_FUN_000113-T1.exon5;Parent=C_lini_757_FUN_000113-T1;
scaffold_1	funannotate	exon	540118	540343	.	+	.	ID=C_lini_757_FUN_000113-T1.exon6;Parent=C_lini_757_FUN_000113-T1;
scaffold_1	funannotate	exon	540427	541391	.	+	.	ID=C_lini_757_FUN_000113-T1.exon7;Parent=C_lini_757_FUN_000113-T1;
scaffold_1	funannotate	CDS	538836	538999	.	+	0	ID=C_lini_757_FUN_000113-T1.cds;Parent=C_lini_757_FUN_000113-T1;
scaffold_1	funannotate	CDS	539065	539233	.	+	1	ID=C_lini_757_FUN_000113-T1.cds;Parent=C_lini_757_FUN_000113-T1;
scaffold_1	funannotate	CDS	539292	539735	.	+	0	ID=C_lini_757_FUN_000113-T1.cds;Parent=C_lini_757_FUN_000113-T1;
scaffold_1	funannotate	CDS	539809	539902	.	+	0	ID=C_lini_757_FUN_000113-T1.cds;Parent=C_lini_757_FUN_000113-T1;
scaffold_1	funannotate	CDS	539974	540053	.	+	2	ID=C_lini_757_FUN_000113-T1.cds;Parent=C_lini_757_FUN_000113-T1;
scaffold_1	funannotate	CDS	540118	540343	.	+	0	ID=C_lini_757_FUN_000113-T1.cds;Parent=C_lini_757_FUN_000113-T1;
scaffold_1	funannotate	CDS	540427	541391	.	+	2	ID=C_lini_757_FUN_000113-T1.cds;Parent=C_lini_757_FUN_000113-T1;
scaffold_1	funannotate	gene	541818	543344	.	-	.	ID=C_lini_757_FUN_000114;
scaffold_1	funannotate	mRNA	541818	543344	.	-	.	ID=C_lini_757_FUN_000114-T1;Parent=C_lini_757_FUN_000114;product=hypothetical protein;Dbxref=PFAM:PF08028,PFAM:PF02771,PFAM:PF00441;
scaffold_1	funannotate	exon	543092	543344	.	-	.	ID=C_lini_757_FUN_000114-T1.exon1;Parent=C_lini_757_FUN_000114-T1;
scaffold_1	funannotate	exon	542062	542932	.	-	.	ID=C_lini_757_FUN_000114-T1.exon2;Parent=C_lini_757_FUN_000114-T1;
scaffold_1	funannotate	exon	541818	541992	.	-	.	ID=C_lini_757_FUN_000114-T1.exon3;Parent=C_lini_757_FUN_000114-T1;
scaffold_1	funannotate	CDS	543092	543344	.	-	0	ID=C_lini_757_FUN_000114-T1.cds;Parent=C_lini_757_FUN_000114-T1;
scaffold_1	funannotate	CDS	542062	542932	.	-	2	ID=C_lini_757_FUN_000114-T1.cds;Parent=C_lini_757_FUN_000114-T1;
scaffold_1	funannotate	CDS	541818	541992	.	-	1	ID=C_lini_757_FUN_000114-T1.cds;Parent=C_lini_757_FUN_000114-T1;
scaffold_1	funannotate	gene	544748	545572	.	+	.	ID=C_lini_757_FUN_000115;
scaffold_1	funannotate	mRNA	544748	545572	.	+	.	ID=C_lini_757_FUN_000115-T1;Parent=C_lini_757_FUN_000115;product=hypothetical protein;
scaffold_1	funannotate	exon	544748	545572	.	+	.	ID=C_lini_757_FUN_000115-T1.exon1;Parent=C_lini_757_FUN_000115-T1;
scaffold_1	funannotate	CDS	544748	545572	.	+	0	ID=C_lini_757_FUN_000115-T1.cds;Parent=C_lini_757_FUN_000115-T1;
scaffold_1	funannotate	gene	546789	548212	.	+	.	ID=C_lini_757_FUN_000116;
scaffold_1	funannotate	mRNA	546789	548212	.	+	.	ID=C_lini_757_FUN_000116-T1;Parent=C_lini_757_FUN_000116;product=hypothetical protein;
scaffold_1	funannotate	exon	546789	546875	.	+	.	ID=C_lini_757_FUN_000116-T1.exon1;Parent=C_lini_757_FUN_000116-T1;
scaffold_1	funannotate	exon	546928	548011	.	+	.	ID=C_lini_757_FUN_000116-T1.exon2;Parent=C_lini_757_FUN_000116-T1;
scaffold_1	funannotate	exon	548187	548212	.	+	.	ID=C_lini_757_FUN_000116-T1.exon3;Parent=C_lini_757_FUN_000116-T1;
scaffold_1	funannotate	CDS	546789	546875	.	+	0	ID=C_lini_757_FUN_000116-T1.cds;Parent=C_lini_757_FUN_000116-T1;
scaffold_1	funannotate	CDS	546928	548011	.	+	0	ID=C_lini_757_FUN_000116-T1.cds;Parent=C_lini_757_FUN_000116-T1;
scaffold_1	funannotate	CDS	548187	548212	.	+	2	ID=C_lini_757_FUN_000116-T1.cds;Parent=C_lini_757_FUN_000116-T1;
scaffold_1	funannotate	gene	550084	552420	.	+	.	ID=C_lini_757_FUN_000117;
scaffold_1	funannotate	mRNA	550084	552420	.	+	.	ID=C_lini_757_FUN_000117-T1;Parent=C_lini_757_FUN_000117;product=hypothetical protein;Dbxref=PFAM:PF00209;
scaffold_1	funannotate	exon	550084	550669	.	+	.	ID=C_lini_757_FUN_000117-T1.exon1;Parent=C_lini_757_FUN_000117-T1;
scaffold_1	funannotate	exon	550750	550984	.	+	.	ID=C_lini_757_FUN_000117-T1.exon2;Parent=C_lini_757_FUN_000117-T1;
scaffold_1	funannotate	exon	551089	551857	.	+	.	ID=C_lini_757_FUN_000117-T1.exon3;Parent=C_lini_757_FUN_000117-T1;
scaffold_1	funannotate	exon	551944	552420	.	+	.	ID=C_lini_757_FUN_000117-T1.exon4;Parent=C_lini_757_FUN_000117-T1;
scaffold_1	funannotate	CDS	550084	550669	.	+	0	ID=C_lini_757_FUN_000117-T1.cds;Parent=C_lini_757_FUN_000117-T1;
scaffold_1	funannotate	CDS	550750	550984	.	+	2	ID=C_lini_757_FUN_000117-T1.cds;Parent=C_lini_757_FUN_000117-T1;
scaffold_1	funannotate	CDS	551089	551857	.	+	1	ID=C_lini_757_FUN_000117-T1.cds;Parent=C_lini_757_FUN_000117-T1;
scaffold_1	funannotate	CDS	551944	552420	.	+	0	ID=C_lini_757_FUN_000117-T1.cds;Parent=C_lini_757_FUN_000117-T1;
scaffold_1	funannotate	gene	553946	556322	.	-	.	ID=C_lini_757_FUN_000118;
scaffold_1	funannotate	mRNA	553946	556322	.	-	.	ID=C_lini_757_FUN_000118-T1;Parent=C_lini_757_FUN_000118;product=hypothetical protein;Dbxref=PFAM:PF04082;
scaffold_1	funannotate	exon	555411	556322	.	-	.	ID=C_lini_757_FUN_000118-T1.exon1;Parent=C_lini_757_FUN_000118-T1;
scaffold_1	funannotate	exon	554780	555295	.	-	.	ID=C_lini_757_FUN_000118-T1.exon2;Parent=C_lini_757_FUN_000118-T1;
scaffold_1	funannotate	exon	553946	554698	.	-	.	ID=C_lini_757_FUN_000118-T1.exon3;Parent=C_lini_757_FUN_000118-T1;
scaffold_1	funannotate	CDS	555411	556322	.	-	0	ID=C_lini_757_FUN_000118-T1.cds;Parent=C_lini_757_FUN_000118-T1;
scaffold_1	funannotate	CDS	554780	555295	.	-	0	ID=C_lini_757_FUN_000118-T1.cds;Parent=C_lini_757_FUN_000118-T1;
scaffold_1	funannotate	CDS	553946	554698	.	-	0	ID=C_lini_757_FUN_000118-T1.cds;Parent=C_lini_757_FUN_000118-T1;
scaffold_1	funannotate	gene	557275	559248	.	+	.	ID=C_lini_757_FUN_000119;
scaffold_1	funannotate	mRNA	557275	559248	.	+	.	ID=C_lini_757_FUN_000119-T1;Parent=C_lini_757_FUN_000119;product=hypothetical protein;Dbxref=PFAM:PF07690;
scaffold_1	funannotate	exon	557275	557847	.	+	.	ID=C_lini_757_FUN_000119-T1.exon1;Parent=C_lini_757_FUN_000119-T1;
scaffold_1	funannotate	exon	557919	557928	.	+	.	ID=C_lini_757_FUN_000119-T1.exon2;Parent=C_lini_757_FUN_000119-T1;
scaffold_1	funannotate	exon	558059	558297	.	+	.	ID=C_lini_757_FUN_000119-T1.exon3;Parent=C_lini_757_FUN_000119-T1;
scaffold_1	funannotate	exon	558423	558819	.	+	.	ID=C_lini_757_FUN_000119-T1.exon4;Parent=C_lini_757_FUN_000119-T1;
scaffold_1	funannotate	exon	558902	559033	.	+	.	ID=C_lini_757_FUN_000119-T1.exon5;Parent=C_lini_757_FUN_000119-T1;
scaffold_1	funannotate	exon	559139	559248	.	+	.	ID=C_lini_757_FUN_000119-T1.exon6;Parent=C_lini_757_FUN_000119-T1;
scaffold_1	funannotate	CDS	557275	557847	.	+	0	ID=C_lini_757_FUN_000119-T1.cds;Parent=C_lini_757_FUN_000119-T1;
scaffold_1	funannotate	CDS	557919	557928	.	+	0	ID=C_lini_757_FUN_000119-T1.cds;Parent=C_lini_757_FUN_000119-T1;
scaffold_1	funannotate	CDS	558059	558297	.	+	2	ID=C_lini_757_FUN_000119-T1.cds;Parent=C_lini_757_FUN_000119-T1;
scaffold_1	funannotate	CDS	558423	558819	.	+	0	ID=C_lini_757_FUN_000119-T1.cds;Parent=C_lini_757_FUN_000119-T1;
scaffold_1	funannotate	CDS	558902	559033	.	+	2	ID=C_lini_757_FUN_000119-T1.cds;Parent=C_lini_757_FUN_000119-T1;
scaffold_1	funannotate	CDS	559139	559248	.	+	2	ID=C_lini_757_FUN_000119-T1.cds;Parent=C_lini_757_FUN_000119-T1;
scaffold_1	funannotate	gene	561639	563438	.	+	.	ID=C_lini_757_FUN_000120;
scaffold_1	funannotate	mRNA	561639	563438	.	+	.	ID=C_lini_757_FUN_000120-T1;Parent=C_lini_757_FUN_000120;product=hypothetical protein;Dbxref=PFAM:PF02441;
scaffold_1	funannotate	exon	561639	563438	.	+	.	ID=C_lini_757_FUN_000120-T1.exon1;Parent=C_lini_757_FUN_000120-T1;
scaffold_1	funannotate	CDS	561639	563438	.	+	0	ID=C_lini_757_FUN_000120-T1.cds;Parent=C_lini_757_FUN_000120-T1;
scaffold_1	funannotate	gene	563806	565046	.	-	.	ID=C_lini_757_FUN_000121;
scaffold_1	funannotate	mRNA	563806	565046	.	-	.	ID=C_lini_757_FUN_000121-T1;Parent=C_lini_757_FUN_000121;product=hypothetical protein;
scaffold_1	funannotate	exon	565041	565046	.	-	.	ID=C_lini_757_FUN_000121-T1.exon1;Parent=C_lini_757_FUN_000121-T1;
scaffold_1	funannotate	exon	564662	564968	.	-	.	ID=C_lini_757_FUN_000121-T1.exon2;Parent=C_lini_757_FUN_000121-T1;
scaffold_1	funannotate	exon	563806	564647	.	-	.	ID=C_lini_757_FUN_000121-T1.exon3;Parent=C_lini_757_FUN_000121-T1;
scaffold_1	funannotate	CDS	565041	565046	.	-	0	ID=C_lini_757_FUN_000121-T1.cds;Parent=C_lini_757_FUN_000121-T1;
scaffold_1	funannotate	CDS	564662	564968	.	-	0	ID=C_lini_757_FUN_000121-T1.cds;Parent=C_lini_757_FUN_000121-T1;
scaffold_1	funannotate	CDS	563806	564647	.	-	2	ID=C_lini_757_FUN_000121-T1.cds;Parent=C_lini_757_FUN_000121-T1;
scaffold_1	funannotate	gene	565905	565986	.	-	.	ID=C_lini_757_FUN_000122;
scaffold_1	funannotate	tRNA	565905	565986	.	-	.	ID=C_lini_757_FUN_000122-T1;Parent=C_lini_757_FUN_000122;product=tRNA-Ser;
scaffold_1	funannotate	exon	565905	565986	.	-	.	ID=C_lini_757_FUN_000122-T1.exon1;Parent=C_lini_757_FUN_000122-T1;
scaffold_1	funannotate	gene	567833	568660	.	+	.	ID=C_lini_757_FUN_000123;
scaffold_1	funannotate	mRNA	567833	568660	.	+	.	ID=C_lini_757_FUN_000123-T1;Parent=C_lini_757_FUN_000123;product=hypothetical protein;Dbxref=PFAM:PF16010;
scaffold_1	funannotate	exon	567833	568660	.	+	.	ID=C_lini_757_FUN_000123-T1.exon1;Parent=C_lini_757_FUN_000123-T1;
scaffold_1	funannotate	CDS	567833	568660	.	+	0	ID=C_lini_757_FUN_000123-T1.cds;Parent=C_lini_757_FUN_000123-T1;
scaffold_1	funannotate	gene	572174	573770	.	-	.	ID=C_lini_757_FUN_000124;
scaffold_1	funannotate	mRNA	572174	573770	.	-	.	ID=C_lini_757_FUN_000124-T1;Parent=C_lini_757_FUN_000124;product=hypothetical protein;
scaffold_1	funannotate	exon	573686	573770	.	-	.	ID=C_lini_757_FUN_000124-T1.exon1;Parent=C_lini_757_FUN_000124-T1;
scaffold_1	funannotate	exon	572796	573267	.	-	.	ID=C_lini_757_FUN_000124-T1.exon2;Parent=C_lini_757_FUN_000124-T1;
scaffold_1	funannotate	exon	572174	572690	.	-	.	ID=C_lini_757_FUN_000124-T1.exon3;Parent=C_lini_757_FUN_000124-T1;
scaffold_1	funannotate	CDS	573686	573770	.	-	0	ID=C_lini_757_FUN_000124-T1.cds;Parent=C_lini_757_FUN_000124-T1;
scaffold_1	funannotate	CDS	572796	573267	.	-	2	ID=C_lini_757_FUN_000124-T1.cds;Parent=C_lini_757_FUN_000124-T1;
scaffold_1	funannotate	CDS	572174	572690	.	-	1	ID=C_lini_757_FUN_000124-T1.cds;Parent=C_lini_757_FUN_000124-T1;
scaffold_1	funannotate	gene	579868	582690	.	-	.	ID=C_lini_757_FUN_000125;
scaffold_1	funannotate	mRNA	579868	582690	.	-	.	ID=C_lini_757_FUN_000125-T1;Parent=C_lini_757_FUN_000125;product=hypothetical protein;
scaffold_1	funannotate	exon	582386	582690	.	-	.	ID=C_lini_757_FUN_000125-T1.exon1;Parent=C_lini_757_FUN_000125-T1;
scaffold_1	funannotate	exon	581518	582244	.	-	.	ID=C_lini_757_FUN_000125-T1.exon2;Parent=C_lini_757_FUN_000125-T1;
scaffold_1	funannotate	exon	579868	581394	.	-	.	ID=C_lini_757_FUN_000125-T1.exon3;Parent=C_lini_757_FUN_000125-T1;
scaffold_1	funannotate	CDS	582386	582690	.	-	0	ID=C_lini_757_FUN_000125-T1.cds;Parent=C_lini_757_FUN_000125-T1;
scaffold_1	funannotate	CDS	581518	582244	.	-	1	ID=C_lini_757_FUN_000125-T1.cds;Parent=C_lini_757_FUN_000125-T1;
scaffold_1	funannotate	CDS	579868	581394	.	-	0	ID=C_lini_757_FUN_000125-T1.cds;Parent=C_lini_757_FUN_000125-T1;
scaffold_1	funannotate	gene	583375	584822	.	-	.	ID=C_lini_757_FUN_000126;
scaffold_1	funannotate	mRNA	583375	584822	.	-	.	ID=C_lini_757_FUN_000126-T1;Parent=C_lini_757_FUN_000126;product=hypothetical protein;Dbxref=PFAM:PF19086;
scaffold_1	funannotate	exon	584536	584822	.	-	.	ID=C_lini_757_FUN_000126-T1.exon1;Parent=C_lini_757_FUN_000126-T1;
scaffold_1	funannotate	exon	584006	584413	.	-	.	ID=C_lini_757_FUN_000126-T1.exon2;Parent=C_lini_757_FUN_000126-T1;
scaffold_1	funannotate	exon	583772	583895	.	-	.	ID=C_lini_757_FUN_000126-T1.exon3;Parent=C_lini_757_FUN_000126-T1;
scaffold_1	funannotate	exon	583375	583692	.	-	.	ID=C_lini_757_FUN_000126-T1.exon4;Parent=C_lini_757_FUN_000126-T1;
scaffold_1	funannotate	CDS	584536	584822	.	-	0	ID=C_lini_757_FUN_000126-T1.cds;Parent=C_lini_757_FUN_000126-T1;
scaffold_1	funannotate	CDS	584006	584413	.	-	1	ID=C_lini_757_FUN_000126-T1.cds;Parent=C_lini_757_FUN_000126-T1;
scaffold_1	funannotate	CDS	583772	583895	.	-	1	ID=C_lini_757_FUN_000126-T1.cds;Parent=C_lini_757_FUN_000126-T1;
scaffold_1	funannotate	CDS	583375	583692	.	-	0	ID=C_lini_757_FUN_000126-T1.cds;Parent=C_lini_757_FUN_000126-T1;
scaffold_1	funannotate	gene	585762	587686	.	+	.	ID=C_lini_757_FUN_000127;
scaffold_1	funannotate	mRNA	585762	587686	.	+	.	ID=C_lini_757_FUN_000127-T1;Parent=C_lini_757_FUN_000127;product=hypothetical protein;
scaffold_1	funannotate	exon	585762	585766	.	+	.	ID=C_lini_757_FUN_000127-T1.exon1;Parent=C_lini_757_FUN_000127-T1;
scaffold_1	funannotate	exon	585884	586588	.	+	.	ID=C_lini_757_FUN_000127-T1.exon2;Parent=C_lini_757_FUN_000127-T1;
scaffold_1	funannotate	exon	586725	587339	.	+	.	ID=C_lini_757_FUN_000127-T1.exon3;Parent=C_lini_757_FUN_000127-T1;
scaffold_1	funannotate	exon	587404	587686	.	+	.	ID=C_lini_757_FUN_000127-T1.exon4;Parent=C_lini_757_FUN_000127-T1;
scaffold_1	funannotate	CDS	585762	585766	.	+	0	ID=C_lini_757_FUN_000127-T1.cds;Parent=C_lini_757_FUN_000127-T1;
scaffold_1	funannotate	CDS	585884	586588	.	+	1	ID=C_lini_757_FUN_000127-T1.cds;Parent=C_lini_757_FUN_000127-T1;
scaffold_1	funannotate	CDS	586725	587339	.	+	1	ID=C_lini_757_FUN_000127-T1.cds;Parent=C_lini_757_FUN_000127-T1;
scaffold_1	funannotate	CDS	587404	587686	.	+	1	ID=C_lini_757_FUN_000127-T1.cds;Parent=C_lini_757_FUN_000127-T1;
scaffold_1	funannotate	gene	588237	590159	.	-	.	ID=C_lini_757_FUN_000128;
scaffold_1	funannotate	mRNA	588237	590159	.	-	.	ID=C_lini_757_FUN_000128-T1;Parent=C_lini_757_FUN_000128;product=hypothetical protein;Dbxref=PFAM:PF00067;
scaffold_1	funannotate	exon	589396	590159	.	-	.	ID=C_lini_757_FUN_000128-T1.exon1;Parent=C_lini_757_FUN_000128-T1;
scaffold_1	funannotate	exon	589203	589266	.	-	.	ID=C_lini_757_FUN_000128-T1.exon2;Parent=C_lini_757_FUN_000128-T1;
scaffold_1	funannotate	exon	588846	589079	.	-	.	ID=C_lini_757_FUN_000128-T1.exon3;Parent=C_lini_757_FUN_000128-T1;
scaffold_1	funannotate	exon	588434	588754	.	-	.	ID=C_lini_757_FUN_000128-T1.exon4;Parent=C_lini_757_FUN_000128-T1;
scaffold_1	funannotate	exon	588237	588356	.	-	.	ID=C_lini_757_FUN_000128-T1.exon5;Parent=C_lini_757_FUN_000128-T1;
scaffold_1	funannotate	CDS	589396	590159	.	-	0	ID=C_lini_757_FUN_000128-T1.cds;Parent=C_lini_757_FUN_000128-T1;
scaffold_1	funannotate	CDS	589203	589266	.	-	1	ID=C_lini_757_FUN_000128-T1.cds;Parent=C_lini_757_FUN_000128-T1;
scaffold_1	funannotate	CDS	588846	589079	.	-	0	ID=C_lini_757_FUN_000128-T1.cds;Parent=C_lini_757_FUN_000128-T1;
scaffold_1	funannotate	CDS	588434	588754	.	-	0	ID=C_lini_757_FUN_000128-T1.cds;Parent=C_lini_757_FUN_000128-T1;
scaffold_1	funannotate	CDS	588237	588356	.	-	0	ID=C_lini_757_FUN_000128-T1.cds;Parent=C_lini_757_FUN_000128-T1;
scaffold_1	funannotate	gene	591422	592708	.	-	.	ID=C_lini_757_FUN_000129;
scaffold_1	funannotate	mRNA	591422	592708	.	-	.	ID=C_lini_757_FUN_000129-T1;Parent=C_lini_757_FUN_000129;product=hypothetical protein;
scaffold_1	funannotate	exon	591422	592708	.	-	.	ID=C_lini_757_FUN_000129-T1.exon1;Parent=C_lini_757_FUN_000129-T1;
scaffold_1	funannotate	CDS	591422	592708	.	-	0	ID=C_lini_757_FUN_000129-T1.cds;Parent=C_lini_757_FUN_000129-T1;
scaffold_1	funannotate	gene	593633	595647	.	+	.	ID=C_lini_757_FUN_000130;
scaffold_1	funannotate	mRNA	593633	595647	.	+	.	ID=C_lini_757_FUN_000130-T1;Parent=C_lini_757_FUN_000130;product=hypothetical protein;Dbxref=PFAM:PF00067;
scaffold_1	funannotate	exon	593633	593689	.	+	.	ID=C_lini_757_FUN_000130-T1.exon1;Parent=C_lini_757_FUN_000130-T1;
scaffold_1	funannotate	exon	593801	594676	.	+	.	ID=C_lini_757_FUN_000130-T1.exon2;Parent=C_lini_757_FUN_000130-T1;
scaffold_1	funannotate	exon	594827	595141	.	+	.	ID=C_lini_757_FUN_000130-T1.exon3;Parent=C_lini_757_FUN_000130-T1;
scaffold_1	funannotate	exon	595237	595400	.	+	.	ID=C_lini_757_FUN_000130-T1.exon4;Parent=C_lini_757_FUN_000130-T1;
scaffold_1	funannotate	exon	595485	595647	.	+	.	ID=C_lini_757_FUN_000130-T1.exon5;Parent=C_lini_757_FUN_000130-T1;
scaffold_1	funannotate	CDS	593633	593689	.	+	0	ID=C_lini_757_FUN_000130-T1.cds;Parent=C_lini_757_FUN_000130-T1;
scaffold_1	funannotate	CDS	593801	594676	.	+	0	ID=C_lini_757_FUN_000130-T1.cds;Parent=C_lini_757_FUN_000130-T1;
scaffold_1	funannotate	CDS	594827	595141	.	+	0	ID=C_lini_757_FUN_000130-T1.cds;Parent=C_lini_757_FUN_000130-T1;
scaffold_1	funannotate	CDS	595237	595400	.	+	0	ID=C_lini_757_FUN_000130-T1.cds;Parent=C_lini_757_FUN_000130-T1;
scaffold_1	funannotate	CDS	595485	595647	.	+	1	ID=C_lini_757_FUN_000130-T1.cds;Parent=C_lini_757_FUN_000130-T1;
scaffold_1	funannotate	gene	596689	597399	.	+	.	ID=C_lini_757_FUN_000131;
scaffold_1	funannotate	mRNA	596689	597399	.	+	.	ID=C_lini_757_FUN_000131-T1;Parent=C_lini_757_FUN_000131;product=hypothetical protein;
scaffold_1	funannotate	exon	596689	597399	.	+	.	ID=C_lini_757_FUN_000131-T1.exon1;Parent=C_lini_757_FUN_000131-T1;
scaffold_1	funannotate	CDS	596689	597399	.	+	0	ID=C_lini_757_FUN_000131-T1.cds;Parent=C_lini_757_FUN_000131-T1;
scaffold_1	funannotate	gene	599149	600995	.	+	.	ID=C_lini_757_FUN_000132;
scaffold_1	funannotate	mRNA	599149	600995	.	+	.	ID=C_lini_757_FUN_000132-T1;Parent=C_lini_757_FUN_000132;product=hypothetical protein;Dbxref=PFAM:PF13813;
scaffold_1	funannotate	exon	599149	599263	.	+	.	ID=C_lini_757_FUN_000132-T1.exon1;Parent=C_lini_757_FUN_000132-T1;
scaffold_1	funannotate	exon	599395	600995	.	+	.	ID=C_lini_757_FUN_000132-T1.exon2;Parent=C_lini_757_FUN_000132-T1;
scaffold_1	funannotate	CDS	599149	599263	.	+	0	ID=C_lini_757_FUN_000132-T1.cds;Parent=C_lini_757_FUN_000132-T1;
scaffold_1	funannotate	CDS	599395	600995	.	+	2	ID=C_lini_757_FUN_000132-T1.cds;Parent=C_lini_757_FUN_000132-T1;
scaffold_1	funannotate	gene	602459	603289	.	+	.	ID=C_lini_757_FUN_000133;
scaffold_1	funannotate	mRNA	602459	603289	.	+	.	ID=C_lini_757_FUN_000133-T1;Parent=C_lini_757_FUN_000133;product=hypothetical protein;Dbxref=PFAM:PF13561,PFAM:PF00106,PFAM:PF08659;
scaffold_1	funannotate	exon	602459	603289	.	+	.	ID=C_lini_757_FUN_000133-T1.exon1;Parent=C_lini_757_FUN_000133-T1;
scaffold_1	funannotate	CDS	602459	603289	.	+	0	ID=C_lini_757_FUN_000133-T1.cds;Parent=C_lini_757_FUN_000133-T1;
scaffold_1	funannotate	gene	606727	608538	.	+	.	ID=C_lini_757_FUN_000134;
scaffold_1	funannotate	mRNA	606727	608538	.	+	.	ID=C_lini_757_FUN_000134-T1;Parent=C_lini_757_FUN_000134;product=hypothetical protein;Dbxref=PFAM:PF01019;note=MEROPS:MER0003580;
scaffold_1	funannotate	exon	606727	607112	.	+	.	ID=C_lini_757_FUN_000134-T1.exon1;Parent=C_lini_757_FUN_000134-T1;
scaffold_1	funannotate	exon	607218	608538	.	+	.	ID=C_lini_757_FUN_000134-T1.exon2;Parent=C_lini_757_FUN_000134-T1;
scaffold_1	funannotate	CDS	606727	607112	.	+	0	ID=C_lini_757_FUN_000134-T1.cds;Parent=C_lini_757_FUN_000134-T1;
scaffold_1	funannotate	CDS	607218	608538	.	+	1	ID=C_lini_757_FUN_000134-T1.cds;Parent=C_lini_757_FUN_000134-T1;
scaffold_1	funannotate	gene	609968	611876	.	-	.	ID=C_lini_757_FUN_000135;
scaffold_1	funannotate	mRNA	609968	611876	.	-	.	ID=C_lini_757_FUN_000135-T1;Parent=C_lini_757_FUN_000135;product=hypothetical protein;Dbxref=PFAM:PF13632;note=CAZy:GT2_Glyco_trans_2;
scaffold_1	funannotate	exon	611741	611876	.	-	.	ID=C_lini_757_FUN_000135-T1.exon1;Parent=C_lini_757_FUN_000135-T1;
scaffold_1	funannotate	exon	611392	611639	.	-	.	ID=C_lini_757_FUN_000135-T1.exon2;Parent=C_lini_757_FUN_000135-T1;
scaffold_1	funannotate	exon	610977	611297	.	-	.	ID=C_lini_757_FUN_000135-T1.exon3;Parent=C_lini_757_FUN_000135-T1;
scaffold_1	funannotate	exon	610663	610893	.	-	.	ID=C_lini_757_FUN_000135-T1.exon4;Parent=C_lini_757_FUN_000135-T1;
scaffold_1	funannotate	exon	610349	610533	.	-	.	ID=C_lini_757_FUN_000135-T1.exon5;Parent=C_lini_757_FUN_000135-T1;
scaffold_1	funannotate	exon	609968	610241	.	-	.	ID=C_lini_757_FUN_000135-T1.exon6;Parent=C_lini_757_FUN_000135-T1;
scaffold_1	funannotate	CDS	611741	611876	.	-	0	ID=C_lini_757_FUN_000135-T1.cds;Parent=C_lini_757_FUN_000135-T1;
scaffold_1	funannotate	CDS	611392	611639	.	-	2	ID=C_lini_757_FUN_000135-T1.cds;Parent=C_lini_757_FUN_000135-T1;
scaffold_1	funannotate	CDS	610977	611297	.	-	0	ID=C_lini_757_FUN_000135-T1.cds;Parent=C_lini_757_FUN_000135-T1;
scaffold_1	funannotate	CDS	610663	610893	.	-	0	ID=C_lini_757_FUN_000135-T1.cds;Parent=C_lini_757_FUN_000135-T1;
scaffold_1	funannotate	CDS	610349	610533	.	-	0	ID=C_lini_757_FUN_000135-T1.cds;Parent=C_lini_757_FUN_000135-T1;
scaffold_1	funannotate	CDS	609968	610241	.	-	1	ID=C_lini_757_FUN_000135-T1.cds;Parent=C_lini_757_FUN_000135-T1;
scaffold_1	funannotate	gene	613167	614543	.	+	.	ID=C_lini_757_FUN_000136;
scaffold_1	funannotate	mRNA	613167	614543	.	+	.	ID=C_lini_757_FUN_000136-T1;Parent=C_lini_757_FUN_000136;product=hypothetical protein;Dbxref=PFAM:PF01757;
scaffold_1	funannotate	exon	613167	614543	.	+	.	ID=C_lini_757_FUN_000136-T1.exon1;Parent=C_lini_757_FUN_000136-T1;
scaffold_1	funannotate	CDS	613167	614543	.	+	0	ID=C_lini_757_FUN_000136-T1.cds;Parent=C_lini_757_FUN_000136-T1;
scaffold_1	funannotate	gene	614924	616027	.	+	.	ID=C_lini_757_FUN_000137;
scaffold_1	funannotate	mRNA	614924	616027	.	+	.	ID=C_lini_757_FUN_000137-T1;Parent=C_lini_757_FUN_000137;product=hypothetical protein;
scaffold_1	funannotate	exon	614924	616027	.	+	.	ID=C_lini_757_FUN_000137-T1.exon1;Parent=C_lini_757_FUN_000137-T1;
scaffold_1	funannotate	CDS	614924	616027	.	+	0	ID=C_lini_757_FUN_000137-T1.cds;Parent=C_lini_757_FUN_000137-T1;
scaffold_1	funannotate	gene	638666	641178	.	-	.	ID=C_lini_757_FUN_000138;
scaffold_1	funannotate	mRNA	638666	641178	.	-	.	ID=C_lini_757_FUN_000138-T1;Parent=C_lini_757_FUN_000138;product=hypothetical protein;Dbxref=PFAM:PF04734,PFAM:PF17048;
scaffold_1	funannotate	exon	640549	641178	.	-	.	ID=C_lini_757_FUN_000138-T1.exon1;Parent=C_lini_757_FUN_000138-T1;
scaffold_1	funannotate	exon	639936	640466	.	-	.	ID=C_lini_757_FUN_000138-T1.exon2;Parent=C_lini_757_FUN_000138-T1;
scaffold_1	funannotate	exon	639324	639839	.	-	.	ID=C_lini_757_FUN_000138-T1.exon3;Parent=C_lini_757_FUN_000138-T1;
scaffold_1	funannotate	exon	638666	639265	.	-	.	ID=C_lini_757_FUN_000138-T1.exon4;Parent=C_lini_757_FUN_000138-T1;
scaffold_1	funannotate	CDS	640549	641178	.	-	0	ID=C_lini_757_FUN_000138-T1.cds;Parent=C_lini_757_FUN_000138-T1;
scaffold_1	funannotate	CDS	639936	640466	.	-	0	ID=C_lini_757_FUN_000138-T1.cds;Parent=C_lini_757_FUN_000138-T1;
scaffold_1	funannotate	CDS	639324	639839	.	-	0	ID=C_lini_757_FUN_000138-T1.cds;Parent=C_lini_757_FUN_000138-T1;
scaffold_1	funannotate	CDS	638666	639265	.	-	0	ID=C_lini_757_FUN_000138-T1.cds;Parent=C_lini_757_FUN_000138-T1;
scaffold_1	funannotate	gene	643594	646712	.	-	.	ID=C_lini_757_FUN_000139;
scaffold_1	funannotate	mRNA	643594	646712	.	-	.	ID=C_lini_757_FUN_000139-T1;Parent=C_lini_757_FUN_000139;product=hypothetical protein;Dbxref=PFAM:PF00010,PFAM:PF09427;
scaffold_1	funannotate	exon	645768	646712	.	-	.	ID=C_lini_757_FUN_000139-T1.exon1;Parent=C_lini_757_FUN_000139-T1;
scaffold_1	funannotate	exon	643594	645696	.	-	.	ID=C_lini_757_FUN_000139-T1.exon2;Parent=C_lini_757_FUN_000139-T1;
scaffold_1	funannotate	CDS	645768	646712	.	-	0	ID=C_lini_757_FUN_000139-T1.cds;Parent=C_lini_757_FUN_000139-T1;
scaffold_1	funannotate	CDS	643594	645696	.	-	0	ID=C_lini_757_FUN_000139-T1.cds;Parent=C_lini_757_FUN_000139-T1;
scaffold_1	funannotate	gene	650210	651934	.	-	.	ID=C_lini_757_FUN_000140;
scaffold_1	funannotate	mRNA	650210	651934	.	-	.	ID=C_lini_757_FUN_000140-T1;Parent=C_lini_757_FUN_000140;product=hypothetical protein;
scaffold_1	funannotate	exon	650210	651934	.	-	.	ID=C_lini_757_FUN_000140-T1.exon1;Parent=C_lini_757_FUN_000140-T1;
scaffold_1	funannotate	CDS	650210	651934	.	-	0	ID=C_lini_757_FUN_000140-T1.cds;Parent=C_lini_757_FUN_000140-T1;
scaffold_1	funannotate	gene	654234	657203	.	+	.	ID=C_lini_757_FUN_000141;
scaffold_1	funannotate	mRNA	654234	657203	.	+	.	ID=C_lini_757_FUN_000141-T1;Parent=C_lini_757_FUN_000141;product=hypothetical protein;Dbxref=PFAM:PF13361,PFAM:PF13245,PFAM:PF13538,PFAM:PF00580;
scaffold_1	funannotate	exon	654234	657203	.	+	.	ID=C_lini_757_FUN_000141-T1.exon1;Parent=C_lini_757_FUN_000141-T1;
scaffold_1	funannotate	CDS	654234	657203	.	+	0	ID=C_lini_757_FUN_000141-T1.cds;Parent=C_lini_757_FUN_000141-T1;
scaffold_1	funannotate	gene	657752	658093	.	+	.	ID=C_lini_757_FUN_000142;
scaffold_1	funannotate	mRNA	657752	658093	.	+	.	ID=C_lini_757_FUN_000142-T1;Parent=C_lini_757_FUN_000142;product=hypothetical protein;
scaffold_1	funannotate	exon	657752	658093	.	+	.	ID=C_lini_757_FUN_000142-T1.exon1;Parent=C_lini_757_FUN_000142-T1;
scaffold_1	funannotate	CDS	657752	658093	.	+	0	ID=C_lini_757_FUN_000142-T1.cds;Parent=C_lini_757_FUN_000142-T1;
scaffold_1	funannotate	gene	661401	665288	.	+	.	ID=C_lini_757_FUN_000143;
scaffold_1	funannotate	mRNA	661401	665288	.	+	.	ID=C_lini_757_FUN_000143-T1;Parent=C_lini_757_FUN_000143;product=hypothetical protein;Dbxref=PFAM:PF12349,PFAM:PF16414;
scaffold_1	funannotate	exon	661401	661667	.	+	.	ID=C_lini_757_FUN_000143-T1.exon1;Parent=C_lini_757_FUN_000143-T1;
scaffold_1	funannotate	exon	661725	665288	.	+	.	ID=C_lini_757_FUN_000143-T1.exon2;Parent=C_lini_757_FUN_000143-T1;
scaffold_1	funannotate	CDS	661401	661667	.	+	0	ID=C_lini_757_FUN_000143-T1.cds;Parent=C_lini_757_FUN_000143-T1;
scaffold_1	funannotate	CDS	661725	665288	.	+	0	ID=C_lini_757_FUN_000143-T1.cds;Parent=C_lini_757_FUN_000143-T1;
scaffold_1	funannotate	gene	668416	672429	.	+	.	ID=C_lini_757_FUN_000144;
scaffold_1	funannotate	mRNA	668416	672429	.	+	.	ID=C_lini_757_FUN_000144-T1;Parent=C_lini_757_FUN_000144;product=hypothetical protein;
scaffold_1	funannotate	exon	668416	672015	.	+	.	ID=C_lini_757_FUN_000144-T1.exon1;Parent=C_lini_757_FUN_000144-T1;
scaffold_1	funannotate	exon	672081	672215	.	+	.	ID=C_lini_757_FUN_000144-T1.exon2;Parent=C_lini_757_FUN_000144-T1;
scaffold_1	funannotate	exon	672307	672429	.	+	.	ID=C_lini_757_FUN_000144-T1.exon3;Parent=C_lini_757_FUN_000144-T1;
scaffold_1	funannotate	CDS	668416	672015	.	+	0	ID=C_lini_757_FUN_000144-T1.cds;Parent=C_lini_757_FUN_000144-T1;
scaffold_1	funannotate	CDS	672081	672215	.	+	0	ID=C_lini_757_FUN_000144-T1.cds;Parent=C_lini_757_FUN_000144-T1;
scaffold_1	funannotate	CDS	672307	672429	.	+	0	ID=C_lini_757_FUN_000144-T1.cds;Parent=C_lini_757_FUN_000144-T1;
scaffold_1	funannotate	gene	674692	676545	.	+	.	ID=C_lini_757_FUN_000145;
scaffold_1	funannotate	mRNA	674692	676545	.	+	.	ID=C_lini_757_FUN_000145-T1;Parent=C_lini_757_FUN_000145;product=hypothetical protein;Dbxref=PFAM:PF01565;note=CAZy:AA7;
scaffold_1	funannotate	exon	674692	675216	.	+	.	ID=C_lini_757_FUN_000145-T1.exon1;Parent=C_lini_757_FUN_000145-T1;
scaffold_1	funannotate	exon	675311	675434	.	+	.	ID=C_lini_757_FUN_000145-T1.exon2;Parent=C_lini_757_FUN_000145-T1;
scaffold_1	funannotate	exon	675531	675649	.	+	.	ID=C_lini_757_FUN_000145-T1.exon3;Parent=C_lini_757_FUN_000145-T1;
scaffold_1	funannotate	exon	675763	676545	.	+	.	ID=C_lini_757_FUN_000145-T1.exon4;Parent=C_lini_757_FUN_000145-T1;
scaffold_1	funannotate	CDS	674692	675216	.	+	0	ID=C_lini_757_FUN_000145-T1.cds;Parent=C_lini_757_FUN_000145-T1;
scaffold_1	funannotate	CDS	675311	675434	.	+	0	ID=C_lini_757_FUN_000145-T1.cds;Parent=C_lini_757_FUN_000145-T1;
scaffold_1	funannotate	CDS	675531	675649	.	+	2	ID=C_lini_757_FUN_000145-T1.cds;Parent=C_lini_757_FUN_000145-T1;
scaffold_1	funannotate	CDS	675763	676545	.	+	0	ID=C_lini_757_FUN_000145-T1.cds;Parent=C_lini_757_FUN_000145-T1;
scaffold_1	funannotate	gene	677025	678927	.	-	.	ID=C_lini_757_FUN_000146;
scaffold_1	funannotate	mRNA	677025	678927	.	-	.	ID=C_lini_757_FUN_000146-T1;Parent=C_lini_757_FUN_000146;product=hypothetical protein;Dbxref=PFAM:PF00067;
scaffold_1	funannotate	exon	678616	678927	.	-	.	ID=C_lini_757_FUN_000146-T1.exon1;Parent=C_lini_757_FUN_000146-T1;
scaffold_1	funannotate	exon	678167	678529	.	-	.	ID=C_lini_757_FUN_000146-T1.exon2;Parent=C_lini_757_FUN_000146-T1;
scaffold_1	funannotate	exon	677256	678083	.	-	.	ID=C_lini_757_FUN_000146-T1.exon3;Parent=C_lini_757_FUN_000146-T1;
scaffold_1	funannotate	exon	677025	677156	.	-	.	ID=C_lini_757_FUN_000146-T1.exon4;Parent=C_lini_757_FUN_000146-T1;
scaffold_1	funannotate	CDS	678616	678927	.	-	0	ID=C_lini_757_FUN_000146-T1.cds;Parent=C_lini_757_FUN_000146-T1;
scaffold_1	funannotate	CDS	678167	678529	.	-	0	ID=C_lini_757_FUN_000146-T1.cds;Parent=C_lini_757_FUN_000146-T1;
scaffold_1	funannotate	CDS	677256	678083	.	-	0	ID=C_lini_757_FUN_000146-T1.cds;Parent=C_lini_757_FUN_000146-T1;
scaffold_1	funannotate	CDS	677025	677156	.	-	0	ID=C_lini_757_FUN_000146-T1.cds;Parent=C_lini_757_FUN_000146-T1;
scaffold_1	funannotate	gene	683735	686183	.	-	.	ID=C_lini_757_FUN_000147;
scaffold_1	funannotate	mRNA	683735	686183	.	-	.	ID=C_lini_757_FUN_000147-T1;Parent=C_lini_757_FUN_000147;product=hypothetical protein;
scaffold_1	funannotate	exon	685683	686183	.	-	.	ID=C_lini_757_FUN_000147-T1.exon1;Parent=C_lini_757_FUN_000147-T1;
scaffold_1	funannotate	exon	683735	685567	.	-	.	ID=C_lini_757_FUN_000147-T1.exon2;Parent=C_lini_757_FUN_000147-T1;
scaffold_1	funannotate	CDS	685683	686183	.	-	0	ID=C_lini_757_FUN_000147-T1.cds;Parent=C_lini_757_FUN_000147-T1;
scaffold_1	funannotate	CDS	683735	685567	.	-	0	ID=C_lini_757_FUN_000147-T1.cds;Parent=C_lini_757_FUN_000147-T1;
scaffold_1	funannotate	gene	687651	688476	.	+	.	ID=C_lini_757_FUN_000148;
scaffold_1	funannotate	mRNA	687651	688476	.	+	.	ID=C_lini_757_FUN_000148-T1;Parent=C_lini_757_FUN_000148;product=hypothetical protein;Dbxref=PFAM:PF01083;note=CAZy:CE5;
scaffold_1	funannotate	exon	687651	688013	.	+	.	ID=C_lini_757_FUN_000148-T1.exon1;Parent=C_lini_757_FUN_000148-T1;
scaffold_1	funannotate	exon	688073	688252	.	+	.	ID=C_lini_757_FUN_000148-T1.exon2;Parent=C_lini_757_FUN_000148-T1;
scaffold_1	funannotate	exon	688333	688476	.	+	.	ID=C_lini_757_FUN_000148-T1.exon3;Parent=C_lini_757_FUN_000148-T1;
scaffold_1	funannotate	CDS	687651	688013	.	+	0	ID=C_lini_757_FUN_000148-T1.cds;Parent=C_lini_757_FUN_000148-T1;
scaffold_1	funannotate	CDS	688073	688252	.	+	0	ID=C_lini_757_FUN_000148-T1.cds;Parent=C_lini_757_FUN_000148-T1;
scaffold_1	funannotate	CDS	688333	688476	.	+	0	ID=C_lini_757_FUN_000148-T1.cds;Parent=C_lini_757_FUN_000148-T1;
scaffold_1	funannotate	gene	689229	690802	.	+	.	ID=C_lini_757_FUN_000149;
scaffold_1	funannotate	mRNA	689229	690802	.	+	.	ID=C_lini_757_FUN_000149-T1;Parent=C_lini_757_FUN_000149;product=hypothetical protein;Dbxref=PFAM:PF03095;
scaffold_1	funannotate	exon	689229	690299	.	+	.	ID=C_lini_757_FUN_000149-T1.exon1;Parent=C_lini_757_FUN_000149-T1;
scaffold_1	funannotate	exon	690362	690802	.	+	.	ID=C_lini_757_FUN_000149-T1.exon2;Parent=C_lini_757_FUN_000149-T1;
scaffold_1	funannotate	CDS	689229	690299	.	+	0	ID=C_lini_757_FUN_000149-T1.cds;Parent=C_lini_757_FUN_000149-T1;
scaffold_1	funannotate	CDS	690362	690802	.	+	0	ID=C_lini_757_FUN_000149-T1.cds;Parent=C_lini_757_FUN_000149-T1;
scaffold_1	funannotate	gene	691449	692324	.	-	.	ID=C_lini_757_FUN_000150;
scaffold_1	funannotate	mRNA	691449	692324	.	-	.	ID=C_lini_757_FUN_000150-T1;Parent=C_lini_757_FUN_000150;product=hypothetical protein;
scaffold_1	funannotate	exon	692312	692324	.	-	.	ID=C_lini_757_FUN_000150-T1.exon1;Parent=C_lini_757_FUN_000150-T1;
scaffold_1	funannotate	exon	691962	692141	.	-	.	ID=C_lini_757_FUN_000150-T1.exon2;Parent=C_lini_757_FUN_000150-T1;
scaffold_1	funannotate	exon	691776	691898	.	-	.	ID=C_lini_757_FUN_000150-T1.exon3;Parent=C_lini_757_FUN_000150-T1;
scaffold_1	funannotate	exon	691449	691717	.	-	.	ID=C_lini_757_FUN_000150-T1.exon4;Parent=C_lini_757_FUN_000150-T1;
scaffold_1	funannotate	CDS	692312	692324	.	-	0	ID=C_lini_757_FUN_000150-T1.cds;Parent=C_lini_757_FUN_000150-T1;
scaffold_1	funannotate	CDS	691962	692141	.	-	2	ID=C_lini_757_FUN_000150-T1.cds;Parent=C_lini_757_FUN_000150-T1;
scaffold_1	funannotate	CDS	691776	691898	.	-	2	ID=C_lini_757_FUN_000150-T1.cds;Parent=C_lini_757_FUN_000150-T1;
scaffold_1	funannotate	CDS	691449	691717	.	-	2	ID=C_lini_757_FUN_000150-T1.cds;Parent=C_lini_757_FUN_000150-T1;
scaffold_1	funannotate	gene	693928	694019	.	-	.	ID=C_lini_757_FUN_000151;
scaffold_1	funannotate	tRNA	693928	694019	.	-	.	ID=C_lini_757_FUN_000151-T1;Parent=C_lini_757_FUN_000151;product=tRNA-Pro;
scaffold_1	funannotate	exon	693928	694019	.	-	.	ID=C_lini_757_FUN_000151-T1.exon1;Parent=C_lini_757_FUN_000151-T1;
scaffold_1	funannotate	gene	696229	697624	.	-	.	ID=C_lini_757_FUN_000152;
scaffold_1	funannotate	mRNA	696229	697624	.	-	.	ID=C_lini_757_FUN_000152-T1;Parent=C_lini_757_FUN_000152;product=hypothetical protein;
scaffold_1	funannotate	exon	697476	697624	.	-	.	ID=C_lini_757_FUN_000152-T1.exon1;Parent=C_lini_757_FUN_000152-T1;
scaffold_1	funannotate	exon	696229	697393	.	-	.	ID=C_lini_757_FUN_000152-T1.exon2;Parent=C_lini_757_FUN_000152-T1;
scaffold_1	funannotate	CDS	697476	697624	.	-	0	ID=C_lini_757_FUN_000152-T1.cds;Parent=C_lini_757_FUN_000152-T1;
scaffold_1	funannotate	CDS	696229	697393	.	-	1	ID=C_lini_757_FUN_000152-T1.cds;Parent=C_lini_757_FUN_000152-T1;
scaffold_1	funannotate	gene	698863	701229	.	+	.	ID=C_lini_757_FUN_000153;
scaffold_1	funannotate	mRNA	698863	701229	.	+	.	ID=C_lini_757_FUN_000153-T1;Parent=C_lini_757_FUN_000153;product=hypothetical protein;Dbxref=PFAM:PF07885;
scaffold_1	funannotate	exon	698863	699134	.	+	.	ID=C_lini_757_FUN_000153-T1.exon1;Parent=C_lini_757_FUN_000153-T1;
scaffold_1	funannotate	exon	699207	701229	.	+	.	ID=C_lini_757_FUN_000153-T1.exon2;Parent=C_lini_757_FUN_000153-T1;
scaffold_1	funannotate	CDS	698863	699134	.	+	0	ID=C_lini_757_FUN_000153-T1.cds;Parent=C_lini_757_FUN_000153-T1;
scaffold_1	funannotate	CDS	699207	701229	.	+	1	ID=C_lini_757_FUN_000153-T1.cds;Parent=C_lini_757_FUN_000153-T1;
scaffold_1	funannotate	gene	702000	707725	.	-	.	ID=C_lini_757_FUN_000154;
scaffold_1	funannotate	mRNA	702000	707725	.	-	.	ID=C_lini_757_FUN_000154-T1;Parent=C_lini_757_FUN_000154;product=hypothetical protein;Dbxref=PFAM:PF00076,PFAM:PF14570;note=BUSCO:EOG09260P5R;
scaffold_1	funannotate	exon	707682	707725	.	-	.	ID=C_lini_757_FUN_000154-T1.exon1;Parent=C_lini_757_FUN_000154-T1;
scaffold_1	funannotate	exon	707520	707586	.	-	.	ID=C_lini_757_FUN_000154-T1.exon2;Parent=C_lini_757_FUN_000154-T1;
scaffold_1	funannotate	exon	707333	707445	.	-	.	ID=C_lini_757_FUN_000154-T1.exon3;Parent=C_lini_757_FUN_000154-T1;
scaffold_1	funannotate	exon	705509	707280	.	-	.	ID=C_lini_757_FUN_000154-T1.exon4;Parent=C_lini_757_FUN_000154-T1;
scaffold_1	funannotate	exon	705209	705442	.	-	.	ID=C_lini_757_FUN_000154-T1.exon5;Parent=C_lini_757_FUN_000154-T1;
scaffold_1	funannotate	exon	702000	704437	.	-	.	ID=C_lini_757_FUN_000154-T1.exon6;Parent=C_lini_757_FUN_000154-T1;
scaffold_1	funannotate	CDS	707682	707725	.	-	0	ID=C_lini_757_FUN_000154-T1.cds;Parent=C_lini_757_FUN_000154-T1;
scaffold_1	funannotate	CDS	707520	707586	.	-	1	ID=C_lini_757_FUN_000154-T1.cds;Parent=C_lini_757_FUN_000154-T1;
scaffold_1	funannotate	CDS	707333	707445	.	-	0	ID=C_lini_757_FUN_000154-T1.cds;Parent=C_lini_757_FUN_000154-T1;
scaffold_1	funannotate	CDS	705509	707280	.	-	1	ID=C_lini_757_FUN_000154-T1.cds;Parent=C_lini_757_FUN_000154-T1;
scaffold_1	funannotate	CDS	705209	705442	.	-	2	ID=C_lini_757_FUN_000154-T1.cds;Parent=C_lini_757_FUN_000154-T1;
scaffold_1	funannotate	CDS	702000	704437	.	-	2	ID=C_lini_757_FUN_000154-T1.cds;Parent=C_lini_757_FUN_000154-T1;
scaffold_1	funannotate	gene	708352	709264	.	+	.	ID=C_lini_757_FUN_000155;Name=NUO31;
scaffold_1	funannotate	mRNA	708352	709264	.	+	.	ID=C_lini_757_FUN_000155-T1;Parent=C_lini_757_FUN_000155;product=NADH-ubiquinone oxidoreductase 30.4 kDa subunit, mitochondrial;Dbxref=PFAM:PF00329;
scaffold_1	funannotate	exon	708352	708703	.	+	.	ID=C_lini_757_FUN_000155-T1.exon1;Parent=C_lini_757_FUN_000155-T1;
scaffold_1	funannotate	exon	708756	709264	.	+	.	ID=C_lini_757_FUN_000155-T1.exon2;Parent=C_lini_757_FUN_000155-T1;
scaffold_1	funannotate	CDS	708352	708703	.	+	0	ID=C_lini_757_FUN_000155-T1.cds;Parent=C_lini_757_FUN_000155-T1;
scaffold_1	funannotate	CDS	708756	709264	.	+	2	ID=C_lini_757_FUN_000155-T1.cds;Parent=C_lini_757_FUN_000155-T1;
scaffold_1	funannotate	gene	709707	710078	.	+	.	ID=C_lini_757_FUN_000156;
scaffold_1	funannotate	mRNA	709707	710078	.	+	.	ID=C_lini_757_FUN_000156-T1;Parent=C_lini_757_FUN_000156;product=hypothetical protein;
scaffold_1	funannotate	exon	709707	710078	.	+	.	ID=C_lini_757_FUN_000156-T1.exon1;Parent=C_lini_757_FUN_000156-T1;
scaffold_1	funannotate	CDS	709707	710078	.	+	0	ID=C_lini_757_FUN_000156-T1.cds;Parent=C_lini_757_FUN_000156-T1;
scaffold_1	funannotate	gene	710899	713352	.	+	.	ID=C_lini_757_FUN_000157;
scaffold_1	funannotate	mRNA	710899	713352	.	+	.	ID=C_lini_757_FUN_000157-T1;Parent=C_lini_757_FUN_000157;product=hypothetical protein;
scaffold_1	funannotate	exon	710899	713352	.	+	.	ID=C_lini_757_FUN_000157-T1.exon1;Parent=C_lini_757_FUN_000157-T1;
scaffold_1	funannotate	CDS	710899	713352	.	+	0	ID=C_lini_757_FUN_000157-T1.cds;Parent=C_lini_757_FUN_000157-T1;
scaffold_1	funannotate	gene	713722	715514	.	-	.	ID=C_lini_757_FUN_000158;
scaffold_1	funannotate	mRNA	713722	715514	.	-	.	ID=C_lini_757_FUN_000158-T1;Parent=C_lini_757_FUN_000158;product=hypothetical protein;
scaffold_1	funannotate	exon	714251	715514	.	-	.	ID=C_lini_757_FUN_000158-T1.exon1;Parent=C_lini_757_FUN_000158-T1;
scaffold_1	funannotate	exon	713722	714164	.	-	.	ID=C_lini_757_FUN_000158-T1.exon2;Parent=C_lini_757_FUN_000158-T1;
scaffold_1	funannotate	CDS	714251	715514	.	-	0	ID=C_lini_757_FUN_000158-T1.cds;Parent=C_lini_757_FUN_000158-T1;
scaffold_1	funannotate	CDS	713722	714164	.	-	2	ID=C_lini_757_FUN_000158-T1.cds;Parent=C_lini_757_FUN_000158-T1;
scaffold_1	funannotate	gene	716625	718687	.	+	.	ID=C_lini_757_FUN_000159;
scaffold_1	funannotate	mRNA	716625	718687	.	+	.	ID=C_lini_757_FUN_000159-T1;Parent=C_lini_757_FUN_000159;product=hypothetical protein;Dbxref=PFAM:PF00450;note=MEROPS:MER0016549;
scaffold_1	funannotate	exon	716625	717050	.	+	.	ID=C_lini_757_FUN_000159-T1.exon1;Parent=C_lini_757_FUN_000159-T1;
scaffold_1	funannotate	exon	717110	718687	.	+	.	ID=C_lini_757_FUN_000159-T1.exon2;Parent=C_lini_757_FUN_000159-T1;
scaffold_1	funannotate	CDS	716625	717050	.	+	0	ID=C_lini_757_FUN_000159-T1.cds;Parent=C_lini_757_FUN_000159-T1;
scaffold_1	funannotate	CDS	717110	718687	.	+	0	ID=C_lini_757_FUN_000159-T1.cds;Parent=C_lini_757_FUN_000159-T1;
scaffold_1	funannotate	gene	721368	722804	.	+	.	ID=C_lini_757_FUN_000160;
scaffold_1	funannotate	mRNA	721368	722804	.	+	.	ID=C_lini_757_FUN_000160-T1;Parent=C_lini_757_FUN_000160;product=hypothetical protein;Dbxref=PFAM:PF01149,PFAM:PF06831;
scaffold_1	funannotate	exon	721368	721591	.	+	.	ID=C_lini_757_FUN_000160-T1.exon1;Parent=C_lini_757_FUN_000160-T1;
scaffold_1	funannotate	exon	721703	722804	.	+	.	ID=C_lini_757_FUN_000160-T1.exon2;Parent=C_lini_757_FUN_000160-T1;
scaffold_1	funannotate	CDS	721368	721591	.	+	0	ID=C_lini_757_FUN_000160-T1.cds;Parent=C_lini_757_FUN_000160-T1;
scaffold_1	funannotate	CDS	721703	722804	.	+	1	ID=C_lini_757_FUN_000160-T1.cds;Parent=C_lini_757_FUN_000160-T1;
scaffold_1	funannotate	gene	722969	723824	.	-	.	ID=C_lini_757_FUN_000161;
scaffold_1	funannotate	mRNA	722969	723824	.	-	.	ID=C_lini_757_FUN_000161-T1;Parent=C_lini_757_FUN_000161;product=hypothetical protein;Dbxref=PFAM:PF07883;
scaffold_1	funannotate	exon	723614	723824	.	-	.	ID=C_lini_757_FUN_000161-T1.exon1;Parent=C_lini_757_FUN_000161-T1;
scaffold_1	funannotate	exon	723295	723411	.	-	.	ID=C_lini_757_FUN_000161-T1.exon2;Parent=C_lini_757_FUN_000161-T1;
scaffold_1	funannotate	exon	722969	723084	.	-	.	ID=C_lini_757_FUN_000161-T1.exon3;Parent=C_lini_757_FUN_000161-T1;
scaffold_1	funannotate	CDS	723614	723824	.	-	0	ID=C_lini_757_FUN_000161-T1.cds;Parent=C_lini_757_FUN_000161-T1;
scaffold_1	funannotate	CDS	723295	723411	.	-	2	ID=C_lini_757_FUN_000161-T1.cds;Parent=C_lini_757_FUN_000161-T1;
scaffold_1	funannotate	CDS	722969	723084	.	-	2	ID=C_lini_757_FUN_000161-T1.cds;Parent=C_lini_757_FUN_000161-T1;
scaffold_1	funannotate	gene	725297	726118	.	-	.	ID=C_lini_757_FUN_000162;
scaffold_1	funannotate	mRNA	725297	726118	.	-	.	ID=C_lini_757_FUN_000162-T1;Parent=C_lini_757_FUN_000162;product=hypothetical protein;Dbxref=PFAM:PF13426;
scaffold_1	funannotate	exon	725987	726118	.	-	.	ID=C_lini_757_FUN_000162-T1.exon1;Parent=C_lini_757_FUN_000162-T1;
scaffold_1	funannotate	exon	725782	725925	.	-	.	ID=C_lini_757_FUN_000162-T1.exon2;Parent=C_lini_757_FUN_000162-T1;
scaffold_1	funannotate	exon	725297	725707	.	-	.	ID=C_lini_757_FUN_000162-T1.exon3;Parent=C_lini_757_FUN_000162-T1;
scaffold_1	funannotate	CDS	725987	726118	.	-	0	ID=C_lini_757_FUN_000162-T1.cds;Parent=C_lini_757_FUN_000162-T1;
scaffold_1	funannotate	CDS	725782	725925	.	-	0	ID=C_lini_757_FUN_000162-T1.cds;Parent=C_lini_757_FUN_000162-T1;
scaffold_1	funannotate	CDS	725297	725707	.	-	0	ID=C_lini_757_FUN_000162-T1.cds;Parent=C_lini_757_FUN_000162-T1;
scaffold_1	funannotate	gene	730022	732088	.	-	.	ID=C_lini_757_FUN_000163;
scaffold_1	funannotate	mRNA	730022	732088	.	-	.	ID=C_lini_757_FUN_000163-T1;Parent=C_lini_757_FUN_000163;product=hypothetical protein;
scaffold_1	funannotate	exon	731275	732088	.	-	.	ID=C_lini_757_FUN_000163-T1.exon1;Parent=C_lini_757_FUN_000163-T1;
scaffold_1	funannotate	exon	731095	731192	.	-	.	ID=C_lini_757_FUN_000163-T1.exon2;Parent=C_lini_757_FUN_000163-T1;
scaffold_1	funannotate	exon	730022	731008	.	-	.	ID=C_lini_757_FUN_000163-T1.exon3;Parent=C_lini_757_FUN_000163-T1;
scaffold_1	funannotate	CDS	731275	732088	.	-	0	ID=C_lini_757_FUN_000163-T1.cds;Parent=C_lini_757_FUN_000163-T1;
scaffold_1	funannotate	CDS	731095	731192	.	-	2	ID=C_lini_757_FUN_000163-T1.cds;Parent=C_lini_757_FUN_000163-T1;
scaffold_1	funannotate	CDS	730022	731008	.	-	0	ID=C_lini_757_FUN_000163-T1.cds;Parent=C_lini_757_FUN_000163-T1;
scaffold_1	funannotate	gene	732923	734852	.	-	.	ID=C_lini_757_FUN_000164;
scaffold_1	funannotate	mRNA	732923	734852	.	-	.	ID=C_lini_757_FUN_000164-T1;Parent=C_lini_757_FUN_000164;product=hypothetical protein;Dbxref=PFAM:PF16944;
scaffold_1	funannotate	exon	734787	734852	.	-	.	ID=C_lini_757_FUN_000164-T1.exon1;Parent=C_lini_757_FUN_000164-T1;
scaffold_1	funannotate	exon	734304	734727	.	-	.	ID=C_lini_757_FUN_000164-T1.exon2;Parent=C_lini_757_FUN_000164-T1;
scaffold_1	funannotate	exon	732923	734250	.	-	.	ID=C_lini_757_FUN_000164-T1.exon3;Parent=C_lini_757_FUN_000164-T1;
scaffold_1	funannotate	CDS	734787	734852	.	-	0	ID=C_lini_757_FUN_000164-T1.cds;Parent=C_lini_757_FUN_000164-T1;
scaffold_1	funannotate	CDS	734304	734727	.	-	0	ID=C_lini_757_FUN_000164-T1.cds;Parent=C_lini_757_FUN_000164-T1;
scaffold_1	funannotate	CDS	732923	734250	.	-	2	ID=C_lini_757_FUN_000164-T1.cds;Parent=C_lini_757_FUN_000164-T1;
scaffold_1	funannotate	gene	738053	739458	.	+	.	ID=C_lini_757_FUN_000165;
scaffold_1	funannotate	mRNA	738053	739458	.	+	.	ID=C_lini_757_FUN_000165-T1;Parent=C_lini_757_FUN_000165;product=hypothetical protein;
scaffold_1	funannotate	exon	738053	738871	.	+	.	ID=C_lini_757_FUN_000165-T1.exon1;Parent=C_lini_757_FUN_000165-T1;
scaffold_1	funannotate	exon	738946	739458	.	+	.	ID=C_lini_757_FUN_000165-T1.exon2;Parent=C_lini_757_FUN_000165-T1;
scaffold_1	funannotate	CDS	738053	738871	.	+	0	ID=C_lini_757_FUN_000165-T1.cds;Parent=C_lini_757_FUN_000165-T1;
scaffold_1	funannotate	CDS	738946	739458	.	+	0	ID=C_lini_757_FUN_000165-T1.cds;Parent=C_lini_757_FUN_000165-T1;
scaffold_1	funannotate	gene	740189	740950	.	+	.	ID=C_lini_757_FUN_000166;
scaffold_1	funannotate	mRNA	740189	740950	.	+	.	ID=C_lini_757_FUN_000166-T1;Parent=C_lini_757_FUN_000166;product=hypothetical protein;
scaffold_1	funannotate	exon	740189	740950	.	+	.	ID=C_lini_757_FUN_000166-T1.exon1;Parent=C_lini_757_FUN_000166-T1;
scaffold_1	funannotate	CDS	740189	740950	.	+	0	ID=C_lini_757_FUN_000166-T1.cds;Parent=C_lini_757_FUN_000166-T1;
scaffold_1	funannotate	gene	741492	743513	.	-	.	ID=C_lini_757_FUN_000167;
scaffold_1	funannotate	mRNA	741492	743513	.	-	.	ID=C_lini_757_FUN_000167-T1;Parent=C_lini_757_FUN_000167;product=hypothetical protein;
scaffold_1	funannotate	exon	741492	743513	.	-	.	ID=C_lini_757_FUN_000167-T1.exon1;Parent=C_lini_757_FUN_000167-T1;
scaffold_1	funannotate	CDS	741492	743513	.	-	0	ID=C_lini_757_FUN_000167-T1.cds;Parent=C_lini_757_FUN_000167-T1;
scaffold_1	funannotate	gene	746410	748221	.	+	.	ID=C_lini_757_FUN_000168;
scaffold_1	funannotate	mRNA	746410	748221	.	+	.	ID=C_lini_757_FUN_000168-T1;Parent=C_lini_757_FUN_000168;product=hypothetical protein;Dbxref=PFAM:PF06609,PFAM:PF07690;
scaffold_1	funannotate	exon	746410	747460	.	+	.	ID=C_lini_757_FUN_000168-T1.exon1;Parent=C_lini_757_FUN_000168-T1;
scaffold_1	funannotate	exon	747557	748221	.	+	.	ID=C_lini_757_FUN_000168-T1.exon2;Parent=C_lini_757_FUN_000168-T1;
scaffold_1	funannotate	CDS	746410	747460	.	+	0	ID=C_lini_757_FUN_000168-T1.cds;Parent=C_lini_757_FUN_000168-T1;
scaffold_1	funannotate	CDS	747557	748221	.	+	2	ID=C_lini_757_FUN_000168-T1.cds;Parent=C_lini_757_FUN_000168-T1;
scaffold_1	funannotate	gene	748419	749603	.	-	.	ID=C_lini_757_FUN_000169;
scaffold_1	funannotate	mRNA	748419	749603	.	-	.	ID=C_lini_757_FUN_000169-T1;Parent=C_lini_757_FUN_000169;product=hypothetical protein;
scaffold_1	funannotate	exon	748419	749603	.	-	.	ID=C_lini_757_FUN_000169-T1.exon1;Parent=C_lini_757_FUN_000169-T1;
scaffold_1	funannotate	CDS	748419	749603	.	-	0	ID=C_lini_757_FUN_000169-T1.cds;Parent=C_lini_757_FUN_000169-T1;
scaffold_1	funannotate	gene	750733	752181	.	+	.	ID=C_lini_757_FUN_000170;
scaffold_1	funannotate	mRNA	750733	752181	.	+	.	ID=C_lini_757_FUN_000170-T1;Parent=C_lini_757_FUN_000170;product=hypothetical protein;Dbxref=PFAM:PF12697;note=MEROPS:MER0209971;
scaffold_1	funannotate	exon	750733	750930	.	+	.	ID=C_lini_757_FUN_000170-T1.exon1;Parent=C_lini_757_FUN_000170-T1;
scaffold_1	funannotate	exon	751054	752181	.	+	.	ID=C_lini_757_FUN_000170-T1.exon2;Parent=C_lini_757_FUN_000170-T1;
scaffold_1	funannotate	CDS	750733	750930	.	+	0	ID=C_lini_757_FUN_000170-T1.cds;Parent=C_lini_757_FUN_000170-T1;
scaffold_1	funannotate	CDS	751054	752181	.	+	0	ID=C_lini_757_FUN_000170-T1.cds;Parent=C_lini_757_FUN_000170-T1;
scaffold_1	funannotate	gene	752367	756164	.	-	.	ID=C_lini_757_FUN_000171;
scaffold_1	funannotate	mRNA	752367	756164	.	-	.	ID=C_lini_757_FUN_000171-T1;Parent=C_lini_757_FUN_000171;product=hypothetical protein;Dbxref=PFAM:PF07919,PFAM:PF11817;
scaffold_1	funannotate	exon	755898	756164	.	-	.	ID=C_lini_757_FUN_000171-T1.exon1;Parent=C_lini_757_FUN_000171-T1;
scaffold_1	funannotate	exon	754293	755841	.	-	.	ID=C_lini_757_FUN_000171-T1.exon2;Parent=C_lini_757_FUN_000171-T1;
scaffold_1	funannotate	exon	752367	754234	.	-	.	ID=C_lini_757_FUN_000171-T1.exon3;Parent=C_lini_757_FUN_000171-T1;
scaffold_1	funannotate	CDS	755898	756164	.	-	0	ID=C_lini_757_FUN_000171-T1.cds;Parent=C_lini_757_FUN_000171-T1;
scaffold_1	funannotate	CDS	754293	755841	.	-	0	ID=C_lini_757_FUN_000171-T1.cds;Parent=C_lini_757_FUN_000171-T1;
scaffold_1	funannotate	CDS	752367	754234	.	-	2	ID=C_lini_757_FUN_000171-T1.cds;Parent=C_lini_757_FUN_000171-T1;
scaffold_1	funannotate	gene	757147	758769	.	+	.	ID=C_lini_757_FUN_000172;
scaffold_1	funannotate	mRNA	757147	758769	.	+	.	ID=C_lini_757_FUN_000172-T1;Parent=C_lini_757_FUN_000172;product=hypothetical protein;Dbxref=PFAM:PF08595;
scaffold_1	funannotate	exon	757147	757219	.	+	.	ID=C_lini_757_FUN_000172-T1.exon1;Parent=C_lini_757_FUN_000172-T1;
scaffold_1	funannotate	exon	757306	757427	.	+	.	ID=C_lini_757_FUN_000172-T1.exon2;Parent=C_lini_757_FUN_000172-T1;
scaffold_1	funannotate	exon	757494	757656	.	+	.	ID=C_lini_757_FUN_000172-T1.exon3;Parent=C_lini_757_FUN_000172-T1;
scaffold_1	funannotate	exon	757709	758769	.	+	.	ID=C_lini_757_FUN_000172-T1.exon4;Parent=C_lini_757_FUN_000172-T1;
scaffold_1	funannotate	CDS	757147	757219	.	+	0	ID=C_lini_757_FUN_000172-T1.cds;Parent=C_lini_757_FUN_000172-T1;
scaffold_1	funannotate	CDS	757306	757427	.	+	2	ID=C_lini_757_FUN_000172-T1.cds;Parent=C_lini_757_FUN_000172-T1;
scaffold_1	funannotate	CDS	757494	757656	.	+	0	ID=C_lini_757_FUN_000172-T1.cds;Parent=C_lini_757_FUN_000172-T1;
scaffold_1	funannotate	CDS	757709	758769	.	+	2	ID=C_lini_757_FUN_000172-T1.cds;Parent=C_lini_757_FUN_000172-T1;
scaffold_1	funannotate	gene	759586	760436	.	+	.	ID=C_lini_757_FUN_000173;Name=CHOL2;
scaffold_1	funannotate	mRNA	759586	760436	.	+	.	ID=C_lini_757_FUN_000173-T1;Parent=C_lini_757_FUN_000173;product=Phosphatidyl-N-methylethanolamine N-methyltransferase;Dbxref=PFAM:PF04191;note=BUSCO:EOG0926425H;
scaffold_1	funannotate	exon	759586	759646	.	+	.	ID=C_lini_757_FUN_000173-T1.exon1;Parent=C_lini_757_FUN_000173-T1;
scaffold_1	funannotate	exon	759922	760436	.	+	.	ID=C_lini_757_FUN_000173-T1.exon2;Parent=C_lini_757_FUN_000173-T1;
scaffold_1	funannotate	CDS	759586	759646	.	+	0	ID=C_lini_757_FUN_000173-T1.cds;Parent=C_lini_757_FUN_000173-T1;
scaffold_1	funannotate	CDS	759922	760436	.	+	2	ID=C_lini_757_FUN_000173-T1.cds;Parent=C_lini_757_FUN_000173-T1;
scaffold_1	funannotate	gene	761711	763677	.	+	.	ID=C_lini_757_FUN_000174;
scaffold_1	funannotate	mRNA	761711	763677	.	+	.	ID=C_lini_757_FUN_000174-T1;Parent=C_lini_757_FUN_000174;product=hypothetical protein;Dbxref=PFAM:PF01566;
scaffold_1	funannotate	exon	761711	762119	.	+	.	ID=C_lini_757_FUN_000174-T1.exon1;Parent=C_lini_757_FUN_000174-T1;
scaffold_1	funannotate	exon	762230	762743	.	+	.	ID=C_lini_757_FUN_000174-T1.exon2;Parent=C_lini_757_FUN_000174-T1;
scaffold_1	funannotate	exon	762825	763677	.	+	.	ID=C_lini_757_FUN_000174-T1.exon3;Parent=C_lini_757_FUN_000174-T1;
scaffold_1	funannotate	CDS	761711	762119	.	+	0	ID=C_lini_757_FUN_000174-T1.cds;Parent=C_lini_757_FUN_000174-T1;
scaffold_1	funannotate	CDS	762230	762743	.	+	2	ID=C_lini_757_FUN_000174-T1.cds;Parent=C_lini_757_FUN_000174-T1;
scaffold_1	funannotate	CDS	762825	763677	.	+	1	ID=C_lini_757_FUN_000174-T1.cds;Parent=C_lini_757_FUN_000174-T1;
scaffold_1	funannotate	gene	764293	766517	.	-	.	ID=C_lini_757_FUN_000175;
scaffold_1	funannotate	mRNA	764293	766517	.	-	.	ID=C_lini_757_FUN_000175-T1;Parent=C_lini_757_FUN_000175;product=hypothetical protein;Dbxref=PFAM:PF13923,PFAM:PF00097,PFAM:PF07576,PFAM:PF02148,PFAM:PF13639;note=BUSCO:EOG092614ZG;
scaffold_1	funannotate	exon	765564	766517	.	-	.	ID=C_lini_757_FUN_000175-T1.exon1;Parent=C_lini_757_FUN_000175-T1;
scaffold_1	funannotate	exon	764293	765507	.	-	.	ID=C_lini_757_FUN_000175-T1.exon2;Parent=C_lini_757_FUN_000175-T1;
scaffold_1	funannotate	CDS	765564	766517	.	-	0	ID=C_lini_757_FUN_000175-T1.cds;Parent=C_lini_757_FUN_000175-T1;
scaffold_1	funannotate	CDS	764293	765507	.	-	0	ID=C_lini_757_FUN_000175-T1.cds;Parent=C_lini_757_FUN_000175-T1;
scaffold_1	funannotate	gene	771220	773760	.	-	.	ID=C_lini_757_FUN_000176;
scaffold_1	funannotate	mRNA	771220	773760	.	-	.	ID=C_lini_757_FUN_000176-T1;Parent=C_lini_757_FUN_000176;product=hypothetical protein;
scaffold_1	funannotate	exon	771378	773760	.	-	.	ID=C_lini_757_FUN_000176-T1.exon1;Parent=C_lini_757_FUN_000176-T1;
scaffold_1	funannotate	exon	771220	771320	.	-	.	ID=C_lini_757_FUN_000176-T1.exon2;Parent=C_lini_757_FUN_000176-T1;
scaffold_1	funannotate	CDS	771378	773760	.	-	0	ID=C_lini_757_FUN_000176-T1.cds;Parent=C_lini_757_FUN_000176-T1;
scaffold_1	funannotate	CDS	771220	771320	.	-	2	ID=C_lini_757_FUN_000176-T1.cds;Parent=C_lini_757_FUN_000176-T1;
scaffold_1	funannotate	gene	782478	783128	.	+	.	ID=C_lini_757_FUN_000177;
scaffold_1	funannotate	mRNA	782478	783128	.	+	.	ID=C_lini_757_FUN_000177-T1;Parent=C_lini_757_FUN_000177;product=hypothetical protein;
scaffold_1	funannotate	exon	782478	783128	.	+	.	ID=C_lini_757_FUN_000177-T1.exon1;Parent=C_lini_757_FUN_000177-T1;
scaffold_1	funannotate	CDS	782478	783128	.	+	0	ID=C_lini_757_FUN_000177-T1.cds;Parent=C_lini_757_FUN_000177-T1;
scaffold_1	funannotate	gene	784036	785871	.	+	.	ID=C_lini_757_FUN_000178;Name=RAM1;
scaffold_1	funannotate	mRNA	784036	785871	.	+	.	ID=C_lini_757_FUN_000178-T1;Parent=C_lini_757_FUN_000178;product=CAAX farnesyltransferase (FTase) subunit beta;Dbxref=PFAM:PF00432;
scaffold_1	funannotate	exon	784036	784688	.	+	.	ID=C_lini_757_FUN_000178-T1.exon1;Parent=C_lini_757_FUN_000178-T1;
scaffold_1	funannotate	exon	784803	784920	.	+	.	ID=C_lini_757_FUN_000178-T1.exon2;Parent=C_lini_757_FUN_000178-T1;
scaffold_1	funannotate	exon	785001	785113	.	+	.	ID=C_lini_757_FUN_000178-T1.exon3;Parent=C_lini_757_FUN_000178-T1;
scaffold_1	funannotate	exon	785233	785532	.	+	.	ID=C_lini_757_FUN_000178-T1.exon4;Parent=C_lini_757_FUN_000178-T1;
scaffold_1	funannotate	exon	785619	785871	.	+	.	ID=C_lini_757_FUN_000178-T1.exon5;Parent=C_lini_757_FUN_000178-T1;
scaffold_1	funannotate	CDS	784036	784688	.	+	0	ID=C_lini_757_FUN_000178-T1.cds;Parent=C_lini_757_FUN_000178-T1;
scaffold_1	funannotate	CDS	784803	784920	.	+	1	ID=C_lini_757_FUN_000178-T1.cds;Parent=C_lini_757_FUN_000178-T1;
scaffold_1	funannotate	CDS	785001	785113	.	+	0	ID=C_lini_757_FUN_000178-T1.cds;Parent=C_lini_757_FUN_000178-T1;
scaffold_1	funannotate	CDS	785233	785532	.	+	1	ID=C_lini_757_FUN_000178-T1.cds;Parent=C_lini_757_FUN_000178-T1;
scaffold_1	funannotate	CDS	785619	785871	.	+	1	ID=C_lini_757_FUN_000178-T1.cds;Parent=C_lini_757_FUN_000178-T1;
scaffold_1	funannotate	gene	794224	795031	.	+	.	ID=C_lini_757_FUN_000179;
scaffold_1	funannotate	mRNA	794224	795031	.	+	.	ID=C_lini_757_FUN_000179-T1;Parent=C_lini_757_FUN_000179;product=hypothetical protein;
scaffold_1	funannotate	exon	794224	794254	.	+	.	ID=C_lini_757_FUN_000179-T1.exon1;Parent=C_lini_757_FUN_000179-T1;
scaffold_1	funannotate	exon	794679	795031	.	+	.	ID=C_lini_757_FUN_000179-T1.exon2;Parent=C_lini_757_FUN_000179-T1;
scaffold_1	funannotate	CDS	794224	794254	.	+	0	ID=C_lini_757_FUN_000179-T1.cds;Parent=C_lini_757_FUN_000179-T1;
scaffold_1	funannotate	CDS	794679	795031	.	+	2	ID=C_lini_757_FUN_000179-T1.cds;Parent=C_lini_757_FUN_000179-T1;
scaffold_1	funannotate	gene	800208	801687	.	+	.	ID=C_lini_757_FUN_000180;Name=MPG1;
scaffold_1	funannotate	mRNA	800208	801687	.	+	.	ID=C_lini_757_FUN_000180-T1;Parent=C_lini_757_FUN_000180;product=mannose-1-phosphate guanyltransferase;Dbxref=PFAM:PF00132,PFAM:PF12804,PFAM:PF00483;
scaffold_1	funannotate	exon	800208	800214	.	+	.	ID=C_lini_757_FUN_000180-T1.exon1;Parent=C_lini_757_FUN_000180-T1;
scaffold_1	funannotate	exon	800392	800435	.	+	.	ID=C_lini_757_FUN_000180-T1.exon2;Parent=C_lini_757_FUN_000180-T1;
scaffold_1	funannotate	exon	800572	800718	.	+	.	ID=C_lini_757_FUN_000180-T1.exon3;Parent=C_lini_757_FUN_000180-T1;
scaffold_1	funannotate	exon	800791	801687	.	+	.	ID=C_lini_757_FUN_000180-T1.exon4;Parent=C_lini_757_FUN_000180-T1;
scaffold_1	funannotate	CDS	800208	800214	.	+	0	ID=C_lini_757_FUN_000180-T1.cds;Parent=C_lini_757_FUN_000180-T1;
scaffold_1	funannotate	CDS	800392	800435	.	+	2	ID=C_lini_757_FUN_000180-T1.cds;Parent=C_lini_757_FUN_000180-T1;
scaffold_1	funannotate	CDS	800572	800718	.	+	0	ID=C_lini_757_FUN_000180-T1.cds;Parent=C_lini_757_FUN_000180-T1;
scaffold_1	funannotate	CDS	800791	801687	.	+	0	ID=C_lini_757_FUN_000180-T1.cds;Parent=C_lini_757_FUN_000180-T1;
scaffold_1	funannotate	gene	802473	804328	.	-	.	ID=C_lini_757_FUN_000181;
scaffold_1	funannotate	mRNA	802473	804328	.	-	.	ID=C_lini_757_FUN_000181-T1;Parent=C_lini_757_FUN_000181;product=hypothetical protein;Dbxref=PFAM:PF02782,PFAM:PF00370;
scaffold_1	funannotate	exon	804108	804328	.	-	.	ID=C_lini_757_FUN_000181-T1.exon1;Parent=C_lini_757_FUN_000181-T1;
scaffold_1	funannotate	exon	802977	803980	.	-	.	ID=C_lini_757_FUN_000181-T1.exon2;Parent=C_lini_757_FUN_000181-T1;
scaffold_1	funannotate	exon	802473	802891	.	-	.	ID=C_lini_757_FUN_000181-T1.exon3;Parent=C_lini_757_FUN_000181-T1;
scaffold_1	funannotate	CDS	804108	804328	.	-	0	ID=C_lini_757_FUN_000181-T1.cds;Parent=C_lini_757_FUN_000181-T1;
scaffold_1	funannotate	CDS	802977	803980	.	-	1	ID=C_lini_757_FUN_000181-T1.cds;Parent=C_lini_757_FUN_000181-T1;
scaffold_1	funannotate	CDS	802473	802891	.	-	2	ID=C_lini_757_FUN_000181-T1.cds;Parent=C_lini_757_FUN_000181-T1;
scaffold_1	funannotate	gene	808063	808818	.	+	.	ID=C_lini_757_FUN_000182;
scaffold_1	funannotate	mRNA	808063	808818	.	+	.	ID=C_lini_757_FUN_000182-T1;Parent=C_lini_757_FUN_000182;product=hypothetical protein;Dbxref=PFAM:PF05871;
scaffold_1	funannotate	exon	808063	808609	.	+	.	ID=C_lini_757_FUN_000182-T1.exon1;Parent=C_lini_757_FUN_000182-T1;
scaffold_1	funannotate	exon	808706	808818	.	+	.	ID=C_lini_757_FUN_000182-T1.exon2;Parent=C_lini_757_FUN_000182-T1;
scaffold_1	funannotate	CDS	808063	808609	.	+	0	ID=C_lini_757_FUN_000182-T1.cds;Parent=C_lini_757_FUN_000182-T1;
scaffold_1	funannotate	CDS	808706	808818	.	+	2	ID=C_lini_757_FUN_000182-T1.cds;Parent=C_lini_757_FUN_000182-T1;
scaffold_1	funannotate	gene	809091	811687	.	-	.	ID=C_lini_757_FUN_000183;
scaffold_1	funannotate	mRNA	809091	811687	.	-	.	ID=C_lini_757_FUN_000183-T1;Parent=C_lini_757_FUN_000183;product=hypothetical protein;Dbxref=PFAM:PF00533,PFAM:PF16770,PFAM:PF12738;
scaffold_1	funannotate	exon	811170	811687	.	-	.	ID=C_lini_757_FUN_000183-T1.exon1;Parent=C_lini_757_FUN_000183-T1;
scaffold_1	funannotate	exon	809091	811119	.	-	.	ID=C_lini_757_FUN_000183-T1.exon2;Parent=C_lini_757_FUN_000183-T1;
scaffold_1	funannotate	CDS	811170	811687	.	-	0	ID=C_lini_757_FUN_000183-T1.cds;Parent=C_lini_757_FUN_000183-T1;
scaffold_1	funannotate	CDS	809091	811119	.	-	1	ID=C_lini_757_FUN_000183-T1.cds;Parent=C_lini_757_FUN_000183-T1;
scaffold_1	funannotate	gene	812373	814185	.	-	.	ID=C_lini_757_FUN_000184;
scaffold_1	funannotate	mRNA	812373	814185	.	-	.	ID=C_lini_757_FUN_000184-T1;Parent=C_lini_757_FUN_000184;product=hypothetical protein;Dbxref=PFAM:PF05199,PFAM:PF00732;note=CAZy:AA3;
scaffold_1	funannotate	exon	813979	814185	.	-	.	ID=C_lini_757_FUN_000184-T1.exon1;Parent=C_lini_757_FUN_000184-T1;
scaffold_1	funannotate	exon	812373	813905	.	-	.	ID=C_lini_757_FUN_000184-T1.exon2;Parent=C_lini_757_FUN_000184-T1;
scaffold_1	funannotate	CDS	813979	814185	.	-	0	ID=C_lini_757_FUN_000184-T1.cds;Parent=C_lini_757_FUN_000184-T1;
scaffold_1	funannotate	CDS	812373	813905	.	-	0	ID=C_lini_757_FUN_000184-T1.cds;Parent=C_lini_757_FUN_000184-T1;
scaffold_1	funannotate	gene	814961	816959	.	+	.	ID=C_lini_757_FUN_000185;
scaffold_1	funannotate	mRNA	814961	816959	.	+	.	ID=C_lini_757_FUN_000185-T1;Parent=C_lini_757_FUN_000185;product=hypothetical protein;Dbxref=PFAM:PF00067;
scaffold_1	funannotate	exon	814961	815384	.	+	.	ID=C_lini_757_FUN_000185-T1.exon1;Parent=C_lini_757_FUN_000185-T1;
scaffold_1	funannotate	exon	815449	815631	.	+	.	ID=C_lini_757_FUN_000185-T1.exon2;Parent=C_lini_757_FUN_000185-T1;
scaffold_1	funannotate	exon	815711	816191	.	+	.	ID=C_lini_757_FUN_000185-T1.exon3;Parent=C_lini_757_FUN_000185-T1;
scaffold_1	funannotate	exon	816245	816528	.	+	.	ID=C_lini_757_FUN_000185-T1.exon4;Parent=C_lini_757_FUN_000185-T1;
scaffold_1	funannotate	exon	816595	816696	.	+	.	ID=C_lini_757_FUN_000185-T1.exon5;Parent=C_lini_757_FUN_000185-T1;
scaffold_1	funannotate	exon	816775	816959	.	+	.	ID=C_lini_757_FUN_000185-T1.exon6;Parent=C_lini_757_FUN_000185-T1;
scaffold_1	funannotate	CDS	814961	815384	.	+	0	ID=C_lini_757_FUN_000185-T1.cds;Parent=C_lini_757_FUN_000185-T1;
scaffold_1	funannotate	CDS	815449	815631	.	+	2	ID=C_lini_757_FUN_000185-T1.cds;Parent=C_lini_757_FUN_000185-T1;
scaffold_1	funannotate	CDS	815711	816191	.	+	2	ID=C_lini_757_FUN_000185-T1.cds;Parent=C_lini_757_FUN_000185-T1;
scaffold_1	funannotate	CDS	816245	816528	.	+	1	ID=C_lini_757_FUN_000185-T1.cds;Parent=C_lini_757_FUN_000185-T1;
scaffold_1	funannotate	CDS	816595	816696	.	+	2	ID=C_lini_757_FUN_000185-T1.cds;Parent=C_lini_757_FUN_000185-T1;
scaffold_1	funannotate	CDS	816775	816959	.	+	2	ID=C_lini_757_FUN_000185-T1.cds;Parent=C_lini_757_FUN_000185-T1;
scaffold_1	funannotate	gene	817175	818467	.	-	.	ID=C_lini_757_FUN_000186;
scaffold_1	funannotate	mRNA	817175	818467	.	-	.	ID=C_lini_757_FUN_000186-T1;Parent=C_lini_757_FUN_000186;product=hypothetical protein;Dbxref=PFAM:PF02719,PFAM:PF01370,PFAM:PF13561,PFAM:PF00106,PFAM:PF08659;
scaffold_1	funannotate	exon	818351	818467	.	-	.	ID=C_lini_757_FUN_000186-T1.exon1;Parent=C_lini_757_FUN_000186-T1;
scaffold_1	funannotate	exon	817891	818175	.	-	.	ID=C_lini_757_FUN_000186-T1.exon2;Parent=C_lini_757_FUN_000186-T1;
scaffold_1	funannotate	exon	817517	817802	.	-	.	ID=C_lini_757_FUN_000186-T1.exon3;Parent=C_lini_757_FUN_000186-T1;
scaffold_1	funannotate	exon	817175	817353	.	-	.	ID=C_lini_757_FUN_000186-T1.exon4;Parent=C_lini_757_FUN_000186-T1;
scaffold_1	funannotate	CDS	818351	818467	.	-	0	ID=C_lini_757_FUN_000186-T1.cds;Parent=C_lini_757_FUN_000186-T1;
scaffold_1	funannotate	CDS	817891	818175	.	-	0	ID=C_lini_757_FUN_000186-T1.cds;Parent=C_lini_757_FUN_000186-T1;
scaffold_1	funannotate	CDS	817517	817802	.	-	0	ID=C_lini_757_FUN_000186-T1.cds;Parent=C_lini_757_FUN_000186-T1;
scaffold_1	funannotate	CDS	817175	817353	.	-	2	ID=C_lini_757_FUN_000186-T1.cds;Parent=C_lini_757_FUN_000186-T1;
scaffold_1	funannotate	gene	820328	821654	.	+	.	ID=C_lini_757_FUN_000187;
scaffold_1	funannotate	mRNA	820328	821654	.	+	.	ID=C_lini_757_FUN_000187-T1;Parent=C_lini_757_FUN_000187;product=hypothetical protein;
scaffold_1	funannotate	exon	820328	820476	.	+	.	ID=C_lini_757_FUN_000187-T1.exon1;Parent=C_lini_757_FUN_000187-T1;
scaffold_1	funannotate	exon	820565	820673	.	+	.	ID=C_lini_757_FUN_000187-T1.exon2;Parent=C_lini_757_FUN_000187-T1;
scaffold_1	funannotate	exon	820742	821115	.	+	.	ID=C_lini_757_FUN_000187-T1.exon3;Parent=C_lini_757_FUN_000187-T1;
scaffold_1	funannotate	exon	821201	821654	.	+	.	ID=C_lini_757_FUN_000187-T1.exon4;Parent=C_lini_757_FUN_000187-T1;
scaffold_1	funannotate	CDS	820328	820476	.	+	0	ID=C_lini_757_FUN_000187-T1.cds;Parent=C_lini_757_FUN_000187-T1;
scaffold_1	funannotate	CDS	820565	820673	.	+	1	ID=C_lini_757_FUN_000187-T1.cds;Parent=C_lini_757_FUN_000187-T1;
scaffold_1	funannotate	CDS	820742	821115	.	+	0	ID=C_lini_757_FUN_000187-T1.cds;Parent=C_lini_757_FUN_000187-T1;
scaffold_1	funannotate	CDS	821201	821654	.	+	1	ID=C_lini_757_FUN_000187-T1.cds;Parent=C_lini_757_FUN_000187-T1;
scaffold_1	funannotate	gene	823139	824185	.	+	.	ID=C_lini_757_FUN_000188;
scaffold_1	funannotate	mRNA	823139	824185	.	+	.	ID=C_lini_757_FUN_000188-T1;Parent=C_lini_757_FUN_000188;product=hypothetical protein;Dbxref=PFAM:PF01040;
scaffold_1	funannotate	exon	823139	824185	.	+	.	ID=C_lini_757_FUN_000188-T1.exon1;Parent=C_lini_757_FUN_000188-T1;
scaffold_1	funannotate	CDS	823139	824185	.	+	0	ID=C_lini_757_FUN_000188-T1.cds;Parent=C_lini_757_FUN_000188-T1;
scaffold_1	funannotate	gene	825605	827475	.	+	.	ID=C_lini_757_FUN_000189;
scaffold_1	funannotate	mRNA	825605	827475	.	+	.	ID=C_lini_757_FUN_000189-T1;Parent=C_lini_757_FUN_000189;product=hypothetical protein;Dbxref=PFAM:PF08031,PFAM:PF01565;
scaffold_1	funannotate	exon	825605	826793	.	+	.	ID=C_lini_757_FUN_000189-T1.exon1;Parent=C_lini_757_FUN_000189-T1;
scaffold_1	funannotate	exon	826846	827125	.	+	.	ID=C_lini_757_FUN_000189-T1.exon2;Parent=C_lini_757_FUN_000189-T1;
scaffold_1	funannotate	exon	827190	827475	.	+	.	ID=C_lini_757_FUN_000189-T1.exon3;Parent=C_lini_757_FUN_000189-T1;
scaffold_1	funannotate	CDS	825605	826793	.	+	0	ID=C_lini_757_FUN_000189-T1.cds;Parent=C_lini_757_FUN_000189-T1;
scaffold_1	funannotate	CDS	826846	827125	.	+	2	ID=C_lini_757_FUN_000189-T1.cds;Parent=C_lini_757_FUN_000189-T1;
scaffold_1	funannotate	CDS	827190	827475	.	+	1	ID=C_lini_757_FUN_000189-T1.cds;Parent=C_lini_757_FUN_000189-T1;
scaffold_1	funannotate	gene	828901	830490	.	+	.	ID=C_lini_757_FUN_000190;
scaffold_1	funannotate	mRNA	828901	830490	.	+	.	ID=C_lini_757_FUN_000190-T1;Parent=C_lini_757_FUN_000190;product=hypothetical protein;note=BUSCO:EOG09262SR7;
scaffold_1	funannotate	exon	828901	828971	.	+	.	ID=C_lini_757_FUN_000190-T1.exon1;Parent=C_lini_757_FUN_000190-T1;
scaffold_1	funannotate	exon	829038	830490	.	+	.	ID=C_lini_757_FUN_000190-T1.exon2;Parent=C_lini_757_FUN_000190-T1;
scaffold_1	funannotate	CDS	828901	828971	.	+	0	ID=C_lini_757_FUN_000190-T1.cds;Parent=C_lini_757_FUN_000190-T1;
scaffold_1	funannotate	CDS	829038	830490	.	+	1	ID=C_lini_757_FUN_000190-T1.cds;Parent=C_lini_757_FUN_000190-T1;
scaffold_1	funannotate	gene	831007	832936	.	-	.	ID=C_lini_757_FUN_000191;
scaffold_1	funannotate	mRNA	831007	832936	.	-	.	ID=C_lini_757_FUN_000191-T1;Parent=C_lini_757_FUN_000191;product=hypothetical protein;Dbxref=PFAM:PF07690;
scaffold_1	funannotate	exon	832478	832936	.	-	.	ID=C_lini_757_FUN_000191-T1.exon1;Parent=C_lini_757_FUN_000191-T1;
scaffold_1	funannotate	exon	831849	832224	.	-	.	ID=C_lini_757_FUN_000191-T1.exon2;Parent=C_lini_757_FUN_000191-T1;
scaffold_1	funannotate	exon	831007	831812	.	-	.	ID=C_lini_757_FUN_000191-T1.exon3;Parent=C_lini_757_FUN_000191-T1;
scaffold_1	funannotate	CDS	832478	832936	.	-	0	ID=C_lini_757_FUN_000191-T1.cds;Parent=C_lini_757_FUN_000191-T1;
scaffold_1	funannotate	CDS	831849	832224	.	-	0	ID=C_lini_757_FUN_000191-T1.cds;Parent=C_lini_757_FUN_000191-T1;
scaffold_1	funannotate	CDS	831007	831812	.	-	2	ID=C_lini_757_FUN_000191-T1.cds;Parent=C_lini_757_FUN_000191-T1;
scaffold_1	funannotate	gene	835138	836010	.	-	.	ID=C_lini_757_FUN_000192;Name=QCR6;
scaffold_1	funannotate	mRNA	835138	836010	.	-	.	ID=C_lini_757_FUN_000192-T1;Parent=C_lini_757_FUN_000192;product=ubiquinol--cytochrome-c reductase subunit 6;Dbxref=PFAM:PF02320;
scaffold_1	funannotate	exon	835921	836010	.	-	.	ID=C_lini_757_FUN_000192-T1.exon1;Parent=C_lini_757_FUN_000192-T1;
scaffold_1	funannotate	exon	835611	835761	.	-	.	ID=C_lini_757_FUN_000192-T1.exon2;Parent=C_lini_757_FUN_000192-T1;
scaffold_1	funannotate	exon	835290	835406	.	-	.	ID=C_lini_757_FUN_000192-T1.exon3;Parent=C_lini_757_FUN_000192-T1;
scaffold_1	funannotate	exon	835138	835202	.	-	.	ID=C_lini_757_FUN_000192-T1.exon4;Parent=C_lini_757_FUN_000192-T1;
scaffold_1	funannotate	CDS	835921	836010	.	-	0	ID=C_lini_757_FUN_000192-T1.cds;Parent=C_lini_757_FUN_000192-T1;
scaffold_1	funannotate	CDS	835611	835761	.	-	0	ID=C_lini_757_FUN_000192-T1.cds;Parent=C_lini_757_FUN_000192-T1;
scaffold_1	funannotate	CDS	835290	835406	.	-	2	ID=C_lini_757_FUN_000192-T1.cds;Parent=C_lini_757_FUN_000192-T1;
scaffold_1	funannotate	CDS	835138	835202	.	-	2	ID=C_lini_757_FUN_000192-T1.cds;Parent=C_lini_757_FUN_000192-T1;
scaffold_1	funannotate	gene	836664	837576	.	-	.	ID=C_lini_757_FUN_000193;
scaffold_1	funannotate	mRNA	836664	837576	.	-	.	ID=C_lini_757_FUN_000193-T1;Parent=C_lini_757_FUN_000193;product=hypothetical protein;
scaffold_1	funannotate	exon	837295	837576	.	-	.	ID=C_lini_757_FUN_000193-T1.exon1;Parent=C_lini_757_FUN_000193-T1;
scaffold_1	funannotate	exon	836664	837221	.	-	.	ID=C_lini_757_FUN_000193-T1.exon2;Parent=C_lini_757_FUN_000193-T1;
scaffold_1	funannotate	CDS	837295	837576	.	-	0	ID=C_lini_757_FUN_000193-T1.cds;Parent=C_lini_757_FUN_000193-T1;
scaffold_1	funannotate	CDS	836664	837221	.	-	0	ID=C_lini_757_FUN_000193-T1.cds;Parent=C_lini_757_FUN_000193-T1;
scaffold_1	funannotate	gene	842834	843583	.	+	.	ID=C_lini_757_FUN_000194;
scaffold_1	funannotate	mRNA	842834	843583	.	+	.	ID=C_lini_757_FUN_000194-T1;Parent=C_lini_757_FUN_000194;product=hypothetical protein;Dbxref=PFAM:PF03737;
scaffold_1	funannotate	exon	842834	843247	.	+	.	ID=C_lini_757_FUN_000194-T1.exon1;Parent=C_lini_757_FUN_000194-T1;
scaffold_1	funannotate	exon	843308	843583	.	+	.	ID=C_lini_757_FUN_000194-T1.exon2;Parent=C_lini_757_FUN_000194-T1;
scaffold_1	funannotate	CDS	842834	843247	.	+	0	ID=C_lini_757_FUN_000194-T1.cds;Parent=C_lini_757_FUN_000194-T1;
scaffold_1	funannotate	CDS	843308	843583	.	+	0	ID=C_lini_757_FUN_000194-T1.cds;Parent=C_lini_757_FUN_000194-T1;
scaffold_1	funannotate	gene	845124	847646	.	-	.	ID=C_lini_757_FUN_000195;
scaffold_1	funannotate	mRNA	845124	847646	.	-	.	ID=C_lini_757_FUN_000195-T1;Parent=C_lini_757_FUN_000195;product=hypothetical protein;Dbxref=PFAM:PF06371;
scaffold_1	funannotate	exon	846142	847646	.	-	.	ID=C_lini_757_FUN_000195-T1.exon1;Parent=C_lini_757_FUN_000195-T1;
scaffold_1	funannotate	exon	845124	846090	.	-	.	ID=C_lini_757_FUN_000195-T1.exon2;Parent=C_lini_757_FUN_000195-T1;
scaffold_1	funannotate	CDS	846142	847646	.	-	0	ID=C_lini_757_FUN_000195-T1.cds;Parent=C_lini_757_FUN_000195-T1;
scaffold_1	funannotate	CDS	845124	846090	.	-	1	ID=C_lini_757_FUN_000195-T1.cds;Parent=C_lini_757_FUN_000195-T1;
scaffold_1	funannotate	gene	848834	849994	.	-	.	ID=C_lini_757_FUN_000196;
scaffold_1	funannotate	mRNA	848834	849994	.	-	.	ID=C_lini_757_FUN_000196-T1;Parent=C_lini_757_FUN_000196;product=hypothetical protein;Dbxref=PFAM:PF06999;
scaffold_1	funannotate	exon	849671	849994	.	-	.	ID=C_lini_757_FUN_000196-T1.exon1;Parent=C_lini_757_FUN_000196-T1;
scaffold_1	funannotate	exon	848834	849568	.	-	.	ID=C_lini_757_FUN_000196-T1.exon2;Parent=C_lini_757_FUN_000196-T1;
scaffold_1	funannotate	CDS	849671	849994	.	-	0	ID=C_lini_757_FUN_000196-T1.cds;Parent=C_lini_757_FUN_000196-T1;
scaffold_1	funannotate	CDS	848834	849568	.	-	0	ID=C_lini_757_FUN_000196-T1.cds;Parent=C_lini_757_FUN_000196-T1;
scaffold_1	funannotate	gene	851133	853501	.	-	.	ID=C_lini_757_FUN_000197;
scaffold_1	funannotate	mRNA	851133	853501	.	-	.	ID=C_lini_757_FUN_000197-T1;Parent=C_lini_757_FUN_000197;product=hypothetical protein;
scaffold_1	funannotate	exon	853277	853501	.	-	.	ID=C_lini_757_FUN_000197-T1.exon1;Parent=C_lini_757_FUN_000197-T1;
scaffold_1	funannotate	exon	851133	853199	.	-	.	ID=C_lini_757_FUN_000197-T1.exon2;Parent=C_lini_757_FUN_000197-T1;
scaffold_1	funannotate	CDS	853277	853501	.	-	0	ID=C_lini_757_FUN_000197-T1.cds;Parent=C_lini_757_FUN_000197-T1;
scaffold_1	funannotate	CDS	851133	853199	.	-	0	ID=C_lini_757_FUN_000197-T1.cds;Parent=C_lini_757_FUN_000197-T1;
scaffold_1	funannotate	gene	857829	859911	.	-	.	ID=C_lini_757_FUN_000198;
scaffold_1	funannotate	mRNA	857829	859911	.	-	.	ID=C_lini_757_FUN_000198-T1;Parent=C_lini_757_FUN_000198;product=hypothetical protein;Dbxref=PFAM:PF01425;
scaffold_1	funannotate	exon	859859	859911	.	-	.	ID=C_lini_757_FUN_000198-T1.exon1;Parent=C_lini_757_FUN_000198-T1;
scaffold_1	funannotate	exon	859649	859726	.	-	.	ID=C_lini_757_FUN_000198-T1.exon2;Parent=C_lini_757_FUN_000198-T1;
scaffold_1	funannotate	exon	858996	859594	.	-	.	ID=C_lini_757_FUN_000198-T1.exon3;Parent=C_lini_757_FUN_000198-T1;
scaffold_1	funannotate	exon	857829	858943	.	-	.	ID=C_lini_757_FUN_000198-T1.exon4;Parent=C_lini_757_FUN_000198-T1;
scaffold_1	funannotate	CDS	859859	859911	.	-	0	ID=C_lini_757_FUN_000198-T1.cds;Parent=C_lini_757_FUN_000198-T1;
scaffold_1	funannotate	CDS	859649	859726	.	-	1	ID=C_lini_757_FUN_000198-T1.cds;Parent=C_lini_757_FUN_000198-T1;
scaffold_1	funannotate	CDS	858996	859594	.	-	1	ID=C_lini_757_FUN_000198-T1.cds;Parent=C_lini_757_FUN_000198-T1;
scaffold_1	funannotate	CDS	857829	858943	.	-	2	ID=C_lini_757_FUN_000198-T1.cds;Parent=C_lini_757_FUN_000198-T1;
scaffold_1	funannotate	gene	862038	863749	.	+	.	ID=C_lini_757_FUN_000199;
scaffold_1	funannotate	mRNA	862038	863749	.	+	.	ID=C_lini_757_FUN_000199-T1;Parent=C_lini_757_FUN_000199;product=hypothetical protein;
scaffold_1	funannotate	exon	862038	862070	.	+	.	ID=C_lini_757_FUN_000199-T1.exon1;Parent=C_lini_757_FUN_000199-T1;
scaffold_1	funannotate	exon	862113	862752	.	+	.	ID=C_lini_757_FUN_000199-T1.exon2;Parent=C_lini_757_FUN_000199-T1;
scaffold_1	funannotate	exon	862803	863749	.	+	.	ID=C_lini_757_FUN_000199-T1.exon3;Parent=C_lini_757_FUN_000199-T1;
scaffold_1	funannotate	CDS	862038	862070	.	+	0	ID=C_lini_757_FUN_000199-T1.cds;Parent=C_lini_757_FUN_000199-T1;
scaffold_1	funannotate	CDS	862113	862752	.	+	0	ID=C_lini_757_FUN_000199-T1.cds;Parent=C_lini_757_FUN_000199-T1;
scaffold_1	funannotate	CDS	862803	863749	.	+	2	ID=C_lini_757_FUN_000199-T1.cds;Parent=C_lini_757_FUN_000199-T1;
scaffold_1	funannotate	gene	864828	865803	.	+	.	ID=C_lini_757_FUN_000200;
scaffold_1	funannotate	mRNA	864828	865803	.	+	.	ID=C_lini_757_FUN_000200-T1;Parent=C_lini_757_FUN_000200;product=hypothetical protein;
scaffold_1	funannotate	exon	864828	865567	.	+	.	ID=C_lini_757_FUN_000200-T1.exon1;Parent=C_lini_757_FUN_000200-T1;
scaffold_1	funannotate	exon	865632	865803	.	+	.	ID=C_lini_757_FUN_000200-T1.exon2;Parent=C_lini_757_FUN_000200-T1;
scaffold_1	funannotate	CDS	864828	865567	.	+	0	ID=C_lini_757_FUN_000200-T1.cds;Parent=C_lini_757_FUN_000200-T1;
scaffold_1	funannotate	CDS	865632	865803	.	+	1	ID=C_lini_757_FUN_000200-T1.cds;Parent=C_lini_757_FUN_000200-T1;
scaffold_1	funannotate	gene	866172	867358	.	-	.	ID=C_lini_757_FUN_000201;
scaffold_1	funannotate	mRNA	866172	867358	.	-	.	ID=C_lini_757_FUN_000201-T1;Parent=C_lini_757_FUN_000201;product=hypothetical protein;Dbxref=PFAM:PF05648;
scaffold_1	funannotate	exon	867310	867358	.	-	.	ID=C_lini_757_FUN_000201-T1.exon1;Parent=C_lini_757_FUN_000201-T1;
scaffold_1	funannotate	exon	866172	867091	.	-	.	ID=C_lini_757_FUN_000201-T1.exon2;Parent=C_lini_757_FUN_000201-T1;
scaffold_1	funannotate	CDS	867310	867358	.	-	0	ID=C_lini_757_FUN_000201-T1.cds;Parent=C_lini_757_FUN_000201-T1;
scaffold_1	funannotate	CDS	866172	867091	.	-	2	ID=C_lini_757_FUN_000201-T1.cds;Parent=C_lini_757_FUN_000201-T1;
scaffold_1	funannotate	gene	868031	869619	.	-	.	ID=C_lini_757_FUN_000202;Name=NUO51;
scaffold_1	funannotate	mRNA	868031	869619	.	-	.	ID=C_lini_757_FUN_000202-T1;Parent=C_lini_757_FUN_000202;product=NADH-ubiquinone oxidoreductase 51 kDa subunit, mitochondrial precursor;Dbxref=PFAM:PF01512,PFAM:PF10531,PFAM:PF10589;
scaffold_1	funannotate	exon	869347	869619	.	-	.	ID=C_lini_757_FUN_000202-T1.exon1;Parent=C_lini_757_FUN_000202-T1;
scaffold_1	funannotate	exon	868260	869247	.	-	.	ID=C_lini_757_FUN_000202-T1.exon2;Parent=C_lini_757_FUN_000202-T1;
scaffold_1	funannotate	exon	868031	868203	.	-	.	ID=C_lini_757_FUN_000202-T1.exon3;Parent=C_lini_757_FUN_000202-T1;
scaffold_1	funannotate	CDS	869347	869619	.	-	0	ID=C_lini_757_FUN_000202-T1.cds;Parent=C_lini_757_FUN_000202-T1;
scaffold_1	funannotate	CDS	868260	869247	.	-	0	ID=C_lini_757_FUN_000202-T1.cds;Parent=C_lini_757_FUN_000202-T1;
scaffold_1	funannotate	CDS	868031	868203	.	-	2	ID=C_lini_757_FUN_000202-T1.cds;Parent=C_lini_757_FUN_000202-T1;
scaffold_1	funannotate	gene	870008	870638	.	+	.	ID=C_lini_757_FUN_000203;
scaffold_1	funannotate	mRNA	870008	870638	.	+	.	ID=C_lini_757_FUN_000203-T1;Parent=C_lini_757_FUN_000203;product=hypothetical protein;Dbxref=PFAM:PF00132;
scaffold_1	funannotate	exon	870008	870397	.	+	.	ID=C_lini_757_FUN_000203-T1.exon1;Parent=C_lini_757_FUN_000203-T1;
scaffold_1	funannotate	exon	870447	870638	.	+	.	ID=C_lini_757_FUN_000203-T1.exon2;Parent=C_lini_757_FUN_000203-T1;
scaffold_1	funannotate	CDS	870008	870397	.	+	0	ID=C_lini_757_FUN_000203-T1.cds;Parent=C_lini_757_FUN_000203-T1;
scaffold_1	funannotate	CDS	870447	870638	.	+	0	ID=C_lini_757_FUN_000203-T1.cds;Parent=C_lini_757_FUN_000203-T1;
scaffold_1	funannotate	gene	872256	873140	.	+	.	ID=C_lini_757_FUN_000204;
scaffold_1	funannotate	mRNA	872256	873140	.	+	.	ID=C_lini_757_FUN_000204-T1;Parent=C_lini_757_FUN_000204;product=hypothetical protein;
scaffold_1	funannotate	exon	872256	873140	.	+	.	ID=C_lini_757_FUN_000204-T1.exon1;Parent=C_lini_757_FUN_000204-T1;
scaffold_1	funannotate	CDS	872256	873140	.	+	0	ID=C_lini_757_FUN_000204-T1.cds;Parent=C_lini_757_FUN_000204-T1;
scaffold_1	funannotate	gene	873789	875357	.	+	.	ID=C_lini_757_FUN_000205;
scaffold_1	funannotate	mRNA	873789	875357	.	+	.	ID=C_lini_757_FUN_000205-T1;Parent=C_lini_757_FUN_000205;product=hypothetical protein;
scaffold_1	funannotate	exon	873789	875357	.	+	.	ID=C_lini_757_FUN_000205-T1.exon1;Parent=C_lini_757_FUN_000205-T1;
scaffold_1	funannotate	CDS	873789	875357	.	+	0	ID=C_lini_757_FUN_000205-T1.cds;Parent=C_lini_757_FUN_000205-T1;
scaffold_1	funannotate	gene	876621	876986	.	+	.	ID=C_lini_757_FUN_000206;
scaffold_1	funannotate	mRNA	876621	876986	.	+	.	ID=C_lini_757_FUN_000206-T1;Parent=C_lini_757_FUN_000206;product=hypothetical protein;
scaffold_1	funannotate	exon	876621	876986	.	+	.	ID=C_lini_757_FUN_000206-T1.exon1;Parent=C_lini_757_FUN_000206-T1;
scaffold_1	funannotate	CDS	876621	876986	.	+	0	ID=C_lini_757_FUN_000206-T1.cds;Parent=C_lini_757_FUN_000206-T1;
scaffold_1	funannotate	gene	878021	879016	.	+	.	ID=C_lini_757_FUN_000207;
scaffold_1	funannotate	mRNA	878021	879016	.	+	.	ID=C_lini_757_FUN_000207-T1;Parent=C_lini_757_FUN_000207;product=hypothetical protein;
scaffold_1	funannotate	exon	878021	879016	.	+	.	ID=C_lini_757_FUN_000207-T1.exon1;Parent=C_lini_757_FUN_000207-T1;
scaffold_1	funannotate	CDS	878021	879016	.	+	0	ID=C_lini_757_FUN_000207-T1.cds;Parent=C_lini_757_FUN_000207-T1;
scaffold_1	funannotate	gene	879136	882851	.	-	.	ID=C_lini_757_FUN_000208;
scaffold_1	funannotate	mRNA	879136	882851	.	-	.	ID=C_lini_757_FUN_000208-T1;Parent=C_lini_757_FUN_000208;product=hypothetical protein;Dbxref=PFAM:PF00082,PFAM:PF06280;note=MEROPS:MER0047718;
scaffold_1	funannotate	exon	882699	882851	.	-	.	ID=C_lini_757_FUN_000208-T1.exon1;Parent=C_lini_757_FUN_000208-T1;
scaffold_1	funannotate	exon	882250	882591	.	-	.	ID=C_lini_757_FUN_000208-T1.exon2;Parent=C_lini_757_FUN_000208-T1;
scaffold_1	funannotate	exon	882076	882139	.	-	.	ID=C_lini_757_FUN_000208-T1.exon3;Parent=C_lini_757_FUN_000208-T1;
scaffold_1	funannotate	exon	881901	882006	.	-	.	ID=C_lini_757_FUN_000208-T1.exon4;Parent=C_lini_757_FUN_000208-T1;
scaffold_1	funannotate	exon	881769	881826	.	-	.	ID=C_lini_757_FUN_000208-T1.exon5;Parent=C_lini_757_FUN_000208-T1;
scaffold_1	funannotate	exon	880304	881676	.	-	.	ID=C_lini_757_FUN_000208-T1.exon6;Parent=C_lini_757_FUN_000208-T1;
scaffold_1	funannotate	exon	880091	880200	.	-	.	ID=C_lini_757_FUN_000208-T1.exon7;Parent=C_lini_757_FUN_000208-T1;
scaffold_1	funannotate	exon	879888	879996	.	-	.	ID=C_lini_757_FUN_000208-T1.exon8;Parent=C_lini_757_FUN_000208-T1;
scaffold_1	funannotate	exon	879734	879821	.	-	.	ID=C_lini_757_FUN_000208-T1.exon9;Parent=C_lini_757_FUN_000208-T1;
scaffold_1	funannotate	exon	879387	879637	.	-	.	ID=C_lini_757_FUN_000208-T1.exon10;Parent=C_lini_757_FUN_000208-T1;
scaffold_1	funannotate	exon	879136	879271	.	-	.	ID=C_lini_757_FUN_000208-T1.exon11;Parent=C_lini_757_FUN_000208-T1;
scaffold_1	funannotate	CDS	882699	882851	.	-	0	ID=C_lini_757_FUN_000208-T1.cds;Parent=C_lini_757_FUN_000208-T1;
scaffold_1	funannotate	CDS	882250	882591	.	-	0	ID=C_lini_757_FUN_000208-T1.cds;Parent=C_lini_757_FUN_000208-T1;
scaffold_1	funannotate	CDS	882076	882139	.	-	0	ID=C_lini_757_FUN_000208-T1.cds;Parent=C_lini_757_FUN_000208-T1;
scaffold_1	funannotate	CDS	881901	882006	.	-	2	ID=C_lini_757_FUN_000208-T1.cds;Parent=C_lini_757_FUN_000208-T1;
scaffold_1	funannotate	CDS	881769	881826	.	-	1	ID=C_lini_757_FUN_000208-T1.cds;Parent=C_lini_757_FUN_000208-T1;
scaffold_1	funannotate	CDS	880304	881676	.	-	0	ID=C_lini_757_FUN_000208-T1.cds;Parent=C_lini_757_FUN_000208-T1;
scaffold_1	funannotate	CDS	880091	880200	.	-	1	ID=C_lini_757_FUN_000208-T1.cds;Parent=C_lini_757_FUN_000208-T1;
scaffold_1	funannotate	CDS	879888	879996	.	-	2	ID=C_lini_757_FUN_000208-T1.cds;Parent=C_lini_757_FUN_000208-T1;
scaffold_1	funannotate	CDS	879734	879821	.	-	1	ID=C_lini_757_FUN_000208-T1.cds;Parent=C_lini_757_FUN_000208-T1;
scaffold_1	funannotate	CDS	879387	879637	.	-	0	ID=C_lini_757_FUN_000208-T1.cds;Parent=C_lini_757_FUN_000208-T1;
scaffold_1	funannotate	CDS	879136	879271	.	-	1	ID=C_lini_757_FUN_000208-T1.cds;Parent=C_lini_757_FUN_000208-T1;
scaffold_1	funannotate	gene	884394	891645	.	-	.	ID=C_lini_757_FUN_000209;
scaffold_1	funannotate	mRNA	884394	891645	.	-	.	ID=C_lini_757_FUN_000209-T1;Parent=C_lini_757_FUN_000209;product=hypothetical protein;Dbxref=PFAM:PF08323,PFAM:PF00534,PFAM:PF00128;note=CAZy:GH13,CAZy:GT5;
scaffold_1	funannotate	exon	891223	891645	.	-	.	ID=C_lini_757_FUN_000209-T1.exon1;Parent=C_lini_757_FUN_000209-T1;
scaffold_1	funannotate	exon	891028	891143	.	-	.	ID=C_lini_757_FUN_000209-T1.exon2;Parent=C_lini_757_FUN_000209-T1;
scaffold_1	funannotate	exon	885761	890974	.	-	.	ID=C_lini_757_FUN_000209-T1.exon3;Parent=C_lini_757_FUN_000209-T1;
scaffold_1	funannotate	exon	884394	885696	.	-	.	ID=C_lini_757_FUN_000209-T1.exon4;Parent=C_lini_757_FUN_000209-T1;
scaffold_1	funannotate	CDS	891223	891645	.	-	0	ID=C_lini_757_FUN_000209-T1.cds;Parent=C_lini_757_FUN_000209-T1;
scaffold_1	funannotate	CDS	891028	891143	.	-	0	ID=C_lini_757_FUN_000209-T1.cds;Parent=C_lini_757_FUN_000209-T1;
scaffold_1	funannotate	CDS	885761	890974	.	-	1	ID=C_lini_757_FUN_000209-T1.cds;Parent=C_lini_757_FUN_000209-T1;
scaffold_1	funannotate	CDS	884394	885696	.	-	1	ID=C_lini_757_FUN_000209-T1.cds;Parent=C_lini_757_FUN_000209-T1;
scaffold_1	funannotate	gene	896995	898791	.	+	.	ID=C_lini_757_FUN_000210;
scaffold_1	funannotate	mRNA	896995	898791	.	+	.	ID=C_lini_757_FUN_000210-T1;Parent=C_lini_757_FUN_000210;product=hypothetical protein;Dbxref=PFAM:PF09260,PFAM:PF00128;note=CAZy:GH13;
scaffold_1	funannotate	exon	896995	897208	.	+	.	ID=C_lini_757_FUN_000210-T1.exon1;Parent=C_lini_757_FUN_000210-T1;
scaffold_1	funannotate	exon	897321	898145	.	+	.	ID=C_lini_757_FUN_000210-T1.exon2;Parent=C_lini_757_FUN_000210-T1;
scaffold_1	funannotate	exon	898241	898791	.	+	.	ID=C_lini_757_FUN_000210-T1.exon3;Parent=C_lini_757_FUN_000210-T1;
scaffold_1	funannotate	CDS	896995	897208	.	+	0	ID=C_lini_757_FUN_000210-T1.cds;Parent=C_lini_757_FUN_000210-T1;
scaffold_1	funannotate	CDS	897321	898145	.	+	2	ID=C_lini_757_FUN_000210-T1.cds;Parent=C_lini_757_FUN_000210-T1;
scaffold_1	funannotate	CDS	898241	898791	.	+	2	ID=C_lini_757_FUN_000210-T1.cds;Parent=C_lini_757_FUN_000210-T1;
scaffold_1	funannotate	gene	902677	904170	.	+	.	ID=C_lini_757_FUN_000211;
scaffold_1	funannotate	mRNA	902677	904170	.	+	.	ID=C_lini_757_FUN_000211-T1;Parent=C_lini_757_FUN_000211;product=hypothetical protein;
scaffold_1	funannotate	exon	902677	904170	.	+	.	ID=C_lini_757_FUN_000211-T1.exon1;Parent=C_lini_757_FUN_000211-T1;
scaffold_1	funannotate	CDS	902677	904170	.	+	0	ID=C_lini_757_FUN_000211-T1.cds;Parent=C_lini_757_FUN_000211-T1;
scaffold_1	funannotate	gene	905254	907421	.	-	.	ID=C_lini_757_FUN_000212;
scaffold_1	funannotate	mRNA	905254	907421	.	-	.	ID=C_lini_757_FUN_000212-T1;Parent=C_lini_757_FUN_000212;product=hypothetical protein;
scaffold_1	funannotate	exon	907388	907421	.	-	.	ID=C_lini_757_FUN_000212-T1.exon1;Parent=C_lini_757_FUN_000212-T1;
scaffold_1	funannotate	exon	905608	907224	.	-	.	ID=C_lini_757_FUN_000212-T1.exon2;Parent=C_lini_757_FUN_000212-T1;
scaffold_1	funannotate	exon	905396	905550	.	-	.	ID=C_lini_757_FUN_000212-T1.exon3;Parent=C_lini_757_FUN_000212-T1;
scaffold_1	funannotate	exon	905254	905295	.	-	.	ID=C_lini_757_FUN_000212-T1.exon4;Parent=C_lini_757_FUN_000212-T1;
scaffold_1	funannotate	CDS	907388	907421	.	-	0	ID=C_lini_757_FUN_000212-T1.cds;Parent=C_lini_757_FUN_000212-T1;
scaffold_1	funannotate	CDS	905608	907224	.	-	2	ID=C_lini_757_FUN_000212-T1.cds;Parent=C_lini_757_FUN_000212-T1;
scaffold_1	funannotate	CDS	905396	905550	.	-	2	ID=C_lini_757_FUN_000212-T1.cds;Parent=C_lini_757_FUN_000212-T1;
scaffold_1	funannotate	CDS	905254	905295	.	-	0	ID=C_lini_757_FUN_000212-T1.cds;Parent=C_lini_757_FUN_000212-T1;
scaffold_1	funannotate	gene	908149	909359	.	+	.	ID=C_lini_757_FUN_000213;
scaffold_1	funannotate	mRNA	908149	909359	.	+	.	ID=C_lini_757_FUN_000213-T1;Parent=C_lini_757_FUN_000213;product=hypothetical protein;
scaffold_1	funannotate	exon	908149	908864	.	+	.	ID=C_lini_757_FUN_000213-T1.exon1;Parent=C_lini_757_FUN_000213-T1;
scaffold_1	funannotate	exon	908933	909359	.	+	.	ID=C_lini_757_FUN_000213-T1.exon2;Parent=C_lini_757_FUN_000213-T1;
scaffold_1	funannotate	CDS	908149	908864	.	+	0	ID=C_lini_757_FUN_000213-T1.cds;Parent=C_lini_757_FUN_000213-T1;
scaffold_1	funannotate	CDS	908933	909359	.	+	1	ID=C_lini_757_FUN_000213-T1.cds;Parent=C_lini_757_FUN_000213-T1;
scaffold_1	funannotate	gene	910051	910368	.	-	.	ID=C_lini_757_FUN_000214;
scaffold_1	funannotate	mRNA	910051	910368	.	-	.	ID=C_lini_757_FUN_000214-T1;Parent=C_lini_757_FUN_000214;product=hypothetical protein;
scaffold_1	funannotate	exon	910051	910368	.	-	.	ID=C_lini_757_FUN_000214-T1.exon1;Parent=C_lini_757_FUN_000214-T1;
scaffold_1	funannotate	CDS	910051	910368	.	-	0	ID=C_lini_757_FUN_000214-T1.cds;Parent=C_lini_757_FUN_000214-T1;
scaffold_1	funannotate	gene	910918	911683	.	+	.	ID=C_lini_757_FUN_000215;
scaffold_1	funannotate	mRNA	910918	911683	.	+	.	ID=C_lini_757_FUN_000215-T1;Parent=C_lini_757_FUN_000215;product=hypothetical protein;Dbxref=PFAM:PF01965;note=MEROPS:MER0034659;
scaffold_1	funannotate	exon	910918	911242	.	+	.	ID=C_lini_757_FUN_000215-T1.exon1;Parent=C_lini_757_FUN_000215-T1;
scaffold_1	funannotate	exon	911301	911683	.	+	.	ID=C_lini_757_FUN_000215-T1.exon2;Parent=C_lini_757_FUN_000215-T1;
scaffold_1	funannotate	CDS	910918	911242	.	+	0	ID=C_lini_757_FUN_000215-T1.cds;Parent=C_lini_757_FUN_000215-T1;
scaffold_1	funannotate	CDS	911301	911683	.	+	2	ID=C_lini_757_FUN_000215-T1.cds;Parent=C_lini_757_FUN_000215-T1;
scaffold_1	funannotate	gene	912301	913784	.	+	.	ID=C_lini_757_FUN_000216;
scaffold_1	funannotate	mRNA	912301	913784	.	+	.	ID=C_lini_757_FUN_000216-T1;Parent=C_lini_757_FUN_000216;product=hypothetical protein;
scaffold_1	funannotate	exon	912301	912309	.	+	.	ID=C_lini_757_FUN_000216-T1.exon1;Parent=C_lini_757_FUN_000216-T1;
scaffold_1	funannotate	exon	912423	913784	.	+	.	ID=C_lini_757_FUN_000216-T1.exon2;Parent=C_lini_757_FUN_000216-T1;
scaffold_1	funannotate	CDS	912301	912309	.	+	0	ID=C_lini_757_FUN_000216-T1.cds;Parent=C_lini_757_FUN_000216-T1;
scaffold_1	funannotate	CDS	912423	913784	.	+	0	ID=C_lini_757_FUN_000216-T1.cds;Parent=C_lini_757_FUN_000216-T1;
scaffold_1	funannotate	gene	913827	915006	.	-	.	ID=C_lini_757_FUN_000217;
scaffold_1	funannotate	mRNA	913827	915006	.	-	.	ID=C_lini_757_FUN_000217-T1;Parent=C_lini_757_FUN_000217;product=hypothetical protein;Dbxref=PFAM:PF01370,PFAM:PF01073,PFAM:PF07993;
scaffold_1	funannotate	exon	914985	915006	.	-	.	ID=C_lini_757_FUN_000217-T1.exon1;Parent=C_lini_757_FUN_000217-T1;
scaffold_1	funannotate	exon	914673	914902	.	-	.	ID=C_lini_757_FUN_000217-T1.exon2;Parent=C_lini_757_FUN_000217-T1;
scaffold_1	funannotate	exon	913827	914597	.	-	.	ID=C_lini_757_FUN_000217-T1.exon3;Parent=C_lini_757_FUN_000217-T1;
scaffold_1	funannotate	CDS	914985	915006	.	-	0	ID=C_lini_757_FUN_000217-T1.cds;Parent=C_lini_757_FUN_000217-T1;
scaffold_1	funannotate	CDS	914673	914902	.	-	2	ID=C_lini_757_FUN_000217-T1.cds;Parent=C_lini_757_FUN_000217-T1;
scaffold_1	funannotate	CDS	913827	914597	.	-	0	ID=C_lini_757_FUN_000217-T1.cds;Parent=C_lini_757_FUN_000217-T1;
scaffold_1	funannotate	gene	915795	916833	.	+	.	ID=C_lini_757_FUN_000218;
scaffold_1	funannotate	mRNA	915795	916833	.	+	.	ID=C_lini_757_FUN_000218-T1;Parent=C_lini_757_FUN_000218;product=hypothetical protein;Dbxref=PFAM:PF03435,PFAM:PF05368,PFAM:PF01118,PFAM:PF01408,PFAM:PF03807;
scaffold_1	funannotate	exon	915795	915866	.	+	.	ID=C_lini_757_FUN_000218-T1.exon1;Parent=C_lini_757_FUN_000218-T1;
scaffold_1	funannotate	exon	915934	916833	.	+	.	ID=C_lini_757_FUN_000218-T1.exon2;Parent=C_lini_757_FUN_000218-T1;
scaffold_1	funannotate	CDS	915795	915866	.	+	0	ID=C_lini_757_FUN_000218-T1.cds;Parent=C_lini_757_FUN_000218-T1;
scaffold_1	funannotate	CDS	915934	916833	.	+	0	ID=C_lini_757_FUN_000218-T1.cds;Parent=C_lini_757_FUN_000218-T1;
scaffold_1	funannotate	gene	917035	919109	.	-	.	ID=C_lini_757_FUN_000219;
scaffold_1	funannotate	mRNA	917035	919109	.	-	.	ID=C_lini_757_FUN_000219-T1;Parent=C_lini_757_FUN_000219;product=hypothetical protein;Dbxref=PFAM:PF07690;
scaffold_1	funannotate	exon	918856	919109	.	-	.	ID=C_lini_757_FUN_000219-T1.exon1;Parent=C_lini_757_FUN_000219-T1;
scaffold_1	funannotate	exon	918115	918731	.	-	.	ID=C_lini_757_FUN_000219-T1.exon2;Parent=C_lini_757_FUN_000219-T1;
scaffold_1	funannotate	exon	917035	917969	.	-	.	ID=C_lini_757_FUN_000219-T1.exon3;Parent=C_lini_757_FUN_000219-T1;
scaffold_1	funannotate	CDS	918856	919109	.	-	0	ID=C_lini_757_FUN_000219-T1.cds;Parent=C_lini_757_FUN_000219-T1;
scaffold_1	funannotate	CDS	918115	918731	.	-	1	ID=C_lini_757_FUN_000219-T1.cds;Parent=C_lini_757_FUN_000219-T1;
scaffold_1	funannotate	CDS	917035	917969	.	-	2	ID=C_lini_757_FUN_000219-T1.cds;Parent=C_lini_757_FUN_000219-T1;
scaffold_1	funannotate	gene	923595	924712	.	+	.	ID=C_lini_757_FUN_000220;
scaffold_1	funannotate	mRNA	923595	924712	.	+	.	ID=C_lini_757_FUN_000220-T1;Parent=C_lini_757_FUN_000220;product=hypothetical protein;Dbxref=PFAM:PF04427;
scaffold_1	funannotate	exon	923595	923728	.	+	.	ID=C_lini_757_FUN_000220-T1.exon1;Parent=C_lini_757_FUN_000220-T1;
scaffold_1	funannotate	exon	923788	923915	.	+	.	ID=C_lini_757_FUN_000220-T1.exon2;Parent=C_lini_757_FUN_000220-T1;
scaffold_1	funannotate	exon	924013	924067	.	+	.	ID=C_lini_757_FUN_000220-T1.exon3;Parent=C_lini_757_FUN_000220-T1;
scaffold_1	funannotate	exon	924124	924398	.	+	.	ID=C_lini_757_FUN_000220-T1.exon4;Parent=C_lini_757_FUN_000220-T1;
scaffold_1	funannotate	exon	924468	924712	.	+	.	ID=C_lini_757_FUN_000220-T1.exon5;Parent=C_lini_757_FUN_000220-T1;
scaffold_1	funannotate	CDS	923595	923728	.	+	0	ID=C_lini_757_FUN_000220-T1.cds;Parent=C_lini_757_FUN_000220-T1;
scaffold_1	funannotate	CDS	923788	923915	.	+	1	ID=C_lini_757_FUN_000220-T1.cds;Parent=C_lini_757_FUN_000220-T1;
scaffold_1	funannotate	CDS	924013	924067	.	+	2	ID=C_lini_757_FUN_000220-T1.cds;Parent=C_lini_757_FUN_000220-T1;
scaffold_1	funannotate	CDS	924124	924398	.	+	1	ID=C_lini_757_FUN_000220-T1.cds;Parent=C_lini_757_FUN_000220-T1;
scaffold_1	funannotate	CDS	924468	924712	.	+	2	ID=C_lini_757_FUN_000220-T1.cds;Parent=C_lini_757_FUN_000220-T1;
scaffold_1	funannotate	gene	926323	928649	.	-	.	ID=C_lini_757_FUN_000221;Name=GRP78;
scaffold_1	funannotate	mRNA	926323	928649	.	-	.	ID=C_lini_757_FUN_000221-T1;Parent=C_lini_757_FUN_000221;product=78 kDa glucose-regulated protein;Dbxref=PFAM:PF00012,PFAM:PF06723;
scaffold_1	funannotate	exon	928515	928649	.	-	.	ID=C_lini_757_FUN_000221-T1.exon1;Parent=C_lini_757_FUN_000221-T1;
scaffold_1	funannotate	exon	928320	928392	.	-	.	ID=C_lini_757_FUN_000221-T1.exon2;Parent=C_lini_757_FUN_000221-T1;
scaffold_1	funannotate	exon	928129	928240	.	-	.	ID=C_lini_757_FUN_000221-T1.exon3;Parent=C_lini_757_FUN_000221-T1;
scaffold_1	funannotate	exon	926565	928053	.	-	.	ID=C_lini_757_FUN_000221-T1.exon4;Parent=C_lini_757_FUN_000221-T1;
scaffold_1	funannotate	exon	926323	926508	.	-	.	ID=C_lini_757_FUN_000221-T1.exon5;Parent=C_lini_757_FUN_000221-T1;
scaffold_1	funannotate	CDS	928515	928649	.	-	0	ID=C_lini_757_FUN_000221-T1.cds;Parent=C_lini_757_FUN_000221-T1;
scaffold_1	funannotate	CDS	928320	928392	.	-	0	ID=C_lini_757_FUN_000221-T1.cds;Parent=C_lini_757_FUN_000221-T1;
scaffold_1	funannotate	CDS	928129	928240	.	-	2	ID=C_lini_757_FUN_000221-T1.cds;Parent=C_lini_757_FUN_000221-T1;
scaffold_1	funannotate	CDS	926565	928053	.	-	1	ID=C_lini_757_FUN_000221-T1.cds;Parent=C_lini_757_FUN_000221-T1;
scaffold_1	funannotate	CDS	926323	926508	.	-	0	ID=C_lini_757_FUN_000221-T1.cds;Parent=C_lini_757_FUN_000221-T1;
scaffold_1	funannotate	gene	930557	933165	.	-	.	ID=C_lini_757_FUN_000222;
scaffold_1	funannotate	mRNA	930557	933165	.	-	.	ID=C_lini_757_FUN_000222-T1;Parent=C_lini_757_FUN_000222;product=hypothetical protein;Dbxref=PFAM:PF03143,PFAM:PF00009,PFAM:PF01926,PFAM:PF03144,PFAM:PF08938;
scaffold_1	funannotate	exon	932859	933165	.	-	.	ID=C_lini_757_FUN_000222-T1.exon1;Parent=C_lini_757_FUN_000222-T1;
scaffold_1	funannotate	exon	932072	932779	.	-	.	ID=C_lini_757_FUN_000222-T1.exon2;Parent=C_lini_757_FUN_000222-T1;
scaffold_1	funannotate	exon	931821	932021	.	-	.	ID=C_lini_757_FUN_000222-T1.exon3;Parent=C_lini_757_FUN_000222-T1;
scaffold_1	funannotate	exon	930557	931761	.	-	.	ID=C_lini_757_FUN_000222-T1.exon4;Parent=C_lini_757_FUN_000222-T1;
scaffold_1	funannotate	CDS	932859	933165	.	-	0	ID=C_lini_757_FUN_000222-T1.cds;Parent=C_lini_757_FUN_000222-T1;
scaffold_1	funannotate	CDS	932072	932779	.	-	2	ID=C_lini_757_FUN_000222-T1.cds;Parent=C_lini_757_FUN_000222-T1;
scaffold_1	funannotate	CDS	931821	932021	.	-	2	ID=C_lini_757_FUN_000222-T1.cds;Parent=C_lini_757_FUN_000222-T1;
scaffold_1	funannotate	CDS	930557	931761	.	-	2	ID=C_lini_757_FUN_000222-T1.cds;Parent=C_lini_757_FUN_000222-T1;
scaffold_1	funannotate	gene	933742	935625	.	+	.	ID=C_lini_757_FUN_000223;Name=CCT5;
scaffold_1	funannotate	mRNA	933742	935625	.	+	.	ID=C_lini_757_FUN_000223-T1;Parent=C_lini_757_FUN_000223;product=T-complex protein 1 subunit epsilon;Dbxref=PFAM:PF00118;note=BUSCO:EOG09261HM3;
scaffold_1	funannotate	exon	933742	933751	.	+	.	ID=C_lini_757_FUN_000223-T1.exon1;Parent=C_lini_757_FUN_000223-T1;
scaffold_1	funannotate	exon	933805	933822	.	+	.	ID=C_lini_757_FUN_000223-T1.exon2;Parent=C_lini_757_FUN_000223-T1;
scaffold_1	funannotate	exon	933882	933930	.	+	.	ID=C_lini_757_FUN_000223-T1.exon3;Parent=C_lini_757_FUN_000223-T1;
scaffold_1	funannotate	exon	933993	935109	.	+	.	ID=C_lini_757_FUN_000223-T1.exon4;Parent=C_lini_757_FUN_000223-T1;
scaffold_1	funannotate	exon	935164	935625	.	+	.	ID=C_lini_757_FUN_000223-T1.exon5;Parent=C_lini_757_FUN_000223-T1;
scaffold_1	funannotate	CDS	933742	933751	.	+	0	ID=C_lini_757_FUN_000223-T1.cds;Parent=C_lini_757_FUN_000223-T1;
scaffold_1	funannotate	CDS	933805	933822	.	+	2	ID=C_lini_757_FUN_000223-T1.cds;Parent=C_lini_757_FUN_000223-T1;
scaffold_1	funannotate	CDS	933882	933930	.	+	2	ID=C_lini_757_FUN_000223-T1.cds;Parent=C_lini_757_FUN_000223-T1;
scaffold_1	funannotate	CDS	933993	935109	.	+	1	ID=C_lini_757_FUN_000223-T1.cds;Parent=C_lini_757_FUN_000223-T1;
scaffold_1	funannotate	CDS	935164	935625	.	+	0	ID=C_lini_757_FUN_000223-T1.cds;Parent=C_lini_757_FUN_000223-T1;
scaffold_1	funannotate	gene	935768	936680	.	-	.	ID=C_lini_757_FUN_000224;
scaffold_1	funannotate	mRNA	935768	936680	.	-	.	ID=C_lini_757_FUN_000224-T1;Parent=C_lini_757_FUN_000224;product=hypothetical protein;Dbxref=PFAM:PF00300;
scaffold_1	funannotate	exon	936119	936680	.	-	.	ID=C_lini_757_FUN_000224-T1.exon1;Parent=C_lini_757_FUN_000224-T1;
scaffold_1	funannotate	exon	935768	935988	.	-	.	ID=C_lini_757_FUN_000224-T1.exon2;Parent=C_lini_757_FUN_000224-T1;
scaffold_1	funannotate	CDS	936119	936680	.	-	0	ID=C_lini_757_FUN_000224-T1.cds;Parent=C_lini_757_FUN_000224-T1;
scaffold_1	funannotate	CDS	935768	935988	.	-	2	ID=C_lini_757_FUN_000224-T1.cds;Parent=C_lini_757_FUN_000224-T1;
scaffold_1	funannotate	gene	938199	940558	.	-	.	ID=C_lini_757_FUN_000225;Name=VPS27;
scaffold_1	funannotate	mRNA	938199	940558	.	-	.	ID=C_lini_757_FUN_000225-T1;Parent=C_lini_757_FUN_000225;product=Vacuolar protein-sorting-associated protein 27;Dbxref=PFAM:PF01363,PFAM:PF00790;note=BUSCO:EOG09261ZXZ;
scaffold_1	funannotate	exon	940485	940558	.	-	.	ID=C_lini_757_FUN_000225-T1.exon1;Parent=C_lini_757_FUN_000225-T1;
scaffold_1	funannotate	exon	940295	940427	.	-	.	ID=C_lini_757_FUN_000225-T1.exon2;Parent=C_lini_757_FUN_000225-T1;
scaffold_1	funannotate	exon	939941	940225	.	-	.	ID=C_lini_757_FUN_000225-T1.exon3;Parent=C_lini_757_FUN_000225-T1;
scaffold_1	funannotate	exon	939097	939883	.	-	.	ID=C_lini_757_FUN_000225-T1.exon4;Parent=C_lini_757_FUN_000225-T1;
scaffold_1	funannotate	exon	938199	939046	.	-	.	ID=C_lini_757_FUN_000225-T1.exon5;Parent=C_lini_757_FUN_000225-T1;
scaffold_1	funannotate	CDS	940485	940558	.	-	0	ID=C_lini_757_FUN_000225-T1.cds;Parent=C_lini_757_FUN_000225-T1;
scaffold_1	funannotate	CDS	940295	940427	.	-	1	ID=C_lini_757_FUN_000225-T1.cds;Parent=C_lini_757_FUN_000225-T1;
scaffold_1	funannotate	CDS	939941	940225	.	-	0	ID=C_lini_757_FUN_000225-T1.cds;Parent=C_lini_757_FUN_000225-T1;
scaffold_1	funannotate	CDS	939097	939883	.	-	0	ID=C_lini_757_FUN_000225-T1.cds;Parent=C_lini_757_FUN_000225-T1;
scaffold_1	funannotate	CDS	938199	939046	.	-	2	ID=C_lini_757_FUN_000225-T1.cds;Parent=C_lini_757_FUN_000225-T1;
scaffold_1	funannotate	gene	942898	946167	.	+	.	ID=C_lini_757_FUN_000226;
scaffold_1	funannotate	mRNA	942898	946167	.	+	.	ID=C_lini_757_FUN_000226-T1;Parent=C_lini_757_FUN_000226;product=hypothetical protein;Dbxref=PFAM:PF00443,PFAM:PF13423,PFAM:PF00581;note=MEROPS:MER0014644;
scaffold_1	funannotate	exon	942898	946167	.	+	.	ID=C_lini_757_FUN_000226-T1.exon1;Parent=C_lini_757_FUN_000226-T1;
scaffold_1	funannotate	CDS	942898	946167	.	+	0	ID=C_lini_757_FUN_000226-T1.cds;Parent=C_lini_757_FUN_000226-T1;
scaffold_1	funannotate	gene	947115	948295	.	+	.	ID=C_lini_757_FUN_000227;
scaffold_1	funannotate	mRNA	947115	948295	.	+	.	ID=C_lini_757_FUN_000227-T1;Parent=C_lini_757_FUN_000227;product=hypothetical protein;Dbxref=PFAM:PF04479;
scaffold_1	funannotate	exon	947115	947330	.	+	.	ID=C_lini_757_FUN_000227-T1.exon1;Parent=C_lini_757_FUN_000227-T1;
scaffold_1	funannotate	exon	947521	947937	.	+	.	ID=C_lini_757_FUN_000227-T1.exon2;Parent=C_lini_757_FUN_000227-T1;
scaffold_1	funannotate	exon	948044	948295	.	+	.	ID=C_lini_757_FUN_000227-T1.exon3;Parent=C_lini_757_FUN_000227-T1;
scaffold_1	funannotate	CDS	947115	947330	.	+	0	ID=C_lini_757_FUN_000227-T1.cds;Parent=C_lini_757_FUN_000227-T1;
scaffold_1	funannotate	CDS	947521	947937	.	+	0	ID=C_lini_757_FUN_000227-T1.cds;Parent=C_lini_757_FUN_000227-T1;
scaffold_1	funannotate	CDS	948044	948295	.	+	0	ID=C_lini_757_FUN_000227-T1.cds;Parent=C_lini_757_FUN_000227-T1;
scaffold_1	funannotate	gene	948506	949865	.	-	.	ID=C_lini_757_FUN_000228;
scaffold_1	funannotate	mRNA	948506	949865	.	-	.	ID=C_lini_757_FUN_000228-T1;Parent=C_lini_757_FUN_000228;product=hypothetical protein;
scaffold_1	funannotate	exon	949686	949865	.	-	.	ID=C_lini_757_FUN_000228-T1.exon1;Parent=C_lini_757_FUN_000228-T1;
scaffold_1	funannotate	exon	949329	949590	.	-	.	ID=C_lini_757_FUN_000228-T1.exon2;Parent=C_lini_757_FUN_000228-T1;
scaffold_1	funannotate	exon	948933	949208	.	-	.	ID=C_lini_757_FUN_000228-T1.exon3;Parent=C_lini_757_FUN_000228-T1;
scaffold_1	funannotate	exon	948506	948819	.	-	.	ID=C_lini_757_FUN_000228-T1.exon4;Parent=C_lini_757_FUN_000228-T1;
scaffold_1	funannotate	CDS	949686	949865	.	-	0	ID=C_lini_757_FUN_000228-T1.cds;Parent=C_lini_757_FUN_000228-T1;
scaffold_1	funannotate	CDS	949329	949590	.	-	0	ID=C_lini_757_FUN_000228-T1.cds;Parent=C_lini_757_FUN_000228-T1;
scaffold_1	funannotate	CDS	948933	949208	.	-	2	ID=C_lini_757_FUN_000228-T1.cds;Parent=C_lini_757_FUN_000228-T1;
scaffold_1	funannotate	CDS	948506	948819	.	-	2	ID=C_lini_757_FUN_000228-T1.cds;Parent=C_lini_757_FUN_000228-T1;
scaffold_1	funannotate	gene	951382	952384	.	+	.	ID=C_lini_757_FUN_000229;
scaffold_1	funannotate	mRNA	951382	952384	.	+	.	ID=C_lini_757_FUN_000229-T1;Parent=C_lini_757_FUN_000229;product=hypothetical protein;
scaffold_1	funannotate	exon	951382	951384	.	+	.	ID=C_lini_757_FUN_000229-T1.exon1;Parent=C_lini_757_FUN_000229-T1;
scaffold_1	funannotate	exon	951434	952384	.	+	.	ID=C_lini_757_FUN_000229-T1.exon2;Parent=C_lini_757_FUN_000229-T1;
scaffold_1	funannotate	CDS	951382	951384	.	+	0	ID=C_lini_757_FUN_000229-T1.cds;Parent=C_lini_757_FUN_000229-T1;
scaffold_1	funannotate	CDS	951434	952384	.	+	0	ID=C_lini_757_FUN_000229-T1.cds;Parent=C_lini_757_FUN_000229-T1;
scaffold_1	funannotate	gene	953771	955524	.	-	.	ID=C_lini_757_FUN_000230;
scaffold_1	funannotate	mRNA	953771	955524	.	-	.	ID=C_lini_757_FUN_000230-T1;Parent=C_lini_757_FUN_000230;product=hypothetical protein;
scaffold_1	funannotate	exon	955489	955524	.	-	.	ID=C_lini_757_FUN_000230-T1.exon1;Parent=C_lini_757_FUN_000230-T1;
scaffold_1	funannotate	exon	953771	955354	.	-	.	ID=C_lini_757_FUN_000230-T1.exon2;Parent=C_lini_757_FUN_000230-T1;
scaffold_1	funannotate	CDS	955489	955524	.	-	0	ID=C_lini_757_FUN_000230-T1.cds;Parent=C_lini_757_FUN_000230-T1;
scaffold_1	funannotate	CDS	953771	955354	.	-	0	ID=C_lini_757_FUN_000230-T1.cds;Parent=C_lini_757_FUN_000230-T1;
scaffold_1	funannotate	gene	958980	961291	.	+	.	ID=C_lini_757_FUN_000231;
scaffold_1	funannotate	mRNA	958980	961291	.	+	.	ID=C_lini_757_FUN_000231-T1;Parent=C_lini_757_FUN_000231;product=hypothetical protein;Dbxref=PFAM:PF00501;
scaffold_1	funannotate	exon	958980	959419	.	+	.	ID=C_lini_757_FUN_000231-T1.exon1;Parent=C_lini_757_FUN_000231-T1;
scaffold_1	funannotate	exon	959526	959950	.	+	.	ID=C_lini_757_FUN_000231-T1.exon2;Parent=C_lini_757_FUN_000231-T1;
scaffold_1	funannotate	exon	960012	961135	.	+	.	ID=C_lini_757_FUN_000231-T1.exon3;Parent=C_lini_757_FUN_000231-T1;
scaffold_1	funannotate	exon	961205	961291	.	+	.	ID=C_lini_757_FUN_000231-T1.exon4;Parent=C_lini_757_FUN_000231-T1;
scaffold_1	funannotate	CDS	958980	959419	.	+	0	ID=C_lini_757_FUN_000231-T1.cds;Parent=C_lini_757_FUN_000231-T1;
scaffold_1	funannotate	CDS	959526	959950	.	+	1	ID=C_lini_757_FUN_000231-T1.cds;Parent=C_lini_757_FUN_000231-T1;
scaffold_1	funannotate	CDS	960012	961135	.	+	2	ID=C_lini_757_FUN_000231-T1.cds;Parent=C_lini_757_FUN_000231-T1;
scaffold_1	funannotate	CDS	961205	961291	.	+	0	ID=C_lini_757_FUN_000231-T1.cds;Parent=C_lini_757_FUN_000231-T1;
scaffold_1	funannotate	gene	961971	965967	.	-	.	ID=C_lini_757_FUN_000232;
scaffold_1	funannotate	mRNA	961971	965967	.	-	.	ID=C_lini_757_FUN_000232-T1;Parent=C_lini_757_FUN_000232;product=hypothetical protein;Dbxref=PFAM:PF00013;
scaffold_1	funannotate	exon	965353	965967	.	-	.	ID=C_lini_757_FUN_000232-T1.exon1;Parent=C_lini_757_FUN_000232-T1;
scaffold_1	funannotate	exon	963999	965293	.	-	.	ID=C_lini_757_FUN_000232-T1.exon2;Parent=C_lini_757_FUN_000232-T1;
scaffold_1	funannotate	exon	962993	963945	.	-	.	ID=C_lini_757_FUN_000232-T1.exon3;Parent=C_lini_757_FUN_000232-T1;
scaffold_1	funannotate	exon	961971	962938	.	-	.	ID=C_lini_757_FUN_000232-T1.exon4;Parent=C_lini_757_FUN_000232-T1;
scaffold_1	funannotate	CDS	965353	965967	.	-	0	ID=C_lini_757_FUN_000232-T1.cds;Parent=C_lini_757_FUN_000232-T1;
scaffold_1	funannotate	CDS	963999	965293	.	-	0	ID=C_lini_757_FUN_000232-T1.cds;Parent=C_lini_757_FUN_000232-T1;
scaffold_1	funannotate	CDS	962993	963945	.	-	1	ID=C_lini_757_FUN_000232-T1.cds;Parent=C_lini_757_FUN_000232-T1;
scaffold_1	funannotate	CDS	961971	962938	.	-	2	ID=C_lini_757_FUN_000232-T1.cds;Parent=C_lini_757_FUN_000232-T1;
scaffold_1	funannotate	gene	973500	976678	.	+	.	ID=C_lini_757_FUN_000233;Name=MST20;
scaffold_1	funannotate	mRNA	973500	976678	.	+	.	ID=C_lini_757_FUN_000233-T1;Parent=C_lini_757_FUN_000233;product=Serine/threonine-protein kinase mst20;Dbxref=PFAM:PF07714,PFAM:PF00786,PFAM:PF00069;
scaffold_1	funannotate	exon	973500	974609	.	+	.	ID=C_lini_757_FUN_000233-T1.exon1;Parent=C_lini_757_FUN_000233-T1;
scaffold_1	funannotate	exon	974756	975008	.	+	.	ID=C_lini_757_FUN_000233-T1.exon2;Parent=C_lini_757_FUN_000233-T1;
scaffold_1	funannotate	exon	975069	976124	.	+	.	ID=C_lini_757_FUN_000233-T1.exon3;Parent=C_lini_757_FUN_000233-T1;
scaffold_1	funannotate	exon	976177	976511	.	+	.	ID=C_lini_757_FUN_000233-T1.exon4;Parent=C_lini_757_FUN_000233-T1;
scaffold_1	funannotate	exon	976577	976678	.	+	.	ID=C_lini_757_FUN_000233-T1.exon5;Parent=C_lini_757_FUN_000233-T1;
scaffold_1	funannotate	CDS	973500	974609	.	+	0	ID=C_lini_757_FUN_000233-T1.cds;Parent=C_lini_757_FUN_000233-T1;
scaffold_1	funannotate	CDS	974756	975008	.	+	0	ID=C_lini_757_FUN_000233-T1.cds;Parent=C_lini_757_FUN_000233-T1;
scaffold_1	funannotate	CDS	975069	976124	.	+	2	ID=C_lini_757_FUN_000233-T1.cds;Parent=C_lini_757_FUN_000233-T1;
scaffold_1	funannotate	CDS	976177	976511	.	+	2	ID=C_lini_757_FUN_000233-T1.cds;Parent=C_lini_757_FUN_000233-T1;
scaffold_1	funannotate	CDS	976577	976678	.	+	0	ID=C_lini_757_FUN_000233-T1.cds;Parent=C_lini_757_FUN_000233-T1;
scaffold_1	funannotate	gene	978644	980244	.	-	.	ID=C_lini_757_FUN_000234;
scaffold_1	funannotate	mRNA	978644	980244	.	-	.	ID=C_lini_757_FUN_000234-T1;Parent=C_lini_757_FUN_000234;product=hypothetical protein;Dbxref=PFAM:PF04366,PFAM:PF00018,PFAM:PF14604,PFAM:PF07653;
scaffold_1	funannotate	exon	980208	980244	.	-	.	ID=C_lini_757_FUN_000234-T1.exon1;Parent=C_lini_757_FUN_000234-T1;
scaffold_1	funannotate	exon	980010	980113	.	-	.	ID=C_lini_757_FUN_000234-T1.exon2;Parent=C_lini_757_FUN_000234-T1;
scaffold_1	funannotate	exon	978765	979849	.	-	.	ID=C_lini_757_FUN_000234-T1.exon3;Parent=C_lini_757_FUN_000234-T1;
scaffold_1	funannotate	exon	978644	978707	.	-	.	ID=C_lini_757_FUN_000234-T1.exon4;Parent=C_lini_757_FUN_000234-T1;
scaffold_1	funannotate	CDS	980208	980244	.	-	0	ID=C_lini_757_FUN_000234-T1.cds;Parent=C_lini_757_FUN_000234-T1;
scaffold_1	funannotate	CDS	980010	980113	.	-	2	ID=C_lini_757_FUN_000234-T1.cds;Parent=C_lini_757_FUN_000234-T1;
scaffold_1	funannotate	CDS	978765	979849	.	-	0	ID=C_lini_757_FUN_000234-T1.cds;Parent=C_lini_757_FUN_000234-T1;
scaffold_1	funannotate	CDS	978644	978707	.	-	1	ID=C_lini_757_FUN_000234-T1.cds;Parent=C_lini_757_FUN_000234-T1;
scaffold_1	funannotate	gene	981739	982133	.	+	.	ID=C_lini_757_FUN_000235;
scaffold_1	funannotate	mRNA	981739	982133	.	+	.	ID=C_lini_757_FUN_000235-T1;Parent=C_lini_757_FUN_000235;product=hypothetical protein;
scaffold_1	funannotate	exon	981739	981873	.	+	.	ID=C_lini_757_FUN_000235-T1.exon1;Parent=C_lini_757_FUN_000235-T1;
scaffold_1	funannotate	exon	981975	982133	.	+	.	ID=C_lini_757_FUN_000235-T1.exon2;Parent=C_lini_757_FUN_000235-T1;
scaffold_1	funannotate	CDS	981739	981873	.	+	0	ID=C_lini_757_FUN_000235-T1.cds;Parent=C_lini_757_FUN_000235-T1;
scaffold_1	funannotate	CDS	981975	982133	.	+	0	ID=C_lini_757_FUN_000235-T1.cds;Parent=C_lini_757_FUN_000235-T1;
scaffold_1	funannotate	gene	982722	984540	.	-	.	ID=C_lini_757_FUN_000236;
scaffold_1	funannotate	mRNA	982722	984540	.	-	.	ID=C_lini_757_FUN_000236-T1;Parent=C_lini_757_FUN_000236;product=hypothetical protein;Dbxref=PFAM:PF01412;
scaffold_1	funannotate	exon	984420	984540	.	-	.	ID=C_lini_757_FUN_000236-T1.exon1;Parent=C_lini_757_FUN_000236-T1;
scaffold_1	funannotate	exon	982722	984352	.	-	.	ID=C_lini_757_FUN_000236-T1.exon2;Parent=C_lini_757_FUN_000236-T1;
scaffold_1	funannotate	CDS	984420	984540	.	-	0	ID=C_lini_757_FUN_000236-T1.cds;Parent=C_lini_757_FUN_000236-T1;
scaffold_1	funannotate	CDS	982722	984352	.	-	2	ID=C_lini_757_FUN_000236-T1.cds;Parent=C_lini_757_FUN_000236-T1;
scaffold_1	funannotate	gene	986305	988008	.	+	.	ID=C_lini_757_FUN_000237;
scaffold_1	funannotate	mRNA	986305	988008	.	+	.	ID=C_lini_757_FUN_000237-T1;Parent=C_lini_757_FUN_000237;product=hypothetical protein;Dbxref=PFAM:PF02826,PFAM:PF00389;
scaffold_1	funannotate	exon	986305	988008	.	+	.	ID=C_lini_757_FUN_000237-T1.exon1;Parent=C_lini_757_FUN_000237-T1;
scaffold_1	funannotate	CDS	986305	988008	.	+	0	ID=C_lini_757_FUN_000237-T1.cds;Parent=C_lini_757_FUN_000237-T1;
scaffold_1	funannotate	gene	990085	992536	.	+	.	ID=C_lini_757_FUN_000238;
scaffold_1	funannotate	mRNA	990085	992536	.	+	.	ID=C_lini_757_FUN_000238-T1;Parent=C_lini_757_FUN_000238;product=hypothetical protein;Dbxref=PFAM:PF01595;
scaffold_1	funannotate	exon	990085	990335	.	+	.	ID=C_lini_757_FUN_000238-T1.exon1;Parent=C_lini_757_FUN_000238-T1;
scaffold_1	funannotate	exon	990405	990631	.	+	.	ID=C_lini_757_FUN_000238-T1.exon2;Parent=C_lini_757_FUN_000238-T1;
scaffold_1	funannotate	exon	990686	991355	.	+	.	ID=C_lini_757_FUN_000238-T1.exon3;Parent=C_lini_757_FUN_000238-T1;
scaffold_1	funannotate	exon	991408	992536	.	+	.	ID=C_lini_757_FUN_000238-T1.exon4;Parent=C_lini_757_FUN_000238-T1;
scaffold_1	funannotate	CDS	990085	990335	.	+	0	ID=C_lini_757_FUN_000238-T1.cds;Parent=C_lini_757_FUN_000238-T1;
scaffold_1	funannotate	CDS	990405	990631	.	+	1	ID=C_lini_757_FUN_000238-T1.cds;Parent=C_lini_757_FUN_000238-T1;
scaffold_1	funannotate	CDS	990686	991355	.	+	2	ID=C_lini_757_FUN_000238-T1.cds;Parent=C_lini_757_FUN_000238-T1;
scaffold_1	funannotate	CDS	991408	992536	.	+	1	ID=C_lini_757_FUN_000238-T1.cds;Parent=C_lini_757_FUN_000238-T1;
scaffold_1	funannotate	gene	992754	994141	.	-	.	ID=C_lini_757_FUN_000239;
scaffold_1	funannotate	mRNA	992754	994141	.	-	.	ID=C_lini_757_FUN_000239-T1;Parent=C_lini_757_FUN_000239;product=hypothetical protein;Dbxref=PFAM:PF10282;
scaffold_1	funannotate	exon	993914	994141	.	-	.	ID=C_lini_757_FUN_000239-T1.exon1;Parent=C_lini_757_FUN_000239-T1;
scaffold_1	funannotate	exon	993707	993815	.	-	.	ID=C_lini_757_FUN_000239-T1.exon2;Parent=C_lini_757_FUN_000239-T1;
scaffold_1	funannotate	exon	992754	993592	.	-	.	ID=C_lini_757_FUN_000239-T1.exon3;Parent=C_lini_757_FUN_000239-T1;
scaffold_1	funannotate	CDS	993914	994141	.	-	0	ID=C_lini_757_FUN_000239-T1.cds;Parent=C_lini_757_FUN_000239-T1;
scaffold_1	funannotate	CDS	993707	993815	.	-	0	ID=C_lini_757_FUN_000239-T1.cds;Parent=C_lini_757_FUN_000239-T1;
scaffold_1	funannotate	CDS	992754	993592	.	-	2	ID=C_lini_757_FUN_000239-T1.cds;Parent=C_lini_757_FUN_000239-T1;
scaffold_1	funannotate	gene	996179	998032	.	-	.	ID=C_lini_757_FUN_000240;
scaffold_1	funannotate	mRNA	996179	998032	.	-	.	ID=C_lini_757_FUN_000240-T1;Parent=C_lini_757_FUN_000240;product=hypothetical protein;Dbxref=PFAM:PF00664,PFAM:PF00005;
scaffold_1	funannotate	exon	998028	998032	.	-	.	ID=C_lini_757_FUN_000240-T1.exon1;Parent=C_lini_757_FUN_000240-T1;
scaffold_1	funannotate	exon	997901	997972	.	-	.	ID=C_lini_757_FUN_000240-T1.exon2;Parent=C_lini_757_FUN_000240-T1;
scaffold_1	funannotate	exon	997734	997849	.	-	.	ID=C_lini_757_FUN_000240-T1.exon3;Parent=C_lini_757_FUN_000240-T1;
scaffold_1	funannotate	exon	997052	997673	.	-	.	ID=C_lini_757_FUN_000240-T1.exon4;Parent=C_lini_757_FUN_000240-T1;
scaffold_1	funannotate	exon	996479	996853	.	-	.	ID=C_lini_757_FUN_000240-T1.exon5;Parent=C_lini_757_FUN_000240-T1;
scaffold_1	funannotate	exon	996179	996410	.	-	.	ID=C_lini_757_FUN_000240-T1.exon6;Parent=C_lini_757_FUN_000240-T1;
scaffold_1	funannotate	CDS	998028	998032	.	-	0	ID=C_lini_757_FUN_000240-T1.cds;Parent=C_lini_757_FUN_000240-T1;
scaffold_1	funannotate	CDS	997901	997972	.	-	1	ID=C_lini_757_FUN_000240-T1.cds;Parent=C_lini_757_FUN_000240-T1;
scaffold_1	funannotate	CDS	997734	997849	.	-	1	ID=C_lini_757_FUN_000240-T1.cds;Parent=C_lini_757_FUN_000240-T1;
scaffold_1	funannotate	CDS	997052	997673	.	-	2	ID=C_lini_757_FUN_000240-T1.cds;Parent=C_lini_757_FUN_000240-T1;
scaffold_1	funannotate	CDS	996479	996853	.	-	1	ID=C_lini_757_FUN_000240-T1.cds;Parent=C_lini_757_FUN_000240-T1;
scaffold_1	funannotate	CDS	996179	996410	.	-	1	ID=C_lini_757_FUN_000240-T1.cds;Parent=C_lini_757_FUN_000240-T1;
scaffold_1	funannotate	gene	1003839	1005240	.	+	.	ID=C_lini_757_FUN_000241;
scaffold_1	funannotate	mRNA	1003839	1005240	.	+	.	ID=C_lini_757_FUN_000241-T1;Parent=C_lini_757_FUN_000241;product=hypothetical protein;
scaffold_1	funannotate	exon	1003839	1004016	.	+	.	ID=C_lini_757_FUN_000241-T1.exon1;Parent=C_lini_757_FUN_000241-T1;
scaffold_1	funannotate	exon	1004073	1005061	.	+	.	ID=C_lini_757_FUN_000241-T1.exon2;Parent=C_lini_757_FUN_000241-T1;
scaffold_1	funannotate	exon	1005115	1005240	.	+	.	ID=C_lini_757_FUN_000241-T1.exon3;Parent=C_lini_757_FUN_000241-T1;
scaffold_1	funannotate	CDS	1003839	1004016	.	+	0	ID=C_lini_757_FUN_000241-T1.cds;Parent=C_lini_757_FUN_000241-T1;
scaffold_1	funannotate	CDS	1004073	1005061	.	+	2	ID=C_lini_757_FUN_000241-T1.cds;Parent=C_lini_757_FUN_000241-T1;
scaffold_1	funannotate	CDS	1005115	1005240	.	+	0	ID=C_lini_757_FUN_000241-T1.cds;Parent=C_lini_757_FUN_000241-T1;
scaffold_1	funannotate	gene	1007283	1009299	.	+	.	ID=C_lini_757_FUN_000242;
scaffold_1	funannotate	mRNA	1007283	1009299	.	+	.	ID=C_lini_757_FUN_000242-T1;Parent=C_lini_757_FUN_000242;product=hypothetical protein;
scaffold_1	funannotate	exon	1007283	1007566	.	+	.	ID=C_lini_757_FUN_000242-T1.exon1;Parent=C_lini_757_FUN_000242-T1;
scaffold_1	funannotate	exon	1007620	1007996	.	+	.	ID=C_lini_757_FUN_000242-T1.exon2;Parent=C_lini_757_FUN_000242-T1;
scaffold_1	funannotate	exon	1008061	1008878	.	+	.	ID=C_lini_757_FUN_000242-T1.exon3;Parent=C_lini_757_FUN_000242-T1;
scaffold_1	funannotate	exon	1008961	1009299	.	+	.	ID=C_lini_757_FUN_000242-T1.exon4;Parent=C_lini_757_FUN_000242-T1;
scaffold_1	funannotate	CDS	1007283	1007566	.	+	0	ID=C_lini_757_FUN_000242-T1.cds;Parent=C_lini_757_FUN_000242-T1;
scaffold_1	funannotate	CDS	1007620	1007996	.	+	1	ID=C_lini_757_FUN_000242-T1.cds;Parent=C_lini_757_FUN_000242-T1;
scaffold_1	funannotate	CDS	1008061	1008878	.	+	2	ID=C_lini_757_FUN_000242-T1.cds;Parent=C_lini_757_FUN_000242-T1;
scaffold_1	funannotate	CDS	1008961	1009299	.	+	0	ID=C_lini_757_FUN_000242-T1.cds;Parent=C_lini_757_FUN_000242-T1;
scaffold_1	funannotate	gene	1010073	1010158	.	-	.	ID=C_lini_757_FUN_000243;
scaffold_1	funannotate	tRNA	1010073	1010158	.	-	.	ID=C_lini_757_FUN_000243-T1;Parent=C_lini_757_FUN_000243;product=tRNA-Glu;
scaffold_1	funannotate	exon	1010073	1010158	.	-	.	ID=C_lini_757_FUN_000243-T1.exon1;Parent=C_lini_757_FUN_000243-T1;
scaffold_1	funannotate	gene	1010846	1012633	.	-	.	ID=C_lini_757_FUN_000244;
scaffold_1	funannotate	mRNA	1010846	1012633	.	-	.	ID=C_lini_757_FUN_000244-T1;Parent=C_lini_757_FUN_000244;product=hypothetical protein;Dbxref=PFAM:PF00632;
scaffold_1	funannotate	exon	1012369	1012633	.	-	.	ID=C_lini_757_FUN_000244-T1.exon1;Parent=C_lini_757_FUN_000244-T1;
scaffold_1	funannotate	exon	1010846	1012314	.	-	.	ID=C_lini_757_FUN_000244-T1.exon2;Parent=C_lini_757_FUN_000244-T1;
scaffold_1	funannotate	CDS	1012369	1012633	.	-	0	ID=C_lini_757_FUN_000244-T1.cds;Parent=C_lini_757_FUN_000244-T1;
scaffold_1	funannotate	CDS	1010846	1012314	.	-	2	ID=C_lini_757_FUN_000244-T1.cds;Parent=C_lini_757_FUN_000244-T1;
scaffold_1	funannotate	gene	1013607	1014883	.	-	.	ID=C_lini_757_FUN_000245;
scaffold_1	funannotate	mRNA	1013607	1014883	.	-	.	ID=C_lini_757_FUN_000245-T1;Parent=C_lini_757_FUN_000245;product=hypothetical protein;Dbxref=PFAM:PF16558;
scaffold_1	funannotate	exon	1014663	1014883	.	-	.	ID=C_lini_757_FUN_000245-T1.exon1;Parent=C_lini_757_FUN_000245-T1;
scaffold_1	funannotate	exon	1013944	1014596	.	-	.	ID=C_lini_757_FUN_000245-T1.exon2;Parent=C_lini_757_FUN_000245-T1;
scaffold_1	funannotate	exon	1013607	1013821	.	-	.	ID=C_lini_757_FUN_000245-T1.exon3;Parent=C_lini_757_FUN_000245-T1;
scaffold_1	funannotate	CDS	1014663	1014883	.	-	0	ID=C_lini_757_FUN_000245-T1.cds;Parent=C_lini_757_FUN_000245-T1;
scaffold_1	funannotate	CDS	1013944	1014596	.	-	1	ID=C_lini_757_FUN_000245-T1.cds;Parent=C_lini_757_FUN_000245-T1;
scaffold_1	funannotate	CDS	1013607	1013821	.	-	2	ID=C_lini_757_FUN_000245-T1.cds;Parent=C_lini_757_FUN_000245-T1;
scaffold_1	funannotate	gene	1016634	1018437	.	+	.	ID=C_lini_757_FUN_000246;
scaffold_1	funannotate	mRNA	1016634	1018437	.	+	.	ID=C_lini_757_FUN_000246-T1;Parent=C_lini_757_FUN_000246;product=hypothetical protein;Dbxref=PFAM:PF12171,PFAM:PF12756,PFAM:PF12874;
scaffold_1	funannotate	exon	1016634	1016779	.	+	.	ID=C_lini_757_FUN_000246-T1.exon1;Parent=C_lini_757_FUN_000246-T1;
scaffold_1	funannotate	exon	1016901	1018437	.	+	.	ID=C_lini_757_FUN_000246-T1.exon2;Parent=C_lini_757_FUN_000246-T1;
scaffold_1	funannotate	CDS	1016634	1016779	.	+	0	ID=C_lini_757_FUN_000246-T1.cds;Parent=C_lini_757_FUN_000246-T1;
scaffold_1	funannotate	CDS	1016901	1018437	.	+	1	ID=C_lini_757_FUN_000246-T1.cds;Parent=C_lini_757_FUN_000246-T1;
scaffold_1	funannotate	gene	1018981	1020605	.	+	.	ID=C_lini_757_FUN_000247;
scaffold_1	funannotate	mRNA	1018981	1020605	.	+	.	ID=C_lini_757_FUN_000247-T1;Parent=C_lini_757_FUN_000247;product=hypothetical protein;Dbxref=PFAM:PF01926;
scaffold_1	funannotate	exon	1018981	1018987	.	+	.	ID=C_lini_757_FUN_000247-T1.exon1;Parent=C_lini_757_FUN_000247-T1;
scaffold_1	funannotate	exon	1019278	1019297	.	+	.	ID=C_lini_757_FUN_000247-T1.exon2;Parent=C_lini_757_FUN_000247-T1;
scaffold_1	funannotate	exon	1019382	1020605	.	+	.	ID=C_lini_757_FUN_000247-T1.exon3;Parent=C_lini_757_FUN_000247-T1;
scaffold_1	funannotate	CDS	1018981	1018987	.	+	0	ID=C_lini_757_FUN_000247-T1.cds;Parent=C_lini_757_FUN_000247-T1;
scaffold_1	funannotate	CDS	1019278	1019297	.	+	2	ID=C_lini_757_FUN_000247-T1.cds;Parent=C_lini_757_FUN_000247-T1;
scaffold_1	funannotate	CDS	1019382	1020605	.	+	0	ID=C_lini_757_FUN_000247-T1.cds;Parent=C_lini_757_FUN_000247-T1;
scaffold_1	funannotate	gene	1021024	1022698	.	-	.	ID=C_lini_757_FUN_000248;
scaffold_1	funannotate	mRNA	1021024	1022698	.	-	.	ID=C_lini_757_FUN_000248-T1;Parent=C_lini_757_FUN_000248;product=hypothetical protein;Dbxref=PFAM:PF07967,PFAM:PF08600;
scaffold_1	funannotate	exon	1022068	1022698	.	-	.	ID=C_lini_757_FUN_000248-T1.exon1;Parent=C_lini_757_FUN_000248-T1;
scaffold_1	funannotate	exon	1021930	1022013	.	-	.	ID=C_lini_757_FUN_000248-T1.exon2;Parent=C_lini_757_FUN_000248-T1;
scaffold_1	funannotate	exon	1021024	1021880	.	-	.	ID=C_lini_757_FUN_000248-T1.exon3;Parent=C_lini_757_FUN_000248-T1;
scaffold_1	funannotate	CDS	1022068	1022698	.	-	0	ID=C_lini_757_FUN_000248-T1.cds;Parent=C_lini_757_FUN_000248-T1;
scaffold_1	funannotate	CDS	1021930	1022013	.	-	2	ID=C_lini_757_FUN_000248-T1.cds;Parent=C_lini_757_FUN_000248-T1;
scaffold_1	funannotate	CDS	1021024	1021880	.	-	2	ID=C_lini_757_FUN_000248-T1.cds;Parent=C_lini_757_FUN_000248-T1;
scaffold_1	funannotate	gene	1023352	1024665	.	+	.	ID=C_lini_757_FUN_000249;
scaffold_1	funannotate	mRNA	1023352	1024665	.	+	.	ID=C_lini_757_FUN_000249-T1;Parent=C_lini_757_FUN_000249;product=hypothetical protein;Dbxref=PFAM:PF05022;
scaffold_1	funannotate	exon	1023352	1024665	.	+	.	ID=C_lini_757_FUN_000249-T1.exon1;Parent=C_lini_757_FUN_000249-T1;
scaffold_1	funannotate	CDS	1023352	1024665	.	+	0	ID=C_lini_757_FUN_000249-T1.cds;Parent=C_lini_757_FUN_000249-T1;
scaffold_1	funannotate	gene	1026385	1028280	.	-	.	ID=C_lini_757_FUN_000250;
scaffold_1	funannotate	mRNA	1026385	1028280	.	-	.	ID=C_lini_757_FUN_000250-T1;Parent=C_lini_757_FUN_000250;product=hypothetical protein;Dbxref=PFAM:PF00962;
scaffold_1	funannotate	exon	1027107	1028280	.	-	.	ID=C_lini_757_FUN_000250-T1.exon1;Parent=C_lini_757_FUN_000250-T1;
scaffold_1	funannotate	exon	1026667	1027057	.	-	.	ID=C_lini_757_FUN_000250-T1.exon2;Parent=C_lini_757_FUN_000250-T1;
scaffold_1	funannotate	exon	1026385	1026613	.	-	.	ID=C_lini_757_FUN_000250-T1.exon3;Parent=C_lini_757_FUN_000250-T1;
scaffold_1	funannotate	CDS	1027107	1028280	.	-	0	ID=C_lini_757_FUN_000250-T1.cds;Parent=C_lini_757_FUN_000250-T1;
scaffold_1	funannotate	CDS	1026667	1027057	.	-	2	ID=C_lini_757_FUN_000250-T1.cds;Parent=C_lini_757_FUN_000250-T1;
scaffold_1	funannotate	CDS	1026385	1026613	.	-	1	ID=C_lini_757_FUN_000250-T1.cds;Parent=C_lini_757_FUN_000250-T1;
scaffold_1	funannotate	gene	1031683	1032828	.	+	.	ID=C_lini_757_FUN_000251;
scaffold_1	funannotate	mRNA	1031683	1032828	.	+	.	ID=C_lini_757_FUN_000251-T1;Parent=C_lini_757_FUN_000251;product=hypothetical protein;
scaffold_1	funannotate	exon	1031683	1032828	.	+	.	ID=C_lini_757_FUN_000251-T1.exon1;Parent=C_lini_757_FUN_000251-T1;
scaffold_1	funannotate	CDS	1031683	1032828	.	+	0	ID=C_lini_757_FUN_000251-T1.cds;Parent=C_lini_757_FUN_000251-T1;
scaffold_1	funannotate	gene	1035435	1037782	.	+	.	ID=C_lini_757_FUN_000252;
scaffold_1	funannotate	mRNA	1035435	1037782	.	+	.	ID=C_lini_757_FUN_000252-T1;Parent=C_lini_757_FUN_000252;product=hypothetical protein;Dbxref=PFAM:PF05199,PFAM:PF00732;note=CAZy:AA3;
scaffold_1	funannotate	exon	1035435	1035573	.	+	.	ID=C_lini_757_FUN_000252-T1.exon1;Parent=C_lini_757_FUN_000252-T1;
scaffold_1	funannotate	exon	1035594	1035728	.	+	.	ID=C_lini_757_FUN_000252-T1.exon2;Parent=C_lini_757_FUN_000252-T1;
scaffold_1	funannotate	exon	1035905	1036170	.	+	.	ID=C_lini_757_FUN_000252-T1.exon3;Parent=C_lini_757_FUN_000252-T1;
scaffold_1	funannotate	exon	1036225	1036351	.	+	.	ID=C_lini_757_FUN_000252-T1.exon4;Parent=C_lini_757_FUN_000252-T1;
scaffold_1	funannotate	exon	1036410	1036874	.	+	.	ID=C_lini_757_FUN_000252-T1.exon5;Parent=C_lini_757_FUN_000252-T1;
scaffold_1	funannotate	exon	1036922	1037017	.	+	.	ID=C_lini_757_FUN_000252-T1.exon6;Parent=C_lini_757_FUN_000252-T1;
scaffold_1	funannotate	exon	1037070	1037782	.	+	.	ID=C_lini_757_FUN_000252-T1.exon7;Parent=C_lini_757_FUN_000252-T1;
scaffold_1	funannotate	CDS	1035435	1035573	.	+	0	ID=C_lini_757_FUN_000252-T1.cds;Parent=C_lini_757_FUN_000252-T1;
scaffold_1	funannotate	CDS	1035594	1035728	.	+	2	ID=C_lini_757_FUN_000252-T1.cds;Parent=C_lini_757_FUN_000252-T1;
scaffold_1	funannotate	CDS	1035905	1036170	.	+	2	ID=C_lini_757_FUN_000252-T1.cds;Parent=C_lini_757_FUN_000252-T1;
scaffold_1	funannotate	CDS	1036225	1036351	.	+	0	ID=C_lini_757_FUN_000252-T1.cds;Parent=C_lini_757_FUN_000252-T1;
scaffold_1	funannotate	CDS	1036410	1036874	.	+	2	ID=C_lini_757_FUN_000252-T1.cds;Parent=C_lini_757_FUN_000252-T1;
scaffold_1	funannotate	CDS	1036922	1037017	.	+	2	ID=C_lini_757_FUN_000252-T1.cds;Parent=C_lini_757_FUN_000252-T1;
scaffold_1	funannotate	CDS	1037070	1037782	.	+	2	ID=C_lini_757_FUN_000252-T1.cds;Parent=C_lini_757_FUN_000252-T1;
scaffold_1	funannotate	gene	1038193	1038897	.	-	.	ID=C_lini_757_FUN_000253;
scaffold_1	funannotate	mRNA	1038193	1038897	.	-	.	ID=C_lini_757_FUN_000253-T1;Parent=C_lini_757_FUN_000253;product=hypothetical protein;Dbxref=PFAM:PF13532;
scaffold_1	funannotate	exon	1038193	1038897	.	-	.	ID=C_lini_757_FUN_000253-T1.exon1;Parent=C_lini_757_FUN_000253-T1;
scaffold_1	funannotate	CDS	1038193	1038897	.	-	0	ID=C_lini_757_FUN_000253-T1.cds;Parent=C_lini_757_FUN_000253-T1;
scaffold_1	funannotate	gene	1040140	1041332	.	+	.	ID=C_lini_757_FUN_000254;Name=CDC2;
scaffold_1	funannotate	mRNA	1040140	1041332	.	+	.	ID=C_lini_757_FUN_000254-T1;Parent=C_lini_757_FUN_000254;product=Cell division control protein 2;Dbxref=PFAM:PF00069,PFAM:PF07714;
scaffold_1	funannotate	exon	1040140	1040176	.	+	.	ID=C_lini_757_FUN_000254-T1.exon1;Parent=C_lini_757_FUN_000254-T1;
scaffold_1	funannotate	exon	1040295	1040970	.	+	.	ID=C_lini_757_FUN_000254-T1.exon2;Parent=C_lini_757_FUN_000254-T1;
scaffold_1	funannotate	exon	1041041	1041332	.	+	.	ID=C_lini_757_FUN_000254-T1.exon3;Parent=C_lini_757_FUN_000254-T1;
scaffold_1	funannotate	CDS	1040140	1040176	.	+	0	ID=C_lini_757_FUN_000254-T1.cds;Parent=C_lini_757_FUN_000254-T1;
scaffold_1	funannotate	CDS	1040295	1040970	.	+	2	ID=C_lini_757_FUN_000254-T1.cds;Parent=C_lini_757_FUN_000254-T1;
scaffold_1	funannotate	CDS	1041041	1041332	.	+	1	ID=C_lini_757_FUN_000254-T1.cds;Parent=C_lini_757_FUN_000254-T1;
scaffold_1	funannotate	gene	1055968	1057113	.	+	.	ID=C_lini_757_FUN_000255;
scaffold_1	funannotate	mRNA	1055968	1057113	.	+	.	ID=C_lini_757_FUN_000255-T1;Parent=C_lini_757_FUN_000255;product=hypothetical protein;Dbxref=PFAM:PF08613,PFAM:PF00134;
scaffold_1	funannotate	exon	1055968	1057113	.	+	.	ID=C_lini_757_FUN_000255-T1.exon1;Parent=C_lini_757_FUN_000255-T1;
scaffold_1	funannotate	CDS	1055968	1057113	.	+	0	ID=C_lini_757_FUN_000255-T1.cds;Parent=C_lini_757_FUN_000255-T1;
scaffold_1	funannotate	gene	1062612	1066250	.	+	.	ID=C_lini_757_FUN_000256;
scaffold_1	funannotate	mRNA	1062612	1066250	.	+	.	ID=C_lini_757_FUN_000256-T1;Parent=C_lini_757_FUN_000256;product=hypothetical protein;Dbxref=PFAM:PF12710,PFAM:PF00122,PFAM:PF00403,PFAM:PF00702;
scaffold_1	funannotate	exon	1062612	1066250	.	+	.	ID=C_lini_757_FUN_000256-T1.exon1;Parent=C_lini_757_FUN_000256-T1;
scaffold_1	funannotate	CDS	1062612	1066250	.	+	0	ID=C_lini_757_FUN_000256-T1.cds;Parent=C_lini_757_FUN_000256-T1;
scaffold_1	funannotate	gene	1067347	1070790	.	+	.	ID=C_lini_757_FUN_000257;
scaffold_1	funannotate	mRNA	1067347	1070790	.	+	.	ID=C_lini_757_FUN_000257-T1;Parent=C_lini_757_FUN_000257;product=hypothetical protein;Dbxref=PFAM:PF01558,PFAM:PF00667,PFAM:PF00175,PFAM:PF17147;
scaffold_1	funannotate	exon	1067347	1070790	.	+	.	ID=C_lini_757_FUN_000257-T1.exon1;Parent=C_lini_757_FUN_000257-T1;
scaffold_1	funannotate	CDS	1067347	1070790	.	+	0	ID=C_lini_757_FUN_000257-T1.cds;Parent=C_lini_757_FUN_000257-T1;
scaffold_1	funannotate	gene	1071163	1072786	.	-	.	ID=C_lini_757_FUN_000258;
scaffold_1	funannotate	mRNA	1071163	1072786	.	-	.	ID=C_lini_757_FUN_000258-T1;Parent=C_lini_757_FUN_000258;product=hypothetical protein;Dbxref=PFAM:PF00465;
scaffold_1	funannotate	exon	1072757	1072786	.	-	.	ID=C_lini_757_FUN_000258-T1.exon1;Parent=C_lini_757_FUN_000258-T1;
scaffold_1	funannotate	exon	1071665	1072703	.	-	.	ID=C_lini_757_FUN_000258-T1.exon2;Parent=C_lini_757_FUN_000258-T1;
scaffold_1	funannotate	exon	1071163	1071593	.	-	.	ID=C_lini_757_FUN_000258-T1.exon3;Parent=C_lini_757_FUN_000258-T1;
scaffold_1	funannotate	CDS	1072757	1072786	.	-	0	ID=C_lini_757_FUN_000258-T1.cds;Parent=C_lini_757_FUN_000258-T1;
scaffold_1	funannotate	CDS	1071665	1072703	.	-	0	ID=C_lini_757_FUN_000258-T1.cds;Parent=C_lini_757_FUN_000258-T1;
scaffold_1	funannotate	CDS	1071163	1071593	.	-	2	ID=C_lini_757_FUN_000258-T1.cds;Parent=C_lini_757_FUN_000258-T1;
scaffold_1	funannotate	gene	1073707	1074849	.	+	.	ID=C_lini_757_FUN_000259;
scaffold_1	funannotate	mRNA	1073707	1074849	.	+	.	ID=C_lini_757_FUN_000259-T1;Parent=C_lini_757_FUN_000259;product=hypothetical protein;Dbxref=PFAM:PF03576;note=MEROPS:MER0004893;
scaffold_1	funannotate	exon	1073707	1074849	.	+	.	ID=C_lini_757_FUN_000259-T1.exon1;Parent=C_lini_757_FUN_000259-T1;
scaffold_1	funannotate	CDS	1073707	1074849	.	+	0	ID=C_lini_757_FUN_000259-T1.cds;Parent=C_lini_757_FUN_000259-T1;
scaffold_1	funannotate	gene	1077237	1079280	.	+	.	ID=C_lini_757_FUN_000260;Name=CLA4;
scaffold_1	funannotate	mRNA	1077237	1079280	.	+	.	ID=C_lini_757_FUN_000260-T1;Parent=C_lini_757_FUN_000260;product=Protein kinase;Dbxref=PFAM:PF00152,PFAM:PF01336;
scaffold_1	funannotate	exon	1077237	1077520	.	+	.	ID=C_lini_757_FUN_000260-T1.exon1;Parent=C_lini_757_FUN_000260-T1;
scaffold_1	funannotate	exon	1077587	1077633	.	+	.	ID=C_lini_757_FUN_000260-T1.exon2;Parent=C_lini_757_FUN_000260-T1;
scaffold_1	funannotate	exon	1077691	1079211	.	+	.	ID=C_lini_757_FUN_000260-T1.exon3;Parent=C_lini_757_FUN_000260-T1;
scaffold_1	funannotate	exon	1079270	1079280	.	+	.	ID=C_lini_757_FUN_000260-T1.exon4;Parent=C_lini_757_FUN_000260-T1;
scaffold_1	funannotate	CDS	1077237	1077520	.	+	0	ID=C_lini_757_FUN_000260-T1.cds;Parent=C_lini_757_FUN_000260-T1;
scaffold_1	funannotate	CDS	1077587	1077633	.	+	1	ID=C_lini_757_FUN_000260-T1.cds;Parent=C_lini_757_FUN_000260-T1;
scaffold_1	funannotate	CDS	1077691	1079211	.	+	2	ID=C_lini_757_FUN_000260-T1.cds;Parent=C_lini_757_FUN_000260-T1;
scaffold_1	funannotate	CDS	1079270	1079280	.	+	2	ID=C_lini_757_FUN_000260-T1.cds;Parent=C_lini_757_FUN_000260-T1;
scaffold_1	funannotate	gene	1079608	1081465	.	-	.	ID=C_lini_757_FUN_000261;
scaffold_1	funannotate	mRNA	1079608	1081465	.	-	.	ID=C_lini_757_FUN_000261-T1;Parent=C_lini_757_FUN_000261;product=hypothetical protein;Dbxref=PFAM:PF02628;
scaffold_1	funannotate	exon	1081406	1081465	.	-	.	ID=C_lini_757_FUN_000261-T1.exon1;Parent=C_lini_757_FUN_000261-T1;
scaffold_1	funannotate	exon	1080752	1081050	.	-	.	ID=C_lini_757_FUN_000261-T1.exon2;Parent=C_lini_757_FUN_000261-T1;
scaffold_1	funannotate	exon	1079608	1080682	.	-	.	ID=C_lini_757_FUN_000261-T1.exon3;Parent=C_lini_757_FUN_000261-T1;
scaffold_1	funannotate	CDS	1081406	1081465	.	-	0	ID=C_lini_757_FUN_000261-T1.cds;Parent=C_lini_757_FUN_000261-T1;
scaffold_1	funannotate	CDS	1080752	1081050	.	-	0	ID=C_lini_757_FUN_000261-T1.cds;Parent=C_lini_757_FUN_000261-T1;
scaffold_1	funannotate	CDS	1079608	1080682	.	-	1	ID=C_lini_757_FUN_000261-T1.cds;Parent=C_lini_757_FUN_000261-T1;
scaffold_1	funannotate	gene	1081585	1084452	.	+	.	ID=C_lini_757_FUN_000262;
scaffold_1	funannotate	mRNA	1081585	1084452	.	+	.	ID=C_lini_757_FUN_000262-T1;Parent=C_lini_757_FUN_000262;product=hypothetical protein;Dbxref=PFAM:PF04615;note=BUSCO:EOG09261UPM;
scaffold_1	funannotate	exon	1081585	1082043	.	+	.	ID=C_lini_757_FUN_000262-T1.exon1;Parent=C_lini_757_FUN_000262-T1;
scaffold_1	funannotate	exon	1082099	1084162	.	+	.	ID=C_lini_757_FUN_000262-T1.exon2;Parent=C_lini_757_FUN_000262-T1;
scaffold_1	funannotate	exon	1084270	1084452	.	+	.	ID=C_lini_757_FUN_000262-T1.exon3;Parent=C_lini_757_FUN_000262-T1;
scaffold_1	funannotate	CDS	1081585	1082043	.	+	0	ID=C_lini_757_FUN_000262-T1.cds;Parent=C_lini_757_FUN_000262-T1;
scaffold_1	funannotate	CDS	1082099	1084162	.	+	0	ID=C_lini_757_FUN_000262-T1.cds;Parent=C_lini_757_FUN_000262-T1;
scaffold_1	funannotate	CDS	1084270	1084452	.	+	0	ID=C_lini_757_FUN_000262-T1.cds;Parent=C_lini_757_FUN_000262-T1;
scaffold_1	funannotate	gene	1085017	1086585	.	-	.	ID=C_lini_757_FUN_000263;
scaffold_1	funannotate	mRNA	1085017	1086585	.	-	.	ID=C_lini_757_FUN_000263-T1;Parent=C_lini_757_FUN_000263;product=hypothetical protein;Dbxref=PFAM:PF01699;
scaffold_1	funannotate	exon	1086300	1086585	.	-	.	ID=C_lini_757_FUN_000263-T1.exon1;Parent=C_lini_757_FUN_000263-T1;
scaffold_1	funannotate	exon	1085770	1086218	.	-	.	ID=C_lini_757_FUN_000263-T1.exon2;Parent=C_lini_757_FUN_000263-T1;
scaffold_1	funannotate	exon	1085017	1085706	.	-	.	ID=C_lini_757_FUN_000263-T1.exon3;Parent=C_lini_757_FUN_000263-T1;
scaffold_1	funannotate	CDS	1086300	1086585	.	-	0	ID=C_lini_757_FUN_000263-T1.cds;Parent=C_lini_757_FUN_000263-T1;
scaffold_1	funannotate	CDS	1085770	1086218	.	-	2	ID=C_lini_757_FUN_000263-T1.cds;Parent=C_lini_757_FUN_000263-T1;
scaffold_1	funannotate	CDS	1085017	1085706	.	-	0	ID=C_lini_757_FUN_000263-T1.cds;Parent=C_lini_757_FUN_000263-T1;
scaffold_1	funannotate	gene	1091458	1094268	.	-	.	ID=C_lini_757_FUN_000264;
scaffold_1	funannotate	mRNA	1091458	1094268	.	-	.	ID=C_lini_757_FUN_000264-T1;Parent=C_lini_757_FUN_000264;product=hypothetical protein;Dbxref=PFAM:PF03639,PFAM:PF17652;note=CAZy:GH81;
scaffold_1	funannotate	exon	1092634	1094268	.	-	.	ID=C_lini_757_FUN_000264-T1.exon1;Parent=C_lini_757_FUN_000264-T1;
scaffold_1	funannotate	exon	1092437	1092581	.	-	.	ID=C_lini_757_FUN_000264-T1.exon2;Parent=C_lini_757_FUN_000264-T1;
scaffold_1	funannotate	exon	1092086	1092384	.	-	.	ID=C_lini_757_FUN_000264-T1.exon3;Parent=C_lini_757_FUN_000264-T1;
scaffold_1	funannotate	exon	1091458	1092030	.	-	.	ID=C_lini_757_FUN_000264-T1.exon4;Parent=C_lini_757_FUN_000264-T1;
scaffold_1	funannotate	CDS	1092634	1094268	.	-	0	ID=C_lini_757_FUN_000264-T1.cds;Parent=C_lini_757_FUN_000264-T1;
scaffold_1	funannotate	CDS	1092437	1092581	.	-	0	ID=C_lini_757_FUN_000264-T1.cds;Parent=C_lini_757_FUN_000264-T1;
scaffold_1	funannotate	CDS	1092086	1092384	.	-	2	ID=C_lini_757_FUN_000264-T1.cds;Parent=C_lini_757_FUN_000264-T1;
scaffold_1	funannotate	CDS	1091458	1092030	.	-	0	ID=C_lini_757_FUN_000264-T1.cds;Parent=C_lini_757_FUN_000264-T1;
scaffold_1	funannotate	gene	1095757	1096841	.	-	.	ID=C_lini_757_FUN_000265;
scaffold_1	funannotate	mRNA	1095757	1096841	.	-	.	ID=C_lini_757_FUN_000265-T1;Parent=C_lini_757_FUN_000265;product=hypothetical protein;
scaffold_1	funannotate	exon	1096715	1096841	.	-	.	ID=C_lini_757_FUN_000265-T1.exon1;Parent=C_lini_757_FUN_000265-T1;
scaffold_1	funannotate	exon	1095757	1096655	.	-	.	ID=C_lini_757_FUN_000265-T1.exon2;Parent=C_lini_757_FUN_000265-T1;
scaffold_1	funannotate	CDS	1096715	1096841	.	-	0	ID=C_lini_757_FUN_000265-T1.cds;Parent=C_lini_757_FUN_000265-T1;
scaffold_1	funannotate	CDS	1095757	1096655	.	-	2	ID=C_lini_757_FUN_000265-T1.cds;Parent=C_lini_757_FUN_000265-T1;
scaffold_1	funannotate	gene	1097249	1098236	.	-	.	ID=C_lini_757_FUN_000266;
scaffold_1	funannotate	mRNA	1097249	1098236	.	-	.	ID=C_lini_757_FUN_000266-T1;Parent=C_lini_757_FUN_000266;product=hypothetical protein;Dbxref=PFAM:PF00226;
scaffold_1	funannotate	exon	1098101	1098236	.	-	.	ID=C_lini_757_FUN_000266-T1.exon1;Parent=C_lini_757_FUN_000266-T1;
scaffold_1	funannotate	exon	1097249	1098039	.	-	.	ID=C_lini_757_FUN_000266-T1.exon2;Parent=C_lini_757_FUN_000266-T1;
scaffold_1	funannotate	CDS	1098101	1098236	.	-	0	ID=C_lini_757_FUN_000266-T1.cds;Parent=C_lini_757_FUN_000266-T1;
scaffold_1	funannotate	CDS	1097249	1098039	.	-	2	ID=C_lini_757_FUN_000266-T1.cds;Parent=C_lini_757_FUN_000266-T1;
scaffold_1	funannotate	gene	1098660	1099196	.	+	.	ID=C_lini_757_FUN_000267;
scaffold_1	funannotate	mRNA	1098660	1099196	.	+	.	ID=C_lini_757_FUN_000267-T1;Parent=C_lini_757_FUN_000267;product=hypothetical protein;Dbxref=PFAM:PF18785,PFAM:PF00383;
scaffold_1	funannotate	exon	1098660	1099196	.	+	.	ID=C_lini_757_FUN_000267-T1.exon1;Parent=C_lini_757_FUN_000267-T1;
scaffold_1	funannotate	CDS	1098660	1099196	.	+	0	ID=C_lini_757_FUN_000267-T1.cds;Parent=C_lini_757_FUN_000267-T1;
scaffold_1	funannotate	gene	1100604	1103950	.	+	.	ID=C_lini_757_FUN_000268;
scaffold_1	funannotate	mRNA	1100604	1103950	.	+	.	ID=C_lini_757_FUN_000268-T1;Parent=C_lini_757_FUN_000268;product=hypothetical protein;Dbxref=PFAM:PF16486,PFAM:PF02171,PFAM:PF08699;
scaffold_1	funannotate	exon	1100604	1100959	.	+	.	ID=C_lini_757_FUN_000268-T1.exon1;Parent=C_lini_757_FUN_000268-T1;
scaffold_1	funannotate	exon	1101007	1103950	.	+	.	ID=C_lini_757_FUN_000268-T1.exon2;Parent=C_lini_757_FUN_000268-T1;
scaffold_1	funannotate	CDS	1100604	1100959	.	+	0	ID=C_lini_757_FUN_000268-T1.cds;Parent=C_lini_757_FUN_000268-T1;
scaffold_1	funannotate	CDS	1101007	1103950	.	+	1	ID=C_lini_757_FUN_000268-T1.cds;Parent=C_lini_757_FUN_000268-T1;
scaffold_1	funannotate	gene	1104629	1105823	.	+	.	ID=C_lini_757_FUN_000269;
scaffold_1	funannotate	mRNA	1104629	1105823	.	+	.	ID=C_lini_757_FUN_000269-T1;Parent=C_lini_757_FUN_000269;product=hypothetical protein;Dbxref=PFAM:PF00903;
scaffold_1	funannotate	exon	1104629	1104676	.	+	.	ID=C_lini_757_FUN_000269-T1.exon1;Parent=C_lini_757_FUN_000269-T1;
scaffold_1	funannotate	exon	1104751	1104757	.	+	.	ID=C_lini_757_FUN_000269-T1.exon2;Parent=C_lini_757_FUN_000269-T1;
scaffold_1	funannotate	exon	1104816	1105252	.	+	.	ID=C_lini_757_FUN_000269-T1.exon3;Parent=C_lini_757_FUN_000269-T1;
scaffold_1	funannotate	exon	1105311	1105569	.	+	.	ID=C_lini_757_FUN_000269-T1.exon4;Parent=C_lini_757_FUN_000269-T1;
scaffold_1	funannotate	exon	1105648	1105823	.	+	.	ID=C_lini_757_FUN_000269-T1.exon5;Parent=C_lini_757_FUN_000269-T1;
scaffold_1	funannotate	CDS	1104629	1104676	.	+	0	ID=C_lini_757_FUN_000269-T1.cds;Parent=C_lini_757_FUN_000269-T1;
scaffold_1	funannotate	CDS	1104751	1104757	.	+	0	ID=C_lini_757_FUN_000269-T1.cds;Parent=C_lini_757_FUN_000269-T1;
scaffold_1	funannotate	CDS	1104816	1105252	.	+	2	ID=C_lini_757_FUN_000269-T1.cds;Parent=C_lini_757_FUN_000269-T1;
scaffold_1	funannotate	CDS	1105311	1105569	.	+	0	ID=C_lini_757_FUN_000269-T1.cds;Parent=C_lini_757_FUN_000269-T1;
scaffold_1	funannotate	CDS	1105648	1105823	.	+	2	ID=C_lini_757_FUN_000269-T1.cds;Parent=C_lini_757_FUN_000269-T1;
scaffold_1	funannotate	gene	1106569	1107366	.	+	.	ID=C_lini_757_FUN_000270;
scaffold_1	funannotate	mRNA	1106569	1107366	.	+	.	ID=C_lini_757_FUN_000270-T1;Parent=C_lini_757_FUN_000270;product=hypothetical protein;Dbxref=PFAM:PF01641;note=BUSCO:EOG09264NEF;
scaffold_1	funannotate	exon	1106569	1106806	.	+	.	ID=C_lini_757_FUN_000270-T1.exon1;Parent=C_lini_757_FUN_000270-T1;
scaffold_1	funannotate	exon	1106966	1107366	.	+	.	ID=C_lini_757_FUN_000270-T1.exon2;Parent=C_lini_757_FUN_000270-T1;
scaffold_1	funannotate	CDS	1106569	1106806	.	+	0	ID=C_lini_757_FUN_000270-T1.cds;Parent=C_lini_757_FUN_000270-T1;
scaffold_1	funannotate	CDS	1106966	1107366	.	+	2	ID=C_lini_757_FUN_000270-T1.cds;Parent=C_lini_757_FUN_000270-T1;
scaffold_1	funannotate	gene	1108335	1109115	.	+	.	ID=C_lini_757_FUN_000271;
scaffold_1	funannotate	mRNA	1108335	1109115	.	+	.	ID=C_lini_757_FUN_000271-T1;Parent=C_lini_757_FUN_000271;product=hypothetical protein;
scaffold_1	funannotate	exon	1108335	1108868	.	+	.	ID=C_lini_757_FUN_000271-T1.exon1;Parent=C_lini_757_FUN_000271-T1;
scaffold_1	funannotate	exon	1109005	1109115	.	+	.	ID=C_lini_757_FUN_000271-T1.exon2;Parent=C_lini_757_FUN_000271-T1;
scaffold_1	funannotate	CDS	1108335	1108868	.	+	0	ID=C_lini_757_FUN_000271-T1.cds;Parent=C_lini_757_FUN_000271-T1;
scaffold_1	funannotate	CDS	1109005	1109115	.	+	0	ID=C_lini_757_FUN_000271-T1.cds;Parent=C_lini_757_FUN_000271-T1;
scaffold_1	funannotate	gene	1112354	1115332	.	+	.	ID=C_lini_757_FUN_000272;
scaffold_1	funannotate	mRNA	1112354	1115332	.	+	.	ID=C_lini_757_FUN_000272-T1;Parent=C_lini_757_FUN_000272;product=hypothetical protein;Dbxref=PFAM:PF01388;note=BUSCO:EOG09260WUA;
scaffold_1	funannotate	exon	1112354	1113320	.	+	.	ID=C_lini_757_FUN_000272-T1.exon1;Parent=C_lini_757_FUN_000272-T1;
scaffold_1	funannotate	exon	1113373	1115219	.	+	.	ID=C_lini_757_FUN_000272-T1.exon2;Parent=C_lini_757_FUN_000272-T1;
scaffold_1	funannotate	exon	1115279	1115332	.	+	.	ID=C_lini_757_FUN_000272-T1.exon3;Parent=C_lini_757_FUN_000272-T1;
scaffold_1	funannotate	CDS	1112354	1113320	.	+	0	ID=C_lini_757_FUN_000272-T1.cds;Parent=C_lini_757_FUN_000272-T1;
scaffold_1	funannotate	CDS	1113373	1115219	.	+	2	ID=C_lini_757_FUN_000272-T1.cds;Parent=C_lini_757_FUN_000272-T1;
scaffold_1	funannotate	CDS	1115279	1115332	.	+	0	ID=C_lini_757_FUN_000272-T1.cds;Parent=C_lini_757_FUN_000272-T1;
scaffold_1	funannotate	gene	1117472	1118787	.	-	.	ID=C_lini_757_FUN_000273;
scaffold_1	funannotate	mRNA	1117472	1118787	.	-	.	ID=C_lini_757_FUN_000273-T1;Parent=C_lini_757_FUN_000273;product=hypothetical protein;Dbxref=PFAM:PF13561,PFAM:PF00106,PFAM:PF08659;
scaffold_1	funannotate	exon	1118435	1118787	.	-	.	ID=C_lini_757_FUN_000273-T1.exon1;Parent=C_lini_757_FUN_000273-T1;
scaffold_1	funannotate	exon	1118063	1118314	.	-	.	ID=C_lini_757_FUN_000273-T1.exon2;Parent=C_lini_757_FUN_000273-T1;
scaffold_1	funannotate	exon	1117472	1117949	.	-	.	ID=C_lini_757_FUN_000273-T1.exon3;Parent=C_lini_757_FUN_000273-T1;
scaffold_1	funannotate	CDS	1118435	1118787	.	-	0	ID=C_lini_757_FUN_000273-T1.cds;Parent=C_lini_757_FUN_000273-T1;
scaffold_1	funannotate	CDS	1118063	1118314	.	-	1	ID=C_lini_757_FUN_000273-T1.cds;Parent=C_lini_757_FUN_000273-T1;
scaffold_1	funannotate	CDS	1117472	1117949	.	-	1	ID=C_lini_757_FUN_000273-T1.cds;Parent=C_lini_757_FUN_000273-T1;
scaffold_1	funannotate	gene	1129292	1130770	.	-	.	ID=C_lini_757_FUN_000274;Name=ABD1;
scaffold_1	funannotate	mRNA	1129292	1130770	.	-	.	ID=C_lini_757_FUN_000274-T1;Parent=C_lini_757_FUN_000274;product=mRNA cap guanine-N7 methyltransferase;Dbxref=PFAM:PF03291;note=BUSCO:EOG09262QTY;
scaffold_1	funannotate	exon	1129292	1130770	.	-	.	ID=C_lini_757_FUN_000274-T1.exon1;Parent=C_lini_757_FUN_000274-T1;
scaffold_1	funannotate	CDS	1129292	1130770	.	-	0	ID=C_lini_757_FUN_000274-T1.cds;Parent=C_lini_757_FUN_000274-T1;
scaffold_1	funannotate	gene	1131446	1133026	.	+	.	ID=C_lini_757_FUN_000275;
scaffold_1	funannotate	mRNA	1131446	1133026	.	+	.	ID=C_lini_757_FUN_000275-T1;Parent=C_lini_757_FUN_000275;product=hypothetical protein;Dbxref=PFAM:PF10602,PFAM:PF01399;note=BUSCO:EOG09260Y2Q;
scaffold_1	funannotate	exon	1131446	1131904	.	+	.	ID=C_lini_757_FUN_000275-T1.exon1;Parent=C_lini_757_FUN_000275-T1;
scaffold_1	funannotate	exon	1131961	1132772	.	+	.	ID=C_lini_757_FUN_000275-T1.exon2;Parent=C_lini_757_FUN_000275-T1;
scaffold_1	funannotate	exon	1132828	1133026	.	+	.	ID=C_lini_757_FUN_000275-T1.exon3;Parent=C_lini_757_FUN_000275-T1;
scaffold_1	funannotate	CDS	1131446	1131904	.	+	0	ID=C_lini_757_FUN_000275-T1.cds;Parent=C_lini_757_FUN_000275-T1;
scaffold_1	funannotate	CDS	1131961	1132772	.	+	0	ID=C_lini_757_FUN_000275-T1.cds;Parent=C_lini_757_FUN_000275-T1;
scaffold_1	funannotate	CDS	1132828	1133026	.	+	1	ID=C_lini_757_FUN_000275-T1.cds;Parent=C_lini_757_FUN_000275-T1;
scaffold_1	funannotate	gene	1133909	1135429	.	-	.	ID=C_lini_757_FUN_000276;
scaffold_1	funannotate	mRNA	1133909	1135429	.	-	.	ID=C_lini_757_FUN_000276-T1;Parent=C_lini_757_FUN_000276;product=hypothetical protein;Dbxref=PFAM:PF00155;
scaffold_1	funannotate	exon	1135024	1135429	.	-	.	ID=C_lini_757_FUN_000276-T1.exon1;Parent=C_lini_757_FUN_000276-T1;
[truncated: 90,659 more rows]
