# Supplementary material for: Comparative Genomic Analysis of Colletotrichum lini Strains with Different Virulence on Flax
Source: J Fungi (Basel). 2023 Dec 31;10(1):32. doi: 10.3390/jof10010032 (PMC10817032; doi:10.3390/jof10010032)
Supplement: Supplementary file 1 [file jof-10-00032-s001.zip › C_lini_771.gbk]

LOCUS       scaffold_1           6701628 bp    DNA     linear       12-SEP-2023
DEFINITION  C_lini 771.
ACCESSION   
VERSION
KEYWORDS    .
SOURCE      C_lini 771
  ORGANISM  C_lini 771
            Unclassified.
REFERENCE   1  (bases 1 to 6701628)
  AUTHORS   Palmer,J.M.
  TITLE     Direct Submission
  JOURNAL   Submitted (12-SEP-2023) CFMR, USDA Forest Service, 1 Gifford
            Pinchot Drive, Madison, WI 53726, USA
COMMENT     'Annotated using 1.8.9'.
FEATURES             Location/Qualifiers
     source          1..6701628
                     /organism="C_lini 771"
                     /mol_type="genomic DNA"
     gene            complement(7413..11067)
                     /locus_tag="C_lini_771_FUN_000001"
     mRNA            complement(join(7413..9051,9080..11067))
                     /locus_tag="C_lini_771_FUN_000001"
                     /product="hypothetical protein"
     CDS             complement(join(7413..9051,9080..11067))
                     /locus_tag="C_lini_771_FUN_000001"
                     /codon_start=1
                     /product="hypothetical protein"
                     /protein_id="ncbi:C_lini_771_FUN_000001-T1"
                     /translation="MASDAEYEDELSDTDLSDSDLPAISDEELDDDEAQDNTTTSDGF
                     SRQKWGVDHSSGHYKFRGKNKSPRRRRMNQAYGVLQTTAQRFIEKTLGDDFKPADALK
                     MLQERHTIDFGSSQAGGAPAHVTDGFYPGFFLDFLSIIGKPGHPISSRDGPIFDNVTV
                     SFRRWAKPYGAKHIGGIPFDLTGRTFRIAEAATREVWFIVMHPLVGEISELPFSAADG
                     RRRRELAAEKSGMPAARAQQLASYITSVFQSPELLGEGVEPCWRPGGKHSQRIGSNRW
                     AAFQESFMDGWAAWAATHDADIFWREHEPAFHAYDYGANIEIEVNPQFYTLPRETYTS
                     SDGDNDAASDGSGAGSDEDEGGGRCRRMVGESEGLRKLVAELRARFLLESISMISYAL
                     AVCINSDAGPGPDGDDGDARSDGLDAPPRCLLIDRNAIAQEYPGNSHFTFYPQAFHPA
                     LGNVSSSRPPAFLNSLFTAIRSNASHRNEGCDVLSFGYFQAYSNIKRNVRHSADDLLA
                     TKGYATGALTVPESDPCATTKMKRKRARLLRIIRGQVTPESPEQSKPLARERSQMEVA
                     LEHNEFAIRLEQVVSVAVQQMVSTERTFETVFHPIFQLIRFFLIEHESYIHIFRSMPP
                     EVYPRIMCAYARLFELATDEMERRFVVGKECGLDLAHSDGYLFTGFERHLPKTVLRPL
                     GTIDSLRNGAWPYVDPAVLSFGAGTGGAVLRIRRWPHHEKTGRPILLHVRELQHHYDA
                     HIASSRESELWFAQLGEAALNSPSAVAEFVEELLQQFWIPQTRSFITRQIRRRLLEAG
                     NADGRPLTPEDIQACEAAVTAWEEAADAFTCKALQRLADGLASGGPRMAITMSKARTR
                     HDFTTELVNTISSKKGNDAISPKNATWPRKLQLAIASGQKAAGSITPDEWVRALTGGL
                     LGAGIEWAPAAIKGKITSTNAVQLKGPASGIRFLSGPPGSIRRDAEEAAAKHEAALKR
                     RALHTIRTRIDFGCSFPFANVPDLIMSGFQQAKVLFRHGDTKVLDHYQLVMNCLAENI
                     DEPLCHLMLLLVLTICSSSETPHLTGKQRQFHVGPRKDPGQLGLAMVTKMSWFLYPRS
                     FPWAKGSGGSAYDVAEMTKKIGMSGRLEKRGRFRADRSAEQKGCNNRMLCEIGWVTSR
                     SARDVPRNTDVRLRAHEDLLSRLKSLTTAFKDPRDFIAMVFCSRDPLWYDRCESIIKT
                     YTHK"
     gene            complement(11712..13985)
                     /locus_tag="C_lini_771_FUN_000002"
     mRNA            complement(join(11712..12608,12629..13425,13442..13985))
                     /locus_tag="C_lini_771_FUN_000002"
                     /product="hypothetical protein"
     CDS             complement(join(11712..12608,12629..13425,13442..13985))
                     /locus_tag="C_lini_771_FUN_000002"
                     /codon_start=1
                     /product="hypothetical protein"
                     /protein_id="ncbi:C_lini_771_FUN_000002-T1"
                     /translation="MPGTVNDRKRKRQPDDTPTARAAPPGKAGQTARKGAAGDPFREG
                     DSVRQRAQPFLLAVAEMPLAVLDTNWSIGRNRCIKPAHVHELKEMFKKGGLERRAPEN
                     RLVALCSAKEVERMQAADEGRRSASPEVEGYCFLDWAAVNHGSVEVMAGQHRIQALRE
                     YVGETGAPEADLWWTCELYDKARPGRQVQVPNRQTDRLPHDLNVKLRVNRRDPSLPDN
                     HGQIWSQLVSIASEGGGAFQERRVGVDYKFVEALRLGGERNFPTRRLVTLWNHDRWRE
                     MITRWCGTRLGLETFNISTFEWMASLRIDEYWFPMMEAVLDMLAKLPLNGNVDVGYND
                     WHRISEGISSSGHTPEGIDAVFYQDRDGGRRDRTDGLLTSLDDAAYASVCRTVMADTD
                     QSFAVLGRLLRSRKAEAQVMARVLHHVIAWIDLPSAVAIEEVSPKAKNKPLLSESAKQ
                     PQGQGRVPPGTATRLQARILDFVRDNIDCFAAPEARRLVDDDVSKVDGPTYAGRFTDV
                     AWARLLRAARQITDTDPDGEVLRPEWQTAKAARRDGQQGQVSTLVQRFWKPKFYADVV
                     RLADRPDLRDDAATSLSIQQKIEEAIAGCIGEMQGRDAGGGGTTAGASPPRPDDITLT
                     PTEADPTPEATPGSRQGGRGRVGRRALPDGQAPSDQTSPEGRRESIHRRTKENQATHR
                     QREEDGDEERPEPPSSHPPDARSPTPRAQGVATPRQGTHRTPAELVPRWKLGARAGKL
                     GSNTR"
     gene            18837..18917
                     /locus_tag="C_lini_771_FUN_000003"
     tRNA            18837..18917
                     /locus_tag="C_lini_771_FUN_000003"
                     /product="tRNA-Gly"
     gene            complement(20260..23603)
                     /locus_tag="C_lini_771_FUN_000004"
     mRNA            complement(join(20260..20563,20583..21914,22053..23352,
                     23417..23603))
                     /locus_tag="C_lini_771_FUN_000004"
                     /product="hypothetical protein"
     CDS             complement(join(20260..20563,20583..21914,22053..23352,
                     23417..23603))
                     /locus_tag="C_lini_771_FUN_000004"
                     /codon_start=1
                     /product="hypothetical protein"
                     /protein_id="ncbi:C_lini_771_FUN_000004-T1"
                     /translation="MSAEYNPNDGPWDADDVASPGYESSWDEDDVVADEEDDDARGAV
                     RPSQRWAVQHSTGHHRLRAARFIERVLAEDFGPADALKMMQEKHTIDFGSRRAGGTEA
                     RLSDGFFPQFHLDFFSVVGKPGRPISRRHGPMLDNITMSFQRWSAPYGAKHVGGIPFD
                     MTGRTFRIAQAATRETWFIVMHPVTGEMSELPRSTADARRRREQGGNGSGMPMPLARE
                     LASYITGIFQTTGLLGEGVEPSWRPGGPETQRIDSRLWTTFQERFMEGWAAWSHHRGT
                     DSFWAKHEPAFHAYDYGANIEIKISPELYELPRERHCTAEEDDGDDDDDDTDDEDGGR
                     NRQDGDGNETPQLAELSITDEGPAQATAGAGGSTGADGGGNDARYGRILRESNDLRQL
                     VVALEARFELDAITAVTYALAVCIHSDRRAGGEAGDAETRCLLADRNMLAREFPSARD
                     YTFYPQAFHPVYGNLSSDRPPRFLDSLFAAMKGNMSDRNEGADVLSEKRERLLRIIRG
                     PDESKPFARERQQINVAVEAEEVAFRLEQVVSLNVQRMVGGQRTFETVIRPVFQMMRF
                     FLLEHESYVHIFRSLPLGMFPRVLCAYSRLFELALGEMDRQFVLAGEQGLDLTRSEAV
                     AVIDRLGGYMFSGHPRRLPKTVLGPLGTFESLWAGGWPFPDPAVLDLGASGSGGAFID
                     MARWPRCPKTGRPVLLHVRELAHHYGARVASCRESAIWFALLGEGAFTSKTAVTAFAE
                     EVIRDLWIPQTKDFLLQQLRRRLHEAGGGDDAARPITTEEIGACRGAMAAWEAAPDAF
                     TWKALQQLCRGLRPGGRRVAVTVTGRRTRHDFVSELLRVVGSEKGRDAFAAKNATWPT
                     TLHFAIANGAGAQGGLDLAMWISVFTGCLVVAGIEWVPDSSAGRLTSRNVVRLGGPAA
                     LEPAPSGPPGSLRRAAHDAEIKHIKTERQERRPCIDFGCPVPFTNIPGLILSGFAEAK
                     AVFSKDGSDSPRNSEARLQTPAVLLDMAKALKSAMRRPEEFISIVFGSGDAIWVERCA
                     SIIQRGLRLE"
     gene            complement(23748..26447)
                     /locus_tag="C_lini_771_FUN_000005"
     mRNA            complement(join(23748..23756,24075..25837,25934..26447))
                     /locus_tag="C_lini_771_FUN_000005"
                     /product="hypothetical protein"
     CDS             complement(join(23748..23756,24075..25837,25934..26447))
                     /locus_tag="C_lini_771_FUN_000005"
                     /codon_start=1
                     /product="hypothetical protein"
                     /protein_id="ncbi:C_lini_771_FUN_000005-T1"
                     /translation="MKRKRGDSEDGPAARLGPRRRAKDEPFREGRSVRERARPYLLAV
                     GKMHADVLETTWSTGRNRCVEPGHVRELKDAFVKGGLERGAPENRIAVLCSAEEVRRV
                     RQSTVGGGDGDTDDDRGDGEASFLRWASVNDTKAEVMAGQHRLRALREYVEATGAPAS
                     DAWWTCELYDKDRLPADLNIKLRINRRDPSLPDNHGQIWTQLVSIASDAVEPTAHDRA
                     TTVNHKLVEALRLGGEKSFPTRRLMTLWNHKRWRTLTTRWCETRLGLETFNISTFEWM
                     ASPRIDDYWLPTLEAALATLKALPLDEAQHLGQDDWNHLAAAAAATADGRTREAVEAA
                     FYSGDGGDRSHRRTTGLLKTMDDAAYRQVCRAIWTAPDLALVNLKRLLRSKRPEIETA
                     VRVLHHVIGWIHHRSAVDLENVNPKSKSKPQLLHHLQTALDSLRSSRGSADEYPRDTA
                     PRLQQRVLDFARRSADAFRAPEVQTLVRDSITSMDDAAYSKRFDHVVWAHLLRIVRRI
                     TDPSDDTHVLRPHWETADASEGGVYHAQVSTLVAAFCAKLLKLSGQPVGKNDAALVAL
                     RQSVEKALALSGADLQAALPDHGVTAHDDVDDDNDDGATPPPPPPPGPRQTRRPDPMD
                     AGPPPSAQKNQDRRANSRHAARRGHAKSPTLFLSDDNDDDRSSASPPSPSPTGPSPAA
                     AGRGYTTNSSVLGNNHPCQETNTALEDRPTSRGWWEAPDPSAGRRLKRQAPLPSKPSR
                     PVAQGDGTATQPPFPATQLEA"
     gene            30672..31757
                     /locus_tag="C_lini_771_FUN_000006"
     mRNA            30672..31757
                     /locus_tag="C_lini_771_FUN_000006"
                     /product="hypothetical protein"
     CDS             30672..31757
                     /locus_tag="C_lini_771_FUN_000006"
                     /codon_start=1
                     /product="hypothetical protein"
                     /protein_id="ncbi:C_lini_771_FUN_000006-T1"
                     /translation="MSFTHDPRAAAAVAFKLAKRTDWPSWFIQLRFQGLQNGIWAYID
                     PSGEDAPDLAQPPERPPSIEALIAERHRQQEADFERRHIEWAARRRAHQTNEEEPTRE
                     TPATTNTIRDEHAARVRDYEIAVAERRNQVVAYRSVWNWVYSTVDQRILVTIQTDLVM
                     INNTSLQAFVRALEKHMAPTALATLTSVRDEYNAALERAGSSIAPAAWYDEWYHAFQR
                     AQSCRIPEVQGVLAARSFLEAVGRRMAPEWARTALIELITDEEMGRRTKSVVEYGHIF
                     NAIMTARQRQTAGGIRAGIFTTLGGREPPLRKTLLRTIPRMGPVGPEGPTRRTARMGP
                     VDPVRRRGPGSARVARPIAGRRSRAAD"
     gene            41348..42111
                     /locus_tag="C_lini_771_FUN_000007"
     mRNA            join(41348..41385,41529..42111)
                     /locus_tag="C_lini_771_FUN_000007"
                     /product="hypothetical protein"
     CDS             join(41348..41385,41529..42111)
                     /locus_tag="C_lini_771_FUN_000007"
                     /codon_start=1
                     /product="hypothetical protein"
                     /protein_id="ncbi:C_lini_771_FUN_000007-T1"
                     /translation="MAGYIQCGMLTSWCVMALNLDGVQTSKSTSTNGSGVQDANEKVV
                     RISGSETTQKIRHRILEERAGDQVAEKPYTNISSLWRRQTTSHKPDEIATQPSVFDDP
                     ELAVYFQPSENYENRHRFDPDFRWTWAEETPLVKKIDWKVTAWSCIAFFALDLDRSNI
                     SQANSDNFLDDLGLDTNDYNLGQTVFRVSFLLAELPSQLISKKIGL"
     gene            48219..49243
                     /locus_tag="C_lini_771_FUN_000008"
     mRNA            join(48219..48568,48626..48690,48780..49243)
                     /locus_tag="C_lini_771_FUN_000008"
                     /product="hypothetical protein"
     CDS             join(48219..48568,48626..48690,48780..49243)
                     /locus_tag="C_lini_771_FUN_000008"
                     /codon_start=1
                     /product="hypothetical protein"
                     /protein_id="ncbi:C_lini_771_FUN_000008-T1"
                     /translation="MIASKISIGYFLLRITVRKVDIWIIYIVMMLTVCTGVVFFFVTL
                     LQCQPISYFWNKRTQDGHCVPMDVIIALTYLYSAFSVICDFTFAILPIVLIWNLKMDK
                     KTKLALVPIMAMACIASAAVVVRMPFVKDFKNPDFLYIAIWSTTEQGLAITAGSLATL
                     RPLFRLVGYRLGFTSMGASQLHDSERGAPSAMGGKIKNASNGSSGHQRRGPFSLTTFM
                     AKDDVDSHEMGSNESGRSQQQKSTSKRARGWESTGRPDNESETELTFEASKDSGGSDR
                     DNIVVVQTFSLREDRV"
     gene            complement(53331..54439)
                     /locus_tag="C_lini_771_FUN_000009"
     mRNA            complement(join(53331..54070,54157..54439))
                     /locus_tag="C_lini_771_FUN_000009"
                     /product="hypothetical protein"
     CDS             complement(join(53331..54070,54157..54439))
                     /locus_tag="C_lini_771_FUN_000009"
                     /codon_start=1
                     /product="hypothetical protein"
                     /protein_id="ncbi:C_lini_771_FUN_000009-T1"
                     /db_xref="PFAM:PF00107"
                     /db_xref="PFAM:PF08240"
                     /translation="MASLPKTYKAAVVESKSAPLKIVDQELKQPGPGLILVKVLACGV
                     CHSDVGMQEGEFGDVFPRIPGHEVVGDVVAVGEGVSRFSGGERVGGAWHGGHDGTCRQ
                     CQKGFFQTCDNETVNGVFRDGGYAQYVLLRSEAAVRVPKDVDPAETAPLLCAGVTVFN
                     SIRKMQIEQGNIVAIQGLGGLGHLAVQYASRMGYKTVVLSSGSSKKEFATKLGAHVYI
                     DSSVSDPVKELQKLGGASLIIATAPNPKIISPLTGGLQAGGKLCVLAPVGNLEVNTID
                     LIVGGKSVCGWPSGHQMDSEEAIDFAATHGIKCMIERFSLDDAKKASEHMLSNKVRFR
                     SVLVME"
     gene            complement(56619..58115)
                     /locus_tag="C_lini_771_FUN_000010"
     mRNA            complement(join(56619..57337,57392..58115))
                     /locus_tag="C_lini_771_FUN_000010"
                     /product="hypothetical protein"
     CDS             complement(join(56619..57337,57392..58115))
                     /locus_tag="C_lini_771_FUN_000010"
                     /codon_start=1
                     /product="hypothetical protein"
                     /protein_id="ncbi:C_lini_771_FUN_000010-T1"
                     /db_xref="PFAM:PF01915"
                     /db_xref="PFAM:PF14310"
                     /translation="MSGVASANAGLDLVMPDAGFWGEKLIEAVNNGTVSEERLSDMAT
                     RILAGYHFLHQQHAFPEPTVHSNLQKVFPVDVQDDHAALIRQIGAAGTVLVKNENNTL
                     PFKNPKFLSIYGYDATLKATPWQNPSRYGGGYEVNFGWETFNGTLITGGGSGGSTPPY
                     VVSPFQAIQERLAKNRGILRWDFYSENPSPPYVNSEACLVFINAYASESFDRLSLTDE
                     FSDNLVQNVAANCSNTVVVIHSTGIRTVDAWIEHPNVTAVLFAGLPGQESGHSLVDIL
                     WGDINPSGKLPYTVARQESDYGSHLNSSASDDFFPDSDFTEGLFIDYRYFDSRNITPR
                     YEFGFGLSYTTFTFADLSIGLTSDADTSEYPDPAIAVVQGGHPSLWETVAVSKVSVSN
                     TGDVDGTEVAQLYIGVPGDDSPVRQLRGFLPVYLSPGQTRTAAFELTRRDLSVWDVKS
                     QQWRLQRGTYTVWVGSSSRDLALRGEIEIK"
     gene            69788..72244
                     /locus_tag="C_lini_771_FUN_000011"
     mRNA            join(69788..71827,71909..72244)
                     /locus_tag="C_lini_771_FUN_000011"
                     /product="hypothetical protein"
     CDS             join(69788..71827,71909..72244)
                     /locus_tag="C_lini_771_FUN_000011"
                     /codon_start=1
                     /product="hypothetical protein"
                     /protein_id="ncbi:C_lini_771_FUN_000011-T1"
                     /translation="MMPSVLSSTYQQYKRDTNVVASWLATTATSSGYSKPLSQPVTTA
                     ASSKPVSQRLKGKARKDAKKHQVFGEAAPIQDIKPTHVIAIKDFVPLADFISAKLSGP
                     FKVPDFFVSALNRVIETRKRFSSMLGEVRGFKDYHGDKKHVYFVTVLERVRDAFKPHA
                     DADAFNMSSVVDATDSIKKKGPKNMFAVLDVYEPSQSFLSAPDIDRPAQPPTEYVAEN
                     DDSATEALFIYTAFLRDLGQLRDQILELWGEYKSGDVDLAAVSVATNTALQLARNMEQ
                     EIAPSMEKLEGALGAIHMFYEAACAARGLDPLEKESFGDDFNYQCYQEGSDFYYNTFS
                     LLNSFNSNSVTDPGIPTYNGKFGWYDDTKRARNGRERWQEDKAALLEVFADQTMLVQL
                     LKAVPVHDEFTKGLKTMLETGKIPVWLCFAAQVYLDVLKFLGASVRNGERDLQRSTRV
                     IADSVNNALQIRSDREATVKQNMQECRRLATMWGRGQDPFSAIRIASGLQDRPSNFLE
                     HHPIYCGLYLHFVRSLFHRVGVEYAAKPGNVMHGIQLFQAVQQEGLLQGSEKCGLLEA
                     MLESQGNSTFFVGDPPKSPEAYFKNFGLSKGISAAQWLQKRNNPKRVTTSKAGIRIMK
                     FKGICSLSFAARIAIESDQRGLNSEVTDQILERSGWLEKLPATTESRPDDPQRKLKSH
                     RALGTSELVRQVCLAINDEISEISLDYFHVDRVCWELLKHVRESVDARNVGGSLDPSL
                     LRTILDNNLGDVVGIVFAAAVGQIPTVPPADSMAPLRKAAEAFEVKFTPDQ"
     gene            complement(77164..77831)
                     /locus_tag="C_lini_771_FUN_000012"
     mRNA            complement(join(77164..77366,77627..77831))
                     /locus_tag="C_lini_771_FUN_000012"
                     /product="hypothetical protein"
     CDS             complement(join(77164..77366,77627..77831))
                     /locus_tag="C_lini_771_FUN_000012"
                     /codon_start=1
                     /product="hypothetical protein"
                     /protein_id="ncbi:C_lini_771_FUN_000012-T1"
                     /translation="MPNVSANYGPEVQKVPADTPVEDIIYLLKRDGGVFLKQLILVAD
                     VDQAWEECRERLENDVEWNGSFFPTMRIGPGGKAQPLHRDDYISHNHHPEVGSWDDER
                     DKNRESAVGLFVAGSKVTKENGGTQFIPRSHLW"
     gene            complement(78473..79852)
                     /locus_tag="C_lini_771_FUN_000013"
     mRNA            complement(join(78473..79372,79424..79852))
                     /locus_tag="C_lini_771_FUN_000013"
                     /product="hypothetical protein"
     CDS             complement(join(78473..79372,79424..79852))
                     /locus_tag="C_lini_771_FUN_000013"
                     /note="BUSCO:EOG09263NE7"
                     /codon_start=1
                     /product="hypothetical protein"
                     /protein_id="ncbi:C_lini_771_FUN_000013-T1"
                     /db_xref="PFAM:PF04427"
                     /translation="MARKRVKKRTHVGASNPAAVADNHGSKDPKSMVIRIGAGEVGSS
                     VSQLAADFRKVMEPGTAARLRERRANRLKDYVVMTGPLGVTHLMLFSRSESGNTNLRV
                     ALTPRGPTLNFRVEKYSLCKDVQKAQRRPKGSGKEQLAPPLLVMNNFHTPDADANSKV
                     PKHLESLVTSVWSSVFPPLNPNATPLGKIKRTLLLNREKDPENEGSFIINLRHYAITT
                     RSTGISRPLRRLEKAEKLLASKTNGKGGVPNLGKLEDIADFLQGGENGDGYLTDATSG
                     SEIDSDAEVEVKEQKAQKIKKNAAPVDDEAADEDDAVEKRAVKLVELGPRMRLRLTKV
                     EEGLCAGKVMWHEYVHKTKEEVKELEKRWEKRQKEKEARKKQQKDNIEKKRKANAGKG
                     EAADDDSDVDMDYDDEFDSEGLEGDAEYKVNEGMEDTGEWEDEEDEIANG"
     gene            80184..82461
                     /gene="RRP3"
                     /locus_tag="C_lini_771_FUN_000014"
     mRNA            join(80184..80354,80414..80557,81280..81847,81919..81983,
                     82180..82461)
                     /gene="RRP3"
                     /locus_tag="C_lini_771_FUN_000014"
                     /product="ribosomal RNA processing protein"
     CDS             join(80184..80354,80414..80557,81280..81847,81919..81983,
                     82180..82461)
                     /gene="RRP3"
                     /locus_tag="C_lini_771_FUN_000014"
                     /codon_start=1
                     /product="ribosomal RNA processing protein"
                     /protein_id="ncbi:C_lini_771_FUN_000014-T1"
                     /db_xref="PFAM:PF00271"
                     /translation="MSSLKRQKVSHKASTVKESRVAERESSPAQSAVSEPEVEGEVTA
                     DATEEVTKSFKDLGVVDSLCDACANLGYTKPTPIQAQSIPHALANRDIIGLAETGSGK
                     TAAVAQAIALGKKPHVIIATPGRLVDHLEKTKGFSLRSLKYLVMDEADRLLDMDFGPS
                     IDKILKFVPRERRTFLFSATMSSKIESLQRASLRDPVRVSISSNKYQTVSTLLQYYLF
                     IPHTQKDVHLIYLLNEHAGKKIMIFTRTVAETQRLAILLRSLGFGAIPLHGQLNQTAR
                     LGALNKFRTGTRSILVATDVAARGLDVPAVDVVVNHDLPQSGIALSLVTQYDLEIFLR
                     IEAALGKKLDEYPTQKDEVMVFQNRVEEAQRHARMEMKNLMETKGKKGSTLKGGKKGG
                     AGSGGKRRHDDMDAEEG"
     gene            complement(83045..85602)
                     /locus_tag="C_lini_771_FUN_000015"
     mRNA            complement(join(83045..84835,85261..85602))
                     /locus_tag="C_lini_771_FUN_000015"
                     /product="hypothetical protein"
     CDS             complement(join(83045..84835,85261..85602))
                     /locus_tag="C_lini_771_FUN_000015"
                     /codon_start=1
                     /product="hypothetical protein"
                     /protein_id="ncbi:C_lini_771_FUN_000015-T1"
                     /db_xref="PFAM:PF00225"
                     /translation="MDPSSQQKSSANLFQVYLRLRPPPAGTASSDRFLDVEECDADTH
                     PSHITLNPPNDRKRSTEKFAFTRVFEEDATQLDVFHCTGVASLVEGVLAPHGGYGTDA
                     LIATLGVTGSGKRKHRDGYSTPVPEELLHHQSDAPMHFMTMTTASKTKNIAKTQAKGE
                     NYPTPTPRRILQRPSALPSAPDISSVNVSSDPESDYAVVLSMYEVYNDKIYDLLTPPI
                     KSNATKEYRRRPLLFKSTEQSADKKMVAGLKKIACTNMKEAIMVLEAGLHERQVAGTG
                     SNSVSSRSHGFFCVEVKKRAKVGRNRAWAGSNLTIVDLAGSERARDAKTQGATLAEAG
                     KINESLMYLGQCLQAQSGMGNSSKVRHAEDIELKSVSLTTVSQPTVMPFRQCKMTELL
                     FSNSFSATSSAGVVPRRNAQRGVMIVTADAHGDVNATSQILRYSALAREVTIPRIPSI
                     TSTLLADTPAPSHPSSGMRSPDLLPQRRGYFAHGSSGHRNFSPSSDNGDRVLMEHAAL
                     EIARMQEEITNLHIELDSEREARVSAEAHLLSMEDRLLELEQTVREDCMAEFDARFEM
                     ELARWKATLAAEQEKGEEHWDRKMELFEKGLGVTLAEDDNIGEDKENLLVEDLEDENE
                     RLRRENEILRRELVARSPTKRKPLRERDDFGGPKAGAGPAVSNLGRKMEQLRVSNETP
                     VTNGNTGSPKKMRKLATKRWETVTDDEF"
     gene            88710..90495
                     /locus_tag="C_lini_771_FUN_000016"
     mRNA            join(88710..89478,89540..90495)
                     /locus_tag="C_lini_771_FUN_000016"
                     /product="hypothetical protein"
     CDS             join(88710..89478,89540..90495)
                     /locus_tag="C_lini_771_FUN_000016"
                     /codon_start=1
                     /product="hypothetical protein"
                     /protein_id="ncbi:C_lini_771_FUN_000016-T1"
                     /translation="MSRNVRNKSSVASRKVAKRRDSITSSSSFDLSDDGGYSAVEDIS
                     DSSDDDEEDVDAAEEEHILHEVLPPPSIPSPPRPPIVQEEDDDDDDEDEQEQDEDEED
                     GAADVEDSASWDGIMSEIDESAASDHHHRSVERHVRFDVPSSDSDSTDTEDDHADFFP
                     DIFVDQSSLDPAFRREIENDDENDESENSNSFWDYHGDYHGAYGNTHDAESDVEAVVQ
                     ELGDDDTPIATPMTTGEVSEMPTPVAAFEETQELDGYETDGDTTEEDEPEPVVRRKIK
                     RPEPPTEQWDDSDTDLPVKGQRGQPRVGRFNLDNSERKPIAVVNPISRKMMIFTPHRR
                     RQLDLSPEQFNFQYLPPIDENQNSPMLSSSAQIMMSAMFSSNTFGDYLNTQAMGPAEA
                     FFPFPSEPNTADESSDVGFDDEEEDDEVEKSLNISDFIEFDDNHSSGDEEENQWDADP
                     LGSTPARPRTASSDVDLHSHINANNVGAFRRDQINQRLILSDKATQDSLALSSPYNYT
                     ALRGLKSDRFETAAVPLTPLRRSKKQMRDLARSPLESMSQKRKASSEIPIGHKRQRSI
                     PDVNMLHL"
     gene            complement(92239..92310)
                     /locus_tag="C_lini_771_FUN_000017"
     tRNA            complement(92239..92310)
                     /locus_tag="C_lini_771_FUN_000017"
                     /product="tRNA-Arg"
     gene            complement(92886..95081)
                     /locus_tag="C_lini_771_FUN_000018"
     mRNA            complement(92886..95081)
                     /locus_tag="C_lini_771_FUN_000018"
                     /product="hypothetical protein"
     CDS             complement(92886..95081)
                     /locus_tag="C_lini_771_FUN_000018"
                     /note="BUSCO:EOG092613QA"
                     /codon_start=1
                     /product="hypothetical protein"
                     /protein_id="ncbi:C_lini_771_FUN_000018-T1"
                     /db_xref="PFAM:PF00382"
                     /db_xref="PFAM:PF07741"
                     /translation="MSSFLTPTKKSQKPTTGKSKPFQPPNRIRAIREQAERQQANAAA
                     AANASAQAHLNRSRAPAVAISNRPQCPNKTCVKPNVVDGVCQTCGRVADDSNIVAEVQ
                     FGETSSGAAMVQGSYIAADQAGVRTMGPAFRRVGGSDDREKSIREARSLMQGYAQRLN
                     LSDNTVNTAVQVFKLASQANFVQGRTLVMVAAVCLYTACRTERPCKIMLIDLADLTQI
                     NVFKLGRAFKALNRVVYIFGNGEAPVFPEDILFRLASKLEFKHMTNRVAEDAVRLVQR
                     MKQDWIVMGRRPSGICGACLLIAARMHNFRRTTREVVYVVKVTTHTIQERLQEFNVTE
                     ASKMTVEDFLSQDFSSNSHDPPSFYKGTEAWQKQQEELGKKRKRKITDDGDSTRTTPA
                     PSLPPPDLSTAPAVAYRRDKDGFIIPPLPSQIAQDEPALRDTNSTQHLEGLAEEFGDA
                     EKQSQESPQQEAGDKNGRAPKPSLPIDNEWEEDEAQMEEQISEIMNDPETYEHAKAFS
                     NAEQRARIHSIWALQQQPNKAVSMAPEVGEDEFADDPEVLNCMLTPDEIKIKELLWVN
                     ENKDWLRQSQERLFRKKLEEKKPKKDRKRKKRPRIGEGQTTPASTPGEAAVNVMKERG
                     FSKRINYDAIRQMFDVQDKGDPGSRPESEAASRPTSKAPSVIDETIHEEEEIEPLEGE
                     EYEHQDDEFGGGDDYDDMGDESHMYDEDDQGMGEDDDDDDDFGLNDDDE"
     gene            96613..97241
                     /locus_tag="C_lini_771_FUN_000019"
     mRNA            join(96613..96694,96748..97241)
                     /locus_tag="C_lini_771_FUN_000019"
                     /product="hypothetical protein"
     CDS             join(96613..96694,96748..97241)
                     /locus_tag="C_lini_771_FUN_000019"
                     /codon_start=1
                     /product="hypothetical protein"
                     /protein_id="ncbi:C_lini_771_FUN_000019-T1"
                     /db_xref="PFAM:PF07081"
                     /translation="MSSESFTLSAPPDTDVWKKPPSHNVYNAPIKALPAKPLSQFKSA
                     KITFSADWSEQYDQGGLILTFDSLSGRERRWIKTGLEFYNGTQQISTVACDRWADWSI
                     APLAGFEDTKSITVLVEKGRDGLGLGLWVYYVKQDGTKEPLREICWVYGDDDASGKDW
                     NLTVGALVARPAKDAKGDLEVHFKDFDVQWE"
     gene            complement(97325..97791)
                     /locus_tag="C_lini_771_FUN_000020"
     mRNA            complement(join(97325..97601,97664..97791))
                     /locus_tag="C_lini_771_FUN_000020"
                     /product="hypothetical protein"
     CDS             complement(join(97325..97601,97664..97791))
                     /locus_tag="C_lini_771_FUN_000020"
                     /codon_start=1
                     /product="hypothetical protein"
                     /protein_id="ncbi:C_lini_771_FUN_000020-T1"
                     /translation="MSSSKESLGQWVEKWNDLVFFQPDDQLSAKTVEDTLDPAATVRI
                     NHDVHDCNGLIGGIKWVRGAMETTLDSNQEIVAWDAPDGLGGSVAHLTTFTSKDKTSG
                     KVVRKKSLVTTIVKGIDGKRKVSELIEVEIEF"
     gene            complement(100656..101380)
                     /gene="SEC11"
                     /locus_tag="C_lini_771_FUN_000021"
     mRNA            complement(join(100656..100823,100892..100946,
                     101019..101233,101300..101380))
                     /gene="SEC11"
                     /locus_tag="C_lini_771_FUN_000021"
                     /product="Signal peptidase complex catalytic subunit"
     CDS             complement(join(100656..100823,100892..100946,
                     101019..101233,101300..101380))
                     /gene="SEC11"
                     /locus_tag="C_lini_771_FUN_000021"
                     /note="MEROPS:MER0000602"
                     /codon_start=1
                     /product="Signal peptidase complex catalytic subunit"
                     /protein_id="ncbi:C_lini_771_FUN_000021-T1"
                     /db_xref="PFAM:PF00717"
                     /translation="MLSSLGNPRQAASQLLNFALILSTAFMMWKGLSVVSDSPSPIVV
                     VLSGSMEPAFQRGDLLFLWNRNLVQETEVGEIVVYEVKGKNIPIVHRVVRKFGVGPKA
                     KLLTKGDNNQGSDEELYAKGQDFLVRSDIIGSVVAYIPFVGYVTILLSEYPWLKTAML
                     GIMGLVVVLQRE"
     gene            102944..104021
                     /locus_tag="C_lini_771_FUN_000022"
     mRNA            join(102944..103057,103122..103458,103510..103628,
                     103687..103864,103921..104021)
                     /locus_tag="C_lini_771_FUN_000022"
                     /product="hypothetical protein"
     CDS             join(102944..103057,103122..103458,103510..103628,
                     103687..103864,103921..104021)
                     /locus_tag="C_lini_771_FUN_000022"
                     /codon_start=1
                     /product="hypothetical protein"
                     /protein_id="ncbi:C_lini_771_FUN_000022-T1"
                     /translation="MVLDYKLRQESPYSNWRVVFDFSVVTFSLLLAYHAVVLGWTYTH
                     LYHPHIEETRTGWEYWALRVLSLPDDMASLRKQFYFTLFYTVATVFTFMNTVIYWFVT
                     LEHDDKGNGEPPQPQPSGDSAVPYMIGDSLGYEWTRLEDAHKNGPHEPFTEIFGKGWF
                     KAFVILNLFGVTSIISLFEIFYLNSIKRPYAVGAHTLGVIFFAGLYLGWAAIGKLETG
                     ADAFYWLNEKEVGSREAVVASSIGFVILAPIMYAFLYGLVGMRENITRAAHTRRVAAA
                     AAVAGQ"
     gene            106958..107911
                     /locus_tag="C_lini_771_FUN_000023"
     mRNA            106958..107911
                     /locus_tag="C_lini_771_FUN_000023"
                     /product="hypothetical protein"
     CDS             106958..107911
                     /locus_tag="C_lini_771_FUN_000023"
                     /codon_start=1
                     /product="hypothetical protein"
                     /protein_id="ncbi:C_lini_771_FUN_000023-T1"
                     /db_xref="PFAM:PF00651"
                     /translation="MSLFKRTFRSQDPNVRVDKTSRLKKSSSIRDPQKLSKMQQSVPD
                     NRPVMAPPAVPAPQPTKSAKAVNKSVAPSPIVTLTVGREGRLFAAHEDVLFQSPFFEA
                     ACRGQFFESQSKRISLPDEEPETFSSVLEYLYKGDYYPRLMHNRHRNSWELEDAVRGT
                     PHTSPNPAENHRGGRAAAMPPTPTSTNTPSEATLYVASCGQHILRDTVIYCAAERYGL
                     EELKRLALRKQGLQSGIDVGTILRSAQYAYAHTPDSDSRLRAHYLALIIRCRKTFKRS
                     GTMQTEMEQGGSKLFFDLFVAMCNHLDDVIDHSNARTPKTV"
     gene            113383..116046
                     /locus_tag="C_lini_771_FUN_000024"
     mRNA            113383..116046
                     /locus_tag="C_lini_771_FUN_000024"
                     /product="hypothetical protein"
     CDS             113383..116046
                     /locus_tag="C_lini_771_FUN_000024"
                     /codon_start=1
                     /product="hypothetical protein"
                     /protein_id="ncbi:C_lini_771_FUN_000024-T1"
                     /db_xref="PFAM:PF00561"
                     /db_xref="PFAM:PF12697"
                     /translation="MDNTSYDPTSIPPIPHRYRNLQTPEPHPRRRSLPPPSRRSADTV
                     PSSPEVISSLITSLSVISTPADNHFERSQPSLSLPVSPRQGSFGVDYGAFHQPSLENL
                     RGDNNVPLDEVAAAAPVIRTAKPPSGLSPLTAPKSPARDASGGLKSLLRSSSRPSSKG
                     SLGSRDDAQSIGNLSIERGSAPTPELRRQSSFDSWGKKQGRSHRGLMYMSSKERLREK
                     EEKKRASIGDRSSSSFTGTSLRPDPFLAETPISEEPAHSPESPTRESPRKLEMASPSL
                     DPAASPRPIPARDSSLFKTGVNAKRTSTRSSRSKRESGNGNNDIIFEGEEQTPLGDVP
                     RRKHLSRHASENDLARVSADASVRSFSRPLFQSRHTEDFRTRGPLVEEDVEDSAPFPA
                     VAQGRRREEQIADRHRRKPGRDTPEAGEAIKMKRSSSRLKRLSHPLSPKGEESASSRN
                     SAASPDHRNSMPAGYERPRSADSIDDAVESYLCSPRLSQKIRHPQTGRVISFSEVGDA
                     DGSAVFCCVGMGLTRYITGFYDELALTLKLRLITPDRPGVGDSESYADGTATPLSWPD
                     DVYAICQALKITKFSILAHSAGAIYALATALRMPQHIRGKIHLLAPWIPPSQMNVFGT
                     SQALPPTNAIPTSQRILRALPATFLKAANSSFMSATSSSITSSLPKNPRRSKRKSTVT
                     TGRDTPATHGSKRDTTPHLDKENLGLYDQTSTGDDLSGRPAQTAMENMDRIRPTGTAS
                     AQGHYDADAHVMAAASDALMDKERQTIYDTRLTHAIWELATTGANPAVDLLVCLERRH
                     TIGFRYVDITRPVVIHHGSRDTRVPVDNVKWLGKTMKRCEVRVLEGEGHGLMASAGVM
                     GAVLMEISKEWDDWLRATSKKDDRGRRTGTR"
     gene            complement(116769..116849)
                     /locus_tag="C_lini_771_FUN_000025"
     tRNA            complement(116769..116849)
                     /locus_tag="C_lini_771_FUN_000025"
                     /product="tRNA-Ser"
     gene            117646..118671
                     /locus_tag="C_lini_771_FUN_000026"
     mRNA            117646..118671
                     /locus_tag="C_lini_771_FUN_000026"
                     /product="hypothetical protein"
     CDS             117646..118671
                     /locus_tag="C_lini_771_FUN_000026"
                     /codon_start=1
                     /product="hypothetical protein"
                     /protein_id="ncbi:C_lini_771_FUN_000026-T1"
                     /db_xref="PFAM:PF04116"
                     /translation="MDILLSLPIVSYFLAPSVTSWTTSLNLLFFYMTWTTLVLSHGPL
                     KVQLLGTLAIRLALWLLPSLAFLLFDTLIPSIAESIKSAGASALPPAHGPTLLRTLLL
                     ALFNLTLSAGVEGGVSFAYASCFHEPLFRASTALPLPFQLMKHIAFLIAAREVLTYYI
                     HTRVLHARASGRLSRLAPARIRRLHDSYAHARDAPPFSLMLFADHPLPFLLHRIVPGF
                     LPALVLRPHLLTYFLFVGLCTVEETMAMSGYSVIPGIVMGGITRRTAIHYAGGGRGNY
                     GAWGVLDWAHGTSRGQDVVDDMRAEAEKHRVKERSEKAASSGAGFVQNGIQEFRKGRG
                     RKAKKSG"
     gene            complement(119025..121346)
                     /locus_tag="C_lini_771_FUN_000027"
     mRNA            complement(join(119025..119334,119392..121346))
                     /locus_tag="C_lini_771_FUN_000027"
                     /product="hypothetical protein"
     CDS             complement(join(119025..119334,119392..121346))
                     /locus_tag="C_lini_771_FUN_000027"
                     /codon_start=1
                     /product="hypothetical protein"
                     /protein_id="ncbi:C_lini_771_FUN_000027-T1"
                     /db_xref="PFAM:PF10300"
                     /translation="MSRLGSWFRSSAKASSNASPASSSLNLSSKELSAKEMADIEDAM
                     TAAAFIMNDDIDGAEERLRKGDSAFHQLGMSMTTFLRSVLGFEKEVMNEASKRLAETE
                     AKAWADYKKAEREGHASSSRIYPPGTEFLLIHAESQLMAAVVAVLHESLTEALKGFYK
                     LRKAFVTLDGIMLQEAKALEKDKAKADPPPLRQLMSDGKMPGSFDDQEFAGLDRNDDS
                     DLEFVDASEVAPKSGSETPAEKKPNGPAAPEALPVQELAALDMNSGTSTPSSGDAKLA
                     PLQVSSQMADDSDTESGVFSNPVDAFIHSGANMCFGMLLFMLSMVPPAFSRLLYVVGF
                     RGDRDRGVRMLWKSTQFDNLNGAVSGLILLGYYNGLMGQADITPAERDFDADAEMVGY
                     PAAKCEALLASMRTRYPDSRLWRVEESRVMAQQRRLADAIQLLTTGEESKMRQVTALN
                     CFELALAAMSHQDWELMQKTFLRCLELNDWSHTLYYYMAGCAELELYRDAFHAEKKDE
                     EEMRRRKKKAEELFRKAPTVAGRKKFMARQLPFDTFITRKVQKWEDRAKELKVDLADA
                     VAVSPAQEMVNLWNGTKRMNDDELHLSVKSLEWERCTLPAEALAKVKATPDESSIRSI
                     CLAAVYRTLGRFEDARTILQTEVLNADRAAFKGPTKDEYPLPMAHYEMAAVAWFEACQ
                     PEKRAAAVDEPADAEGRAKVIAAYRKTKTDECQEWLDKVVAWEAFVFDARLGMRVQAA
                     LETLKWFKNKNNWS"
     gene            124907..125508
                     /locus_tag="C_lini_771_FUN_000028"
     mRNA            join(124907..124930,125029..125508)
                     /locus_tag="C_lini_771_FUN_000028"
                     /product="hypothetical protein"
     CDS             join(124907..124930,125029..125508)
                     /locus_tag="C_lini_771_FUN_000028"
                     /codon_start=1
                     /product="hypothetical protein"
                     /protein_id="ncbi:C_lini_771_FUN_000028-T1"
                     /db_xref="PFAM:PF00179"
                     /translation="MASKRIAKELTEITASPPEGMTIALARDADLHTWHVTIAGPEDS
                     PYAGGVFAVLVSLPKDYPFKAPVVKFVTRVYHPNITNDAAGNICMGMLKPENWKPATK
                     LAAVLEALRSLLAEPQPDDPLEARIADEYKNNRPEFEKQAKQYVTRYAKGTPNFSAPE
                     PAAAGAK"
     gene            complement(126429..129167)
                     /locus_tag="C_lini_771_FUN_000029"
     mRNA            complement(126429..129167)
                     /locus_tag="C_lini_771_FUN_000029"
                     /product="hypothetical protein"
     CDS             complement(126429..129167)
                     /locus_tag="C_lini_771_FUN_000029"
                     /codon_start=1
                     /product="hypothetical protein"
                     /protein_id="ncbi:C_lini_771_FUN_000029-T1"
                     /db_xref="PFAM:PF00566"
                     /translation="MTLMAVAADSAQPDAQITPGAMADQDPNMRRRSSMKHRQFGIYA
                     SRRTHPKPISTSDVPERPESGFPAARPQPLPTSPPRWDSLANSSSNFVMQQNSIDSQV
                     QPLSPRRPAYDSDRPYPSSPTFRSLAPSPSHDPEDDLSADEWTSRAVARSIRSPIPYD
                     DDDDDERSSIDTMQVDNFSRPRRPSIKQPLQESYRSRANQSPSEPRSDPNSHQYAWPR
                     PRGQSGSSARSASTFASMPAAGGDQYEPRAPSRLRNAPPPSGLARPPLAYSGRVDSSS
                     SGLSAHTREAPWMSGEDEMRSSYRSQMTASSAQGTYVTERSSVLTKNSSIPSLYANGE
                     ELSVEDVMGMYEKGFRDDSSPEDNDDVRPVPAAEINKRNTRMLEALSEPRPAQANSLA
                     IPAPDTIVRESTAMFRISGYPASLPKEVGLLDYDQKEDDKDEKDKRDSAKSLQNETPA
                     TSPQMGSTSASSVQTAVEPEPVEIEEPGSRDRYGFKKANQYITKQQYDTWNKGYSEYL
                     DRRRKKWVAFLRENELMTSSPERFPPHSAKAKRFVRKGIPPEWRGAAWFYYAGGPAIL
                     AKHAGLYDTLLKKKAKDVDVEAIERDLHRTFPDNVKFKPASMASKPNTEPTRDGQSAG
                     DENGDKNEPEIISSLRRVLHAFAIYNPRIGYCQSLNFLAGLLLLFMDSEEKAFWLLNV
                     ITRVYLPGTHEMSLEGSKVDLGVLMNAIRESMPAVWAKIGDDMEGDPNAARPAKPVKK
                     PRSRRKNQPSISSNRLPPITLCMTAWFMSCFIGTLPIESTLRVWDVIFYEGSKTLFRI
                     ALAIFKLGENEVRSITDPMEMFSVIQAMPRRLLDANALMEACFKRRNGFGHLSQVTID
                     HQREERRVKVQTEHQRAATYAAGTVDSGNATEAEGEVRRKGTLFGRRMLGRSAEVM"
     gene            135699..136479
                     /locus_tag="C_lini_771_FUN_000030"
     mRNA            join(135699..135778,136011..136120,136199..136479)
                     /locus_tag="C_lini_771_FUN_000030"
                     /product="hypothetical protein"
     CDS             join(135699..135778,136011..136120,136199..136479)
                     /locus_tag="C_lini_771_FUN_000030"
                     /codon_start=1
                     /product="hypothetical protein"
                     /protein_id="ncbi:C_lini_771_FUN_000030-T1"
                     /translation="MSTRKRKQEEEEELVSLPDDDGEEEEEYESEEDAEEGDGDDDVE
                     EEEEEEGDADEDAEANGVDEKAPPSKKRKTETEATDDAADAEEAAEEEEEAEDEPEGG
                     ENAGEGEEAEADEEAANGVDDAPTKGEVKAADAPAAATNGDAAKAVAAGGDAEE"
     gene            141125..142107
                     /locus_tag="C_lini_771_FUN_000031"
     mRNA            join(141125..141631,141643..142107)
                     /locus_tag="C_lini_771_FUN_000031"
                     /product="hypothetical protein"
     CDS             join(141125..141631,141643..142107)
                     /locus_tag="C_lini_771_FUN_000031"
                     /codon_start=1
                     /product="hypothetical protein"
                     /protein_id="ncbi:C_lini_771_FUN_000031-T1"
                     /db_xref="PFAM:PF00248"
                     /translation="MADVKQTTRTFTLNTGDKIPAIGLGTWQSKPNEVKLAVEAALKN
                     GYRHIDTAFAYGNEKEVGDGIKASGVPREDIWLTTKLDNPWHKRVPEAIAKSLENLQT
                     DYVDLYLMHWPSSTDPDDLKKHYPDWDFVDTWRELQKLVGTGKVRNIGVSNFGLTHLE
                     RLLKDPQTKLASATVPRPSLGEETSATDTEPKVVPAVNQIELHPCNPSPKLLDYCKSK
                     GIHATAYSCLGSTDSPLYTNQTLLEIAKAKSRTPQQVLLQWGLARDVSVIPKSVSEGR
                     IKANYDLDGWSLTDDEISKISAIPDRFKVCDGTFLPDGVKVFFGDDE"
     gene            complement(142328..143257)
                     /locus_tag="C_lini_771_FUN_000032"
     mRNA            complement(join(142328..143021,143178..143257))
                     /locus_tag="C_lini_771_FUN_000032"
                     /product="hypothetical protein"
     CDS             complement(join(142328..143021,143178..143257))
                     /locus_tag="C_lini_771_FUN_000032"
                     /codon_start=1
                     /product="hypothetical protein"
                     /protein_id="ncbi:C_lini_771_FUN_000032-T1"
                     /db_xref="PFAM:PF01230"
                     /db_xref="PFAM:PF04677"
                     /db_xref="PFAM:PF11969"
                     /translation="MERNGTSGMAHFPRLSVFTAAQLAGTCQKLLYTPAPPNNARSFF
                     DTLYDGLHPHQDNTARRQLIMTPAAQFDAGVEPPESQCPFCVIATEYPAYDPATPPQD
                     DATLDPNRIPTPAFVVLSTPTLIAFLDILPLSRGHLLLCPRSHRPKLTDASPDESAEM
                     GRYLRVLSNALARTTGVEDWNVVQNNGAAAAQVVMHMHFHLIPRPEIRASGRYSESFT
                     MFGRGRREELDEEDAEHFAKELRENVADIMREEKHKPKL"
     gene            143532..143832
                     /locus_tag="C_lini_771_FUN_000033"
     mRNA            join(143532..143734,143808..143832)
                     /locus_tag="C_lini_771_FUN_000033"
                     /product="hypothetical protein"
     CDS             join(143532..143734,143808..143832)
                     /locus_tag="C_lini_771_FUN_000033"
                     /codon_start=1
                     /product="hypothetical protein"
                     /protein_id="ncbi:C_lini_771_FUN_000033-T1"
                     /db_xref="PFAM:PF03604"
                     /translation="MSREAYQVPTAGATSAPSAAAYTSYGAEGPQMQYLCGDCGLKFQ
                     LRRADPIRCKECGCRILYKERTKRMVQFEAR"
     gene            complement(144279..145609)
                     /locus_tag="C_lini_771_FUN_000034"
     mRNA            complement(join(144279..145078,145132..145443,
                     145510..145609))
                     /locus_tag="C_lini_771_FUN_000034"
                     /product="hypothetical protein"
     CDS             complement(join(144279..145078,145132..145443,
                     145510..145609))
                     /locus_tag="C_lini_771_FUN_000034"
                     /note="BUSCO:EOG09263QH4"
                     /codon_start=1
                     /product="hypothetical protein"
                     /protein_id="ncbi:C_lini_771_FUN_000034-T1"
                     /db_xref="PFAM:PF03029"
                     /translation="MASTSAAAPAENASAQENVPTNTPTSIVVVGMAGSGKTTFMRRI
                     NSYLHGKQDPPYVINLDPAVLNVPFESNIDIRDSVNYEEVMKQYNLGPNGGILTSLNL
                     FATKVDQIVNLLEKRAAPDPENPNKKPINNILVDTPGQIEVFVWSASGTILLESLASS
                     FPTVIAYVIDTPRTTSTSTFMSNMLYACSILYKTKLPMILVFNKTDVQDATFAKEWMT
                     DFEAFQAALQRDEMSDVIGGYETSEGGSGGSGYMGSLLNSMSLMLEEFYSHLSFVPVS
                     SRLGTGMDEFFAAVEEKAAEFKQDYLPELQRRRQEREEKKRQAREHELDKMMKGMSVD
                     AGKKSMVVKPVDDDDDGIDVASDVDDDDMPDDEDDREGLQARYEAAMEAEGDSIMADG
                     SFAKYLHTRPT"
     gene            145933..148089
                     /locus_tag="C_lini_771_FUN_000035"
     mRNA            145933..148089
                     /locus_tag="C_lini_771_FUN_000035"
                     /product="hypothetical protein"
     CDS             145933..148089
                     /locus_tag="C_lini_771_FUN_000035"
                     /codon_start=1
                     /product="hypothetical protein"
                     /protein_id="ncbi:C_lini_771_FUN_000035-T1"
                     /db_xref="PFAM:PF04676"
                     /db_xref="PFAM:PF04677"
                     /translation="MDGLDEFEKALAAEKGEKERIEREKEERRQRKKHRHHHRERSSD
                     RHRERNRERDSHGDRDKDRERDRDHDRHRHHRSRRHEEDEEDGHRHKRSRHSKDDEER
                     RSRHRHRDRDNERHGEKHEKTTDPKEDLPVPDEEATPQGKTADAPLVRDSWMTAPSAL
                     DIDYVQRKKEETMPPPKEEPVRVIHEREINREFGDLSNVTTLDEKLPPAERTINYTFG
                     DNGSQWRMTKLKGVYSMAEESGRSVEDIALERFGDLQDFDDAREEKIEMDRRKVYGEG
                     YVGKEKPTGDLYRERLEKHRVDRASERERVARDGAETFEQGTVIPDDAMQHTPMDQTA
                     LNRLRAQMMKAKLRKAPDAAKLEAEYNQAAASFATNGPQSVVLGVMDNRMLAGTRGEV
                     KAIENKRGQERGNVEANEDMSIEDMVREERRTRGQAGGEGMRLAERIAKDGKFDNDLD
                     YMDENADKLAKRVHKSEVNLKNVAVNEYQKVSRILDNCPLCHHEDKGQPPLAPVVSLG
                     TRVFLTLPTEPEVSDGGAVIVPMAHRKNLVECDDDEWEEIRNFMKSLTRMYHEKGQEV
                     IFYENAAAPQRHLHAAMMAVPIPYEEGATAPAYFKEAFLTTDDEWSQHQKIIDTAARA
                     RDGMGRMAFRRSIAKEMPYFHAWFTLDGGLGHVVENANRWPKGDLFAREIIGGILDVG
                     PDVIKRQGRWNKGDRRVEGFNKKWRKFDWTRVLADG"
     gene            148723..150647
                     /locus_tag="C_lini_771_FUN_000036"
     mRNA            join(148723..148799,148858..149902,150141..150211,
                     150326..150358,150419..150647)
                     /locus_tag="C_lini_771_FUN_000036"
                     /product="hypothetical protein"
     CDS             join(148723..148799,148858..149902,150141..150211,
                     150326..150358,150419..150647)
                     /locus_tag="C_lini_771_FUN_000036"
                     /note="CAZy:GH53"
                     /codon_start=1
                     /product="hypothetical protein"
                     /protein_id="ncbi:C_lini_771_FUN_000036-T1"
                     /db_xref="PFAM:PF07745"
                     /translation="MIARRLLSLLSLTALAMAAPAAEAINQGDEKPFFYKGHDLSSLK
                     MLEESQNVFIDTARGNQERPADDILADGGMNGVRLRLWVDPPDGTYGLNYTIDLAKRF
                     QAKGQRIFLDFHFSDSWADPQKQPAPAAWSTELEPLAGRLREYVRETLVAFRDAGVTL
                     DIVSLGNEIRHGMIWPLGRVSVDVQPWSATVANFSNLATLYKAARAGVKDATCAGVPK
                     PEVMLHLDNGWNLTLQERWYGALVDNGVPLSAWDSFGFSFYPFYGTSATFANLREVLR
                     VMADKYNKPMQVVETDYPAVCDGRWNPIPESSEPSIPYSVAGQIQWMAEVIRIVREAP
                     RGLGRGVWYWESPWLNNTSLGSDCNDAILFEADYSAWPRTGLTVIVEIYVKVRYADAR
                     TVGALRRSFDLGVQPVVKSSAGDTFGCDFNLQLLIDFNVDATLVVAGALQPSLGLFEK
                     VFQFSSLRKGKVLALEHLVVEPDGLNPMADNAVP"
     gene            153465..154352
                     /locus_tag="C_lini_771_FUN_000037"
     mRNA            join(153465..153522,153624..154168,154236..154352)
                     /locus_tag="C_lini_771_FUN_000037"
                     /product="hypothetical protein"
     CDS             join(153465..153522,153624..154168,154236..154352)
                     /locus_tag="C_lini_771_FUN_000037"
                     /codon_start=1
                     /product="hypothetical protein"
                     /protein_id="ncbi:C_lini_771_FUN_000037-T1"
                     /db_xref="PFAM:PF04117"
                     /translation="MALVARLVSKFNQYYDERPLLTMMVTNAILGGIADTTAQTVTAL
                     RLKAVRKPGGLDKNDGVAIEIHDLDRKNPFYEKDLIPDSKHLPPPFDFERLTRFMAYG
                     FGMAPLQFRWFKFLSTTFPMTKTSAFVPAMKRVAFDQLIFAPFGLLCFFSVMTVAEGG
                     GRRAVLNKLRDMYVPTLKANFIVWPAVQIINFRLMPVQFQLPFVSTIGIAWTAYLSLT
                     NASDEVDNRPAARDDDHIRLS"
     gene            155577..157249
                     /gene="PGK1"
                     /locus_tag="C_lini_771_FUN_000038"
     mRNA            join(155577..155642,155974..156397,156483..157249)
                     /gene="PGK1"
                     /locus_tag="C_lini_771_FUN_000038"
                     /product="phosphoglycerate kinase"
     CDS             join(155577..155642,155974..156397,156483..157249)
                     /gene="PGK1"
                     /locus_tag="C_lini_771_FUN_000038"
                     /note="BUSCO:EOG09262F22"
                     /codon_start=1
                     /product="phosphoglycerate kinase"
                     /protein_id="ncbi:C_lini_771_FUN_000038-T1"
                     /db_xref="PFAM:PF00162"
                     /translation="MSLANKLSITDVDLKGKRVLIRVDFNVPLDANKKITNNQRIAGA
                     VPTIKYAIDNGAKAVVLMSHLGRPNGQENPKYSLEPVVPELEKLLGGKQVQFAKNCVG
                     KDVEDLVNSANNGQVVLLENLRFHIEEEGSAKDKDGNKTKADKAKVDEFRKGLTTLGD
                     VFINDAFGTAHRAHSSMVGVDLPQKASGFLMKKELEYFAKALENPQRPFLAILGGAKV
                     SDKIQLIDNLLDKVNTLIVCGGMAFTFKKTLENVSIGDSLFDESGAKTVGKLVEKAKA
                     NNVKLVLPVDYVTADKFDKDANVGSATDESGIPDGWMGLDCGPKSVELYKQAIDEAKT
                     ILWNGPAGVFEFDKFANGTKSTLDAAVAAAEGGKIVIIGGGDTATVAAKYGVEDKLSH
                     VSTGGGASLELLEGKELPGVTALSSK"
     gene            complement(157666..158264)
                     /gene="SEM1"
                     /locus_tag="C_lini_771_FUN_000039"
     mRNA            complement(join(157666..157705,157777..157891,
                     158126..158264))
                     /gene="SEM1"
                     /locus_tag="C_lini_771_FUN_000039"
                     /product="26S proteasome complex subunit"
     CDS             complement(join(157666..157705,157777..157891,
                     158126..158264))
                     /gene="SEM1"
                     /locus_tag="C_lini_771_FUN_000039"
                     /codon_start=1
                     /product="26S proteasome complex subunit"
                     /protein_id="ncbi:C_lini_771_FUN_000039-T1"
                     /db_xref="PFAM:PF05160"
                     /translation="MASSDAKPAQDKTADPKADETTVQQQAAAKKPALGEDDEFEDFP
                     VDDWPQEETEAAAGGSGSTQHLWEESWDDDDTSDDFSAQLKEELKKVEASKRR"
     gene            159984..162831
                     /locus_tag="C_lini_771_FUN_000040"
     mRNA            join(159984..160335,160548..160955,161003..161824,
                     161887..162563,162814..162831)
                     /locus_tag="C_lini_771_FUN_000040"
                     /product="hypothetical protein"
     CDS             join(159984..160335,160548..160955,161003..161824,
                     161887..162563,162814..162831)
                     /locus_tag="C_lini_771_FUN_000040"
                     /note="CAZy:GH106"
                     /codon_start=1
                     /product="hypothetical protein"
                     /protein_id="ncbi:C_lini_771_FUN_000040-T1"
                     /db_xref="PFAM:PF17132"
                     /translation="MPATVRFYSILIVFGVCKALSSSGCTEKQDHFRDPPSRQRPRFR
                     YWLPDASVDPDVVKADIKSAGSIGAGGVEFLPFYNYGGELGGPPLGVDWSTHGFGTPA
                     YLQLFTSALEAHKEDGELVAAISAIVVSRKNVSYNVTAITGLSTVTYEDLILKDGSLE
                     DVTNMVSEDGSLLLEVPEASPGGLGYELFFFYQKLSHNQNVHFASNTTGSIWDNGSYV
                     VDHFSARGAQKVQEFWEHYILVDNVKQLLKETGNYVTSGWEDSLEIKSNVSWTPTLPT
                     RFIEIFGYDLRPYLPLIAFGNNNINIQNNSPGNIQCKLDTPDQGKGYVNDYRAVLAKG
                     YQEYLATLSRWLQSLGLGLSSQPSYNMPMDMEASIPFVDAPECESLQWHDNVDGYRQF
                     SGPANLARKNVISNELGAISGRAYSLTIPELLFAMNRAVSGGVNQFVIHGQSYTGNYP
                     QTTWPGYTAFIYYISELYSAKRPDWDHGFHAALDYMARIQHVQQKGIPRTDVAFYNKQ
                     TVTDPNMAMIYRFDDLTKQGWSYAYLSPDNFNLPQAYVEDNLLAPADARFQALVVLGS
                     QNVTQNSLAQLKAFADAGLPVIVAGGVPAQYATQNRTATNERLFNSSLASLLQHKHVK
                     QVREGEISQSLESLGLKPRVGVRTNGTWYTTWREDAADGMSYAYIFGDTAAASGEVVV
                     EATGTPYFFAPWTGTREPVLNYKIEGHTTVIPLKLAGNQTKIIAFSPTPIENVQVPKS
                     YATELSENVIGYNQMLLE"
     gene            complement(164113..170347)
                     /locus_tag="C_lini_771_FUN_000041"
     mRNA            complement(join(164113..166141,166190..170154,
                     170345..170347))
                     /locus_tag="C_lini_771_FUN_000041"
                     /product="hypothetical protein"
     CDS             complement(join(164113..166141,166190..170154,
                     170345..170347))
                     /locus_tag="C_lini_771_FUN_000041"
                     /codon_start=1
                     /product="hypothetical protein"
                     /protein_id="ncbi:C_lini_771_FUN_000041-T1"
                     /db_xref="PFAM:PF01391"
                     /translation="MVDEALKRFQNALKLHAQGPRFFDEAADAYDDLFKSEIFKYPEA
                     VTEYERAERQPQHLITDPALAADLDLQVAEVDTVGSSLPQAFFLAHKNRGQFLLDRTR
                     HAARTLGNDAPAYFEKDEALQNMHNALIDFNAALDRDPSDAELWRRTARVAASLKSSR
                     INRYCLEAAIELDDDPTVLEVEPPSLAEGFAGQQLKDQLRLLADEIALSHPIMGPWVK
                     RDMPDFIKRHIDPIPFLPNPIKEFGSARTAIEEVGATRLTLACSTASWADLGMALVQF
                     ILERGQTSRAVVIELPETDDDEDVVMESQPEQDSQPNGFDSKDSDEAATKEAKFADAS
                     KAESAGAVPRDTPKPPENSRKGRGSSQSARKRSQSAAGIPEGQEEESLVEKRSKRIRR
                     RETAAAEEVIDPSAVLASQLAPYQAADQNLFQATKNMLENIGVTDQATLDRISQVLDS
                     LASEERAASIKNQATADLRNAIVSFNEESAKVLLNKQAQASLSLSSFLEHAKGGSQKL
                     SVIPPFKETQGITAFVRRVNSSWMTAQEVAYEWVKAICPSYLEAKWSDAMKTAVVQVV
                     SRFDQDILLSINYDLECAKRSNEAEKDFGFIKSILEMLFEIHLDVYERITNPNSVVDY
                     SIRVEAKGRLGRWLDMASALLREATQKGNEGLTARFLWAAIFSTTLTENASREYILQC
                     WTSLRDFLSEGDFDQLHLPNNPVIPEVSEAAADREISKLTTMDFFLGLFQDNVSDPVA
                     VIDNLEPVLNPGSVYVPVSSAETTPVGDDSSSGRSKTQKVPIKECASQSLQDLWRFLL
                     GTSTELRLFLWTRLSDAYASIKYSTKQFSCQLKAIEMLTADLESDGYLKNPVETRPPL
                     LLKMLKSLDELLVTALSLALNDSSAYDIVDDDHLKSTASALAKMSCMLHAAAMHDDEI
                     RIGMARVPPSSPSFQPFLNKLREIQVRVWCLQYTVIKVGVNQNPKLFPNPEMELADFL
                     SAIHQVVGLRKCCKASNKIFLKMMRVELLKFKKIENWEDYLGQVLYDLHGLKLGVGAG
                     EVQDHGCPPEKLEKRNAMHLVDKITVLARRMPRKDLLKSDLKTTIEHMQGAIGQTKST
                     PQMIHNLRNFTEYLKRPIHPLRLYQALNGGVQLDVVAVNTPESALAKHGWFFLLGMIA
                     LTRFKQVDLSKRQTPGATDDLRLAATFLRLQLQFTPDKWDAWFRLAECFDYELDEAVL
                     WSADKMNKERGELLKFQRNSIHCYTLALSNSWEVDIDDEDEDPLYELYHNFAMRLYAS
                     SREPLAMEPFQHADLERFFIEPLGTGTFQRVVHDQMQDYKVWKYAAGLFKRAMRRKPQ
                     DWRNPYMLTKCLWKMYQKPVEQLSQKDRETRPSVEYLISALEHAVEVVSAVPKSRNSD
                     PILEPHYKIVSIVYKLVIRGDLKPQEGADILSRQPFGMELGDDITLDDNEDWEEYVIR
                     NLHHLRDKDKSNWQHRIIMRHARLLFDEDGESPELVQAKAAFNVLRESMFTKTMVMNV
                     WKCDAERPGRHHVYTSQYIRFMVKILVVMNDRVNLEMVLRRLRKKGADFYHFSDLWQM
                     CSMAYLRLLRQGFQVPPTLDDPFKSTSLEELEIMADRITEWAGGPSTDIPAFNCLKET
                     IELKKLNGGLMKAGAIDDLINDCYSIIYQEIGPSLPGPEPHEVLEARARARAREEADG
                     GLELKPSSSLGNLFNTSAAQDSGANGEGDKTAAPEAAPRRRAGVRRPDIIRKAEQAFA
                     RFGEAPKSSVAPSKSRVGSVSSGRNGTHTPAGDAEEGSDAENQGRAEAGEEGEDTEMK
                     DDTAMEGEDGEEAPAQATAASSPRGSIHDSADDESELSDVPDDWDEQPPPSLMFPNLR
                     KSVDSGRAGENDVSSDGDDEEEEDAEAGEEEEGGEEEEAGEEGAEGEEGEEGEEVEEG
                     EEGEEGEEEEAEEEEDEDQEGEEGEEGEEGEEGEEGEEGEEGEEGEEGEEGEEGEEGQ
                     EGEEGEEGEEEEAEEEDEDQKAEEAEEQEEGEEVDEDEDE"
     gene            171405..173801
                     /locus_tag="C_lini_771_FUN_000042"
     mRNA            join(171405..171427,171489..171615,171675..171805,
                     171864..172144,172199..173199,173259..173801)
                     /locus_tag="C_lini_771_FUN_000042"
                     /product="hypothetical protein"
     CDS             join(171405..171427,171489..171615,171675..171805,
                     171864..172144,172199..173199,173259..173801)
                     /locus_tag="C_lini_771_FUN_000042"
                     /note="BUSCO:EOG0926142Y"
                     /codon_start=1
                     /product="hypothetical protein"
                     /protein_id="ncbi:C_lini_771_FUN_000042-T1"
                     /db_xref="PFAM:PF09295"
                     /translation="MVAPAVPELTEEILHESVDARSESLLSLRELGPPDLVHLLKHST
                     RNPGKQIGVYHHVTGVDASSSASLAAYINTLTYREHGQAAQTKISEGLYCCYNAFSRL
                     DMRVHVTIPGTVESYCVDERGDKRKATDDLWLETYLCSVLRAYSYADDGSGETIRKIM
                     GVRRFNPVTNTETEHRFLNAAEQLFFRGWQLGSDSVVQVPNNVSNHLTAGLLKYFQTT
                     GRYASGINLFEKLRDQNVEVSSLLAKVLFMGNEEVEGVRVLHQALKESPMDYVMLDTQ
                     AEFLLKKAQTATTPEQKEERLRLALGCADRSTIAAPSEFGTWARLAQVYVAMEDWENA
                     LTILNSCPMFTYQDKDAPQMPEPKDVHLPTLPETRLDEIDSEPESRYSEQVDASLLNL
                     RAAVYKGTFKQAYGILTEMTSKIGWDQLLKIRSTVFVMEDEYRSEKHETSQPQRNPST
                     DGLRGTPDPTTNGDQSDSEKDDDEDDDEKPKPADTESTAETLATNGQAEGEPVEKPTH
                     AIDPGELKGDAENGAQTDDHLSKLNNKRLCERWLDSLFMVLYEDLRVYTIWRTQMAQY
                     RAQSMQYKKSAEEWEILGSLAERLQHADEAVEAYRACLAARFSPKALTGILRVFEQNK
                     NTRETVASVIRLVTWQYRWYSEFSPELLHTIRTLIEDEGAVKVRSIIQATSLPQEVLD
                     LTHHYAALCATFRSSGTDG"
     gene            174778..175260
                     /locus_tag="C_lini_771_FUN_000043"
     mRNA            174778..175260
                     /locus_tag="C_lini_771_FUN_000043"
                     /product="hypothetical protein"
     CDS             174778..175260
                     /locus_tag="C_lini_771_FUN_000043"
                     /codon_start=1
                     /product="hypothetical protein"
                     /protein_id="ncbi:C_lini_771_FUN_000043-T1"
                     /translation="MAPSKDQLMETAAQAQLDMNTYQSKTGAARPQGNDDAGVSSVQT
                     ETRFPGASVSVQGDPTNNVSYKPEQPAKDPAYDDDDVVPAKKISSLGTQDRKDDVLLQ
                     GEGAVRNNVGTRPPGVGGNKFPGSDYYTPESVPDSTSAEGNIAPESVTQASAEAENPR
                     "
     gene            complement(175882..179376)
                     /locus_tag="C_lini_771_FUN_000044"
     mRNA            complement(join(175882..177954,178016..178154,
                     178218..178531,178598..178674,178737..178837,
                     178895..179376))
                     /locus_tag="C_lini_771_FUN_000044"
                     /product="hypothetical protein"
     CDS             complement(join(175882..177954,178016..178154,
                     178218..178531,178598..178674,178737..178837,
                     178895..179376))
                     /locus_tag="C_lini_771_FUN_000044"
                     /codon_start=1
                     /product="hypothetical protein"
                     /protein_id="ncbi:C_lini_771_FUN_000044-T1"
                     /db_xref="PFAM:PF00258"
                     /db_xref="PFAM:PF02898"
                     /translation="MACPFLQSTLAVPPRQVSAEQEFANIRSQYPSLSSTGCTAKFCQ
                     SGRMTHMDEERVGRNQSYTQVREDALDFLQQMHRDGLIDTEQLHSRAHDVLQEIQKNS
                     TEGKFTAASESGPEAAPATTVGLVGGLWTQTFEELEFGLRTAWKHARKCIMRSEYSNL
                     RLCDLRHVRTSKKMAETLIEGLRVAYNSGEINPTVFVFPPRDINSRGPMIWNSQLLSF
                     AGYEQSNGEILGDPANVELTKAIIELGWTPPRFRSQWDLLPIVTMAEGEEPVITELPK
                     DAFPLVHIRHPKHPELETLGLRWVPAPALSRLGFSIGGVQYTATPFIGWFMDAEIGVR
                     NLADSFRYNALPQVAKAIGLVDGNVDDLPDYERLAVLSRAQLELNYATYWSFAQAGVR
                     MSDSLGAAEQFAQFDDEHLMNNGFRLPSDPYWLAPPQGSIIPLWHRGGSPNYQPKPLI
                     CRHAQNPVKAWRRERQFRSTRTQNASDTKLNILIPVPSISLTRPVTPVSPFGTASTTF
                     LPIPPPTQTTRPSTPLTPLSPRGPGCRIYIGFCSSGNVAIKLCKRLCAQLQHACDVNP
                     ELGSVVVPCTLNALPISMVEPDDVLVIVASTTGRGEVPQNGKAFADALARNPKAIACR
                     YAIFANGSLEYPDTYNQAAMDIEDLLSRGDAQRLIGMREADTGAENPPWSVLGQFFDQ
                     VLAALQKSSREAAESGDVGDTQRNARLVRPFDTTPWFQASVVGRPAEGTAAGGMKRVT
                     LDMGDREYPTMGSVWILPPNSNNKVSRVLGALGVEADERLDIPGEPTVGEFLQRYADL
                     EQPFKSTAWAEQLSLSRLETLSKAAIEDAVHQIPSGWRQSVTLDTLCNAMPTIQPREY
                     SIASDGSRTKREDGRNTLDLLVQHHPEGRFSDRYLGCFEAFGAVTCKIRPSSHLRGIA
                     ENHDRPMIIFTTGSGMAPVRGLLQNRLQRLRSPDGVAMPAISLFAGFKASDESLVREA
                     VHEADEAGLFDVLRLTGSNREKRRAQDAMLEAGVREKLARSVEDGALVFACARPRAVD
                     DFLGTLSKVLGRDAREALGDRFVADVYQPAT"
     gene            complement(182116..186308)
                     /gene="GUA1"
                     /locus_tag="C_lini_771_FUN_000045"
     mRNA            complement(join(182116..182135,182193..182298,
                     182358..182443,182521..182546,182598..182608,
                     182662..182793,182859..182916,183064..183095,
                     183207..183244,183352..183373,183472..183493,
                     183542..183555,183615..183620,183679..183767,
                     183845..184000,184065..184131,184213..184377,
                     184429..184457,184568..184768,184830..184881,
                     185164..185176,185230..185266,185451..185598,
                     186258..186308))
                     /gene="GUA1"
                     /locus_tag="C_lini_771_FUN_000045"
                     /product="GMP synthase (glutamine-hydrolyzing)"
     CDS             complement(join(182116..182135,182193..182298,
                     182358..182443,182521..182546,182598..182608,
                     182662..182793,182859..182916,183064..183095,
                     183207..183244,183352..183373,183472..183493,
                     183542..183555,183615..183620,183679..183767,
                     183845..184000,184065..184131,184213..184377,
                     184429..184457,184568..184768,184830..184881,
                     185164..185176,185230..185266,185451..185598,
                     186258..186308))
                     /gene="GUA1"
                     /locus_tag="C_lini_771_FUN_000045"
                     /note="MEROPS:MER0045886"
                     /codon_start=1
                     /product="GMP synthase (glutamine-hydrolyzing)"
                     /protein_id="ncbi:C_lini_771_FUN_000045-T1"
                     /db_xref="PFAM:PF00117"
                     /db_xref="PFAM:PF00958"
                     /db_xref="PFAM:PF07722"
                     /translation="MASATEIEAEAPHNNFDTILVLDFGSQTSHLILRRLRALKVYAE
                     MLPCTMKLADLPFKPKGIVLSGAVFELGVPILGICYGCQELAWRISSDNVARGAAREY
                     GHADVTIHKSGNSHTDRLFAGLGETMHAYMSHFDKLVKLPEGFVVVASTKNSEYAGIA
                     HQTKPIYGVQFHPELEHTPRGTEILRNFSVDICGAQPNWVMSDFIKKEIVRIRHLVGD
                     RAQVIGAVSGGVDSTVAAKLMKEAIGDRFHAILVDNGVMRLNECEQVKETLQKHLGIN
                     LTVVDGAELFLGRLKGVTEPEKKRKIIGGTFIDLFEKEAIRIEKEAENTPNAGKVEWF
                     LQGTLYPDVIESLSFKGPSATIKTHHNVGGLPDTLKLKLIEPLRELFKDEVRSFGREL
                     GIHSDLIMRHPFPGPGIAIRILGEVTPERVAIARAADNIFISMIKEAGIYDQMSQSYA
                     GLDTNRAVGVQGDARVYGYIVILRAVQTADFMSCEPFEFDFNLLKKISTRIVNEVEGV
                     SRVVYDITSKPPGTIELE"
     gene            186889..188034
                     /locus_tag="C_lini_771_FUN_000046"
     mRNA            join(186889..186906,187012..187192,187256..188034)
                     /locus_tag="C_lini_771_FUN_000046"
                     /product="hypothetical protein"
     CDS             join(186889..186906,187012..187192,187256..188034)
                     /locus_tag="C_lini_771_FUN_000046"
                     /codon_start=1
                     /product="hypothetical protein"
                     /protein_id="ncbi:C_lini_771_FUN_000046-T1"
                     /db_xref="PFAM:PF00153"
                     /translation="MYEIYAAGAAAAFTVDCLVYPLDTLKTRYQSRDFVQTYASSPGS
                     KAPLFRGLYQGIGSVVLATLPAAGIFFATYETMKTTISNTVSVPLPLVHASASAIAEM
                     GSCLVLAPAEVIKQNAQMLRRQEGGGGEAGSRRSTSLEALRQVTGSGAQRRLFSGYTA
                     LVARNLPFTALQFPIFEQVRKTIWASRERGRTAGEEHGLVETGVVTGTSAGAAGAFAA
                     FITTPGDVVKTRMMLSAGETGSGSGSREGDASPRGSGDASKPSRKSRGSLEVTKDVYQ
                     KHGMRGLFRGGGLRAVWTAVGSGLYLGTYEMSKVWLTRGKDESDVVGGL"
     gene            189714..190163
                     /locus_tag="C_lini_771_FUN_000047"
     mRNA            189714..190163
                     /locus_tag="C_lini_771_FUN_000047"
                     /product="hypothetical protein"
     CDS             189714..190163
                     /locus_tag="C_lini_771_FUN_000047"
                     /codon_start=1
                     /product="hypothetical protein"
                     /protein_id="ncbi:C_lini_771_FUN_000047-T1"
                     /translation="MTAVVSTAPFAVVDPLAKHFKESVGVNVEEVDINNTDRFLVHSP
                     YTDPEHLLDLETLDDENALLARALSRLECLREDYATADYVASFNWGDVMAELKKLVQS
                     TGKTFKETSFYIVAFRSTIPPSTVYEDLGVLDKAAHAEANQVGGFLK"
     gene            191453..192829
                     /gene="EIF3H"
                     /locus_tag="C_lini_771_FUN_000048"
     mRNA            join(191453..191506,191647..192128,192262..192829)
                     /gene="EIF3H"
                     /locus_tag="C_lini_771_FUN_000048"
                     /product="Eukaryotic translation initiation factor 3
                     subunit H"
     CDS             join(191453..191506,191647..192128,192262..192829)
                     /gene="EIF3H"
                     /locus_tag="C_lini_771_FUN_000048"
                     /note="MEROPS:MER0021886"
                     /codon_start=1
                     /product="Eukaryotic translation initiation factor 3
                     subunit H"
                     /protein_id="ncbi:C_lini_771_FUN_000048-T1"
                     /db_xref="PFAM:PF01398"
                     /translation="MGDVIKEAPLTAVRVEALVVMKIVKHGSQTFPTTATGSIVGMDS
                     DGLLEISNTFQFPTVDVANTDSHSHSNNSNDASALAAAAPRQKANIVYQNEMIKHLKE
                     VNVDANNVGWYTSAAMGNFVNLSFIENQYHYQKDNERTVALVHDVSRSSQGSLSLRAF
                     KLTPAFMAAYKEGKFTTESLKASKLTFKDILAELPVEIHNTHLLTSFLHQLPGLPQQD
                     SIERPNSLSDLREDPIKQQLHPSVENLDLSIDPFLEKTCDLLLESIESHYTDLNNFQF
                     YQRQVGREQAKITQWQAKRKAENAARAAAKQEPLPEDEWQRLFKLPQEPSRLEGMLNA
                     KQVEQYSKQVDGFTSNISAKMFAVRENLLPKRA"
     gene            195574..196989
                     /gene="SAH1"
                     /locus_tag="C_lini_771_FUN_000049"
     mRNA            join(195574..196474,196541..196989)
                     /gene="SAH1"
                     /locus_tag="C_lini_771_FUN_000049"
                     /product="S-adenosyl-L-homocysteine hydrolase"
     CDS             join(195574..196474,196541..196989)
                     /gene="SAH1"
                     /locus_tag="C_lini_771_FUN_000049"
                     /note="BUSCO:EOG09262LYR"
                     /codon_start=1
                     /product="S-adenosyl-L-homocysteine hydrolase"
                     /protein_id="ncbi:C_lini_771_FUN_000049-T1"
                     /db_xref="PFAM:PF00670"
                     /db_xref="PFAM:PF02826"
                     /translation="MSAPAHKFKVADLSLAAFGRKEIELAENEMPGLMQTRAKYAADQ
                     PLKGARIAGCLHMTIQTAVLIETLTALGAEVTWTSCNIFSTQDHAAAAIAAAGVPVFA
                     WKGESEEEYNWCLEQQLSAFKDGQKLNLILDDGGDLTHLVHDKYPEMLKGCYGVSEET
                     TTGVHHLYKMLKDGKLLVPSINVNDSVTKSKFDNLYGCRESLIDGIKRATDVMVAGKI
                     AVVAGFGDVGKGCAQALHTMGARVIVTEIDPINALQAAMAGYEVTTMEKAASRGQIFV
                     TTTGCRDILTGVHFEAMPNDAIVCNIGHFDIEIDVAWLKANAQSVQNIKPQVDRFLMK
                     NGRHVILLAEGRLVNLGCATGHSSFVMSCSFTNQVLAQIMLYKNGDAAWGKKYVEFAK
                     AGKLDVGVYVLPKVLDEEVARLHLAHCNVELTELSKVQSEYLSIAVEGPYKSDIYRY"
     gene            complement(197920..199197)
                     /locus_tag="C_lini_771_FUN_000050"
     mRNA            complement(join(197920..198267,198349..198755,
                     198866..199080,199157..199197))
                     /locus_tag="C_lini_771_FUN_000050"
                     /product="hypothetical protein"
     CDS             complement(join(197920..198267,198349..198755,
                     198866..199080,199157..199197))
                     /locus_tag="C_lini_771_FUN_000050"
                     /codon_start=1
                     /product="hypothetical protein"
                     /protein_id="ncbi:C_lini_771_FUN_000050-T1"
                     /db_xref="PFAM:PF00389"
                     /db_xref="PFAM:PF02826"
                     /db_xref="PFAM:PF03446"
                     /translation="MSKPKVLQLGEIEHAHEAWARLGQVADIVKPKATNRAEFLDECR
                     SGALDGVKAMYRTFASVKTTGRIDAELVAALPESVGFICHNGAGYDQIDVPACTPRIL
                     VSNTPTAVDDATADITIWLMLGALRNLNASVLSIRDRRWRGNPPPPLGRDPQGKVLGI
                     LGMGGIGRNVAKKAAAFGMSVRYFNRNRLEAALEAECGAEYVDFETLLRESDVISLNL
                     PLNAQTRHTISHAQFALMKPGVVVVNTARGAVIDEAALVDALASGHVASAGLDVFENE
                     PDVHPGLLDNPNVLIVPHMGTWTVETSVKMEEWAIANARRAVEEGRLNNVVVEQKGLV
                     QE"
     gene            complement(201164..204137)
                     /locus_tag="C_lini_771_FUN_000051"
     mRNA            complement(join(201164..202050,202141..202642,
                     203751..204137))
                     /locus_tag="C_lini_771_FUN_000051"
                     /product="hypothetical protein"
     CDS             complement(join(201164..202050,202141..202642,
                     203751..204137))
                     /locus_tag="C_lini_771_FUN_000051"
                     /codon_start=1
                     /product="hypothetical protein"
                     /protein_id="ncbi:C_lini_771_FUN_000051-T1"
                     /translation="MSHHHQPPGHQRGYPSPNNFSSPGAVPPNQYAYHPQQGQTPADP
                     YRAGAGAPVPSLPSMKSLDHHYQQGAPPPQAMPMQMQMAPNQGMQYYLPPGVQGNPYM
                     TQDLNHLRYQIPHHDPRLMRGPGGPKKCDEAHPTCNNCKKSKRECLGYDPIFKQQPGP
                     SAIQPAPNAQRVPTPTVPSVPSSVPPTVPTVPSTPTAPPVPVPVSSSNPYGAQPAILP
                     SSYNPPPATAATPSHSHSTLDPALSSATPGLKTEATYDFAAPIDPALQTLPAPATVPF
                     TQTQSFPGEQRAAGFDNHLRATTRMKFDDLIGLLGPAAPTQDIALTPELLTEIINIYR
                     EVYAVGLQAFFESNWFQKQDTQGKFFVETSQPLLAQFASFLKVVQSVPANDHTQMAHS
                     GVLETRLIWSLATLPCSSAPLSTNAEAKALPPPDDLTEAANRVRVLEALLCGDFLPSN
                     FLAPPVPDANPHRQQEFEFWHNLAQYLCHHDAAKRDEILGRLRLQLGGRENRDLIYSI
                     AISRELSPRVEAGFERNIPKHLDESDPKNRLWVANKFIQDEAQVTGGTTNIVRRFSEI
                     AIRAYISPGVNIATHHGSPAVPAQP"
     gene            complement(215606..216430)
                     /locus_tag="C_lini_771_FUN_000052"
     mRNA            complement(join(215606..215849,215896..216170,
                     216227..216430))
                     /locus_tag="C_lini_771_FUN_000052"
                     /product="hypothetical protein"
     CDS             complement(join(215606..215849,215896..216170,
                     216227..216430))
                     /locus_tag="C_lini_771_FUN_000052"
                     /codon_start=1
                     /product="hypothetical protein"
                     /protein_id="ncbi:C_lini_771_FUN_000052-T1"
                     /translation="MSVILRIANVVKAEYNPDEGFAEVNGDGPPCINCLGRLHRDVTE
                     LRCCQGNHTARCVACVVDRKKCSAVPRELWGAAQKTWNTFVNALERLSAAWVKVAQYI
                     ADPSQGGLRGVNIGQMTVQELASNREHLSLLALINVSSFRSSCLRWVGEQSLRVPQSS
                     DEDMAEIHEIRRRVDDVTEARAALRRDGVNPTGRVPPVPRADRRRLREYDDRKQEAKA
                     ETVALGLEWFDSEDEEGGGEDA"
     gene            complement(222748..224604)
                     /locus_tag="C_lini_771_FUN_000053"
     mRNA            complement(join(222748..223056,223122..224451,
                     224531..224604))
                     /locus_tag="C_lini_771_FUN_000053"
                     /product="hypothetical protein"
     CDS             complement(join(222748..223056,223122..224451,
                     224531..224604))
                     /locus_tag="C_lini_771_FUN_000053"
                     /note="CAZy:GH43"
                     /codon_start=1
                     /product="hypothetical protein"
                     /protein_id="ncbi:C_lini_771_FUN_000053-T1"
                     /db_xref="PFAM:PF04616"
                     /db_xref="PFAM:PF17851"
                     /translation="MKLLASAALLLAAGVSAIKNPVLPGWNPDPAILRVDDTYYMAVS
                     SFTYYPGVPIYKSKDLANWELVSHALKTPDVLPLYGISAGEGVWAPSFSHHDGLFYIT
                     SMTRWGSDPDSRTWPRIWYVSSPDLVTWSDLIWAEPYGIDPDIFHDPVSGKDYLNLMG
                     PNNNYDRLWGITQCEIDLKTGRCVGPYRNIWNGTLPQLPSARPEGPKMFRRGDWYYLV
                     LAEGGTSTGHRATVGRSKSPEGPWESSPTNPLIYNGADQKLTVQSTGHATFTDTVDGE
                     WYASLLARRNVKGASPLGREAFLVKVDWEDDWPTMNGGEPLLLSQSVEGPDQELPKPK
                     WVDDFDGPELGLGWYQTRTPYTENFRLKSAGGLGKRAYANASSGIVFQPNVFTLGDRD
                     TAAAVLHKQTSLNMTFSAKLLSTSAGLGPRQSVGISSYLSEVNHQDIGVRGCWSSAGL
                     CVFVDLLPTSTGPSTRPNSTEYPLNLSKIPADLTLHIRATPLKYSLGYSHGNATSPTW
                     LKEFNSKQMGSNPGYPNFEGSMFALFASGNGEPWPYDAPEVGFQRVEEVYYEENLPDY
                     DNWS"
     gene            complement(225697..225787)
                     /locus_tag="C_lini_771_FUN_000054"
     tRNA            complement(225697..225787)
                     /locus_tag="C_lini_771_FUN_000054"
                     /product="tRNA-Val"
     gene            226438..229010
                     /locus_tag="C_lini_771_FUN_000055"
     mRNA            join(226438..228496,228568..229010)
                     /locus_tag="C_lini_771_FUN_000055"
                     /product="hypothetical protein"
     CDS             join(226438..228496,228568..229010)
                     /locus_tag="C_lini_771_FUN_000055"
                     /codon_start=1
                     /product="hypothetical protein"
                     /protein_id="ncbi:C_lini_771_FUN_000055-T1"
                     /db_xref="PFAM:PF06985"
                     /translation="MNYEKLEISGRQIRLIAIDPLEPWQPESSPIRCTIETATLPPEP
                     EDWDPSLLPANFVSFDDEVTNAPDEPFGGSFRQDVANIEGTAEISMSTTGKDQLPAPE
                     YEIILPLNDLADMLSFEDLQSVVQNSELNDRVRRNVHDDSIILEGRLDTKHLNPFFRP
                     PRPANQKRPIDPQSYVAMSYSWGPEQPTTSIILNGTEVDVRVNLEAGLRRFRTMDYFK
                     RGGKIWIDALCINQDDDAEKASQIPLMGSIYKLAANVIVWLGPETDGSSKAIDTLQKL
                     SSLYRTEYVETFDRSDAFTATAWRQMAQIRLRTSFHRLKDLYSQLDLKTDEDDLRLYQ
                     FFDRPYWRRLWIIQELCMGRAGMPIVCGARVTQWRYIRDGALTYTAFLHVLQEKLPRI
                     VYQSTQKPMGNELSILHVAQIAQLEIYGHRKRLPPVDTSWLPVYSNIGENDGLLHGSA
                     FRRALLLASQARCYHLHDSVYGLLSVPGLPDFGITVDYTKHITTVLTEFASACITKGK
                     SLELLSLVDGCGMPVRDAQGNLLDRRSLPSWVPYLARTPEQRVGTIEGNWHASGNKQG
                     FFFDGYNVEPRIREGNVLACYGFIAEVVDGVGAISNPDMETGSRHHPEFHTGIVQPRG
                     EFTSGSEFGPQADEYDFGETDSPRNRAAKAVREGPRVAWVLTCGADVQGIKQSFDCLY
                     EAFPEDEPSRQSPFFRNWHFINSSADLLIGGRPLSSYFRPFTQESLDQKGNRATRAAR
                     QAMETRTRNRRLIVTNSGLVGLAPILVQPGDAVMVLIGHGRPVVARRLKDESGGDTPL
                     WRLIGEAFVGGMMEWEMMDRDIMSGPKRIKQINFV"
     gene            230261..231709
                     /locus_tag="C_lini_771_FUN_000056"
     mRNA            230261..231709
                     /locus_tag="C_lini_771_FUN_000056"
                     /product="hypothetical protein"
     CDS             230261..231709
                     /locus_tag="C_lini_771_FUN_000056"
                     /codon_start=1
                     /product="hypothetical protein"
                     /protein_id="ncbi:C_lini_771_FUN_000056-T1"
                     /translation="MTQCFYAVMGGFVVDLPSTDDDDDDDEDAAKRVTVTPEGIRLLS
                     FIGKLPEIHESQIQDKSKADWMAKSLVCIQAGWMVAQVIGRLIKGLPVSLLEINTCGH
                     VACAVLLYLLWWSKPLDVLDPTVLEEGNEDYLSLMRFCSSMSAVNGVTDIRCFMYMPA
                     DGASSDEGPDQHAARVLITTHLSIGSPGTREPSRFLGFDVSDIRPQTTLMTVEAHAQR
                     VARSAYMYHIDQTKPTVAPECLQTYFAPPYKDLTLRHGTIYCRRLFADVQQHQRSHHP
                     VDPVRLAQAAAASDAIWAQCITRPAYAPYYFTSVPTVGVFLGETDYLVPHIVNFPSLS
                     NLGLGQVNIHRDVLRSVLALTAAAYGGLHLAGWFDHFPTDVEKKLWTVSSLVIACSGV
                     VLWIFFLARQLWPRFDVFVSGAAPGARLAGTSYYHQKPWMKKAKSAVLGSILVLFAAA
                     RVFLVVEAFVNLREAPKALYETPEWSDFFPHF"
     gene            complement(232611..234624)
                     /locus_tag="C_lini_771_FUN_000057"
     mRNA            complement(join(232611..234465,234620..234624))
                     /locus_tag="C_lini_771_FUN_000057"
                     /product="hypothetical protein"
     CDS             complement(join(232611..234465,234620..234624))
                     /locus_tag="C_lini_771_FUN_000057"
                     /codon_start=1
                     /product="hypothetical protein"
                     /protein_id="ncbi:C_lini_771_FUN_000057-T1"
                     /db_xref="PFAM:PF00023"
                     /db_xref="PFAM:PF12796"
                     /db_xref="PFAM:PF13606"
                     /db_xref="PFAM:PF13637"
                     /db_xref="PFAM:PF13857"
                     /translation="MSLSEHVTSKNHSTFMHSSRLVSWDCAISPAVLNKGSRLRLSTI
                     GPRPRPEVCPVSDISEVHLALKRLKPPSGTLYKQSMRTTKDLHDAIDREDEAAVVKLL
                     LQRIDPSTPRIGSKLSPLRRALNRQIPSLVTFLAVAGADLEDRGDEGDTILISAVKLG
                     YADKIIALLCELGADVNAVDNLGCSAVHHAAMSASDDDTLAVLVHAGGDIDRRDLGTR
                     TPLVAAVQNYRFNAIEKLLEFGAGLELRLQNGRTALHVAISMRSSPMTEFLSDQGAYL
                     DRRVNEHTALTYAIATACPDIAEVLIDAGADVDLPSSKGNFPLLAAAAAGDLLTMKLL
                     LSRGAKYDAAGSEGYLPIHMAAHKNRVEVLQLLFKAGSPIDPTTEHGETPLTIAMHLG
                     CFEAAQFLIEVGADVDHSAPGAERIICQALKAGNTRIAMALIRGGADLTTPLLRNTSM
                     TPLHLAAHYGKNDVLATMVSAGVDLDTRTWPGFTPLFSAVKAGHLATVRLLVTAGAYL
                     RARSTSGANLLFFGTAEPAMMKLLMELGLDIHERDHHGATPLHYAAVKGHGATVKLLL
                     QRGAKVVHASAVFETLQDYKKKSPYRQGTPGGLARQKDHIKIARLIEGWKFKT"
     gene            236326..236982
                     /locus_tag="C_lini_771_FUN_000058"
     mRNA            join(236326..236392,236459..236982)
                     /locus_tag="C_lini_771_FUN_000058"
                     /product="hypothetical protein"
     CDS             join(236326..236392,236459..236982)
                     /locus_tag="C_lini_771_FUN_000058"
                     /codon_start=1
                     /product="hypothetical protein"
                     /protein_id="ncbi:C_lini_771_FUN_000058-T1"
                     /db_xref="PFAM:PF09774"
                     /translation="MTQPPPQPRLTPQFCFSTGTLRDFLRLSRASIDDSIAQNLNALV
                     TPARAGFDPASTAQRAPRSFPQQIDPQACQNFKDKALFPTWHSRAEVLHYCGVVATSP
                     DPDDPEALLRQIEQAKDKERVVDERLDPYSGRFFPREPRTEQLAMLIRQEKGIENIVR
                     TRTWGMVKQRCGESVDTWEEALEGWRQRTGVKGDGR"
     gene            237751..240306
                     /locus_tag="C_lini_771_FUN_000059"
     mRNA            join(237751..238654,238702..239811,239867..240306)
                     /locus_tag="C_lini_771_FUN_000059"
                     /product="hypothetical protein"
     CDS             join(237751..238654,238702..239811,239867..240306)
                     /locus_tag="C_lini_771_FUN_000059"
                     /note="BUSCO:EOG09260J97"
                     /codon_start=1
                     /product="hypothetical protein"
                     /protein_id="ncbi:C_lini_771_FUN_000059-T1"
                     /db_xref="PFAM:PF12569"
                     /db_xref="PFAM:PF14559"
                     /translation="MPQPLNSKESSLFRAVIRAYEDKQYKRGLKSADLILKKNPKHGD
                     TMAMKALIMNAQGKTEEAFALGKEALTVDMKSHICWHVYGLLYRANKNFEEAIKAYKF
                     ALKLEPESTQIQRDLAILQVQMRDYAGYIQSRTAMLQARSQLRQNWTALAIAHHLAGD
                     LSAAENVLTTYEGTLKSTPSRADYENSEAVMYKNTIIAEQGDYQRALEHLESAAKHSL
                     DRLEFLELRAKYLIKLGKKEEAIAAWEALVDRNADRPAYFEGLESAHGFAEGDQDARK
                     SIYDTYSKKFPRSDAPRRLPLNFLSGDAFRTAAQDYLTLMFNKGVPSTFANLKHLYSD
                     SSKKETLEALAQEYLKSQASSETTNGDRSKGEAAALYFLAQHYNYHLSRDLAKAHEYV
                     DKAIEKVPDSVDFTMTKARIWKHQGNLQKASETMDKARTLDTRDRYINTKAAKYQLRN
                     NENDKALKTVGLFTRADTVGGPLADLLDMQCVWYLTEEGEACARQGDDALALKRFHTI
                     HSIFDVWQEDQFDFHSFSLRKGQIRAYVDMVRWEDHLRDHPFYSRAALDAVAIYLKRA
                     DRPLANGFNGDANGDDASERKKAAKKAKKEQQRLEREAADRAAKQDPNKGKATEEPKK
                     KDDDPLGHKLLDAEPLGAAMRFVTPLLQFSPKNIQAQFAGFDVYLRRKKYVLALRCLN
                     AARELDESHPGVHERVVEFAHVVRPALESLPAKVQELIKSEFTPPAGDLKKYNEEFLS
                     NNKSTPSHVVAALKTRRVLGEDRSKTESDLANVVKAPEATFELAAEVYDILKAWRSSE
                     AETLKKAAHDRWPEVTIFA"
     gene            complement(240814..242067)
                     /locus_tag="C_lini_771_FUN_000060"
     mRNA            complement(240814..242067)
                     /locus_tag="C_lini_771_FUN_000060"
                     /product="hypothetical protein"
     CDS             complement(240814..242067)
                     /locus_tag="C_lini_771_FUN_000060"
                     /note="BUSCO:EOG09262N10"
                     /codon_start=1
                     /product="hypothetical protein"
                     /protein_id="ncbi:C_lini_771_FUN_000060-T1"
                     /db_xref="PFAM:PF00591"
                     /db_xref="PFAM:PF02885"
                     /translation="MASQPPVAGSDAAALPLIDIKPLLKKLWPVPDAGLNVTPDEIAE
                     AISHFFTHQVSDAQAASLLIALHFTNLDRRADVMARSAHVMRRAAAKVDFDDLARVVD
                     RKALAAGRYGGGLCDIVGTGGDAHNTFNISTTASILASSLLLVAKHGNRASTSKSGSA
                     DLVNNMQPRPPVLMAVSPATLSRVYSATNYGFLFAPVFHPGMRYVAPIRKELPWRTIF
                     NLLGPLANPVEDILEARVIGVARKELGPVFLEALKIGGSKKAMIICGEEELDEVSCAG
                     PTLVWRLAETAPGGEIVTDHFRVQPSDFGLGTHPLNTVSPGKEPAENAEILRRILEGE
                     MADNDPILEFVLMNAATLFVASGICEAETSNMGPGDDGRVITERGPGGGRWKEGVRRA
                     RWAVKSGEAWKQWKAFVDVTNSFDQ"
     gene            244492..246270
                     /locus_tag="C_lini_771_FUN_000061"
     mRNA            join(244492..244660,244730..244777,244841..245862,
                     245914..246270)
                     /locus_tag="C_lini_771_FUN_000061"
                     /product="hypothetical protein"
     CDS             join(244492..244660,244730..244777,244841..245862,
                     245914..246270)
                     /locus_tag="C_lini_771_FUN_000061"
                     /codon_start=1
                     /product="hypothetical protein"
                     /protein_id="ncbi:C_lini_771_FUN_000061-T1"
                     /db_xref="PFAM:PF00781"
                     /translation="MANVSGQNDAAPAVTESISESSQSYGKPASRNGPPETINVDGNK
                     SLTWTVENLLLNAKKANRTCGFAGFGASDAPSTHTIPLYNVLWAEQTNQTLVIDYAQQ
                     VTKNRLQAATWTFAVDEADGPDVQAWVDTLMTKAYGPAKRSKRAKVLVNPHAGPGGAE
                     KKWRVDCEPLFKAARMPMDVELTTYSGQALEIARGVDIDAFDTIVTCSGDGLAHEVFN
                     GLGQRPDAGQALQKVAVSHIPCGSGNAMSINLYGSYRPSIAALAIIKGVETPMDLISI
                     TQGDRRTLSFLSQALGVVAESDLATEHLRWMGGARFTWGFLVRIFEKKCYPCDLAVKV
                     EIEDKPGVKEHYKQYTHRPSSTSLDTAEAPRAQNADAVPSRDAEPHGLPPLRFGTVND
                     DLPDGWELIPHYKLGNFYCGNMAFMAPDANFFAAALVNDGLMDVVCIDGDMSVPAQLS
                     MLLSVESGKFFDNSLVSYRKISAYRIIPRNQKDGYISIDGEKVPFEPFQAEVHPGLAR
                     VISKNGKYEAPGPTGWQNGRIGA"
     gene            complement(246749..247660)
                     /locus_tag="C_lini_771_FUN_000062"
     mRNA            complement(join(246749..247476,247609..247660))
                     /locus_tag="C_lini_771_FUN_000062"
                     /product="hypothetical protein"
     CDS             complement(join(246749..247476,247609..247660))
                     /locus_tag="C_lini_771_FUN_000062"
                     /note="BUSCO:EOG092646C6"
                     /codon_start=1
                     /product="hypothetical protein"
                     /protein_id="ncbi:C_lini_771_FUN_000062-T1"
                     /db_xref="PFAM:PF05997"
                     /translation="MASQEQNMPFIRNLASSDRKLRTQALSSLQTFLGSHRSLARLDA
                     LKLWKGLFYAMWMCDRPVPQQNLAAELAALTSCVRADDVPVWLAAFWETMAAQWTDID
                     VLRMEKFLLLVRRTFAAGLQWVRDGAYADARADALLAVYAEFPFELEGDLRKVPIGMR
                     LHGVDIWVDELERLGMLDADAEGGEKAVAFAKRLSQIVEPLKRSPVKTVRAKVAEAVE
                     DSRLPWTERKADDEVAAATATGADGAMDEDDDEEWGGIDDK"
     gene            complement(248220..249580)
                     /locus_tag="C_lini_771_FUN_000063"
     mRNA            complement(join(248220..248752,249082..249580))
                     /locus_tag="C_lini_771_FUN_000063"
                     /product="hypothetical protein"
     CDS             complement(join(248220..248752,249082..249580))
                     /locus_tag="C_lini_771_FUN_000063"
                     /codon_start=1
                     /product="hypothetical protein"
                     /protein_id="ncbi:C_lini_771_FUN_000063-T1"
                     /translation="MPTNPFLYEHVDNVERLDLYRTGGYHPIQPGDRLDGRYRVVHKL
                     GYGTHSTIWLARDDRQVKYVAVKVGTADSDEKEANILSRIADLTGEGEGRENALVPPV
                     LDRFSVSGPNGRHPCFFTTPARCSLADAKGVSACGLFQLDVAGSLAGQVATAVANIHD
                     KGYVHDDFGVAFCPGQESRFESYTPLEIRPPEARFEPLKPLSFASDIWSLACTIWAIL
                     GQRPFLDTFLISQDDATSDQVDALGPLPPEWWEKWETRSRKFAGNGEPKEGRLAWSWD
                     QRFEDSIQEPRCDEGMETLDERERDALFDMVRWMLAFRPEDRPSARQVLETAWMKNWA
                     IPARDKTWE"
     gene            complement(253342..255592)
                     /locus_tag="C_lini_771_FUN_000064"
     mRNA            complement(join(253342..254025,254085..254225,
                     254292..255190,255259..255592))
                     /locus_tag="C_lini_771_FUN_000064"
                     /product="hypothetical protein"
     CDS             complement(join(253342..254025,254085..254225,
                     254292..255190,255259..255592))
                     /locus_tag="C_lini_771_FUN_000064"
                     /codon_start=1
                     /product="hypothetical protein"
                     /protein_id="ncbi:C_lini_771_FUN_000064-T1"
                     /db_xref="PFAM:PF00916"
                     /db_xref="PFAM:PF01740"
                     /translation="MDKINRKIEKLRDEVTTDASLAQVRDFVVSGAPKLPSAAGIYLL
                     EKVPIVQWLPRYSPKWLITDFIAGLTVGVMLIPQSLAYAKIATIPIANGLYSSWLPAA
                     FAVIMGTSKDLSTGPTSILGLLTAEIVHDLSEEGFDISSIASSVALMVGVYSLVIGLF
                     GLGFILDYVSFPVLTGFISAAALVIAFGQVGSLVGLSNVPSGVFNVIGNVLRRLPDWD
                     GPTCGIGLGTLVILIALEKVGKKWGKRHYAIKLLANSRAVIVLVVFTLISYLVNRGRD
                     KSDYSWKVSQVNTHGITQPIVPAANLVQKVAVRAVAPLVASTLEHLAVGKAFGRKNNY
                     QIDQSQEFNYLGVVNIVNSFFSTMPVGGAMSRTAVASECGVKSPLTGLFTAAFILLTL
                     YVLSPALYWLPSATLSAIIIMAVVHLFGPLSLFYRFWRISFPDFVASMVSFWVTIFVS
                     AEIGIGVAAGWSIVWTMLRSTFVKPAIHSSNNGVVHTIPQPITRIISDGGRRVTDNRT
                     ENASIAIPGDTIVVDFNDAIFFPNAERAKTATLTAIKLVYPRVETSMGQDDRERHWSV
                     AAEKRLERIRAQRQIRLKETPLAVVVWDFTMVPYIDTSGIMTLKELKTEIQSHSGKSV
                     QIRMVGMSDKVRSRFLRAKWSLVDLEEWREEDVDLVYPSMETAIWDRDGDSGADGSSE
                     KKG"
     gene            complement(259731..261359)
                     /locus_tag="C_lini_771_FUN_000065"
     mRNA            complement(join(259731..260419,260498..260622,
                     260687..260901,260967..261359))
                     /locus_tag="C_lini_771_FUN_000065"
                     /product="hypothetical protein"
     CDS             complement(join(259731..260419,260498..260622,
                     260687..260901,260967..261359))
                     /locus_tag="C_lini_771_FUN_000065"
                     /codon_start=1
                     /product="hypothetical protein"
                     /protein_id="ncbi:C_lini_771_FUN_000065-T1"
                     /db_xref="PFAM:PF00190"
                     /db_xref="PFAM:PF07883"
                     /translation="MHLPNVGDGQFAAKLLLSGAILSYFAPGLAIPVQDSPRQRLLDG
                     KGLPTKYRAASSPYTPGHKDKYDGPVDSVGDKLDPLPWRNGLGASVLGPWNEARSRQN
                     PDLVRPPGTDHGNLANMRWSFADSHIRIEEGGWTRQTTIRELPTSIELAGVNMRLDEG
                     VIRELHWHKEAEWAYVLDGSVRVTAIDYEGGNFFDDLNKGDLWYFPSGVPHSLQGLGE
                     NGTEFLLIFDDGRFSEESTFILTDWLAHTPKSVIAKNFNLAPEVFAHIPDGEKYIFQG
                     TTPGSINHEAPTGKGVKKSKHQFTHKMLDQEPKKTSGGEVRITDSKNFPISKTIAAAH
                     AIIEPGALREMHWHPNADEWSFFIKGRARVTIFASEGNARTFDYVPGDVGIVPKNMGH
                     FVENIGDEPVEMLEIFRADEFRDFSLFQWMGETPKKLVVDHLFADDPEAGEKFWDKVR
                     SAEKDEITKPDAVGDAQARTQEL"
     gene            complement(262671..263518)
                     /locus_tag="C_lini_771_FUN_000066"
     mRNA            complement(join(262671..263227,263305..263518))
                     /locus_tag="C_lini_771_FUN_000066"
                     /product="hypothetical protein"
     CDS             complement(join(262671..263227,263305..263518))
                     /locus_tag="C_lini_771_FUN_000066"
                     /codon_start=1
                     /product="hypothetical protein"
                     /protein_id="ncbi:C_lini_771_FUN_000066-T1"
                     /db_xref="PFAM:PF05730"
                     /translation="MKYSAVIVSVIGLAAAQTLDIPQCAQQCLATALASSQCGSSDVV
                     CLCNTLQSILPSGTSCVSQSCGTSVDFNQIISALTSACGPLVGGGGGPATFIGGASSV
                     AAAASSAVSSAVASASSAVSSAVASASSAASSRAASASSASSAASSRAASASSAASSR
                     VTSVGTSTGAAITRTAVVTSAVTARNGTTTVVVTGPAPGPVTGNPGPVPSPITRNGTV
                     IIPTVVPPTQTPVTVNGAATHGPAGILAAIALGVLAYL"
     gene            complement(266012..268840)
                     /locus_tag="C_lini_771_FUN_000067"
     mRNA            complement(266012..268840)
                     /locus_tag="C_lini_771_FUN_000067"
                     /product="hypothetical protein"
     CDS             complement(266012..268840)
                     /locus_tag="C_lini_771_FUN_000067"
                     /codon_start=1
                     /product="hypothetical protein"
                     /protein_id="ncbi:C_lini_771_FUN_000067-T1"
                     /translation="MAPTRDLAPAKGRGRFRLRRPSVSIPDSTPLEKLDLSNANVSEI
                     SLAPMDRSADNRSDLSISSSGSWRNKDSSSSGSGSSGKPPLMFKPPALRYRASRPELG
                     RPWRRSNEAVYPSADDTNDSDVESKYSFDSRSTITNATSVEDFDTHPSKTDTYTSAVR
                     TRPFTVEKQVTRTTTTTAAAIPPPPAKPANLKGARVDIVAPKRQTVHIQVAPVAPAPP
                     VVQTITSHELREREKVEDGLLKEISRMKEETKSLLGKQSDTDKRLEDALERLSTLSAD
                     KEKTEKKRREERSLKDKIARDFDEQSRLLDDVKSCLSEHEKKLEDVARERDQLKGIKQ
                     RLEAKSNDLEKQIAFERDAKDEVANRNAVLEMDIAEQEKIKKHFETRCRDLERSVGDA
                     HYVTKETERALIERIAALELTKESLQVRVAGLETELIRRGTEIGDITAERNLLRMDVD
                     KYKPQVDQLNKENGALTEANRGLQARIDDLDQQRKGLEANVERLETERKSAQDSYDAL
                     EAERKGLEADMEKLKTEKKDVEGRFGALEVEKKEIQVRFSALEVEKQEVEVRLTQLET
                     TNTEMQTRFESLEATKGELELGKGQLETQVKTLEGVKAKYDKLKTRVEGLKDKNVTLQ
                     SQVGALLQDQDDKSSQILSLAEERNSLRSENLSLRDENESVTSELRRAESLMGSVAGS
                     VTPSVVGSADESDADTVKGEDEAPPPAPVEAPPAPPSTKEEEAAAAVPIIEEAPPSPE
                     DVKDDAASAKSVAPEPEAAEPEAAPAPIDNDAGTTTTEKAESASVKSANSATPSESAV
                     MEELRQRIAELQDRNEQLQSETVKLGSLMAERDELVTRAAAMEPEARQAPQLRQENAA
                     LASQLGLVNAQLDGLRASYDASVAEVNGLKDQIGQLRGRLSSTPSSLQSRSRESSHAR
                     QPTKTKKDNDKKKEQLVVVRNPNERGGM"
     gene            273893..274277
                     /locus_tag="C_lini_771_FUN_000068"
     mRNA            join(273893..274079,274162..274277)
                     /locus_tag="C_lini_771_FUN_000068"
                     /product="hypothetical protein"
     CDS             join(273893..274079,274162..274277)
                     /locus_tag="C_lini_771_FUN_000068"
                     /codon_start=1
                     /product="hypothetical protein"
                     /protein_id="ncbi:C_lini_771_FUN_000068-T1"
                     /translation="MSVQEGASPLPDGKVANLGNPEDVLHSINLVSQVLSITLITLFM
                     ALRAYTKSIVAPPFHTDDSYVRNQPSVWEQSQLSAQKLTRWQILTVGYNITALFSE"
     gene            274457..275445
                     /locus_tag="C_lini_771_FUN_000069"
     mRNA            join(274457..274953,275034..275445)
                     /locus_tag="C_lini_771_FUN_000069"
                     /product="hypothetical protein"
     CDS             join(274457..274953,275034..275445)
                     /locus_tag="C_lini_771_FUN_000069"
                     /codon_start=1
                     /product="hypothetical protein"
                     /protein_id="ncbi:C_lini_771_FUN_000069-T1"
                     /translation="MPGLTSSLGVFAITLVYTPASFFTKLALLWIVIKVFRLHKKTIV
                     GTYAIIFILTGYTIPVMFLKGFICRPLAGFWDSAVKTTCYNQRAILLADTVVSALTDM
                     AVLCIPIPVAVTLRMSWRKRLKVIAMLSSGGIATAASVIRLVLVIKLQSSHDETIDLI
                     RFNLLGTAEVSIGLICACLPAVNILFLRGLECASDSSRGTIGSSRIIELKFLRGSRLR
                     TQRLTTTEVAPDTAREAVPDVPPGPTQEAREDYIFPVERISRPPPAKLQEDPETGESR
                     GDWYSNVTASPFSEPGSPDWARKGVE"
     gene            complement(276023..278793)
                     /locus_tag="C_lini_771_FUN_000070"
     mRNA            complement(join(276023..276078,276160..277817,
                     278687..278793))
                     /locus_tag="C_lini_771_FUN_000070"
                     /product="hypothetical protein"
     CDS             complement(join(276023..276078,276160..277817,
                     278687..278793))
                     /locus_tag="C_lini_771_FUN_000070"
                     /codon_start=1
                     /product="hypothetical protein"
                     /protein_id="ncbi:C_lini_771_FUN_000070-T1"
                     /translation="MSPAIFESHRRTPSGQDPERRKSGSGFLFLNNRFKRAPTTKTTN
                     ENATSTPPTPTFGPVKDGYFMKRSDSSRSIPSLVQSNNGDAETPRPMTAMPGREKSFL
                     DNKEPAVTSVAEEKTTPTTVPEEKETPAAAAAAAATETAAAQPKAVSVAETAQTAEDS
                     SSEDEDDDEKNAAETREPQGAQLATRVAILPARPATPEADKRISYHEDADLHIKVREP
                     NGSGAVIVYSVRSAALASASRVWKDLLAKNTAPVLELHSAADTAGGLDVLFSIAHFKF
                     HELPAMPNVGELYDLALASDKYAATHLLVPFMKDWVVALNRHVLMAGARNDEDKTLVL
                     SWVFGEARWFSRVLAKAAFKSRVGTDGALLDSKGRPWRDQPVSDEVVGMLAATRAEAV
                     EKIIKAVSNPVHRLLNPSCYPGEEVRYCHAGTDDGTAEDCEQLLLGSAIMGLTKSKLW
                     PPPEPAKIKVSAVDLARAYGEVRIRRYQTPGLRFRESQPEGAPVEDPHSKCGFGHREV
                     LDKILNTPAKMAASVVGQLITRAKKSGAFGDELFADMKEYVQDGGAAVTVEGEDLKTD
                     PVHYKQVRVKTNDVVENKTPADDDDDDDEDDDSSSESDDE"
     gene            complement(280620..282538)
                     /locus_tag="C_lini_771_FUN_000071"
     mRNA            complement(join(280620..280746,280829..280907,
                     280985..281180,281277..281337,281477..281943,
                     282116..282538))
                     /locus_tag="C_lini_771_FUN_000071"
                     /product="hypothetical protein"
     CDS             complement(join(280620..280746,280829..280907,
                     280985..281180,281277..281337,281477..281943,
                     282116..282538))
                     /locus_tag="C_lini_771_FUN_000071"
                     /codon_start=1
                     /product="hypothetical protein"
                     /protein_id="ncbi:C_lini_771_FUN_000071-T1"
                     /db_xref="PFAM:PF01494"
                     /db_xref="PFAM:PF13450"
                     /translation="MGSMPTGGWRQLDVGVIGGGIGGMSVAIALRRAGHKVSVYERND
                     FAGEVGASVSCAANGTRWLHEWGVDVAKGDPVVLKSLINRDWKTGEPVSVYSLDDYEK
                     RWGHVYNMFHRQYMHAMLKDTAMQEEGEGTPAKLFVNHKCKNIDLSAGTIEFENGHSA
                     THDLVIGADGIGSVVRGLIGVRPEKRPADSSCLHANILTEDAVKAGLVDYSQDAALEY
                     WGGQEGKWDKIVLSPCNGGKLLSYYCFFPREKGDYVNQAWGVEDRPVEELLAPYPELD
                     EQVRAHLAIGKDIQPWRLWMHDPYPYINKNMVCLLGDAGHPMMPHQSQGACMAIEDAA
                     ALGILFHPKYFGGNVAEALEVYNTVRLPRATRVQAAAAKAAYNINERIGFSNNTNTST
                     YKVADEKAKLTIEEMNAYDMYKDIEETIAQRSGAPFNQKFIKGLPIGLELSPGVIVGQ
                     "
     gene            288166..289325
                     /locus_tag="C_lini_771_FUN_000072"
     mRNA            join(288166..288589,288643..289325)
                     /locus_tag="C_lini_771_FUN_000072"
                     /product="hypothetical protein"
     CDS             join(288166..288589,288643..289325)
                     /locus_tag="C_lini_771_FUN_000072"
                     /codon_start=1
                     /product="hypothetical protein"
                     /protein_id="ncbi:C_lini_771_FUN_000072-T1"
                     /translation="MEIQIPWLSTLWVWASLALAILGEPIPAPTGEYNVGAQRFVVPF
                     LDEEDVVWPNGVSTEYLVTLYYPTADEKPCPKPYLEPELVELYEGLWNYNTSHLTSTL
                     RWNASYLEEGTGPTLLFGPGGWGPPTDGSYIAISDLVSHGYVVAAFDHVYEQPFVRYP
                     NGTGVYGLSPAFNNYTLAWVEELHAVRVRQQLQFINYLPSLVSELDAPFKTTDFGTFG
                     VSLGGSAALTLALESDAVSAAINVDGTNWGRLNSTSDSDLKKPSMILGFGGHNANSDR
                     TWNNYRAWQTGWWRLFSVDGSVHADWEDRTYWKVFGTTATMGPINGTRMVNITRTFIR
                     AFFDDVLLGVEQHLLDTPSDEFSEVQWDEIHDGK"
     gene            complement(290928..291764)
                     /locus_tag="C_lini_771_FUN_000073"
     mRNA            complement(join(290928..290947,291227..291764))
                     /locus_tag="C_lini_771_FUN_000073"
                     /product="hypothetical protein"
     CDS             complement(join(290928..290947,291227..291764))
                     /locus_tag="C_lini_771_FUN_000073"
                     /codon_start=1
                     /product="hypothetical protein"
                     /protein_id="ncbi:C_lini_771_FUN_000073-T1"
                     /translation="MRPSCPPLAISAIARGPGSELGSDQRTETHHDSPANREGTIYPA
                     NPYTSNLINLKNIPNWALDRMVRNYADTHLPQYPCISEALLESIVKRAKDEETQDPGS
                     PLTHGGPDVSKTLDDFESFVLFIVLAISALTMTSKDEQQARSASESFYKSALKHLQAI
                     AECRQIQALQISLLLSHYSIESAII"
     gene            298518..299385
                     /locus_tag="C_lini_771_FUN_000074"
     mRNA            join(298518..298557,298628..299192,299259..299266,
                     299354..299385)
                     /locus_tag="C_lini_771_FUN_000074"
                     /product="hypothetical protein"
     CDS             join(298518..298557,298628..299192,299259..299266,
                     299354..299385)
                     /locus_tag="C_lini_771_FUN_000074"
                     /codon_start=1
                     /product="hypothetical protein"
                     /protein_id="ncbi:C_lini_771_FUN_000074-T1"
                     /db_xref="PFAM:PF00702"
                     /translation="MPPTNKHVVFDVVGTLISYEAFFEAIESRLGDRLRAKHVGPRLF
                     GYAWMEAGEKEYTYMTISGAKYAKFFDIFRSIFYRTLWQAGILEPREFATDEDREFLL
                     ASYRTLKTREGLSECFSKLREAGFTVWCLTAGDTERVGGYLAKGGEVFPSENFVSCDT
                     IGVGKPAPETYEYILDKLPKEEREVWFGAAHIWDTAGARQCGFKAEGIIKYYSK"
     gene            complement(300801..301462)
                     /locus_tag="C_lini_771_FUN_000075"
     mRNA            complement(join(300801..301126,301225..301462))
                     /locus_tag="C_lini_771_FUN_000075"
                     /product="hypothetical protein"
     CDS             complement(join(300801..301126,301225..301462))
                     /locus_tag="C_lini_771_FUN_000075"
                     /codon_start=1
                     /product="hypothetical protein"
                     /protein_id="ncbi:C_lini_771_FUN_000075-T1"
                     /db_xref="PFAM:PF13450"
                     /translation="MEDKDPIPVGNSTEPFWRTELHELDSHRSTEHLPAECDVLIIGA
                     GFAGAALAHYIYEDNPSPPSVVILEAREACSGATGRGQLKPDVYFNIPKYIEKYGADA
                     AVEVANFEASQVFAVKELVEKEEIDCDFTLTRTCDAILDEGLAVATEEAFTKLVESGV
                     ANLKDVHYTSRKQAEMVKIPSPHIVEP"
     gene            308948..309896
                     /locus_tag="C_lini_771_FUN_000076"
     mRNA            join(308948..309050,309107..309454,309511..309896)
                     /locus_tag="C_lini_771_FUN_000076"
                     /product="hypothetical protein"
     CDS             join(308948..309050,309107..309454,309511..309896)
                     /locus_tag="C_lini_771_FUN_000076"
                     /codon_start=1
                     /product="hypothetical protein"
                     /protein_id="ncbi:C_lini_771_FUN_000076-T1"
                     /translation="MLSNVQNSRNRLRPGDKKCVAEMLLEDNHEGLTKLNIKTILGGL
                     MSGGFETIYSTVIVTLGALSTPWGQEIQNKAYEDMIGAYGSHEKAFEQCLLEEKSQYV
                     SGLVKEALRFYPPHKILPARQVYNDFTYAGTTIPQGMLIYINNQAVNFDKETYGPDAH
                     EFRPERWTEAGCNIPPPYHFAYGAGARMCTAVNFANRMLYGVLVRLILSFKITESEEM
                     PPNVHYIDYKEDSTASNAIPSLFKLRFTPRDPEMLEGCLKNAHENLTDFVTGDNAEPL
                     FF"
     gene            complement(314512..316404)
                     /locus_tag="C_lini_771_FUN_000077"
     mRNA            complement(join(314512..314781,314857..316404))
                     /locus_tag="C_lini_771_FUN_000077"
                     /product="hypothetical protein"
     CDS             complement(join(314512..314781,314857..316404))
                     /locus_tag="C_lini_771_FUN_000077"
                     /codon_start=1
                     /product="hypothetical protein"
                     /protein_id="ncbi:C_lini_771_FUN_000077-T1"
                     /db_xref="PFAM:PF01384"
                     /translation="MAVLTQYDWIIAIISIAFCGSSFGNGANDVANSYATSVAARTLT
                     MPQVGFLSMCTEFFGAVVLGARVTGTIKNDIIDLDRFRQTPSTLILAMGCAEFASAFW
                     LLAATKLGYPVSTTQTIVGALVGVGIAAQAQVSWSWKDGSVSQIAASWAIAPLIAAVI
                     GAVLFASLKFTVLERKNSFEKAMKAIPFYLAFTAAVLALFITVEAPGAPSLEELGAGT
                     ACGIVLGVFFGALLLAYVFFVPYVHRRLVKEDPRIRLRHIFLGPMLYMENPPIYMPAK
                     GNEFVIDYYADAQDDTAEEKKNNNDDDNINNNPDLEKQQAKNLGNGNGNDNASTDSPT
                     SAAPPLSLEDVERGGKKAPLATDGTTGTTGGGVVQRYKRKPEPEERFLAPTAHLPIHN
                     PKRIWSFIKYFFLQGVTRDCVTHASSQLSAIHGKAKRYDNRVEHLWTYAQVASAMMMS
                     IAHGSNDVANAVGPWIAAYQVYMTGEIREDGESPIWILVAAGFLLGAGFWFMGHHIIK
                     AMGNKITQLSPTRGFAMELGAAITVLLASRLGLPVSTTQCLTGAVIGVALMNFDIGAV
                     NWRQVAFIFSGWLVTLPCAGLIGGLLMAMSLNTPQFGQG"
     gene            complement(320718..321071)
                     /locus_tag="C_lini_771_FUN_000078"
     mRNA            complement(320718..321071)
                     /locus_tag="C_lini_771_FUN_000078"
                     /product="hypothetical protein"
     CDS             complement(320718..321071)
                     /locus_tag="C_lini_771_FUN_000078"
                     /codon_start=1
                     /product="hypothetical protein"
                     /protein_id="ncbi:C_lini_771_FUN_000078-T1"
                     /translation="MASNIIRQRVLSSLSHTARSAPMVARATATPSTRRFLSEKPGLA
                     STDIRDIGDARKTNPPQPKISNASVSDEKLTDEQQREVDEHNKDFEKKHDTAAPAEKD
                     KVDKKFWTKRGGSSA"
     gene            complement(321677..323342)
                     /locus_tag="C_lini_771_FUN_000079"
     mRNA            complement(join(321677..321980,322051..322303,
                     322371..322706,322757..322850,322924..323186,
                     323249..323342))
                     /locus_tag="C_lini_771_FUN_000079"
                     /product="hypothetical protein"
     CDS             complement(join(321677..321980,322051..322303,
                     322371..322706,322757..322850,322924..323186,
                     323249..323342))
                     /locus_tag="C_lini_771_FUN_000079"
                     /codon_start=1
                     /product="hypothetical protein"
                     /protein_id="ncbi:C_lini_771_FUN_000079-T1"
                     /db_xref="PFAM:PF00324"
                     /db_xref="PFAM:PF13520"
                     /translation="MANYLIAISGHEGTNWQIKGTALACYSLATLTLVFNTKYAYWFS
                     NGVGVVKICTLLFVIITGFVVLGGGTKVENPTANFQDAWSGSSTASAYGMTTALYRII
                     FSYGGYNNAFNVANEVKNPVRSLKIYATAALTTVYILYMFANVAFFAAADGWALLQVP
                     RDEFENSGLTVASLFFEHVFGNSGAVRGLNFLIALASFGNMIAVIIGLSRRIRECGRQ
                     GVLPWTTFWVSTKPFGTPLGPYLVIWFLTALMILAVPAGDAFTFVNDLGVFPAAAFNL
                     AMAVGIYVVRWRRRKANLPEPEFKAWHVVMIFNICIQLYLLIMPWYPPAGGQYAGDVS
                     FWYATYAVTGIGILLTCAIYYWLWAFLLPKWKGYKLRQELISLDDGAQSNKLRKVPIS
                     EMDEWDATHDAAGRLLGPSAGETLVQEKRLRTSSEGSNSDEGKQVSSTIRESSHV"
     gene            complement(323405..324031)
                     /locus_tag="C_lini_771_FUN_000080"
     mRNA            complement(join(323405..323581,323646..323713,
                     323779..324031))
                     /locus_tag="C_lini_771_FUN_000080"
                     /product="hypothetical protein"
     CDS             complement(join(323405..323581,323646..323713,
                     323779..324031))
                     /locus_tag="C_lini_771_FUN_000080"
                     /codon_start=1
                     /product="hypothetical protein"
                     /protein_id="ncbi:C_lini_771_FUN_000080-T1"
                     /translation="MAWRRPFGERGNASGTVGKAQREQISAGSTQYIGEKGGNDAPPT
                     YQDASGAPVENNSPLGYSVGPVTITLLNITMMIGAGIYSTPASILAGTGSVGVSFVYW
                     TLGYMLCLASGAVYLEFTAYFPSRSGSEVVFLEQAYPRPMWLFPTTFAVQSVILSFGS
                     ANATG"
     gene            326749..327629
                     /locus_tag="C_lini_771_FUN_000081"
     mRNA            join(326749..327311,327386..327406,327485..327629)
                     /locus_tag="C_lini_771_FUN_000081"
                     /product="hypothetical protein"
     CDS             join(326749..327311,327386..327406,327485..327629)
                     /locus_tag="C_lini_771_FUN_000081"
                     /codon_start=1
                     /product="hypothetical protein"
                     /protein_id="ncbi:C_lini_771_FUN_000081-T1"
                     /db_xref="PFAM:PF00857"
                     /translation="MAASSNFAIEKTAVVLIDPYNDFLHPEGKLFPAVQESLAATDTV
                     AHLKTLVAAARSRRVPIFYALHQHWREGIFDGWRHVNPAAAKATGIFQEGGWGVEILE
                     GLQPDLSGNRDVVVSKHWNSRYCFRGQVLFRCHVQNADGAAFALASGFANTDLDYQLR
                     QRGFSHLVLAGMTANTCYESTARYARELGYHLTLLTDATAGFSTAAKDAATNLVWPLI
                     AERIMTVDGYISQMEESTTEEKKK"
     gene            complement(327822..329252)
                     /locus_tag="C_lini_771_FUN_000082"
     mRNA            complement(327822..329252)
                     /locus_tag="C_lini_771_FUN_000082"
                     /product="hypothetical protein"
     CDS             complement(327822..329252)
                     /locus_tag="C_lini_771_FUN_000082"
                     /codon_start=1
                     /product="hypothetical protein"
                     /protein_id="ncbi:C_lini_771_FUN_000082-T1"
                     /db_xref="PFAM:PF00328"
                     /translation="MARQQSLSSKLLHVLPFVAYSSASALYSTYSFNPLTHLGGIAPY
                     FESQDPQPSPDVPQGCTAERAAYLVRHAAIYANDFDFEEYIEPFLEKLDNKTGIEWSK
                     IPYLNFLADWDAPVSEAETSLLTRVGRLEAARLGVDLEFRYPNLRLPKRVWTSSAERT
                     VKSAQSLVRGLESDDNTMNVVSIYESKESGADSLTPYKACPAYSSSAGSEQSAVFQEK
                     YTKPIIARFNHLAPDFNFTTSDVFGMQQLCGYETVIRGKSPFCDLDLFTPDDWLAWEY
                     TEDIRYHYNSGYGLDASGYVGLPWLNATANLLLQEPGATDEDIYVSFTHRELPPMVAV
                     AMGLFNNSEFVGSEARINDTMPLDRINYRRAWRASNILPFLGNIAIERLNCTGAYGYD
                     DGDFYRVLVNSAPQPLAGCADGPGTSCSRDGFSKYLQERVDKFSGFSEKCGVEYDNST
                     DVLSIYTDASVGNGTIVGKRYAPFSQ"
     gene            331051..332077
                     /locus_tag="C_lini_771_FUN_000083"
     mRNA            join(331051..331230,331322..332077)
                     /locus_tag="C_lini_771_FUN_000083"
                     /product="hypothetical protein"
     CDS             join(331051..331230,331322..332077)
                     /locus_tag="C_lini_771_FUN_000083"
                     /codon_start=1
                     /product="hypothetical protein"
                     /protein_id="ncbi:C_lini_771_FUN_000083-T1"
                     /db_xref="PFAM:PF13279"
                     /translation="MASVLHERLADLLETARPAVIRAIQQALQWVAANKGQTAWGAVT
                     AALLYLNVKRFPLVWHLRVFRSIWWPRKGHFGSKPGSVFRPVVTPSRVTLLESDYNLH
                     KSNSTYFSDLDVGRTDLLAALRAEAARGGLYKEYKNGVMVLLAGTSCIFKKEIKPGAA
                     FDMHSRILTWDKKWLYVVTHFVEKSSKGAESSSSSYTYRPWKKPEDGKTTPSKSPVVF
                     ATAISKCVVKAGRLTVPPEKFLQAAGVLATAAHDHSDDEPSGADGNPGDGSDPAGDEG
                     WTWARVEEERLRALSIADGFASGLDAAHEEFYALG"
     gene            332584..333354
                     /locus_tag="C_lini_771_FUN_000084"
     mRNA            332584..333354
                     /locus_tag="C_lini_771_FUN_000084"
                     /product="hypothetical protein"
     CDS             332584..333354
                     /locus_tag="C_lini_771_FUN_000084"
                     /codon_start=1
                     /product="hypothetical protein"
                     /protein_id="ncbi:C_lini_771_FUN_000084-T1"
                     /db_xref="PFAM:PF00106"
                     /db_xref="PFAM:PF08659"
                     /db_xref="PFAM:PF13561"
                     /translation="MANTVYVITGTNKGIGLGLVKALIARPSTTVVASVRSDQAAASL
                     KSSVEDVAKGDKSELHIMLLDFTKAPEPAKVLEAFNAATSGTVDRIDVVVSNAAVASP
                     GTPSLAISSEDLRNAFEINTIAPLMVFQGLWPLMSQPRATGDVPAKFIGITSSVGSIE
                     SQEPFPGGAYGPSKAALNWLVKSLHNQHENLVSVAVHPGWVQTDMGYHAAKEWKYDAG
                     PPETVDDSVKGVLGAIDGASRETTSGKLVTQTGEIVPW"
     gene            complement(337540..339210)
                     /locus_tag="C_lini_771_FUN_000085"
     mRNA            complement(join(337540..337572,337635..338636,
                     338693..338971,339037..339210))
                     /locus_tag="C_lini_771_FUN_000085"
                     /product="hypothetical protein"
     CDS             complement(join(337540..337572,337635..338636,
                     338693..338971,339037..339210))
                     /locus_tag="C_lini_771_FUN_000085"
                     /note="CAZy:GH43"
                     /codon_start=1
                     /product="hypothetical protein"
                     /protein_id="ncbi:C_lini_771_FUN_000085-T1"
                     /db_xref="PFAM:PF04616"
                     /db_xref="PFAM:PF17851"
                     /translation="MQNSVKWENIGHALSRPSQLNLRGTAPSGGIFAPTLRHHDGTFY
                     LIDTVFDLISPPDNVTRVPRSFYVTTPNIFDETSWSEPTYVDQWGFDPDLFFDDDGRV
                     YLTTTFSEFVDNGNFANWITEIDIKTGDSLSNSRLLHTTTVPPELGYPLTEGSHLYKL
                     NGTYYMITADSGTEANHKANVYRSKTLDGPWEGNPHNPVLWNGEDMSLPVLATGHADI
                     VNDTDGNWWAVFLATRPQNPRNSTGLPQLGRETFLCPVTWDENAWPIFNNNEPITEHL
                     PGVLYDLDRPRVWRDDFEGGLVDKSYYYLRTPYKEFKDFESSPGRLRIRGNLYTLNDR
                     ETPAALLRKQADINTTFSTEVSAFSPDSSRQEAGASVYLSIHYHDEIALTYSNETGKR
                     CIVIHTRTGPDATRNTTYVEDEEVAKGVPVKLFIEAKDVGYRLGYSTGCKAPRWLASV
                     ENRWLQSYVEGWQNFVGTHFAIYSTGTKLPTLNPADFEYIQTELN"
     gene            complement(342862..343144)
                     /locus_tag="C_lini_771_FUN_000086"
     mRNA            complement(join(342862..343082,343138..343144))
                     /locus_tag="C_lini_771_FUN_000086"
                     /product="hypothetical protein"
     CDS             complement(join(342862..343082,343138..343144))
                     /locus_tag="C_lini_771_FUN_000086"
                     /codon_start=1
                     /product="hypothetical protein"
                     /protein_id="ncbi:C_lini_771_FUN_000086-T1"
                     /translation="MTYLPCVYGDETPIPRELLDKLIEVIDKEEISLVLEEGDLLLVD
                     NFQVSHGREPWEGDRQILVSMWDASTPIGVF"
     gene            complement(343300..344231)
                     /locus_tag="C_lini_771_FUN_000087"
     mRNA            complement(join(343300..343615,343795..344231))
                     /locus_tag="C_lini_771_FUN_000087"
                     /product="hypothetical protein"
     CDS             complement(join(343300..343615,343795..344231))
                     /locus_tag="C_lini_771_FUN_000087"
                     /codon_start=1
                     /product="hypothetical protein"
                     /protein_id="ncbi:C_lini_771_FUN_000087-T1"
                     /translation="MAVEFEPFEVPGARSYFGHALPIGLQVKQSGENGNAPPVAESAA
                     ALRALGESGRLQELLEQHGAVLVRGAGQPSAETFSRLVGAAEQGRGSLPHVQIGLAGK
                     RTPLAENVWTANEGSPSTRFYQHNEVRSVAPRRETPHFWLTRSIANVFEKVQAEIPEL
                     VEEIRKRGLGMKMIFRAPGDEAKVNQFNWAGEHSFGQELLPGDDEATTREKVERQVRR
                     LTSDFKWNADGSLELTQHIPGELQIPYRPTLW"
     gene            344926..346402
                     /locus_tag="C_lini_771_FUN_000088"
     mRNA            join(344926..344959,345080..345179,345242..345465,
                     345555..345913,345993..346094,346163..346402)
                     /locus_tag="C_lini_771_FUN_000088"
                     /product="hypothetical protein"
     CDS             join(344926..344959,345080..345179,345242..345465,
                     345555..345913,345993..346094,346163..346402)
                     /locus_tag="C_lini_771_FUN_000088"
                     /codon_start=1
                     /product="hypothetical protein"
                     /protein_id="ncbi:C_lini_771_FUN_000088-T1"
                     /db_xref="PFAM:PF00324"
                     /db_xref="PFAM:PF13520"
                     /translation="MASKDLDDRIQDVRLGIVEANVLQERTIGLFGAVSLIVNKIIGA
                     GIFSTPSTIFKLSGSVGMALMCWVIGAVISTCGIFAMLEFGSAIPRSGGIKNYLERSF
                     SPRVMQTCIYVFYCVFLQVSASNAITFSSYILVASGADSTTWKLRGVAIAGAVFSVGI
                     HTVAPRVGRGIQDLLSAVKLFTLLFIVCCGFAALAGHLRVESPHNFTNAFEGTSNSGY
                     NIGTAILNVIFSFQGYDNVNAVLSEVRKPQKTLRIALPLSMSVIAVLYLLANVAYFAA
                     VPKEAFIAAKVTVAATLFENVFGASAGAKALPALVALSALGHLLGVAFTIRQLHPSSR
                     NNNTAFASCDGRRRKYGK"
     gene            347931..348337
                     /locus_tag="C_lini_771_FUN_000089"
     mRNA            join(347931..347938,348118..348337)
                     /locus_tag="C_lini_771_FUN_000089"
                     /product="hypothetical protein"
     CDS             join(347931..347938,348118..348337)
                     /locus_tag="C_lini_771_FUN_000089"
                     /codon_start=1
                     /product="hypothetical protein"
                     /protein_id="ncbi:C_lini_771_FUN_000089-T1"
                     /translation="MRWIPPTVAVVAVGYGLNVYREGMVQRRLARTAAAEKQAIEDRK
                     RATMLMDAYGDRSSLEALEKAMEVYESQNQA"
     gene            349159..350510
                     /locus_tag="C_lini_771_FUN_000090"
     mRNA            join(349159..349262,349380..349992,350076..350510)
                     /locus_tag="C_lini_771_FUN_000090"
                     /product="hypothetical protein"
     CDS             join(349159..349262,349380..349992,350076..350510)
                     /locus_tag="C_lini_771_FUN_000090"
                     /codon_start=1
                     /product="hypothetical protein"
                     /protein_id="ncbi:C_lini_771_FUN_000090-T1"
                     /translation="MDAAIFTFVLGAPDLPAVQSSVSQRLSNMGGASSRPPPPPRVAK
                     TLPTTTVWVQHLPPIISETARQAILATAQLRNKYLAGGGGEDASSPQALGSLVERLDA
                     SIDAAREAANIRDFTVLVIEQTVLRLVTDAGPPSQSLLDLARAVNPFLNRHADDDDGQ
                     QGPGPRSRETDGLPAPFRQSDLSLIDGPEKDLLVLLHYCDPSNLNGCLEEAVAQLSVM
                     AAKHGTIKDLDLRKEPLSETEVYIHWVSLYLAANVLPGALSPDLAAKLDSEKSMQMSR
                     LLTVCEMLLNDDRLDQICFLLVFLRRCAAAQDKPWWRSRAKQILKGMKKRRAARAQWH
                     VDFADEALTGLKAWEHNGQEDRWSKRGSLTIERQDIDRAGQDEGGSMRP"
     gene            351547..353161
                     /locus_tag="C_lini_771_FUN_000091"
     mRNA            join(351547..351962,352027..353161)
                     /locus_tag="C_lini_771_FUN_000091"
                     /product="hypothetical protein"
     CDS             join(351547..351962,352027..353161)
                     /locus_tag="C_lini_771_FUN_000091"
                     /codon_start=1
                     /product="hypothetical protein"
                     /protein_id="ncbi:C_lini_771_FUN_000091-T1"
                     /translation="MAARRALLLAAAAVAGAGAQLQLPWTTDVGNTTFGPDGPWQAVL
                     VKLNGTGSQMQEVPLWPGGSGVSEIPTADNGGAYTMPSSAVRTGRSRAASDKWFSTVF
                     MESEWSGFEYWDGMELEPRFGSGTQITVNATFVAANKALGQVGTFTLTDSIPIMYLRD
                     IVLDVEVGTSTSYAEGGNGSFWQESTETGELYTKYVGGAPGSVVVIPNPASPYIYLPP
                     GFCEAIATSLHMTRHDATGLYLWERSTQAELFVNSSSYLGFVLSDQSATNLAIKVPFT
                     LLNLTLEPPLAERPVNYFPCKSMETPYGFWQLGRAFLQAAFLAVDYEGEVAYMAQAPG
                     PRLGQSVVKKLDGSAVETNPAESFAKTWQDHWRPVDMDPGSFDANDEERLSAGGKAGV
                     AVAGVAVTALFVFGLWFWRRKRGKGQEADAGSSSQAGSSGESFVDHRAEQKMLRVDKA
                     TELDGHTNAVELDPRTPPVEMGAPLPHEIGSHTESTRTIRHEVPSDSVVYELPTPTAT
                     PDRAAVGK"
     gene            complement(353637..355870)
                     /locus_tag="C_lini_771_FUN_000092"
     mRNA            complement(join(353637..353842,353966..354967,
                     355048..355075,355139..355213,355288..355401,
                     355470..355541,355634..355870))
                     /locus_tag="C_lini_771_FUN_000092"
                     /product="hypothetical protein"
     CDS             complement(join(353637..353842,353966..354967,
                     355048..355075,355139..355213,355288..355401,
                     355470..355541,355634..355870))
                     /locus_tag="C_lini_771_FUN_000092"
                     /note="MEROPS:MER0000441"
                     /codon_start=1
                     /product="hypothetical protein"
                     /protein_id="ncbi:C_lini_771_FUN_000092-T1"
                     /db_xref="PFAM:PF00561"
                     /db_xref="PFAM:PF08386"
                     /translation="MNSEKKTPGFLGPREIETGGGPRAKGRAAVTAAALSVLALTALI
                     RGNFLSAPPWSFSMHNDHHSGVPGQGSLTEWSWSSIKPSRTLKWHSCFEDGGYDCARL
                     EVPMDWQQPRDDHRVVLAIVRIPATDTSDYRGPVIFNPGGPGGSGVWSMRNHGRMLHE
                     IVGTNHDLISFDPRGVGASIPRLECWSSPQQGQSWELQDPGILDSHEGILGELFTRAA
                     AYSQACERAMRPSGILEHIGTTSAARDMLEIVHQTGNDKLRYWGFSYGTILGGVFAAM
                     YPDKVERLVSDGNVDYREWFNYAHVNFVRDTDKVLFAFYDFCHRAGPERCAFHAPTPE
                     AVMQRFGELLSGLKTHPVIFPAMDDDDDDDDDNDNGPEVPLLVTYSKVMRLLSSTLYQ
                     PQDKFESFSRIIAALERRDGRPFYEYYHPRGRPGPAPVCSTQPISPLEPLPGIIEGTE
                     DAFPVIMCADHPAVLNLTLEEVQREAETLMELSPATGALAVPYQMTCNQRTTRPRWRF
                     DGPFEGKTGHPILFIANRADNITPLLSARNNSAGFPGSAILVQNSYGVRMTDSSCPDG
                     TLPPAFERKAG"
     gene            357357..359570
                     /locus_tag="C_lini_771_FUN_000093"
     mRNA            join(357357..357772,357975..359385,359472..359570)
                     /locus_tag="C_lini_771_FUN_000093"
                     /product="hypothetical protein"
     CDS             join(357357..357772,357975..359385,359472..359570)
                     /locus_tag="C_lini_771_FUN_000093"
                     /codon_start=1
                     /product="hypothetical protein"
                     /protein_id="ncbi:C_lini_771_FUN_000093-T1"
                     /db_xref="PFAM:PF07690"
                     /translation="MSRSMARSSEADDEGEDSNYDNERTSLLAKTATPQDENNRNMVV
                     FTSFQSHAYSRAPSSLDLASSDAIDHDSIALIRDPLDVELADKEPRELDEHGEHDDLR
                     KSSDSDSDSGVFESGVGKIEAAQALWGRKGKWLVILGEIDNTTVSIYNNYATSSFSAL
                     SRLATLSTATAIVFAVVKPLIAKLSNVVGRGEAYIVAMSFYVLGYVLMASSASFNAYA
                     AGSIFYAVGQSSTNIMNDIIVADITTARWRGFAISFLFFPFLITPWAAGFIVDDVVRP
                     GGIGWRWGIGMFAILMPISSAVIISTLLYYQRRAKNRGLVPRKKKTTLHGFCSQIDLG
                     GSLLLCAGFAMVLVPLTLAANSSSGSNNDSNNNSWGTPYTVVLVVIGVLVLAALPFYE
                     KFAARNPILPPHYFRNRTIALCLFLIASDSIGFFSTHTYLYSWATVARGFTARDATFF
                     QYTHGVMQCVTAITGGLAMAYTRRYKWLLVSGATVRFIGYGVMLRLRGAENSVAEIFI
                     VQVIQGLGSGFMQLSILVPAQIVVPHREMPQVTALVICFAVLGSSIGGCVAGAIYSNT
                     FKPALYRYLGAGASSQLVDSLFNSIVGTAPAWGTPERNAINHAFTDVMKYMVYAAVGA
                     STPGVILVWFLPNYTLP"
     gene            362852..363525
                     /locus_tag="C_lini_771_FUN_000094"
     mRNA            join(362852..362959,363012..363029,363123..363143,
                     363214..363525)
                     /locus_tag="C_lini_771_FUN_000094"
                     /product="hypothetical protein"
     CDS             join(362852..362959,363012..363029,363123..363143,
                     363214..363525)
                     /locus_tag="C_lini_771_FUN_000094"
                     /codon_start=1
                     /product="hypothetical protein"
                     /protein_id="ncbi:C_lini_771_FUN_000094-T1"
                     /translation="MHIPTFGQVATLGMAFFAVAALAAPVAEPLEADLVERFADLATR
                     GEGISTFTGSVNALEQRNSKKKCKRTNKKGNCTDSDSDSDNDHKKKNKNKKCKRNSKG
                     DCSDSDSDNDKKNKKCKRNSKGKCDDDKKNDNKDDKKNNDKDNKGGYKGY"
     gene            complement(364111..366186)
                     /locus_tag="C_lini_771_FUN_000095"
     mRNA            complement(join(364111..365252,365356..365614,
                     365674..366186))
                     /locus_tag="C_lini_771_FUN_000095"
                     /product="hypothetical protein"
     CDS             complement(join(364111..365252,365356..365614,
                     365674..366186))
                     /locus_tag="C_lini_771_FUN_000095"
                     /note="MEROPS:MER0033254"
                     /codon_start=1
                     /product="hypothetical protein"
                     /protein_id="ncbi:C_lini_771_FUN_000095-T1"
                     /db_xref="PFAM:PF00733"
                     /db_xref="PFAM:PF13522"
                     /db_xref="PFAM:PF13537"
                     /translation="MHSDDGKIHAVVNGEIYDHDAIRNRCIRDHGYKFKGHCDSEVLV
                     ALYKIHGAPHFLDHLRGEFSFVIFDETDGRVITARDRFGIKPMFWTITGEQDSPERRL
                     LLTSEVKGFLPLGWEPEWNVEGLISGSSLCAENTVFKDVWKLNPGTWMEISRDGEIKH
                     HQYWDPQYKDKREVETRTVDEIVREVRERMVEAVRLRLRADVPVGIYLSGGIDSSVVA
                     GIVTKLVREEGVMLGNQDATKRISCFSIQFPEGSGFNEADIAERTANWLGVQILKKDM
                     NEEELAKNFADCVYHNEQHHFDLNSVGKFCLSTLPRQHGVPVVLTGEGADEHFAGYPF
                     LLPDFLLEPDYAWPDSALAKNNSMREGMQKEMTDDIKNMFKTVGMFDHHWEKTPPSTP
                     HLEIANNALKWQPHRELFAPWVRETYGQTDMREIVARTMSPEVLENVREKWHALHSSL
                     YIYTRGPLANMILTCLGDRTEMAHSIEARPPFLDHHLVEYINSLPPSLKIAYNQAEGQ
                     TNGTGSSMWWKNLSSARQSLSEKWILKEAGRPFITQELYERRKHPYSAPVKWPRGGPL
                     HRMFTELLTEASVANLGFIDWGDVEGWLGKGFGEDADPNAFRKLVIVGSWAVLGERFK
                     VKTAVKAEGSGSA"
     gene            complement(368390..370078)
                     /locus_tag="C_lini_771_FUN_000096"
     mRNA            complement(join(368390..368811,368892..369441,
                     369518..370078))
                     /locus_tag="C_lini_771_FUN_000096"
                     /product="hypothetical protein"
     CDS             complement(join(368390..368811,368892..369441,
                     369518..370078))
                     /locus_tag="C_lini_771_FUN_000096"
                     /codon_start=1
                     /product="hypothetical protein"
                     /protein_id="ncbi:C_lini_771_FUN_000096-T1"
                     /db_xref="PFAM:PF00067"
                     /translation="MIAPILTLFASLATVVYSLYIIISTHILRHRMKREYGTLPPKKL
                     PQKDPIFGTDVVLQNLAAAKKFGFLALLKKRHAEQGQTFTTNTYLRTTINTCDPKLIQ
                     TVLSNQFEDFGMGPLRRKSASPLLGRGIFTTDNEIWAHQRALIRPSFIRAQVTDFSIF
                     ETHVDQLIQLIARENYTVDLQQLFFRMVLDSNSEYLFGESVGLMSDHASDSAHTFHHA
                     LDYAQQGTILRLRLGNLMFAHRDAKFRDACDIVHAYADKFVKQALEFRAREKLHQTEK
                     QQQQQDEYARTKYVFLNELAKDTDNPIMLRDQIVNMLLAARDTTAGLLAFTFFMLARK
                     PEVWKKLRADVLEHYTEPLTYDAVMQMKYLRYVLQETLRLFPPIATNSRMANKDCVVP
                     VGGGPDGRSPMFVAKNNVVTYSTFVMHRRPELFGPDSEEFIPERWATLRPGWEYLPFN
                     GGPRVCPGQKFALTESSYTVARLLHAFSGMESLDSSNWREQLTLSLTLNNGVKVRLHP
                     EA"
     gene            371683..372675
                     /locus_tag="C_lini_771_FUN_000097"
     mRNA            join(371683..371718,371806..372675)
                     /locus_tag="C_lini_771_FUN_000097"
                     /product="hypothetical protein"
     CDS             join(371683..371718,371806..372675)
                     /locus_tag="C_lini_771_FUN_000097"
                     /codon_start=1
                     /product="hypothetical protein"
                     /protein_id="ncbi:C_lini_771_FUN_000097-T1"
                     /db_xref="PFAM:PF05368"
                     /db_xref="PFAM:PF13460"
                     /translation="MSAPIKTVALAGANGFLGKVLLQVLLQSGRFQLTVLTRKGSRHE
                     FPAGVAVKKVDYESVPSLEDALRGQDALVSALAFDAIHIQKNVVDAAFNAGVRRMIPS
                     EYGNDTKNPKLASIPIYQPKIAIRKYLDDKVAERPSFSYTIIMNVSFLAPGYALDFLV
                     DVRGKKAHIKDGGDVKFNATTMPHIGQAVIGILTHLDETANRPVKISSVETTQNEIVE
                     IAKAVDPSGEWEIRHSRTEDLERIAHERWNAGDHSEEVVEMFINRAFIGTEAGYFPET
                     DNKLLGIEPIGREGLEKIIRTAIKG"
     gene            complement(373612..375834)
                     /locus_tag="C_lini_771_FUN_000098"
     mRNA            complement(join(373612..375364,375428..375834))
                     /locus_tag="C_lini_771_FUN_000098"
                     /product="hypothetical protein"
     CDS             complement(join(373612..375364,375428..375834))
                     /locus_tag="C_lini_771_FUN_000098"
                     /codon_start=1
                     /product="hypothetical protein"
                     /protein_id="ncbi:C_lini_771_FUN_000098-T1"
                     /db_xref="PFAM:PF00023"
                     /db_xref="PFAM:PF12796"
                     /db_xref="PFAM:PF13606"
                     /db_xref="PFAM:PF13637"
                     /translation="MVGFSSAAITSTCDDISHRAVSTSAELDGLLKAINPGSTAAQHL
                     ISFSAKLDQFRDTTERLRACLDGASAISPGLRNALTISLQPCADAAAVVDKQIRRLDP
                     GNVTGLNADVVLQHESYHMANTRLFAQFIQVVQMPTVAQQDSKLSAPDGHRLLETAVE
                     TSQIVLTRSDILQVTEESSNLAIRSAANAGGAQDMADTADTADTADTADTADTADTAD
                     APPPDYPTGKSGKGKSKATGQFFSSISSSFKAMTAGLRAKPEPMVIAMCQAAKSGDVG
                     HLKGFVSQGVNINGQNEEGYTPLICAIRANQIEAVEFLLKSGADRSAKDSFSGKKKPP
                     LFHAAECGLVPVAELLINEGADIKERSWSGQPFFVEVANSDRLDIIKLFLTRGCDPNT
                     AAISGRTIFIHAVQAGSLPHMKLLQEFGADVNARDIIGQPTLHMALGQNRMDMISFLL
                     EHGADPNVMDLTGSTMIVSALHRKKYDLVKLLLTRGADPNVTGIMGKGVLWTMLQNKD
                     MEEGIKVDLVRSLLQRGANPNEVDNWGESIMSLVITLGNTELLRTFLTHGGNPNKKIK
                     DDTFLLYAIGQGRHEDAKLLLTHGADANAADGKGRTPLGEAIQSNSHALVLTLLTFGA
                     DVNKMASIRPLTMARLLQNPELTQLLTERGAQAPEPPKQEVIPSSPSSHGRQDTSSRR
                     HSRPGREGAEMPPPYTEASVPEVAAAVGSPGGGRKLV"
     gene            376790..376897
                     /locus_tag="C_lini_771_FUN_000099"
     tRNA            376790..376897
                     /locus_tag="C_lini_771_FUN_000099"
                     /product="tRNA-Met"
     gene            complement(377928..379475)
                     /locus_tag="C_lini_771_FUN_000100"
     mRNA            complement(377928..379475)
                     /locus_tag="C_lini_771_FUN_000100"
                     /product="hypothetical protein"
     CDS             complement(377928..379475)
                     /locus_tag="C_lini_771_FUN_000100"
                     /codon_start=1
                     /product="hypothetical protein"
                     /protein_id="ncbi:C_lini_771_FUN_000100-T1"
                     /translation="MAPRLRHRTIPTSSLVISYLVSQSQAAFVNDFSAYPVNARSCMN
                     TAAAASGCAGNTVTEMNTCLCGNGGNFVMATAKCVEKEAKDELDDVYGMLLTSCTDSK
                     TPLAVSQAQFLDPEEEDDDDKASSTSSINGVSSISSTSGGSSTTFATSITTPPNVATS
                     AQAQASITSTSMTTYESVAPGGVTITVTRGIEVVPTGTVSSGQQGSNGDTSSSDDDSS
                     GRRVLAAGIAGGFAVIIGALAFLCYRRRKQRKERKGQVGDGGKFASLSSATSLTTMTA
                     SPPQGQATTAYHGANDLRPNTANSMQMAVGTAAWGRQQQQQQQQQQQHQQQRHYQHAP
                     QSPQHWQQNNSPNQYGQPAGAWPSPVTNTDGTNGSWGVSPVSQYPTHASRGHESPPAQ
                     NTTWNAHAVPAGGVPTPHPSHHPSNNTYAPVFELPGDETQAVEADSTPIGHAQPIRPP
                     SRSIQSTPAHMSAHPAPAQPAAAHHGMPHRQIDDALQISQVELPPPRYSGPSSGSEWA
                     SEDKKFG"
     gene            complement(381226..381308)
                     /locus_tag="C_lini_771_FUN_000101"
     tRNA            complement(381226..381308)
                     /locus_tag="C_lini_771_FUN_000101"
                     /product="tRNA-Arg"
     gene            384860..385539
                     /locus_tag="C_lini_771_FUN_000102"
     mRNA            join(384860..384976,385060..385539)
                     /locus_tag="C_lini_771_FUN_000102"
                     /product="hypothetical protein"
     CDS             join(384860..384976,385060..385539)
                     /locus_tag="C_lini_771_FUN_000102"
                     /codon_start=1
                     /product="hypothetical protein"
                     /protein_id="ncbi:C_lini_771_FUN_000102-T1"
                     /db_xref="PFAM:PF03928"
                     /translation="MTQKVWTRRFPAGFGLEQSLKAVRNPSAASSAISSPTRDVEALK
                     EDGDSFTLSSFTYEDAFELGHLLHARLLPFALVEGKPTLISIALANSQQVLFQTAVGP
                     GTLPDNETWVQRKRNAVLRWGCSTWLLHNKLDGDEQLFASKWGMSAEQAGKYAIHGGG
                     VPIRMPGVEGVVAVVVVSGLKQDEDHGVIMDVIKNNWE"
     gene            388915..390304
                     /gene="EG1"
                     /locus_tag="C_lini_771_FUN_000103"
     mRNA            join(388915..389571,389666..390304)
                     /gene="EG1"
                     /locus_tag="C_lini_771_FUN_000103"
                     /product="Endoglucanase EG-1"
     CDS             join(388915..389571,389666..390304)
                     /gene="EG1"
                     /locus_tag="C_lini_771_FUN_000103"
                     /note="CAZy:GH7"
                     /codon_start=1
                     /product="Endoglucanase EG-1"
                     /protein_id="ncbi:C_lini_771_FUN_000103-T1"
                     /db_xref="PFAM:PF00840"
                     /translation="MAPRFPSRLGLAATTLFFLGLATAQRQIGPVENHPPLTTWRCTK
                     AGGCTEVNNFVVLDSLAHNVYQEANGASCGSWGNSPNATACPTKEACAENCVQEGLDD
                     YSRVGVSTDGGAMTMYQLRDGVQVSPRVYLLDPSKERYEMMHLTGKEFTFDVDVSRLP
                     CGMNSALYTSEMEADGGKSELNKGGARHGTGYCDAQCFTTPFINGEANIEGYGSCCNE
                     MDIWEANSRAVHVAPHTCNQTGVYLCEGEECAFEGVCDKNGCAWNPYRVNTPGTYGRG
                     PEFKVDTTRPFTVITQFPADAAGVLTEIHRLYIQDGRLIRSEVVNNPDLPQVNYLNDE
                     FCEATGSRRFMDLGAHREMGESFDRGVVLAFSIWWDAGGGMRWLDGAPEAGPCDATEG
                     FPENVVKVEPNPVVTFSNIKWGELGSTFKPTCKNKPRNL"
     gene            392427..393644
                     /locus_tag="C_lini_771_FUN_000104"
     mRNA            join(392427..392501,392583..393051,393172..393644)
                     /locus_tag="C_lini_771_FUN_000104"
                     /product="hypothetical protein"
     CDS             join(392427..392501,392583..393051,393172..393644)
                     /locus_tag="C_lini_771_FUN_000104"
                     /codon_start=1
                     /product="hypothetical protein"
                     /protein_id="ncbi:C_lini_771_FUN_000104-T1"
                     /db_xref="PFAM:PF00856"
                     /db_xref="PFAM:PF05033"
                     /translation="MEAATERHFFHHGAREATVTKSSARALEKEQENCHWCQIRSFPT
                     HKQYPITIVNEVDDAVIPSTFRFLQKSKLGAGVQAAEDSFRTGCECDDVEECQYSGCL
                     CLQEQEDASDDEGHKRNKVYMYHMHGVKAGLLRSKFLHSKRPVYECHEGCACAENCPN
                     RVVERGRKVPLQIFRTEKTGWGVRSLVDIKKGQFVDKYIGEIITPQEAQRRRNASSIA
                     ERKDVYLFALDKFTDKDSPDVRLRGPPLEVDGEFMSGPTRFINHSCEPNLRIFARVGD
                     HADKHIHDIAMFALRDIPRGEQLTFDYVDGVSEEEDDAKDKRKQGDMVRCLCGAKNCR
                     KFLW"
     gene            395712..396786
                     /locus_tag="C_lini_771_FUN_000105"
     mRNA            join(395712..395714,395816..396604,396664..396786)
                     /locus_tag="C_lini_771_FUN_000105"
                     /product="hypothetical protein"
     CDS             join(395712..395714,395816..396604,396664..396786)
                     /locus_tag="C_lini_771_FUN_000105"
                     /codon_start=1
                     /product="hypothetical protein"
                     /protein_id="ncbi:C_lini_771_FUN_000105-T1"
                     /db_xref="PFAM:PF00240"
                     /db_xref="PFAM:PF16455"
                     /translation="MGCCASRLDADGLHPDPTNTDSARATNRAVAATSGSRDASAAET
                     TQTSSGRRRGRHSHMPLDKHINKPLRRHVWASKGRAWTRAALDRERADFFDTRVTGRP
                     EVWQSLRAALEVLWDPVAQGAAADGTDGLATAQGILDAAEITLPTGDLAQGAYDQLGN
                     YYPLSEWLVADPTNLVEDDVTVADEALSTADLKDDLAGGDETTEDLDEDDNLRRREEK
                     GKAVVDARDQLSVLARLSETARDVTVSFLKSDTVRVVARKIQEESGLATAKKVRIAYM
                     GRILKENLSLVEQGWQEGHVVNALVFDR"
     gene            complement(397980..401025)
                     /locus_tag="C_lini_771_FUN_000106"
     mRNA            complement(join(397980..398128,398181..400176,
                     400233..400653,400721..401025))
                     /locus_tag="C_lini_771_FUN_000106"
                     /product="hypothetical protein"
     CDS             complement(join(397980..398128,398181..400176,
                     400233..400653,400721..401025))
                     /locus_tag="C_lini_771_FUN_000106"
                     /note="BUSCO:EOG09260GKG"
                     /codon_start=1
                     /product="hypothetical protein"
                     /protein_id="ncbi:C_lini_771_FUN_000106-T1"
                     /db_xref="PFAM:PF01602"
                     /db_xref="PFAM:PF07718"
                     /db_xref="PFAM:PF12717"
                     /db_xref="PFAM:PF14806"
                     /translation="MASFLENAYSLVHQDNAADIPSLSDLRTQLEKGTDESKVETMKR
                     ILTIMLNGDPMPNLLMHIIRFVMPSKHKALKKLLYFYYEICPKLDSNGKLKQEMILVC
                     NGIRNDLQHPNEYIRGNTLRFLCKLREPELIEPLLSSARQCLEHRHAYVRKNAVFAVS
                     SIYTHSASLIPDASDLIATFLEAENDATCKRNAFAALASIDHEKALLYLSTVFEGIPN
                     AEELLQLVELEFIRKDAVQNSQNKARYLRLIFDLLEANTSTVVYEAASSLTALTNNPV
                     AVKAAAAKFIELSIKEADNNVKLIVLDRVDQLRKKNEGILDDLVMEILRVLSSPDIDV
                     RRKALDIALEMVSSKNVEEVVLLLKKELSKTVDQEYEKNTEYRQLLIHTIHQCAIKFS
                     EVAASVVDLLMDFIADFNNTSAVDVINFVKEVVEKFPNLRKPIVQRLVATLSEVRAGK
                     VYRGIMWIIGEYSLEERDIRDAWRSIRASLGEIPILASEQRLLDGDGDEENKEQVNGH
                     SKPAAPTGSRKVLADGTYATETALTSQSAVAAKLEAVKAAQKPPLRQLILDGDYYLAT
                     VLSATLVKLVMRHAEISAESARTNALRGEAMLIMISIIRVGQSQFVKAPIDEDSVDRI
                     MSCVRSLSEFTQNKELETVYLDDTRKAFRAMVQAEEKKKAAKEAVEKAKTAIQVDDVV
                     QIRQLSKKNANDGLDEIEVDLERATGGEATAEDLSSKLSRVVQLTGFSDPVYAEAYVK
                     VHQFDIVLDVLLVNQTMETLQNLSVEFATLGDLKVVERPTTQNLGPHDFHNVQCTIKV
                     SSTDTGVIFGNVVYDGAHSTDTNVVILNDLHVDIMDYIQPATCTETQFRTMWTEFEWE
                     NKVNINSKAKSLRDFLEQLMAATNMNCLTPEASMKGDCQFLSANLYARSVFGEDALAN
                     LSIEKEGEDGPITGFVRIRSRSQGLALSLGSLKGLNKIGSAA"
     gene            401747..402495
                     /locus_tag="C_lini_771_FUN_000107"
     mRNA            join(401747..401784,401838..401875,401940..402035,
                     402095..402158,402210..402495)
                     /locus_tag="C_lini_771_FUN_000107"
                     /product="hypothetical protein"
     CDS             join(401747..401784,401838..401875,401940..402035,
                     402095..402158,402210..402495)
                     /locus_tag="C_lini_771_FUN_000107"
                     /codon_start=1
                     /product="hypothetical protein"
                     /protein_id="ncbi:C_lini_771_FUN_000107-T1"
                     /db_xref="PFAM:PF02792"
                     /translation="MAAPTDQFYLRYYSGHSGRFGHEFLEFDFRVLGDGRSAVARYAN
                     NSNYRNDSLIRKEMCVSALIIDEIKRIIKTSEIMKEDDSKWPQKNKDGRQELEIRLGN
                     DHISFEVGDDGFVGISRTGLTCLVQTAKIGSLVDVTESADPEGLRVFYYLVQDLKALV
                     FSLIALHFKIKPI"
     gene            406589..407819
                     /locus_tag="C_lini_771_FUN_000108"
     mRNA            join(406589..406990,407053..407203,407289..407646,
                     407753..407819)
                     /locus_tag="C_lini_771_FUN_000108"
                     /product="hypothetical protein"
     CDS             join(406589..406990,407053..407203,407289..407646,
                     407753..407819)
                     /locus_tag="C_lini_771_FUN_000108"
                     /note="BUSCO:EOG092648U2"
                     /codon_start=1
                     /product="hypothetical protein"
                     /protein_id="ncbi:C_lini_771_FUN_000108-T1"
                     /db_xref="PFAM:PF09783"
                     /translation="MDEDASPAPVSAPMSQAEGMSTEVIIDDEPTSAASSSRSTTMSP
                     RPQSGGTGTAHSSPAADMESFKHAESDEEVHLAGDRSRTSRQDGTRRHGDPRLSPTSV
                     HDDSKGVDLDADDVWEEELMAPSMGSDFSNMRVIPATASSFLRPGSKFHGTQQSERQV
                     YDVQVEIKHVDLRESFLCGYLRIQGLTEDHPTLTTYFEGEIIGTKYSFITNHESWGAT
                     DKIDLNHWAKFNAFRPFQKQARKGPVVIRDVAQRENIFMRWKEHFLVPDHRVRTISGA
                     SFEGFYYICFNQIKGEVSGIYFHSKSEKFQQLELKHVEDRGCFGAMEFR"
     gene            complement(408264..410143)
                     /locus_tag="C_lini_771_FUN_000109"
     mRNA            complement(join(408264..408424,408524..408729,
                     408842..409614,410030..410143))
                     /locus_tag="C_lini_771_FUN_000109"
                     /product="hypothetical protein"
     CDS             complement(join(408264..408424,408524..408729,
                     408842..409614,410030..410143))
                     /locus_tag="C_lini_771_FUN_000109"
                     /note="BUSCO:EOG09262GNE"
                     /codon_start=1
                     /product="hypothetical protein"
                     /protein_id="ncbi:C_lini_771_FUN_000109-T1"
                     /db_xref="PFAM:PF01170"
                     /translation="MEYLVRFSQAHESFRLPELQALADLEGIDMKVVEYSPDSIHLLL
                     ASAPSHEAIHEALRPSVDSPTPTSFDWSAVSASSFKFSLDTYQTSRPHAEFVALINAF
                     RYLPLRGPINLKTPDIELTIFEDWDLHGPAPKRVHFGRHLASGARHLSLTYDLKKRGY
                     ISTTSMDSELALVTANLAHAAPGRLFYDPFVGTGSFPIACAHFGALGFGSDIDGRSIR
                     GAGGDRSVRGNFAQYGLLDRVGEFWTADLTNTPVRKTRWLDGIVCDPPYGVREGLRVL
                     GCRDPEKTPWVVEAGKQRYKSGDFIAPKKPYSFLVMLDDILQFASDTLVDGGRLSFWM
                     PTANDEDQEIPTPQHPRLEIVVTCVQPFNKWSRRLITYRRIPDSQVDPEKLAAYKRTF
                     VAGTTADELNPFRKGYFTKFEKEEA"
     gene            410879..412155
                     /locus_tag="C_lini_771_FUN_000110"
     mRNA            join(410879..410959,411025..411169,411226..411390,
                     411454..411582,411641..412155)
                     /locus_tag="C_lini_771_FUN_000110"
                     /product="hypothetical protein"
     CDS             join(410879..410959,411025..411169,411226..411390,
                     411454..411582,411641..412155)
                     /locus_tag="C_lini_771_FUN_000110"
                     /codon_start=1
                     /product="hypothetical protein"
                     /protein_id="ncbi:C_lini_771_FUN_000110-T1"
                     /db_xref="PFAM:PF08584"
                     /translation="MAHVEPKQLPTKGKPWAPILGQGFNHKVELILPQECYELVRQKL
                     VKELAAPTFHRVIMTLGQVLDGAFFNEYIKRGNVLMLSEGRTTVENVFSLHEGLLTMY
                     LDKETYERAGLVGKPHGVKGKRGLKPRWVVSYQLRDPSMLHGKKGFDRLAYACKNVLN
                     TPVTWLFCNAAATTPSPDPLEPYFPTRYTCEPALVPGMQVKTAPLAIPADMIQNGDRL
                     ALEDFATETYEWLSLIRLQSPRVESGDTVDPYLSRYQVPGSLDAEAGAGAAAHLNVCK
                     ITWQGFFTSDWVRSVLIHALVALPSRTWLSLSATSFSKGMAGDSPEIAFLRPPESPGH
                     YLFWEIKSDD"
     gene            complement(412215..412919)
                     /locus_tag="C_lini_771_FUN_000111"
     mRNA            complement(412215..412919)
                     /locus_tag="C_lini_771_FUN_000111"
                     /product="hypothetical protein"
     CDS             complement(412215..412919)
                     /locus_tag="C_lini_771_FUN_000111"
                     /note="BUSCO:EOG09265313"
                     /codon_start=1
                     /product="hypothetical protein"
                     /protein_id="ncbi:C_lini_771_FUN_000111-T1"
                     /db_xref="PFAM:PF12796"
                     /db_xref="PFAM:PF13606"
                     /db_xref="PFAM:PF13637"
                     /db_xref="PFAM:PF13857"
                     /translation="MASNPYLLAADNPAALLTLLRENPAIAAGQDEHGYSLVHAAASY
                     NHLDLLRALVREFGVNVDLRDEDGETALFVVETVEAAKCLVEELGADINAKGADGITA
                     SQKIEGEADYPEVAQYLNGIESQRTAAAATAAAAEGGDQTTAAQTTAASDTAAPPVDM
                     PPVPEGLAVTLGTMDQADEAPDEVDPEFKRRIEQLAEREDFHTDEGQAELRRLIEDAI
                     LDQGLGDERSVRQKQG"
     gene            413909..416470
                     /locus_tag="C_lini_771_FUN_000112"
     mRNA            join(413909..416140,416219..416470)
                     /locus_tag="C_lini_771_FUN_000112"
                     /product="hypothetical protein"
     CDS             join(413909..416140,416219..416470)
                     /locus_tag="C_lini_771_FUN_000112"
                     /note="BUSCO:EOG09261IBJ"
                     /codon_start=1
                     /product="hypothetical protein"
                     /protein_id="ncbi:C_lini_771_FUN_000112-T1"
                     /db_xref="PFAM:PF08302"
                     /db_xref="PFAM:PF08303"
                     /db_xref="PFAM:PF09511"
                     /translation="MATATTAEAATLPKAPYVPQDVEKVASMVRALDGAKKLSKSKAG
                     GFSCKKTSFDVKTSQDGVVVDSWKMQEWDYKKKDLPTYARGLFTTKNRGNEPEIVVRG
                     YDKFFNVGEVPETKWENILTRTRGPYELTLKENGCIIFVSGLEDGTLLVCSKHSTGER
                     GDSDISHAIAGERMIEKQLAALGKTKEDLARELRDRNATAVAELCDDAFEEHILEYGP
                     DKAGLYIHGINLNLPEFVTYPSTLVQSFGDAWGFRQVGLITMHDVNEVKAFLEQVAET
                     GAYGDRDVEGFVIRCKESHDPASAPYRDWFFKYKFEEPYLMYRQWRECTKAMITGKPP
                     RYKKHIKITEEYLLYARRRLQADKDLAKLYQQNHGIITLRNDFLAFKNIKGADAANLE
                     LSDVSAAATVRPEVARDVILVPIATIGCGKTTIAVALQHLFGWGHVQNDNISGKGRPP
                     RFTKAVLDLLRDVPVVVADRNNAQKHERRQILTDVKVQHQTARLVALYFAHDDANLDE
                     VRRVTQERVLARGDNHQTIHAATDAEKFLGVMEGFVTRFEPVVPFSPPDDGFDNIIHL
                     DPTAGSRENLEKVIAGLHAMYPNLVPEVPPAERLDEAIRSAFDEYKPEFKHNIPDRGP
                     RKDRPAGAAAHNQPGSKPKKKKPLEYMSVDVPAHELRGVLDGAFNKAGMPTSRFYKQL
                     FQTRRVQPKFHVTLMHRASSKDNSELWSKYLALYAEAEKAAGGNQEAASAQVLGECAV
                     ELERAVFDDRVMAIVVRLVDPSGQWQCTNNVAHITVGTRDESVKPKESNELLARWLDK
                     GTGADTGIDEVVFDNKPVLQGTVRGVLSR"
     gene            complement(417304..419243)
                     /locus_tag="C_lini_771_FUN_000113"
     mRNA            complement(join(417304..418142,418197..418377,
                     418428..418486,418539..418661,418729..419091,
                     419168..419243))
                     /locus_tag="C_lini_771_FUN_000113"
                     /product="hypothetical protein"
     CDS             complement(join(417304..418142,418197..418377,
                     418428..418486,418539..418661,418729..419091,
                     419168..419243))
                     /locus_tag="C_lini_771_FUN_000113"
                     /codon_start=1
                     /product="hypothetical protein"
                     /protein_id="ncbi:C_lini_771_FUN_000113-T1"
                     /db_xref="PFAM:PF10281"
                     /translation="MRFLPAVLRALTAQGVIASSWFSKAAYNKWHETELERWLSDHDV
                     PYPTPADRKDLEKLIESNWNDIVVAPYNLWDTDRLSNYLKAKGLQTEGAAKANKESLL
                     SQVQGTWYETGDQAQNAYLNVKDWILDSWTDSQLKAFADKHSIPVPQPRNRDSILQKA
                     RANYETIAQKAGETASYPGNWLYETWSESDLKEWLDTHGFPAPQVTSRDKLIASVRRN
                     SRLASLKAQEQAASASASAQQAYATLTDMVIDAWSDSQLKEFADKNGIPVPQGTKTNE
                     LKALIRKHRADFLQNNVSGAAASAYGAATSNVGSAASKATDGVSNAASDAFNAAIGTW
                     SESRLKGYLDARGVPVPQGSKTDELRALVRKNQHKAATGWSAWTYDDLSTENLRKYLA
                     SSSDATVKKVAEKKDASRDELVNAAQSAYSSASSAGGASYASVTSYFAQATDSAKSTL
                     FDTWSESELKSYLESYGVNVPQGSTIDELRAYARKQYTYFKYGTSTPSETLYAKIAEN
                     AKGTWNWVANQVGLGADVAQKKAADTKKAAENAKKQEL"
     gene            complement(422002..422364)
                     /locus_tag="C_lini_771_FUN_000114"
     mRNA            complement(join(422002..422049,422113..422364))
                     /locus_tag="C_lini_771_FUN_000114"
                     /product="hypothetical protein"
     CDS             complement(join(422002..422049,422113..422364))
                     /locus_tag="C_lini_771_FUN_000114"
                     /codon_start=1
                     /product="hypothetical protein"
                     /protein_id="ncbi:C_lini_771_FUN_000114-T1"
                     /db_xref="PFAM:PF06766"
                     /translation="MQFTVAIVALFAGVALSAPVIEERQVPYIPCSGLYASSQCCATD
                     VLGIANLDCGTPPSAPASADEFSAVCSAIGQRARCCVLPLLDQGILCNTPSGVQD"
     gene            complement(426302..428478)
                     /gene="RPT5"
                     /locus_tag="C_lini_771_FUN_000115"
     mRNA            complement(join(426302..427215,427268..427683,
                     427768..428100,428474..428478))
                     /gene="RPT5"
                     /locus_tag="C_lini_771_FUN_000115"
                     /product="26S proteasome regulatory subunit 6A"
     CDS             complement(join(426302..427215,427268..427683,
                     427768..428100,428474..428478))
                     /gene="RPT5"
                     /locus_tag="C_lini_771_FUN_000115"
                     /codon_start=1
                     /product="26S proteasome regulatory subunit 6A"
                     /protein_id="ncbi:C_lini_771_FUN_000115-T1"
                     /db_xref="PFAM:PF00004"
                     /db_xref="PFAM:PF16450"
                     /translation="MVFRPPATMSTLEELDDLDRHDKNDKRDDGDKDNKDNKKPAGEG
                     DADMKDAEEEEDILDDEILNLSTQDIQTRKRLLENDSRIMRSELQRLTHEKATMGEKI
                     KENHDKIANNRQLPYLVGNVVELLDLDPTAESLEEGANIDLDATRVGKSAVIKTSTRQ
                     TIFLPLIGLVDPTTLKPGDLIGVNKDSYLILDTLPAEYDSRVKAMEVDEKPTEKYTDV
                     GGLDKQIEELVEAIVWPMKEAERFKKIGIKAPKGALMYGPPGTGKTLLARACAAQTDA
                     TFLKLAGPQLVQMFIGDGAKLVRDCFALAKEKAPAIIFIDELDAVGTKRFDSEKSGDR
                     EVQRTMLELLNQLDGFASDDRIKVLAATNRVDVLDPALLRSGRLDRKIEFPLPNEEAR
                     AQILKIHSRKMKVDPAVNWGELARSTDEFGGAMLKAVCVEAGMIALRMGKNKISHEHY
                     VDAIAEVQAKKKDVSLIGTRPMVVCKLTHSRRSTSTLDPFEYWVTPLGIRGYCFWRDW
                     ECIEESNAIDNNFVRLPRTLERPYRNGKQGCRDQQTKYACEDHPGVV"
     gene            complement(428853..429524)
                     /locus_tag="C_lini_771_FUN_000116"
     mRNA            complement(join(428853..429039,429187..429524))
                     /locus_tag="C_lini_771_FUN_000116"
                     /product="hypothetical protein"
     CDS             complement(join(428853..429039,429187..429524))
                     /locus_tag="C_lini_771_FUN_000116"
                     /codon_start=1
                     /product="hypothetical protein"
                     /protein_id="ncbi:C_lini_771_FUN_000116-T1"
                     /translation="MDFAPYQSSPPERERALSPPLASPRASADFRRPFSPYGQPSPPP
                     LQHPQPQRGWQPTLPGSYPAADAHREGVSEFDTSLGIRLDYEAALAYLALPPLGAILL
                     LIGERNSDYVRFHAWQSSLLFTAIMIFHLVFLSWSKFLSWFFFIGDLFIIIWLALKAY
                     QDADTLDRYVATCA"
     gene            complement(430499..431524)
                     /locus_tag="C_lini_771_FUN_000117"
     mRNA            complement(430499..431524)
                     /locus_tag="C_lini_771_FUN_000117"
                     /product="hypothetical protein"
     CDS             complement(430499..431524)
                     /locus_tag="C_lini_771_FUN_000117"
                     /codon_start=1
                     /product="hypothetical protein"
                     /protein_id="ncbi:C_lini_771_FUN_000117-T1"
                     /translation="MPPRLPQQAARAVRRLATASSLSASPSSSLPVVRYLSTSTARLA
                     APAVSSHPSSLRLPADYVPPTKPPSARPPETRKSQLIRTYTSLLRTTPLILFFQHSNL
                     TADEWSSLRRELNAALAAASPEGAAVDGRDVHLQVLRTRMFNVALKLAEFYDPETAKA
                     KAGVQTGPRGPLVHDLSMAAYEAMKDFQPPEDSAYAQISPLLCGPTAALVFPAVSPAH
                     LAAALRVLSPSPPDFPAPTRKKNPGYYDPLCQSALQKLLLVGGRIDGDVFDVEGVKWV
                     GGIEGGLEGLRAQLVYLLQSAGLGLTTALEGGSKSLWLALEGRRTQLEDEGKEGEAKA
                     DGETKSE"
     gene            complement(432297..435347)
                     /locus_tag="C_lini_771_FUN_000118"
     mRNA            complement(join(432297..433441,433536..434682,
                     434931..435347))
                     /locus_tag="C_lini_771_FUN_000118"
                     /product="hypothetical protein"
     CDS             complement(join(432297..433441,433536..434682,
                     434931..435347))
                     /locus_tag="C_lini_771_FUN_000118"
                     /codon_start=1
                     /product="hypothetical protein"
                     /protein_id="ncbi:C_lini_771_FUN_000118-T1"
                     /db_xref="PFAM:PF01753"
                     /translation="MEGSSPKAAPTASGQGEDAVELFSPVQRVFSNEQKRDGNSVEIE
                     FLVSAAIRTNNQQRQGRDVFRFTLHAPGVSLFPLTDLVTFITYLLVPSKPHFAIGRFV
                     RAFRMASNGLYDSNKKSFFPSTDKDHLLRLIDVSGSKERRDPDILDEETQKNLRELDY
                     ILWQDGLPDYFDRATRYDKMRGDPVDRLFVALPSVLDDDWGFKDPEAAADHDRRFALA
                     LWPLANSCIESVIAASADKNAHEYWWAARFAFSLWERSDRSVRCVFAQLLGQLAVSQI
                     APIDRDQIDLAPGHKCPVSEDGEPCPGEAYINRNDWLKYARWIHRGRRDADADPEHRR
                     DQASASGMGEALVRDNCVKCGIERGGTGEAHGKRMFYCHGCYSSFSPDLRRMYCSKKC
                     QKDDWADHYDDCQRRKRFLRAVFLLKGVASKFMASTYSGMAVDCVGVQIRAVNQVQNR
                     ISDKVDRRGVPRMAVSPGVHNANYWVGQQVFPLGQSFLSHKSENDIGKVMAWDAGNNL
                     YYHLQPIIQETIGPHCDMIVETEVYVRNANSITSLAANMCREGLQLQIAKGKDPMFWP
                     HPVLNCRLKGSNPDDIYIIDLLGDKFGFKDIVLPFAAFIQSRHASCVSSTVLRGMPPH
                     WFPAEQKGLVACRDTVSFTWAECIKTYFSIHHPTIKGAWQVPRLTEEKFHEKAAAVMA
                     ISDRILQDITNRLREQDVFRQNLVIDPNPYSHEFGFGVTNSREECDVYENIWMDRRTY
                     DVIIKDELVARHKTLRAGSETLRLAALWVDRLRKHSQRGTPFDSVKVLGGRAAKHFGV
                     GASHSADEFRKMERAWLTHSGINPAHIDIFYKQCDRVFGDRPDSSLTQLRRMMEPEAV
                     SECIMRMSTEEAQIWVAIGAYLTSSNSKECMEKIRAHVTSLLKSKK"
     gene            complement(436215..437807)
                     /locus_tag="C_lini_771_FUN_000119"
     mRNA            complement(436215..437807)
                     /locus_tag="C_lini_771_FUN_000119"
                     /product="hypothetical protein"
     CDS             complement(436215..437807)
                     /locus_tag="C_lini_771_FUN_000119"
                     /codon_start=1
                     /product="hypothetical protein"
                     /protein_id="ncbi:C_lini_771_FUN_000119-T1"
                     /translation="MPGVSDLCENSNSELFGTPPPVPKDPGSPLSSSCSDADDPDDSF
                     DISDSDPSEGISDQLPAKIRPKLKHLGGVLCRTASPTSTIPPISSSSVNPLLTSPGSE
                     QWRLRGLKLATSGTLDNFLAQNFSQESTEASANRTYRQPADSSTASEQSSQEPPPSST
                     TDKASDPTVGSDSFQQSTPEIQHASSRSVHDKPLENYYRILLRRRGVQMTYHDRNTAA
                     SGGRRPGTEWRWCGFDKCSKEACRYIGGGVDVENLPVLLLAPVDLEADCHLLRELIFA
                     FEAAGLHHSAFVAFATSPPVVRAMAEYVSSVVDSKRALTKCFWVEGVLDMAAEKFKGE
                     GWARGPKGIDDFLPTSLTSQGSADRHDEPSFYQHGSETDTARDLMFRAMMRLDAWRRR
                     QVVTEAYPWDWNASGAPVAAAAYKIVIGAYREAYDRGYVVLRDADQNAQDRTWTLWWD
                     RFRPWAECKGPFVADLEAADMEARNEAGRGDDGEEDEKDDDEKRASVAPEVDLYEGVG
                     RYKASWWPNQPRAPGVDLFLEH"
     gene            complement(438648..439130)
                     /locus_tag="C_lini_771_FUN_000120"
     mRNA            complement(438648..439130)
                     /locus_tag="C_lini_771_FUN_000120"
                     /product="hypothetical protein"
     CDS             complement(438648..439130)
                     /locus_tag="C_lini_771_FUN_000120"
                     /codon_start=1
                     /product="hypothetical protein"
                     /protein_id="ncbi:C_lini_771_FUN_000120-T1"
                     /translation="MTSHSEHCSSAEAYSERVFRQLEENRPSDAPADFSGPLPETSKA
                     TKPKSTGSQPQLARSNTVGSPDVYAQSDVGKSTVQRTGSVGNGRVKQLVAGYEARSRR
                     TEDLAQETARRKREMASTEHQATSRDGAHPLPQDPKICHVCIANEDKGWVEVVDEDLD
                     "
     gene            complement(439505..440455)
                     /locus_tag="C_lini_771_FUN_000121"
     mRNA            complement(439505..440455)
                     /locus_tag="C_lini_771_FUN_000121"
                     /product="hypothetical protein"
     CDS             complement(439505..440455)
                     /locus_tag="C_lini_771_FUN_000121"
                     /codon_start=1
                     /product="hypothetical protein"
                     /protein_id="ncbi:C_lini_771_FUN_000121-T1"
                     /translation="MSNEVSQYRGIPFSGLRGHDGPVMLFDFYWFPNAFGWECPYCPP
                     HIQNGWYVHLGGVIYAGPRISFDPVAYMRQAADDMQMPNVVYDCVPLDGKVGHEKCDN
                     SFFQAFADNYESRYKLKVAWARFIWSIFALFYGSMAILNEWSIAYQPRRMKCACRWWW
                     LKAFCAYPKGTDEEMEALGENVWDHVRLGAYGKAFVFFFISASYDLWCARLFVSYLAA
                     VDETFPDDQRMNPRLGRPFLFFSWANVVMTGVATFLIFKRRQVTGNPKYRREQLQDDT
                     LAEEAQPLHNIELGDEVEQGFSDEQDEDGVLQTSSDMIRL"
     gene            443210..444383
                     /locus_tag="C_lini_771_FUN_000122"
     mRNA            join(443210..443467,443520..444383)
                     /locus_tag="C_lini_771_FUN_000122"
                     /product="hypothetical protein"
     CDS             join(443210..443467,443520..444383)
                     /locus_tag="C_lini_771_FUN_000122"
                     /codon_start=1
                     /product="hypothetical protein"
                     /protein_id="ncbi:C_lini_771_FUN_000122-T1"
                     /translation="MSVESAMKYYASAMPKGYTTTFDEVAKWFAYNMYHTPVPENSES
                     PDYYLFSKRFNDTVLYGPKPHCPTEFCKAVGYTGNQDLCGIGVVVSYYLEGILATMYL
                     LAFTVHQMRRHLDKNVYEKPRPTQKQGAGERILDAFRGSLDIFLGGAMLISVAMLGAS
                     VYASATNFKERSESNPDLPTSDSIYEMALALIASNFSVFPVMLLYALAKHDGHRKWLH
                     RSVLFLLWGLSVTVVYLAPRGEVDYALRKSGHRNFECDQRGSQYWKAVKATQFLVIGL
                     PLIWLVLTIFLTTGFKIPGMVDRPWVKRWRSMWRLSVAWVNMLIMWAILAYFTQFRQK
                     IIDAAGGLDKNDKWTFGQVLALAAWVPIVVEIFYILVCK"
     gene            complement(448891..449676)
                     /locus_tag="C_lini_771_FUN_000123"
     mRNA            complement(join(448891..449474,449526..449676))
                     /locus_tag="C_lini_771_FUN_000123"
                     /product="hypothetical protein"
     CDS             complement(join(448891..449474,449526..449676))
                     /locus_tag="C_lini_771_FUN_000123"
                     /codon_start=1
                     /product="hypothetical protein"
                     /protein_id="ncbi:C_lini_771_FUN_000123-T1"
                     /translation="MQDSELREISLALRTARINKEPIGPPTKRWTALDADTAFAVQKI
                     TVENAIIMQDAFGLDQPDYGFLLASTFIYEGTALDRKDFIKPYVELEPAFVLKGPLKG
                     PNVTVADVINAVDYAIPAIEIIDSRVQDWAIDLPDTLADNGSTGAVILGGTPRRLTDL
                     TLGNTRGTLQFNNREVMSGNTRNVLGNPLSAVAWLVNKLSKYDVGFTAGQVILPGSCL
                     QAMPMVDAGRWSCTFEGWGTIEFDVV"
     gene            452632..454742
                     /locus_tag="C_lini_771_FUN_000124"
     mRNA            join(452632..453146,453203..453311,453566..453955,
                     454344..454742)
                     /locus_tag="C_lini_771_FUN_000124"
                     /product="hypothetical protein"
     CDS             join(452632..453146,453203..453311,453566..453955,
                     454344..454742)
                     /locus_tag="C_lini_771_FUN_000124"
                     /codon_start=1
                     /product="hypothetical protein"
                     /protein_id="ncbi:C_lini_771_FUN_000124-T1"
                     /db_xref="PFAM:PF00324"
                     /translation="MTVSNMSSLSIASEPKLSVTMFQAGSNQKTDVTSGEVIDNSEHL
                     QRHLTPRQVQFVAIGGSIDTALFVSIGYGLMRGAGSLLVAVVLHALVIAQVNNSLAEM
                     TVFMPVSAAFIHHAGAWVDSAWGFMIGWNFVLFEALLIPFEITALDMVLTFWRNNIPS
                     AAVITVCIILYALCNALMVKYCGETEFWLAGGKLLLIAILFCFTFITMAPFVEYIDKG
                     DLGRFHGFLAALWQAAFTIVGPEYLATVAGEAQNPRKTMKAAFKSVYWRFAIFFIGGA
                     LCVGIVLPADDPTLLSVLSAGDTGTGAASPFVIAMKNMGIGGLPHLVNALLLTSIYSA
                     GNAYNFSRADLPYRGYLQPYGTWIALAWLVAVEIFYGYAIFLPGRWDTGTFFSNYTMA
                     IIAVCLFCGWKAFRRTRFVKPEDADLVGIRPALEEHEAAMAMPMAINEDDNEAGLRRR
                     LAQVVRNNLNVGRSLRSSPV"
     gene            455632..456124
                     /locus_tag="C_lini_771_FUN_000125"
     mRNA            join(455632..455883,456119..456124)
                     /locus_tag="C_lini_771_FUN_000125"
                     /product="hypothetical protein"
     CDS             join(455632..455883,456119..456124)
                     /locus_tag="C_lini_771_FUN_000125"
                     /codon_start=1
                     /product="hypothetical protein"
                     /protein_id="ncbi:C_lini_771_FUN_000125-T1"
                     /translation="MEANVFDGDDTPTLSQIPLKTWTGSTRKHHLTYRAWRNTGHDNL
                     FDAYLEIQVTGKASLFVNFGAKAKKGNGDPGLSRIDNGLAS"
     gene            458025..459158
                     /locus_tag="C_lini_771_FUN_000126"
     mRNA            458025..459158
                     /locus_tag="C_lini_771_FUN_000126"
                     /product="hypothetical protein"
     CDS             458025..459158
                     /locus_tag="C_lini_771_FUN_000126"
                     /codon_start=1
                     /product="hypothetical protein"
                     /protein_id="ncbi:C_lini_771_FUN_000126-T1"
                     /db_xref="PFAM:PF01476"
                     /db_xref="PFAM:PF05433"
                     /db_xref="PFAM:PF08881"
                     /translation="MSHYNNNGGYQQGGYQQGGYQQGNGGYQQGGFQQGGYPQDRPHG
                     GGEANSYYSQGGHEQHGQGQQGYGQPPQHHQQSFSPPPYQNQNQNYDSHNQGYRNDGP
                     PGSAGPGGEDGERGLTGALAGGAAGAFGGHKVGGNFGHSKTSTFIGAVAGAFAGHKLQ
                     DGVSDWKDKRDEKKNEEKNDHDRPHDRPQEQHHGGHHSSHHGDDKPRSGNYAGNFTSS
                     SRDIRLDAHGEYNLHASCKRRDGEWQSSTISLNRILENDQGSFRWSSGNSNGGGDSSV
                     TVQQGDTLRNIAARFNVGFEEIARHNNIPNPDQIWPGQVLQIPGRGGHSSGGNFGASA
                     RDVRLVQGGQVLEAELSRNGQWVRSSVNLDERIGNNNGTLHLV"
     gene            complement(459358..460903)
                     /locus_tag="C_lini_771_FUN_000127"
     mRNA            complement(join(459358..459469,459528..460903))
                     /locus_tag="C_lini_771_FUN_000127"
                     /product="hypothetical protein"
     CDS             complement(join(459358..459469,459528..460903))
                     /locus_tag="C_lini_771_FUN_000127"
                     /codon_start=1
                     /product="hypothetical protein"
                     /protein_id="ncbi:C_lini_771_FUN_000127-T1"
                     /db_xref="PFAM:PF00171"
                     /translation="MPLSSFATSLKDPSLFVEKSYIDGKWVASTSSKTFQVTNPASED
                     LIGTCPESTITDLNSAIESAAKAFPTWKATSGRQRGRIIKCIFDLLVENREDLGKIIT
                     AENGKAKGDAEGEALFAASFFEWFGEEASRIYGDIVPHSNPTYRTRIIKEPVGVCGLI
                     VPWNFPLAMGARKVAAALAAGCTVVMKTDGLTPFSSNALAVLCERAGVPPGVFNVVTA
                     LESTPQLGLALCESDTVKKISFTGSTRVGKLLMQQSSSTLKKLSLELGGNAPFIVFDD
                     ADLETAISSVLVSKFKVTGQTCVCANRIFVQEGIYDRFSEKLVEEVKKFRVGNGTDAA
                     VTHGPLTNGVGKVEEHIKDAVGKNAKVLLGGNRLPSIGKNFHELTVLGEVDDSMKVTQ
                     EETFGPLAALARFDTEKEVIERANKSEVGLASYIITNDLARSHRVSEQLEFGMVAINT
                     GVISDASAPFGGVKHSGFGREGSKYGLDDYLTIKTIITGGISANL"
     gene            461630..462771
                     /locus_tag="C_lini_771_FUN_000128"
     mRNA            join(461630..461905,462063..462338,462394..462771)
                     /locus_tag="C_lini_771_FUN_000128"
                     /product="hypothetical protein"
     CDS             join(461630..461905,462063..462338,462394..462771)
                     /locus_tag="C_lini_771_FUN_000128"
                     /codon_start=1
                     /product="hypothetical protein"
                     /protein_id="ncbi:C_lini_771_FUN_000128-T1"
                     /translation="MAQVSSATLSPLANLTFKPIINDDLRPAPTARPESFNPDKHLAF
                     VDDPKRLTLQDLSLPEDVGISPVACSEPFPLFTQEAIQIMRQEIFTTETLAVISKIAG
                     VDLIPNIQYEVGNINISIQNAVGDQKEVQAKMNNSNSVTKWHYDAFPFVCVVMMSDAT
                     NMVGGETALKTGTGEILKVRGPQMGSAVVLQGRYVEHQALAALGGTERITMITSFRPR
                     DPCMKDDSVLTSIRPISEHSELYYQWVKYRVEVVQERLKVMLKGLEETHDAGGRTDIP
                     GVKKFLAQQEEYIDITNREIVEDREPLRAWEGN"
     gene            464302..464679
                     /locus_tag="C_lini_771_FUN_000129"
     mRNA            464302..464679
                     /locus_tag="C_lini_771_FUN_000129"
                     /product="hypothetical protein"
     CDS             464302..464679
                     /locus_tag="C_lini_771_FUN_000129"
                     /codon_start=1
                     /product="hypothetical protein"
                     /protein_id="ncbi:C_lini_771_FUN_000129-T1"
                     /translation="MQTLALLFPQSKYGDYSRSKGSRRAWLQAVLSRYPDVKIDFRLG
                     SCGALKAEARRIEKFKFWRNRLIVLKQAYDEVTPRCLSQLWYDRRNGVMWCTVWVGLV
                     VFVLAVAVGVVQCVLGGLQLLNK"
     gene            467297..469421
                     /locus_tag="C_lini_771_FUN_000130"
     mRNA            join(467297..467723,467810..468004,468089..468420,
                     468514..468641,468708..469009,469063..469164,
                     469222..469421)
                     /locus_tag="C_lini_771_FUN_000130"
                     /product="hypothetical protein"
     CDS             join(467297..467723,467810..468004,468089..468420,
                     468514..468641,468708..469009,469063..469164,
                     469222..469421)
                     /locus_tag="C_lini_771_FUN_000130"
                     /codon_start=1
                     /product="hypothetical protein"
                     /protein_id="ncbi:C_lini_771_FUN_000130-T1"
                     /db_xref="PFAM:PF00067"
                     /translation="MRDLLVTTMASLGAETSVSCTLAAAAGLLSHWLYFIRGPRSMEA
                     LKIAIFYILALALLLLKTTTSLGLYRGVILYAELSGSYFLALFASVGAYRLIFHPLRR
                     FPGPLLTRASKAYLIWQNRNWRLHQWYLEMHAEYGDFVRVGPNDISIVNLDAFSKIHG
                     PQAKSTKHNTGFYDELVTNGELNLDSLWHNEEHRDRRKVWDQALGSKALEKYEEETRA
                     VLRTFLSRLDDLQGTPVNTTLYAKLIPFDNMGRVGYGRDFGTIRDGREDRMLDLIEFT
                     FKMAARLGQTPWPLVVLARLPRTGMAKEFEDLGNRLVDERIAVDSDERHDMLKYFLGD
                     HRSEKPKSFRSINVLYSDSKAILIGATDTISCALGHAFFYLARDADLRRRLYDEIAAA
                     HGATLPGEFAVVDLNGLGLLEAVINETLRIQTPAAINGPRIAPPEGVVVDGTHIPGGV
                     TLFTPLHCYHRSPKYWKYPDEFIPERWTTRPDLILDRRAFMPFHYGRFDCVGRRLALN
                     VLRLTIAYTLWHYDFRFAPGEDGKRFEEEAKFQLIVKPANLHCVFTKRSETEV"
     gene            complement(470065..471276)
                     /locus_tag="C_lini_771_FUN_000131"
     mRNA            complement(470065..471276)
                     /locus_tag="C_lini_771_FUN_000131"
                     /product="hypothetical protein"
     CDS             complement(470065..471276)
                     /locus_tag="C_lini_771_FUN_000131"
                     /codon_start=1
                     /product="hypothetical protein"
                     /protein_id="ncbi:C_lini_771_FUN_000131-T1"
                     /translation="MPKTKAIPDPLAEDRQRTRNAPKPPRTHEFVNGPMVSTPAPETA
                     GDGDNMTVINSDGTTTTYTASGRLLDGEQQRPSEATKAATDSDRATAKESFNVRSKKT
                     ERMKRKLEKKKAKSASHQSTNLLDLPNELLFNIFIQMRPSEVLGILHICSAFHDLVQH
                     NEALLSRHIVSARYPVLAKCFRLPVSLDDIDPKLHVVLQYETRIQMLGIHRRYQHIPQ
                     PDPFAACTCLTCVLRWQALFTIIDFNYWQENLASGKPIPVIPRDQIPEWNTTLKERTA
                     RTVLRALKSPLIHARILEMHLMNTCAAIKRQTENRGNRRRHFTMTQADEDSGTDSFLE
                     QEGPSTADMPFQRDGYDLLEVYLPTRTWLKNETRWAYMPADIHDRDLAWAATRWNPVF
                     AAEPIPKDSEV"
     gene            complement(472217..474115)
                     /locus_tag="C_lini_771_FUN_000132"
     mRNA            complement(472217..474115)
                     /locus_tag="C_lini_771_FUN_000132"
                     /product="hypothetical protein"
     CDS             complement(472217..474115)
                     /locus_tag="C_lini_771_FUN_000132"
                     /codon_start=1
                     /product="hypothetical protein"
                     /protein_id="ncbi:C_lini_771_FUN_000132-T1"
                     /translation="MSGTRFTPGHPQGSAFFEQPDSLVGDINHSHAPNTSVSVNANIS
                     SLDNGTCPGSFSLPRFTLAPGVTQTNALMVSHKRSTSSGHIMDQNTQIIDYNNTPGAH
                     LPLSAQEPLDMPVRQFSQLAVCSGGVPVAGGVGEFPRAPNVQPSNASWMQDVSVTDED
                     NEDSPDSDNGTTQPSPPANPSAGLPGSLTTPNDSPGPFGVSTRFSAHHTSNHHIENRI
                     HHDHRFSSGDSLNLTVQPHTGRIPPRRLRDRAHDGQVQQAIREPVAPGPSTSGVPPNN
                     FRRPNAISSLAHFPLATLSSSSNGSANGRPGITSFPLPPFNNGPNGAEPAHQAAGQRP
                     QLVSVQGTTNMPPGRNQVNGSLPRNGAGGQASAASYGSGLSAGNTVNLAAIADAGEGA
                     AQFAPTGIFRPMNAVTRPFYHPDFDSQRELKRRLGISPNYAGDASIARNQSAAIPDSE
                     NVAFWITNLPPRVTHNQLLGQIRGMGRIWACVISPPAGDHATSAAKVVFFELAAAQKF
                     LAHCSDPQRRLIVGGYVARVCLNRTKKAEENVEGNHSRVVIIQGNPSFVNPVTLLRHF
                     SKNFEYDIDEIITHVLNSQMGHVEIRFGSWRSQAETSRQCIKAMYPPGGDLSPVWSLR
                     YGTDPCSI"
     gene            477295..477919
                     /locus_tag="C_lini_771_FUN_000133"
     mRNA            join(477295..477484,477621..477637,477757..477858,
                     477908..477919)
                     /locus_tag="C_lini_771_FUN_000133"
                     /product="hypothetical protein"
     CDS             join(477295..477484,477621..477637,477757..477858,
                     477908..477919)
                     /locus_tag="C_lini_771_FUN_000133"
                     /codon_start=1
                     /product="hypothetical protein"
                     /protein_id="ncbi:C_lini_771_FUN_000133-T1"
                     /translation="MAARRKLAEKIAPIVKERLLQDRALEQRPHDMIGYQLQHSAGWR
                     ATDVDFQVGQIFDNVFAGDNQIVNALMRDEICNTLGQSKVINLESLSRMPKVDSFMKE
                     VAWL"
     gene            482706..491137
                     /locus_tag="C_lini_771_FUN_000134"
     mRNA            join(482706..483026,483086..483464,483599..487578,
                     487673..489740,489849..491137)
                     /locus_tag="C_lini_771_FUN_000134"
                     /product="hypothetical protein"
     CDS             join(482706..483026,483086..483464,483599..487578,
                     487673..489740,489849..491137)
                     /locus_tag="C_lini_771_FUN_000134"
                     /codon_start=1
                     /product="hypothetical protein"
                     /protein_id="ncbi:C_lini_771_FUN_000134-T1"
                     /db_xref="PFAM:PF00106"
                     /db_xref="PFAM:PF00109"
                     /db_xref="PFAM:PF00550"
                     /db_xref="PFAM:PF00698"
                     /db_xref="PFAM:PF02801"
                     /db_xref="PFAM:PF08241"
                     /db_xref="PFAM:PF08242"
                     /db_xref="PFAM:PF08659"
                     /db_xref="PFAM:PF13489"
                     /db_xref="PFAM:PF13649"
                     /db_xref="PFAM:PF13847"
                     /db_xref="PFAM:PF14765"
                     /db_xref="PFAM:PF16197"
                     /translation="MNTEPSLGHRASCQQQEKIAIVGIGCRFPGKASSPSALWDLLSN
                     PVDLSAPIPPWRFNKGGFYHRDASHHGTTNSMGSYLLEDDDVKKFDAQFFNIAPQEAE
                     SMDPQHRLLLEVVYESLEDAGISLETTSGTRTSAYVGLMSADWQDLQLRDIDDAPRYL
                     VTGGARSIASNRLSYFFNWHGPSETIDTACSSSLVAIHHAVQSLRSGEASMAVAAGSN
                     LLLAPDMYVMTSNLNNGYARGEGVACVILKTLSSALAAGDHIYALIRETGVNQDGRTS
                     GITMPSSAAQSRLIRDTYARAGLDLTRKEDRCQFFEAHGTGTPAGDPLEAQAIWDAFF
                     PEREKASDDAIAVPDEFYAGSVKTVMGHLEGCAGLAGLLKATLSIQRGLIPPNLHLGT
                     PNPKIAPLLGPGRISVPTELIPWPQRESGGDFTKQAPRRASVNSFGFGGTNAHVILES
                     LDDSEVQQQSCSDVVDGVNEGSKPTAPVIIVLSAASEPALADLTSRYADYIEKHPEVD
                     LKRLGLTTQRRRTRLAHGTSFTGRTRAALVRQMRTSFQAFLDGGKIGVMSSPNRPLSK
                     PVEILGVFTGQGAQWTGMGVKLLDSCPTFARTIAGLDDALAKTMAEEESRDGTTKPWS
                     LITELRAPAATSRVGVAEFAQPLSTAVQVALVDVLRAAGVNFSAVVGHSSGELAAAYA
                     TGLISAADCIRMAYYRGRFCMLGRSPNFDTATNDYKKGGMVAVGLSMDEAQALLAEDD
                     LNLGGHVIVACNNSPKSVTLSGDLDKLRELNAVLRERNIPSQMLRVDQAYHSPHMACA
                     GVAYQEALARCRLEAPPRHPSSKACTWVSSVYPDWDPITTQDPDAVPESVKNAQYWVE
                     NMMSPVRFREALEKAAPLGETSLILEVGPHPALRRQVADTWAAAGKSCPYRGTLARGA
                     DDSESLAGLLGFLWQHGVPVDLSILDSAHSSQQLSNATVKGSLACTPLSGLPTMPWQH
                     NRVYWRESAKLAQFIHREEANCLLGHCVKGESSYGGIQPIETESSVAAGGGFKLLRGW
                     SWRQILRLSELPWLNGHSVQGQIVFPAAGYCVMAMDAAKQLTKGLRGLPETGLDTDLE
                     LEVVELRDIEFGRAVVFPDKGNEGVNISLHLHDIQFKNQHKDTGTGSVATELCAAFYI
                     EAQPTAVGEPGRSNVPHVACFGRIVGMLGSSSRSSALSDAMPPYIKDPVYLQSLSAST
                     VYEAYAQVGLEYSKPFRVDTMERCLGRARSTVKHVNVLPDGPESEDRPSEAENLCFPV
                     ALLDNAFQTSLAGFSAPGDGRLLAPYLPRIIRRLRVDLATYETMIHAETCILLDATLQ
                     GRAESREGGEPSEGGGTAAWVANVEGVIMESQGDLAETHRMILQVEDLKCVNLLPTHG
                     PYQEGIFSEEIWSPDTEDALHEFSLEADGPGEKDALEVVEQLTHYYMCHVYESFSAEE
                     AHDEAKTPWFIRRFWEWLHHRLAQDGRSAYRNPWRNDDGRVKRLMRRAESAKHRVEVE
                     ILHAVAHNILRVMRQQEGPTILEVLLQNDMLARLYTEPVMYARANRYLGRVAGAISHR
                     YPRCKILEIGAGTGGATGAMFNGLDGAYSSYTFTDISSSFFAKAQDKFKDEIDRMVFK
                     TLDVEKDPAEQEFSPATYDVVVASNVLHATKDIENSLTNVRKLLKPGGFLLLLEITDV
                     DKVLVPFLMGAVPGWWLFEDKWRAGTYSPLLPASKWDQVLRQVGFDTGTEFVFNDMEN
                     EHLSSVMVARATDQEWNAFQSGSTTSKTAFKTDNLMIIAGPNPSGGKPSSSGRLATGV
                     VSALSQFSSTKDHHNPLQIATFDGLEAAAASPLLGNSLILVVSDFDKPVLDDIKPAEW
                     EALKNVFIRAGHEIIWVTRKRIRGDDPKQNMIVGLGRCARFENPALKLQFVDLDDENC
                     VDAMRILALMTCQARFSTPLARDADSGDTAWLHSMEPEVAIEKGRLMVPRLVRLRDAD
                     KRYLARRAGLVPDDEDPVAESDADEDQERHCGGASRHRTPSRSKESLGGMPHPDLPQL
                     SPPLSVDEGCFPDSSPDQEFRLSHPHGLRLNGPHEAPLFISLSSHGESGKAVVISTPC
                     PDDPAIASTQAGVFPVCAPEELLASADAEEAFFSAVVHSVAATMVFQATDSCGEASAA
                     IVVIEPNATFEHLLTQLAERHETHLYVVTSRKPPQGRYNSNTNVSSGSVAVSYLHPRL
                     SAHKAKTLLSKDRAGVIVDCNSFASPGLTADVPYNAINFKFPKHWKRFSEEQPLGWVN
                     KNMVSTSEALLKANEVAMLDWRTEARTTTPTQNHGQTQTRLLPNPRTLFCPDKTYLFA
                     GITSDLGLSIAKWMAENGARSFALTSRSPKIPPVWLQEMSKLGAQAVRVFSMDVTDPD
                     SVTRTCDTISNSMAPVGGVVFGAMVLKDTLLENMPLETLQATMAPKVKGAHLVEDYYR
                     DTELDFFIFMSSMSAIVGIRGQSNYCAGNMYGRALVANRRARGLAASTIDLSTVFGVG
                     HFANAGASNLQTVHANLEGFNTLAIGEAELIDSFHEAIMRGPPEASATGEVIIGLGSE
                     TAMSPDQPVPAAWHDNPRFANFTARADKRHGPRGGAGPGVGSRSAGTGRNVREELARS
                     TTEEARLTTLSTCFVARIQEIMQLSASTLRMDVPLTDLGIDSLVAVDLRGWFFKELEV
                     SVPVLSILNGESVKDVCRTILSQV"
     gene            complement(491493..492594)
                     /locus_tag="C_lini_771_FUN_000135"
     mRNA            complement(join(491493..492386,492496..492594))
                     /locus_tag="C_lini_771_FUN_000135"
                     /product="hypothetical protein"
     CDS             complement(join(491493..492386,492496..492594))
                     /locus_tag="C_lini_771_FUN_000135"
                     /codon_start=1
                     /product="hypothetical protein"
                     /protein_id="ncbi:C_lini_771_FUN_000135-T1"
                     /db_xref="PFAM:PF00067"
                     /translation="MMKWYQLATFDVVGDLTYGENIGCLEDDAHELHKWIDNLYYIVK
                     AMFLLGFMRDFLRLDQLLLVVMTSDKLPLKKNKHRTLLINKLNRRLGCTEPRSDFMEY
                     VIRNLDTPTGISYDEMMMTSSNILMAGAETTAMTLSGATYLLCQHPEALATLTAEIRG
                     AFASGDEIHMTTTTDLHLPYLSGVVEETLRLFPPVPTTLPRVTPPEGHFIAGRFVPGN
                     SQVFVNQLAAYRWPAHFAESSSFRPERWLKSEVGTVYDADTKSVLKPFSTGPRNCIGK
                     HLAYGEVRTILAKILWEFDLQLAPESDGWMESLKIYGVWEKRPLMVRFHPAIRG"
     gene            493793..494878
                     /locus_tag="C_lini_771_FUN_000136"
     mRNA            493793..494878
                     /locus_tag="C_lini_771_FUN_000136"
                     /product="hypothetical protein"
     CDS             493793..494878
                     /locus_tag="C_lini_771_FUN_000136"
                     /codon_start=1
                     /product="hypothetical protein"
                     /protein_id="ncbi:C_lini_771_FUN_000136-T1"
                     /db_xref="PFAM:PF13460"
                     /translation="MPAQAIPVNILLIGASGYIGGSVLAHLCSRPNNAALHISSLVRS
                     LADSEAIKSSYPQVETVLGDLGDKRLLYDAAAGSDVVIYAARNTQEGVEPLMSGLAGE
                     ARNGIESSEEHDSRDRPALFIMLSAIISLADPKNLRLGEPPVDSSKAMSDVEDRDAIM
                     NLPEYHWHVAQERTFIRLAAEKGRGIITPVVMSLPFTVGNGTGPVRTRGFVHEYTKAL
                     LHRPGKKPFVLGQGRNAWSWSSPSDLAAAVVFVMDWWKGNPNDTDLQGYIYVESGQLE
                     MRKLARYVGQVSGSVSAGQEEEPSAPSDGCESLQYPQFAELMPELPGLWGVSAVCRAD
                     KLRSKGWKPMATSWEPLVDEVVRSSCV"
     gene            complement(495411..496430)
                     /locus_tag="C_lini_771_FUN_000137"
     mRNA            complement(495411..496430)
                     /locus_tag="C_lini_771_FUN_000137"
                     /product="hypothetical protein"
     CDS             complement(495411..496430)
                     /locus_tag="C_lini_771_FUN_000137"
                     /codon_start=1
                     /product="hypothetical protein"
                     /protein_id="ncbi:C_lini_771_FUN_000137-T1"
                     /db_xref="PFAM:PF08659"
                     /translation="MLCELGARKLVLLSRSGYPTKPDTISVLEGLKARGCRVEVAQCD
                     IASKDDVEMLAQRLKERPDFCLRGVIQSAMVLADSTFSNMTMDQWQAATKPKIQGSWN
                     LHHLTVQLSNHKAENSKEGDQGLDFFILMSSVSGVIGNSAQANYCAGNAFEDALAHYR
                     RANGYPATSLNIGLVSDSSHFGRGTMSSYGNVDEYLAMFGHLAPVTVTTEEMFASVKM
                     VLTMSRSRSNSGQSTSCDIPTQLIVGISDRIPRHEDLLNRWPMDRKFDHRTASSVAHS
                     PGQGVGKQSNGKLGIQEMMASAKDIGQARRYVEELLRKKVAQATGIEVDSVDVERSLV
                     TYGSE"
     gene            complement(497885..502958)
                     /locus_tag="C_lini_771_FUN_000138"
     mRNA            complement(join(497885..497917,497985..498277,
                     498541..498587,498646..498707,498954..500809,
                     501942..501953,502148..502315,502626..502838,
                     502904..502958))
                     /locus_tag="C_lini_771_FUN_000138"
                     /product="hypothetical protein"
     CDS             complement(join(497885..497917,497985..498277,
                     498541..498587,498646..498707,498954..500809,
                     501942..501953,502148..502315,502626..502838,
                     502904..502958))
                     /locus_tag="C_lini_771_FUN_000138"
                     /codon_start=1
                     /product="hypothetical protein"
                     /protein_id="ncbi:C_lini_771_FUN_000138-T1"
                     /db_xref="PFAM:PF14765"
                     /translation="MDPMQRLGLEIAYEAFENAGIPMQKLAKSTTAVYSGAMTNDYQM
                     LAEADPYRLGVNSAAGTGKSMLSNRISWFFDLHGPSLTVDTACSSTLADGDVIRAVIR
                     ATGVNSDGKTPGITVPSEDAQAELIRRVYEGADLDMARTAYFEGPDRNASRFLAENGL
                     DTEITIACVNSPSSVTMSGPSTAISLAEETLRKAKAFVRLLRTGGVAYHSPDMNVVGG
                     EFFRCLGPLQSSRGRCLQVPMYSSVTELRIEDARTLTPAYWHLNMTSPVRFAGALHNL
                     LTSRDLDTQGCPPDMQHCTVLEIGPAKTLAGPVVQIMTNIDGSQKSESVPYLSMLSAN
                     EDSRLSTLTAAGMLWSIGVHIDLNKVNDLGSFVHKRQLPELPILPPYAWNHDKSYWHD
                     AMTALAGLRGDKTPRIDLLGTPVLPRNPFEPAWHNVLRIEELPWLVDHVVDGAALFPA
                     AGYLAMAIEAILSLAHNKKQLFYGIELLDVTFENSLLVSKDTEDENQKGQAVALTLKP
                     DSHDDWVFEFAVYAVSTVPEQWQRLAKGTVVGLVDEKTKGDDPADFEQQERERQWHNE
                     KRPHLHNIKMAADKHVDIKSFYAHLASIGLEYGPTFQGLNAIRCKTDMGPQGHGKAFG
                     ECIVPDSRSTMPESYEHDYLIHPATLDSLFQLVFAALQSDSYGELTLASIPVSVRRVF
                     IASTVPRSSGARLFGVAASKRLADKTSDSGHADTSLSDLTFCDASFERPAVLVEEIVL
                     RQILSPTASSLSENEDVEDSSFHRTGEMEWEDDLRGGGRSPSQTPGSNKHGQLSKTGC
                     CQQLRKREDNRPLQSGIRNSLLGKLASLGIKSSYIPLDTLTSNDLQQKPVISLVEFGS
                     PFVYNWSKNDLEQFRMLICSASLLLWLTTADFQSPSSETTLRYAPTLQQSKTDLSK"
     gene            522781..523809
                     /locus_tag="C_lini_771_FUN_000139"
     mRNA            join(522781..523491,523567..523809)
                     /locus_tag="C_lini_771_FUN_000139"
                     /product="hypothetical protein"
     CDS             join(522781..523491,523567..523809)
                     /locus_tag="C_lini_771_FUN_000139"
                     /codon_start=1
                     /product="hypothetical protein"
                     /protein_id="ncbi:C_lini_771_FUN_000139-T1"
                     /translation="MTADGFIVFLPARHIQELCMHPRTEVSFGHMVLQYFSSWATGFG
                     INNNTFLKGTKLGLVSNGARFIEPMIDETKAACSRLFDGGGRGYTHEKGWTSVNVSYA
                     AGQLTAQVMARAFVGKSLSRNQDWVDGQVSYLAYVWAAARGIQKWPLWVQPLVYRFIK
                     GYRDLRHEERRLADLLKSEYGASRLGMNRSEASMNRELTMIDYFLTVTDADKHGDIMF
                     HMTLQYQLLFTAMHPTSETFWQVLYDIALYPEYQEILRHELDGIDRTDPRSWLSQVPK
                     MDSFMKESQRLHAASLGKIEESMEREILRLFLTIFHLSHFD"
     gene            524872..526685
                     /locus_tag="C_lini_771_FUN_000140"
     mRNA            join(524872..524992,525103..526685)
                     /locus_tag="C_lini_771_FUN_000140"
                     /product="hypothetical protein"
     CDS             join(524872..524992,525103..526685)
                     /locus_tag="C_lini_771_FUN_000140"
                     /codon_start=1
                     /product="hypothetical protein"
                     /protein_id="ncbi:C_lini_771_FUN_000140-T1"
                     /db_xref="PFAM:PF07690"
                     /translation="MHEVDNSKEGKPVQKTVAIGVLTFGLCLVAFAAAVDNTILGTAI
                     PRITADFNSLQDAGLYRSASLVASTALQLPYGKAYAQFNVKWIYLGSLVIFEAGSVLC
                     AAAPSSGALVAGRVVSGAGAAALYSGAINMLAMAAGPQRAPALFGIVSSMVGLASLVG
                     PPLGGAFTDAPRLTWRWCFWINLPIGGAAAVCILAMFRAPRPSSPPESDTEMHGVRHA
                     RDAAQVGVETDPASAAPPQVDGQNSRTTSTVIPFMERPFVKKVQRMDPLGTALLIPAL
                     VSLLLALQWGGTEYPWSDGRVWGCLVCSGILAALFVASLWVNGDDAVIPPRLLRDRSV
                     LGGVLLVFGLSAALFTHVFFLPFYFQVVQGMSATASGLRILAYLGAMALAGVVAGGAM
                     SSRGALSHHRPYAWAGTALFVVGASLLHMLSVDSGLGMVVGFQLLSGVALGVAWQVPY
                     VAVQRSKKLAMRSGDAAIANAMIAFSNSFGAALGISIAQNVFATTLARGLADLPGLDS
                     DQAHALAKAGQAARLRDSDFVPPELLAPVLQVFHHAITSTFTFAAVAGGVAFLCSFVF
                     P"
     gene            530634..532521
                     /locus_tag="C_lini_771_FUN_000141"
     mRNA            join(530634..530921,531034..532521)
                     /locus_tag="C_lini_771_FUN_000141"
                     /product="hypothetical protein"
     CDS             join(530634..530921,531034..532521)
                     /locus_tag="C_lini_771_FUN_000141"
                     /codon_start=1
                     /product="hypothetical protein"
                     /protein_id="ncbi:C_lini_771_FUN_000141-T1"
                     /db_xref="PFAM:PF07690"
                     /translation="MRRNSEYREAGPPLELCVPITEEKDIEIIITHNIGDETYPEKGT
                     QQMQAVMGTESFTSTLSDNESSSVSSDPEKPPMSKAQSIALVTTVSGASFMNAVVIIL
                     PTIGRDIGIPESRLQWIVSAYSLAFGCFLLLWGRIADNYDKRIIFIAGTAWLAATTLA
                     NPFVPNEIAFNLFRGLQGLGAAANVPTAIGILGTTFPPGKTKTYAFVAYGAGVPLGSV
                     FGTILSGFIAQYASWKWVFGVMALLAGLVAVAGCFFIPPVAATAAAAPNQAKAPGASK
                     FKSVDWVGGGLITVGLFALMLALTEGNVVGWRKPWIPALIVASLAVIAVFWFWQRHLE
                     FKTDRLPLMKTSIFHSGKFCAALAIMGLFFASFNNFLIFATYFYQDYQAKSILTTTLY
                     FLPTGIGGILVAWAAALLISRVPTYILLVCGNVSVSIACLLFATPIPTSTSYFAYGLP
                     AMLLSVIGADMAWPTLILFVSKALPQEDQALGGALVNSVGQVGRSIGLAISTAVQTAI
                     MAKARGVSVENAGPVEEWDQPSLDGLRAANWMNFALGITSLTIVVLFFRSSEIVGRAE
                     PAPRKKASDVEEGVVTRSEIIVDKD"
     gene            complement(533941..535306)
                     /locus_tag="C_lini_771_FUN_000142"
     mRNA            complement(join(533941..534713,534790..535306))
                     /locus_tag="C_lini_771_FUN_000142"
                     /product="hypothetical protein"
     CDS             complement(join(533941..534713,534790..535306))
                     /locus_tag="C_lini_771_FUN_000142"
                     /codon_start=1
                     /product="hypothetical protein"
                     /protein_id="ncbi:C_lini_771_FUN_000142-T1"
                     /db_xref="PFAM:PF00069"
                     /translation="MSASHIEYGYVEDVEALSDYRPGGYHPIQIGGVLHQRYRIVHKL
                     GHGTFSTAWLALDSETSTYVAIKVGTADADSREVDILSQLTTGVVASSDGFSHAAGKA
                     AMIPLVLDRFTLEGPNGTHPCFVTLPARCSLMDAKEASDPRLFQLDVARSLAAQLAIA
                     VSIVHSHGYAHGDLHLGNLLLQLPLSLNNLSVDQLYAEFGAPEPEAVVRLDGKPTSSA
                     AGVPPYAIPPVWLGKASDEIALNEAKLLLVDFGVAFRPSEKSRFESYTPLVIRPPEAF
                     FEPKTPLSLASDIWSLGCIVFELLAHRSLIDGILAPQDEITAQQVHLQGPLPSEWWDS
                     WEERSKWFDEAGRPLSNERDIWTWDRRFEQWVQEPRQSCGMDVIDDDEKAALFEMLRR
                     MLAWRPSERPTAAEVLDMAWMRTWALPAYEKCQKTWA"
     gene            541380..543358
                     /locus_tag="C_lini_771_FUN_000143"
     mRNA            join(541380..541582,541677..542111,542260..543021,
                     543136..543358)
                     /locus_tag="C_lini_771_FUN_000143"
                     /product="hypothetical protein"
     CDS             join(541380..541582,541677..542111,542260..543021,
                     543136..543358)
                     /locus_tag="C_lini_771_FUN_000143"
                     /codon_start=1
                     /product="hypothetical protein"
                     /protein_id="ncbi:C_lini_771_FUN_000143-T1"
                     /translation="MIAPGLEGGLVPFTALGAIPLFLFLAYLVANPVAMDPNEPPLAR
                     PTIPFIGHIIGLFQHSWKYLDIVHAKHLGPILTLPMLNGKAYIITDPDLAQSAIRNRA
                     LSFEPHLRDFVQGITGPGVDAATMATWDDPAFFGPWVKIIYGAMAGRPLLALNVSAVG
                     RVAATLNAVGGGATDVEDLYRWTREVFTLASTDSLYGRENPLRADRRLVDAYWDYEAD
                     VSKLMLKLFPSLLAPRGHRGRDLLERAFEPFFAANHHQGPDVSSLVRDRRALSARFGM
                     LPRAAASIELIFLHGAISNTFPAFYWLFAHVFSRPELLARLREEAQAVIVEGGEEKKE
                     EGEEKDTGSSSSSRGDEKKRVVTLRVDRIEERCPLLMSCFRETHRLRAAGVLVRKVMS
                     DTTISDDGGTAYVLRKDAQVQALQTVMQTSPHIWGDDAAEFVGDRFLKGAEAKGETVA
                     GFAPRGFLAFGGGKHICPGRFFASGELLGSMALLVSGFDFTDADGDVLAVPEAGPVPL
                     TASFGKPVPGRDLRGQIRRRPGWEDVHWEVAA"
     gene            complement(543495..543941)
                     /locus_tag="C_lini_771_FUN_000144"
     mRNA            complement(543495..543941)
                     /locus_tag="C_lini_771_FUN_000144"
                     /product="hypothetical protein"
     CDS             complement(543495..543941)
                     /locus_tag="C_lini_771_FUN_000144"
                     /codon_start=1
                     /product="hypothetical protein"
                     /protein_id="ncbi:C_lini_771_FUN_000144-T1"
                     /translation="MACFFITFSGWWAWNGFLSSIYARAPSPYAVRDGFSKTFGADWV
                     WWLTLIVMTTVFILMETVFRTLQRSLILAGLWRWPWIRKEDDVCADEWRLELWQELEK
                     DPAVRKKLRRMARDEEEEEDDDEDEDEMVEVGGDEARGDVRSERAV"
     gene            complement(544039..547835)
                     /locus_tag="C_lini_771_FUN_000145"
     mRNA            complement(join(544039..547386,547482..547835))
                     /locus_tag="C_lini_771_FUN_000145"
                     /product="hypothetical protein"
     CDS             complement(join(544039..547386,547482..547835))
                     /locus_tag="C_lini_771_FUN_000145"
                     /codon_start=1
                     /product="hypothetical protein"
                     /protein_id="ncbi:C_lini_771_FUN_000145-T1"
                     /db_xref="PFAM:PF00122"
                     /db_xref="PFAM:PF13246"
                     /db_xref="PFAM:PF16209"
                     /db_xref="PFAM:PF16212"
                     /translation="MDEKTTPDAPPPGEAPPGIDEKSGASTRHDALTWCKSVFYEVVL
                     GRKTLPPSKYGRRIPPRLDQDAPLADERRGGHPYVSNTIRTSRYTVYDFIPKQLFFQF
                     SRIGNFYFLCVGVPQTILPLLFFVLVTIAKEGYDDFKRHRLDKVENAETARVLKHARH
                     RVTSGDGWQSKLGGFLKKRNPSALETCSTDAPWTTTRWCDIEVGDLIKLSRDDPLPAD
                     VVLLHADGENSLAYIETMALDGETNLKSKQVSAALKGHDTLEKIMACGAEFVVEDPNP
                     DLYKFDGKITVDGKSLPLTSAEVIYRGSILRNTASAIGIVINTGEECKIRMNANQHPK
                     AKKPALETVANKIVATLAIYVIILSVGCSMGYIMWQRSQERRTWYLQGAQVKLHEIII
                     GFIIQFNNVIPLALYVSLEIVKVGQLLMLNSDIEMYHAETDTPARCNTNTILENLGQV
                     GYIFTDKTGTLTENVMKFRKLSIAGTAWLHQPDVDLEAEGAEDSSVDTLSEDKGGGPR
                     ISTQYIRAADALVDDYVQSPTSLGRPSMAHSRAPSARRSSSQWRSTGRPDHVQPDVTT
                     KELLEFLALRPHSLFARRAKDYILAMALCHTCLPEIRDGEVEYQSSSPDELAIVRAAQ
                     ELGYTVVSRTSSNITLRHASDAGGNGKDMTFDILDVIEFSSHRKRMSIVVRYPDGRIC
                     IICKGADSVILPRLKMANLALQKAQDVRRSADLEHELLRKSEQQEPRISTGGRASLSL
                     RRSIGITRHAPGPSTRPQAADRSQSFEASSKMGKSGDLLRPSINIRTASFESSPASPT
                     TLAHHTPEKFAFLDDPAIADDSAIFTRCFKHLDDFATEGLRTLLFAQKFIPEQDYRAW
                     KKSFDEAATSLTDRQEKIEAAAETMEQSLTLVGASAIEDKLQQGVPETIDKLRRANIK
                     IWMLTGDKRETAINIAHSARICQPVSDLFTLDVTKGDLHGQLVALSEDLHSGSVHSVV
                     VVDGQSLASIERSPDLTAQFYAVVPFVDSVICCRASPAQKALMVKTVRSQLRKSGSRM
                     GHGLTLAIGDGANDLAMISASHVGVGISGKEGLQAARVADYAIAQFRFLQRLLLVHGR
                     WNYVRTAKFILCTFWKEMFFYLPTAMYQRYNGYTGTSLYEMASLTVFNTLFTSLCVIC
                     MGIWEQDLSADTLLAVPELYVYGQRNMGLNLVKYAAWMFSAACQGVLAYWGVWAGYVW
                     FAHSSDQGLFAVGDLAFTLGVVWINYKCL"
     gene            complement(549948..550667)
                     /locus_tag="C_lini_771_FUN_000146"
     mRNA            complement(549948..550667)
                     /locus_tag="C_lini_771_FUN_000146"
                     /product="hypothetical protein"
     CDS             complement(549948..550667)
                     /locus_tag="C_lini_771_FUN_000146"
                     /note="CAZy:CE5"
                     /codon_start=1
                     /product="hypothetical protein"
                     /protein_id="ncbi:C_lini_771_FUN_000146-T1"
                     /db_xref="PFAM:PF01083"
                     /translation="MKFLNVLALASVAAAFPTLSDTSINDVDVRELEARELEARQRSG
                     RVGSTAKEFTEGGCKDVIMFFARGSTEVGNMGTVCGPPTANGVKANFQSVAVEGVDYA
                     AGLATNTLPGGADPRGIAEMKRLIAQANADCPNSMLVVGGYSQGAALTHRAVEDLPQA
                     QKDQIVAAFTFGDTQNLQDGGRIPNFPPEDTKIICAAGDAVCRGTLTILPAHLSYGRN
                     ADEMADFISQKLTAAGAQRRK"
     gene            553554..556156
                     /locus_tag="C_lini_771_FUN_000147"
     mRNA            join(553554..555051,555108..555185,555251..555423,
                     555479..556156)
                     /locus_tag="C_lini_771_FUN_000147"
                     /product="hypothetical protein"
     CDS             join(553554..555051,555108..555185,555251..555423,
                     555479..556156)
                     /locus_tag="C_lini_771_FUN_000147"
                     /note="BUSCO:EOG0926499W"
                     /codon_start=1
                     /product="hypothetical protein"
                     /protein_id="ncbi:C_lini_771_FUN_000147-T1"
                     /db_xref="PFAM:PF02204"
                     /db_xref="PFAM:PF02845"
                     /db_xref="PFAM:PF18151"
                     /translation="MSSTDPTGHSPSLPGDSQHASAAAAVTSAESAGSKAETEPPELD
                     HAHTETKPVLSAKAAGKQQATDDLIDFGDDDLGPMNETKPVANPETESKSSQPGPESN
                     QAVSAPASEVASEPLTSSMATLKPTSPLPAETATQYLTIEATSYVDPTPPTPRTSQPP
                     SRTPSNATKRRPSSDASPTRSDASYDERRYASEDEQENGSRSEIQSIMEQFTGDGGGP
                     GADEVMSPRLEIASPMLGSPGIQHPPRKSSLEPLVPSLSHQVQELQGLRIHSASPTSI
                     LSHQRVPDDQGPPVPPKDGPPATPSRSRDDRQMSIDSQMSPSMPIHRPPPPEPEPEPA
                     LPFDFHRFLEQLRNKKADPVARYLKSFLSEFGKRQWMVHEQVKIISDFLAFIANKMAQ
                     CEVWRDVSDAEFDNAREGMEKLVMNRLYTQTFSPAIPPPQPIPGAKPKRRGGERPMGP
                     GRRGQHQEDVERDDILTQKINIYAWLREEHLDIPPAGDSGRRFLKLAQQELLKIKSYR
                     APRDKIICVLNCCKVIFGLLKHSKSDSSADSFMPLLIYVVLQANPEHLVSNVQYILRF
                     RNQEKLGGEAGYYLSSLMGAIQFIENMDRTTLTITDEEFEKNVEAAVSAIAEKHRLDS
                     PAAVQEPAFSEKAGFHQGDSSGRPSLDMMGESSTPRRSTSSNEGGRDADDQAPITGLL
                     RSIQKPLSTIGRMFSDDPSPAPPVPSHASRPPGSSERLSPRPSAELPRDGQQPASRHH
                     LSAEEAAARQASAEVAEAQRLSRAEHVNVVETLAGMFPDLDRDIISDVVYQKQGRVGQ
                     AVDACLALSN"
     gene            560053..561966
                     /locus_tag="C_lini_771_FUN_000148"
     mRNA            560053..561966
                     /locus_tag="C_lini_771_FUN_000148"
                     /product="hypothetical protein"
     CDS             560053..561966
                     /locus_tag="C_lini_771_FUN_000148"
                     /codon_start=1
                     /product="hypothetical protein"
                     /protein_id="ncbi:C_lini_771_FUN_000148-T1"
                     /translation="MLSRYGVISWLALSTLAAANPPAPPPAEQQQCEPKTETVVHTET
                     VHVPTTVHETIHITVPGEPKTVHVTVPGEKETVHVTVPGEKETVHVTVPTTTHQTVPT
                     TIHEVQTIHQTVPVHVTVPTTIKETIHVTAPPQIVKETVHVTATITTERVRTERVVET
                     QPPVHVTVTQTEEKKVVHTAVVTQSVPVTVVKTEKQKVLKTIIQMQSVLVTHVQTQIH
                     TQTLVHTKVETQREVQTQTVVHTKIETKREAQTVPVTHTQTQTQIQTQVHTVPVTHVV
                     TLERIVSVPVTVPVTRERIVTQDRPVTVPVHITKVEERVITQTHVVTSVQQAAPVHVT
                     QIVTKELPPVTREVTRVSHQLVTTTHLQTVVQTSVNNVRETVHVTLPPHTVKETVHVT
                     LPPQVVKETIHVTQPPQVVKETVHVTQPPQIVKETVHITQPPQVVKETVHVTQPPQTV
                     HVTQPPQVIHETVHITQTVSHCATTVAAPVLGHEPSPPPAAHPPVVSLPPPAHEVPPP
                     AHQTMTPVNPHEPAPPVHTPPPAEHVPPPAPPAHEAPVSVAPPAHLPPPPAVAVPVHM
                     MPPAEAAPPVHPAPPAEAAPPAHQAPPGEVMPVHTPPAEAAPIHPPAEAPAAPAEQAA
                     PAHPMRMRFMRRT"
     gene            complement(562425..563653)
                     /locus_tag="C_lini_771_FUN_000149"
     mRNA            complement(join(562425..562730,562856..562935,
                     563024..563141,563309..563653))
                     /locus_tag="C_lini_771_FUN_000149"
                     /product="hypothetical protein"
     CDS             complement(join(562425..562730,562856..562935,
                     563024..563141,563309..563653))
                     /locus_tag="C_lini_771_FUN_000149"
                     /note="CAZy:CE5"
                     /codon_start=1
                     /product="hypothetical protein"
                     /protein_id="ncbi:C_lini_771_FUN_000149-T1"
                     /db_xref="PFAM:PF01083"
                     /translation="MRTKTTTAAAAAAAVAGLFAATASAQNSTATCATGVHLIVARGS
                     NEAPGSGRIGSVANGVVAAIPGSQIAPIDYPAAFDNYNGSVAAGDEAMKMALIQYSSR
                     CPDSKVALLGFSQGAQVAGDVLCGGTEDDESDQLDLDFVDTTPVPSSVVDQSVIAVIL
                     FGDPTHNASAPWNRGTSTRNGLFPRENVTACEAYASKIESYCDTGDIYCDVGNNTSVH
                     GSYFANYTDDAVEFITAQFNASKHAANGSATPTPTGVPVSGAAASAPGLLASLAGLSM
                     LAAYML"
     gene            571894..573306
                     /locus_tag="C_lini_771_FUN_000150"
     mRNA            571894..573306
                     /locus_tag="C_lini_771_FUN_000150"
                     /product="hypothetical protein"
     CDS             571894..573306
                     /locus_tag="C_lini_771_FUN_000150"
                     /note="MEROPS:MER0002764"
                     /codon_start=1
                     /product="hypothetical protein"
                     /protein_id="ncbi:C_lini_771_FUN_000150-T1"
                     /db_xref="PFAM:PF00082"
                     /translation="MTPIHFVTLFFAFVSLCHAQQLQQESAEYILFAKPGTAKADADG
                     FGNALRALVGEAEIKSILDENGVPVVWRTRLRPDQLDKVKADSVISSVAPNKRIPLGS
                     IPDAGDTNPDVEPELGPAPFEAATVAKRANYQQVPTPKNRLLDLRTLSTPPQADRVSP
                     NFYYEDPAGQGITIYHIDVGPFHLDHDEFTTASGATRRTIDVNEDKTDSDEDADHGTC
                     AASKIVGRTTGTAKRSNLVAIRIDLNGWGVISGFRAAAADISKNKLQGKAVVSISIGL
                     TADEPDVLSWVRDEIEKVLLMDVPVVCASGNNGMAGEVVNVDSLPAILAEELPLIVVG
                     SANRRLEKSWFSQQGRLVTTWAVGDRVRCANFKNLAELKSNSGTSFAAPQIAGIAAYF
                     MSHPDFNAGLREGRVAADMRDLIGATSVPRIREAGYPHIAWNLWGSQQACSPNPALTR
                     KGSRRGAVESRALPACSAAR"
     gene            complement(574691..575950)
                     /locus_tag="C_lini_771_FUN_000151"
     mRNA            complement(join(574691..575583,575662..575814,
                     575887..575950))
                     /locus_tag="C_lini_771_FUN_000151"
                     /product="hypothetical protein"
     CDS             complement(join(574691..575583,575662..575814,
                     575887..575950))
                     /locus_tag="C_lini_771_FUN_000151"
                     /codon_start=1
                     /product="hypothetical protein"
                     /protein_id="ncbi:C_lini_771_FUN_000151-T1"
                     /translation="MSGPAVTIAQPVVVSLADLKAGTVPFERLVEAFGPDSLGILVVK
                     DVPPEFPQLRRQALSYASYLGNLPEDELHNVDNAAAKYLTGWSLGKEQLKDGQVDTFK
                     GSFYANCAFYTDPALDCARPTAEFSPENFPEYLSPNIWPAPAVLPGFKSSLEDLCRLL
                     IDTAVLVARACDRYAESEIDGYARGYVEHVVSTSNTTKARLLHYYPQSQEDATGNEDD
                     WCGVHLDHSVLTALTSAMFVDEQTTSPAVPADRNNTPDATLPPLDELPGSPDPLAGLY
                     IKSRAGETVQVKIPRDCIAFQTGEALERITKGRFKAVPHFVRGVRPSMSNGRVARNTL
                     AVFTQPNLGEEVDADQHITFGEFARGVVSKNTVEA"
     gene            complement(576656..578863)
                     /locus_tag="C_lini_771_FUN_000152"
     mRNA            complement(576656..578863)
                     /locus_tag="C_lini_771_FUN_000152"
                     /product="hypothetical protein"
     CDS             complement(576656..578863)
                     /locus_tag="C_lini_771_FUN_000152"
                     /codon_start=1
                     /product="hypothetical protein"
                     /protein_id="ncbi:C_lini_771_FUN_000152-T1"
                     /db_xref="PFAM:PF00172"
                     /translation="MDHHHGGGPLDLASSKAGGGGGPWILPKPLEVVASPEGEEAAAA
                     ASVTSVTSVTAAAARRERERSSPTTDETSKRRRAGGPKARTGCATCKTRHVKCDERKP
                     TCFRCEKVGVACEGYVERVDRRRRRQTQYVVRRTTPLLIAPRSRPMPSEEEAKQADEC
                     SSEQHVVVVVAPSPQTTQTQTRTQTQTQTKTPYPTQAQTHTQVQVHAQVHAQVHAQIP
                     RSVSILPEIYRKDGIYFDYFRHQVSTNLAGYYTSPNWSYLVVGEGLQDDCIHHSILAV
                     GALIRASPQEDASNPGGLPPRKKLLTDGYGVTAHREVALRHHVKAVKSLRERMELITA
                     SSPTTVVVTTLLLVVYELLQGEPKTAELLLNSCLGVLKDCITMFESGGGGGGGSGAVE
                     VTTTTRQHPRDSEFDDMEHVLPCIAAMSHLSQSLQPLRRHTHPFRIDPGPDLHDPEHD
                     SISRFFISWGRFFTFGVGFVGNSADFASAEGGGGGSTTLDALRHRLTAHQQTLLARLR
                     RWRAVIQYYAQSPRVDAGTKKGLRIVQIHWLLLHITLTCCLDPTEVAYDAFGAEFRDL
                     TVQCVDLYRDCVSQPRPTSVLLGQGLILPLCTVVRACRDHDVRMTALQALREIPSSMV
                     SWDVVSAMDGILGALLLEETGRRADGFVPPESRWFWLEDVPVAQETGTGTGTGMGLAH
                     SSKLKVYQRLSPGHDGKAVLTKLRTTSDMRSRICKTAGCNKEHVLDPVVVEDL"
     gene            complement(579613..580819)
                     /locus_tag="C_lini_771_FUN_000153"
     mRNA            complement(join(579613..580526,580606..580819))
                     /locus_tag="C_lini_771_FUN_000153"
                     /product="hypothetical protein"
     CDS             complement(join(579613..580526,580606..580819))
                     /locus_tag="C_lini_771_FUN_000153"
                     /codon_start=1
                     /product="hypothetical protein"
                     /protein_id="ncbi:C_lini_771_FUN_000153-T1"
                     /db_xref="PFAM:PF00107"
                     /db_xref="PFAM:PF08240"
                     /translation="MSFTSEAIVARGPFSEGKWAIEPVTLRELRSDEVLVEIVASGIC
                     HTDLHCGNTPEDKGVPGVYYPRVLGHEGSGYVVQVGSGVTKVKAGDAVFLSFSYCGSC
                     HVCKTGPPSHCTNFFEINFMGEPVFEGGIGGRFFGQSSLARHTVVSDKSVVNAAGLGL
                     TRDDLRLLAPLGCGLQTGSGTVVNVAKAGPDDCVAIAGMGGVGLAAVIAARNRGCRAI
                     IGIDRVASRLELARTLGATHVIDTTGLEMAQVTERIREAADGLGATVCIDTSAHPPLL
                     EAQVLGTRYMGKIIQVGTGMPEAHLSLHMQSFMVSGKQYFGAVQGHVNTAEYVPQMVQ
                     WWREGKFPVEKLVKVFDSADFASAVEAMKRGDVVKPIIAWS"
     gene            582271..583437
                     /locus_tag="C_lini_771_FUN_000154"
     mRNA            582271..583437
                     /locus_tag="C_lini_771_FUN_000154"
                     /product="hypothetical protein"
     CDS             582271..583437
                     /locus_tag="C_lini_771_FUN_000154"
                     /codon_start=1
                     /product="hypothetical protein"
                     /protein_id="ncbi:C_lini_771_FUN_000154-T1"
                     /db_xref="PFAM:PF01048"
                     /translation="MSGYNHYYNQGGFNPQFGALRSHSRNKRTSDSVSDDDEYMKSLP
                     KRPRLAGAASDQPEHGVTKLSHEAYTVGWVCALPLEMAAAEAMLDDKHRPLAMSPNDS
                     NVYTFGRIGFHNVVIACLPSGQYGTNSAAVVANNMRWSFPSTRIGLMVGIGGGVPGKV
                     DIRLGDVVVSNPTGSSSGVVQYDFGKAVDEGRFELTGTLNKPPQSVRTAVAKLRANHE
                     AWPSQIPAILADMEMRNPHMSEYFYNNMDEDRLFQAFYEHAAGDTCDDCDMTKVVERE
                     SRPAADTPRIHYGIIASGNRVIKHAQTRDRLAKDLGLICFEMEAAGLMDNFPCLVVRG
                     ICDYPDSHKAKRWQRYAAATAAAYAKELLYVITPHEDHSLTTQTVVAPGTHTGE"
     gene            583641..>585747
                     /locus_tag="C_lini_771_FUN_000155"
     mRNA            join(583641..584862,585166..>585747)
                     /locus_tag="C_lini_771_FUN_000155"
                     /product="hypothetical protein"
     CDS             join(583641..584862,585166..>585747)
                     /locus_tag="C_lini_771_FUN_000155"
                     /codon_start=1
                     /product="hypothetical protein"
                     /protein_id="ncbi:C_lini_771_FUN_000155-T1"
                     /db_xref="PFAM:PF05729"
                     /translation="MDRKRYSQHHGFLWIKGKPGAGKSTLMKFAFGRAKKRKGKGGSL
                     ISFFFNARGDGLEKSTLGMCRSLLCQLLENMPDLHTLLDDLDLTPLEQPGPDTWDLSQ
                     LKAIFRNAVRRLGQRRLTCSIDALDECDDNEVSDMVKCFEDLGQYAVQNDIRFYVCFS
                     SRHYPYIDILYGQQLVLEGQAGHEKDLSEYVRSELRAGSGPKSDEVIAEILQKASGVF
                     MWVVLVVDILNMEYGKGRLFAVKRRLEDIPSELSKLFQDILTRDQEDMGDLLLCTQLL
                     LYSQRPLTQEEYYFAIASGLQPDTLGEWDSEDVTHEYMDRLIVSSSKGLAETTRSDDR
                     TVQFIHESVRDFLLKDNGLRDLWPDLGDDFEGQSHDRLKDCCHTYLTQINIQAYLPKD
                     KFLLRISKRDALLSRAMREGHETIANALLDVIADKPQQNETGGSSGYAISPSLDCKDE
                     RGRTPLYYAAQSEQIGIGQRLLELGASPDFHSKNSEASPLVRAVEKNNETFLRLILDK
                     RTKFQTNPTTRAGSLSALTSSSEDQDEEERLPELDENKWPSSENESQAPMPATSKPCE
                     EDVSWALIAAAKTGNAGIAKLLLDSGADVHTVIRH"
     gene            complement(612513..613065)
                     /locus_tag="C_lini_771_FUN_000156"
     mRNA            complement(join(612513..612687,612749..613003,
                     613025..613065))
                     /locus_tag="C_lini_771_FUN_000156"
                     /product="hypothetical protein"
     CDS             complement(join(612513..612687,612749..613003,
                     613025..613065))
                     /locus_tag="C_lini_771_FUN_000156"
                     /codon_start=1
                     /product="hypothetical protein"
                     /protein_id="ncbi:C_lini_771_FUN_000156-T1"
                     /translation="MQVQQEEEMPLSLIDTFGESVACDAKIYSVSRGELFPSDSELAV
                     ICTDECVNGLENLKVSQKRYCSSSDWILQDGQYYPPTFITDNLLFTYNYTCIRDPKSQ
                     AYCAPLMDEYNSKENPTSEELCSDCNLLSQQAQLNSPFGWDDEFEESYASLTKS"
     gene            614501..615011
                     /locus_tag="C_lini_771_FUN_000157"
     mRNA            join(614501..614503,614553..615011)
                     /locus_tag="C_lini_771_FUN_000157"
                     /product="hypothetical protein"
     CDS             join(614501..614503,614553..615011)
                     /locus_tag="C_lini_771_FUN_000157"
                     /codon_start=1
                     /product="hypothetical protein"
                     /protein_id="ncbi:C_lini_771_FUN_000157-T1"
                     /translation="MVGNANNYTVADWQTEISLAQAAHIDAFALNIAQGDKTIAPSLK
                     LAFQAAGGAGFQLFFSFDYAGGDRAWSKQEVIDLCSQYCANGAYYHYNGKPFISTFEG
                     PANAEDWHDIKSATSCFFMPDWSSSGAKPALQLADGVVDGLFNWAAWPWGN"
     gene            615015..618362
                     /locus_tag="C_lini_771_FUN_000158"
     mRNA            join(615015..615196,615259..616615,616695..616962,
                     617023..617140,617202..617938,618064..618362)
                     /locus_tag="C_lini_771_FUN_000158"
                     /product="hypothetical protein"
     CDS             join(615015..615196,615259..616615,616695..616962,
                     617023..617140,617202..617938,618064..618362)
                     /locus_tag="C_lini_771_FUN_000158"
                     /note="CAZy:GH71;
                     CAZy:CBM24"
                     /codon_start=1
                     /product="hypothetical protein"
                     /protein_id="ncbi:C_lini_771_FUN_000158-T1"
                     /db_xref="PFAM:PF03659"
                     /translation="MDTYIDASYIKYLDEAGGKPYMMPASPWFYTNLPGYNKNWMWRG
                     DDLWYDRWVEIIYNQPEFVEIISWNDFGESHYIGPLVDKAMEAFHIGKAPYNYATDMP
                     HDGWRAFLPFLIDTYKSGTATVTQEGLVAWYRLSPAAACKDGGTVGNTASQLQLEFPP
                     AQVMQDKVFFSALLTSTATVTVTVGPVTKTPKWSFTPDGGVGVYHGSVSFEAVGEVTI
                     TLSRGSQQLAQIKGPKIELFCPSGITNWNAWVGSQMASGGVSATPTLKTSEQKCIEGT
                     GAKNFAGLCKNACKYGYCPVSACVCKAMGKPVPTPTTSGAMGYPLPGEDASYSGMCEY
                     NCLLGYCPSEACGYDEVPLAIATVSAFLPPACTGGKARDSSLLDDLCSWTCKYGFCPI
                     RVCTCTQQGALKEPPAQIDGHHGGPVSGLKDEGLCEFACSRGDICPAEVCVDRSPGAI
                     TSKGVVPKSSTGDAATWASDNGQECVMTDCLDDKQVNVWDKRFGIAPNGGPFKDNCGS
                     GKNKYILCPIDAMPSTCQWRGGETGCSCHGQCHATEVTLFHSSHGSKNCCKPGQQAFC
                     CVSDTWSNVVDSCSFSESDECPSDKKRNGYRNVYKCEYGLSEAYCGFEKQALCCAAEF
                     DKCHWIGKGTCDDNECASYEVELALDRYGDTKSQCAAGFNGRKKVLCCTPPHKLNPFI
                     GVSLDKLFPTLPPPTDVPDYDLEHIRFDGDSPEAFGFVVIDGPPDVVTSLTKRDGSHI
                     EFLDCEPSKKHNLTTHTVRYICLDASDASNCADIHIGGAPGTIVKLPEGCGFATYGVV
                     GEVRESKNQFVPAKFHGQAHDSTVVYEIDFTYDFSLTKRTSEPVFVRIDYSHIHDYWT
                     QVVAGDSIMKRNEAGGLLKRCWSTKSEIWGQNFSRLLYQEDNSGQCGGNGFLSVNLKG
                     SVTSALRWGFTMVGTISPELKFEEAYGFFDVDMSLSGTLSFDGRGELGILGRLGSQQL
                     FDKHISDFAWGHPG"
     gene            619925..620551
                     /locus_tag="C_lini_771_FUN_000159"
     mRNA            619925..620551
                     /locus_tag="C_lini_771_FUN_000159"
                     /product="hypothetical protein"
     CDS             619925..620551
                     /locus_tag="C_lini_771_FUN_000159"
                     /codon_start=1
                     /product="hypothetical protein"
                     /protein_id="ncbi:C_lini_771_FUN_000159-T1"
                     /translation="MAITPLDEMWRAMGSVNNPDPLVNAEALFNQFKQRMWRGQSPMA
                     DTTWRANDLDNTTPVAGPIRAQEAISIIRMGISVFSYLNNNHVNGNIADVINDFEDIL
                     DRFDSALARNGAAITNSRNMMLESFYQVVMPRLETGESWVIERIERMRRNWQAALTSL
                     GPTPTNGVDPNAPYRNNINGVLRALDGLAEDADSRMVLYTGRLPSPPV"
     gene            620811..621953
                     /locus_tag="C_lini_771_FUN_000160"
     mRNA            620811..621953
                     /locus_tag="C_lini_771_FUN_000160"
                     /product="hypothetical protein"
     CDS             620811..621953
                     /locus_tag="C_lini_771_FUN_000160"
                     /codon_start=1
                     /product="hypothetical protein"
                     /protein_id="ncbi:C_lini_771_FUN_000160-T1"
                     /translation="MGLSPEIRALYARAVENPAGLSAAEQNRVLGRPPPEEEDELCLA
                     QFGINRQALISKALTEPDALSHTECDIVLTGTHYHSSNPSALSLPLDDLVSLSPEECQ
                     LQSDAYGEVRRATNWYNTEAPAVHYAFERSKAIREQERAERKRKREQQVELIQTAMRL
                     PRPKWIQDLLDAQLPRWGFVCFRSGYATKDDDKASPAADDAAWDQLRWTFNDIAELVL
                     THWWKRDGPRLYETCEHVFVSDPDLKGASPEYLRARFRTMRDRDEIPEGVHRDCFLVA
                     DTEALTCEYIAQKKEYRGGRDWVPYVKAFDSDYDEATGPLKGGFAGEINVPLPKVFDW
                     LHYTLFTKCETWQERHRQTTQETWQPIRTAYAPYPAYTGVWEGRKW"
     gene            627426..628671
                     /locus_tag="C_lini_771_FUN_000161"
     mRNA            join(627426..627692,627755..627791,627849..627940,
                     627999..628083,628160..628671)
                     /locus_tag="C_lini_771_FUN_000161"
                     /product="hypothetical protein"
     CDS             join(627426..627692,627755..627791,627849..627940,
                     627999..628083,628160..628671)
                     /locus_tag="C_lini_771_FUN_000161"
                     /codon_start=1
                     /product="hypothetical protein"
                     /protein_id="ncbi:C_lini_771_FUN_000161-T1"
                     /translation="MSMSMPPNMNATTAPAVDGTLLIEVANRWPIAATALFACVVAYL
                     LQTVFKSDPWASIPLVGAEIGGQESRRKKFMNGEARSMYLEGYKKFKEQAFRITTARK
                     SQNIVVAPKFMNELKRLPDDVLSFNRAIEESMHAKYTGADTDIDMLPHTVRTALTPAL
                     VRLNPIISDEVVEAMRSELPQSSEWTEVKIMEKLRRVVAMASGRVFIGPELCRNEEYL
                     DAAINYTVDLMKAIHKVADIPPYMRPFLAPRTPEVKRVRERIVEADRFLRPVVKARRE
                     AAQDPDYQKPDDMLEWIMESQKKFGQRDDSELARYQLGISFAAIHTTTTTVTNA"
     gene            628762..629492
                     /locus_tag="C_lini_771_FUN_000162"
     mRNA            join(628762..628909,628981..629492)
                     /locus_tag="C_lini_771_FUN_000162"
                     /product="hypothetical protein"
     CDS             join(628762..628909,628981..629492)
                     /locus_tag="C_lini_771_FUN_000162"
                     /codon_start=1
                     /product="hypothetical protein"
                     /protein_id="ncbi:C_lini_771_FUN_000162-T1"
                     /translation="MPELVPVLREDVQHALAETNGVFTSSAMQNMKKVDSFLKETMRY
                     HSMGPTSFQRKVLKTFTLSNGQVIPAGSVIELPAIGINTDDDFFPDAESFDALRFYKM
                     RQAKTEQETGSRQAEVVANAQFVSVGQSSLTFGYGRHACPGRFFAVNEIKMIMATLLA
                     NYDLMNLGGSRERYPNLEAGSTVRRSVWIEVFRDNVVPPADLILQTFPDPDRKVLLRK
                     L"
     gene            complement(629966..631103)
                     /locus_tag="C_lini_771_FUN_000163"
     mRNA            complement(join(629966..630543,630606..630854,
                     630920..631103))
                     /locus_tag="C_lini_771_FUN_000163"
                     /product="hypothetical protein"
     CDS             complement(join(629966..630543,630606..630854,
                     630920..631103))
                     /locus_tag="C_lini_771_FUN_000163"
                     /codon_start=1
                     /product="hypothetical protein"
                     /protein_id="ncbi:C_lini_771_FUN_000163-T1"
                     /db_xref="PFAM:PF04479"
                     /translation="MADNSTTTEGASAGFVFYHYDPSMVAATVFIIVFGVSGVLHIWQ
                     LCRRRTWYFIPFVIGCVFEAVGYVGRSMSAAEAPDYTKNPYIIQSILLLLGPALFAAS
                     IYMVLGRLINLLEAGHHSLIRPKWLTKVFVLGDVLSFFAQSGGGGMLATAKDRDSVKK
                     GENIIVGGLGIQILFFGFFMIVTLVFHIRLARNPTPKTHTVQTPWKGLLWVLYGSSLL
                     IMVRSLFRVAEYVEGKEGELQSKEMYIYIFDALLMGITALLFNWFHPSRVINAEATGL
                     KQVTSSEVLNEGYLMESGQYRSPHQQYPPQHQQYQQQQHYPQNERYEPYQGAGSQQGF
                     RR"
     gene            632738..633380
                     /locus_tag="C_lini_771_FUN_000164"
     mRNA            join(632738..632848,633150..633380)
                     /locus_tag="C_lini_771_FUN_000164"
                     /product="hypothetical protein"
     CDS             join(632738..632848,633150..633380)
                     /locus_tag="C_lini_771_FUN_000164"
                     /codon_start=1
                     /product="hypothetical protein"
                     /protein_id="ncbi:C_lini_771_FUN_000164-T1"
                     /translation="MSKRDTVRMVEDDTVPQDYLPSYETAINEGLQQYRDSVVGSCGD
                     VQPFIALGNELQTYGHCVRLATHDVFDDFVRKSNLEFYPIGGDPLELMAYMVKNLGLI
                     PSLKSLKGGDI"
     gene            633405..635385
                     /locus_tag="C_lini_771_FUN_000165"
     mRNA            join(633405..633685,633748..633871,634017..634345,
                     634419..634769,634845..635385)
                     /locus_tag="C_lini_771_FUN_000165"
                     /product="hypothetical protein"
     CDS             join(633405..633685,633748..633871,634017..634345,
                     634419..634769,634845..635385)
                     /locus_tag="C_lini_771_FUN_000165"
                     /note="CAZy:GT1"
                     /codon_start=1
                     /product="hypothetical protein"
                     /protein_id="ncbi:C_lini_771_FUN_000165-T1"
                     /translation="MLEGCWRSCVEPDMRTGTPFVADAIIANLPSFAYVHCAQALGVL
                     LHLMFTMPWSSMRAFLHLLANLQFGDKGVVDQMTANFVLYSIVEWLTWQGLGDIINDW
                     RKTIDLEEVLFSEGPVLAELQKIPFTYCWSPALYTPPAELANFLKNGPTPIYIGFGSI
                     VIDHPEEMTKILVEAVWATGVRAIISKGWSNLGGIESEDVLFLGDCLHEWLFANVAAV
                     FYHGGVGTTACGLLNGWPTTIVPFFGDQPFWGDMVAIAGAGLKLILHKQLNAQNLAEA
                     IRFCLTLEAAAAASEVAAKMRTENGVATAAKSFHANLPLDILPCDIFLDQPAAWDFKR
                     GKKHLRLLKRAAGVLLDHLKIDKKNMSLHEMRTYFIENRRWDPVTGTALSLMGVGLGM
                     AKGALDIVVKLIQVYYKRSKMKSAETEDVDVAWSSASSDALTPPPRSPSLAPLRSDAL
                     ERLRSAGRGCGSTTGAAMKALASGLGTFFKSYGKFYLDVPLALTEGLRAAPKLYGDKV
                     EDYAPIKDWKSGAMVGGKNFVTGVGGGFTDLFY"
     gene            635428..635823
                     /locus_tag="C_lini_771_FUN_000166"
     mRNA            join(635428..635476,635564..635577,635596..635823)
                     /locus_tag="C_lini_771_FUN_000166"
                     /product="hypothetical protein"
     CDS             join(635428..635476,635564..635577,635596..635823)
                     /locus_tag="C_lini_771_FUN_000166"
                     /codon_start=1
                     /product="hypothetical protein"
                     /protein_id="ncbi:C_lini_771_FUN_000166-T1"
                     /translation="MGVGKGVMNMVTKTASGTLGIGAYQSIRTAVKSKTRNGIAAAWR
                     EEGEYLVRNAPVDVEMVLRKFDDMCRASEAGQAKAQGNGFFDFGRKSKDRDT"
     gene            636219..636299
                     /locus_tag="C_lini_771_FUN_000167"
     tRNA            636219..636299
                     /locus_tag="C_lini_771_FUN_000167"
                     /product="tRNA-Gly"
     gene            complement(636466..638947)
                     /locus_tag="C_lini_771_FUN_000168"
     mRNA            complement(join(636466..638763,638855..638947))
                     /locus_tag="C_lini_771_FUN_000168"
                     /product="hypothetical protein"
     CDS             complement(join(636466..638763,638855..638947))
                     /locus_tag="C_lini_771_FUN_000168"
                     /note="CAZy:GH29"
                     /codon_start=1
                     /product="hypothetical protein"
                     /protein_id="ncbi:C_lini_771_FUN_000168-T1"
                     /db_xref="PFAM:PF01120"
                     /translation="MKGFRSLGPLSVLSLMSGIAVGAVTNSSSHGNSVSLDLTPLFNN
                     KGFGTRPGEASFDALNQSFPAPVTVGPEFASPDTGIRYAFPGYTGPAKPDNVICAGQT
                     LAVPPEDGGSYFSASFLVAGDVEGATVSGNVSFAFADNTTAQYELRTLNWFSFLTINR
                     GEIVFPSRFTPNGSDFNTSHIFERTTALPAGKRLRSVTLPVKNNATEGRLHVFAVSLW
                     RQAPDVGVQSVRPTQKWLGNETQVVEVTVNNAGSKCVTGDGLNVTVSGTGFRTVSPGH
                     LRRLCPGDQKVVVVGVEGASDGPVSVTVGIDDGATRKTVPVDGVEIGLTEWTADAGSL
                     SKHESPEWFDDAKYGIFIHWGPYSVTGWGNSTPYESYAEWYWWYSTHHPEGDRSNFYG
                     HRLETYGPEWAYDDTFPDFNASKFDPKEWVDLFADAGAKYFVITTKHHDGFALFDAGA
                     TSNRSAVHYGPKRDLLRELFDAAATHQPSLKRGTYFSLPEWFNPDFGPYGFVQFPTPS
                     AVSWPGTLAPNPYTGEPEPYTGHVPVDDFVADLMVPQMEALAYDYGTDIMWCDCGAAN
                     GTAGFAAAWWNRARAEGRQVAINSRCGIPEAADFDTPEYQTFASAQRRKWESNRGIDP
                     YSYGYNRATRPEEYMNTSTVIYSLVDMVSKNGNFLLDIGPRADGTIVQAEADNLREAG
                     RWIKAHGEAVFGTTYWFVQSEIVGGPDVRFTQTDEAFYAVFLEKPSVVDGCVSIRAPV
                     PVVEGDVVSLVGVDGGEQLEWEYIGSGLEDGLKIKIDNALIEEDQFGWVFKVLYAA"
     gene            complement(640914..642952)
                     /locus_tag="C_lini_771_FUN_000169"
     mRNA            complement(join(640914..641809,641937..642020,
                     642122..642713,642845..642952))
                     /locus_tag="C_lini_771_FUN_000169"
                     /product="hypothetical protein"
     CDS             complement(join(640914..641809,641937..642020,
                     642122..642713,642845..642952))
                     /locus_tag="C_lini_771_FUN_000169"
                     /codon_start=1
                     /product="hypothetical protein"
                     /protein_id="ncbi:C_lini_771_FUN_000169-T1"
                     /translation="MTLMKLSSLSLLLAGLVAGQGQQSVQYNQVINLNGDMQLNNLVF
                     PDNTKIETFSQTQRQIIVNQNPNPLPASHIVGSTGQPFVQLSRTSLTIQTNGATDLVG
                     AQIELPIDQATLQQAGVTADNTFVAMLSKDRQAWIIMEGAKSVNITDANVRMVKLTQI
                     DGEYVAVGRQTSELGASLTPFGQPVTIAGSGIQEAEFQDGFRMSIRASQPMSIRTDVV
                     NGISAEMVTNGIMSINNYRYLVTSNLAGVVPQLNSMTAVVQVPLNVDRLMAMAMRAGA
                     APQSSITLGIAQRPVLQNPGGATGGIQAPRLKQRQEANNGTAGGNTAGNGAGTAAGNA
                     PAVGQNPPPQNGQNPPQNGQNPQIGPQIPAATQLLLAQTFSPINAQVLLDRENARIAV
                     PVSQIDGEFILTMMVAGTPVGTQPQPAPQQPGQPQPGQPQPGQPQQGGGQQQGGGLVQ
                     PAAPQPGGGGITGAQPGGGGPARRQEPMVPPATPPNPMLLAGGFEMKMADLMAMAETK
                     RNGGVMATWEMMTNFAGQQQKPQPQKKAEKKRSEIMRRRSFPMRRRLGVHF"
     gene            646199..647329
                     /locus_tag="C_lini_771_FUN_000170"
     mRNA            646199..647329
                     /locus_tag="C_lini_771_FUN_000170"
                     /product="hypothetical protein"
     CDS             646199..647329
                     /locus_tag="C_lini_771_FUN_000170"
                     /codon_start=1
                     /product="hypothetical protein"
                     /protein_id="ncbi:C_lini_771_FUN_000170-T1"
                     /translation="MQYPFVLVLVFSYLQALGLALPAASSAQNGNNHHRRFLARGVKR
                     LGARSPQNNDATPQGQNNTAGGGRNGVSDVQVMNAVMSWMQDTAKVTKFLNTATSFTG
                     AEFTKQATIALNAEIDELNHKMVLDAAFQGTNTVAQANAVLDTQGKFQQVVDTLQSMV
                     TNGPDTAQKDVDSINNNRCVNVLPNIDMYFAAAGAPQVQAVRPTGCLEVEGANVTPAV
                     PPRPPANGGGANNGGAAAPQVTPRPAAPNGNGKGNGNGNGNGNGQAQNGNGQNNNQNQ
                     NQNQNQNEGNGNDNTNDNANGNANGNTNQNQNQGNGQNNNNQLQPAKLGSQNSNANTN
                     SNNGNGNNQGQRQPQQQSQQSQNQGRPPLQPAQLGSPRPASN"
     gene            651365..653248
                     /locus_tag="C_lini_771_FUN_000171"
     mRNA            join(651365..651495,651560..652074,652155..653248)
                     /locus_tag="C_lini_771_FUN_000171"
                     /product="hypothetical protein"
     CDS             join(651365..651495,651560..652074,652155..653248)
                     /locus_tag="C_lini_771_FUN_000171"
                     /codon_start=1
                     /product="hypothetical protein"
                     /protein_id="ncbi:C_lini_771_FUN_000171-T1"
                     /translation="MLFVRPIKAVAALIALPFFAQGQAVRFNNPEGVDIWCGKAYRST
                     NSSFDPGGWFPEPAISNVPLLRLKVRPRLSIYLETDATANLLIDAVVSNQVGSPLPVG
                     FGNNSSVAALKPLAIEILLGDDVLATEHVSLGSRDNEVALAVGPLTPRMEAYNITVRT
                     TIDSTHVYEDWTEFSYLPYPEDYGSVARIDNLHGGLLAQRGKDAPWDLIFAYTYYTQW
                     TLYWNDSVDTLNEFAAMGYNVIHIVPTGSLGEIPFPWDDFEPYLQRADELGLYLRYDV
                     LWTWPNLTNMVDQVTRLRTHPSILLWYQSDEADGKANPANSTGIAYEQIRALDPYHPV
                     SLALNCWDFHYAEYAAGADIVMSDVYPVAINATFSTVYGTECNATYGCCGCDDCEGRF
                     EDIPARLDEFYRRDEILGWQKTQWFAPQAFGNETFWARYPTADEEVVMTVVAVNHGAK
                     GIVMWNYPATDELEGLTSRLAGVFTDETAVGLLLGAGRTQDLAVQGAKRVDAAVWADA
                     GKGRALISVVNLNYEEIRGEIRVVLPEGVGIGKVVEVLWGDVAWELGDGGGLVATDGL
                     LGLQTSIIIAELL"
     gene            653919..655898
                     /locus_tag="C_lini_771_FUN_000172"
     mRNA            653919..655898
                     /locus_tag="C_lini_771_FUN_000172"
                     /product="hypothetical protein"
     CDS             653919..655898
                     /locus_tag="C_lini_771_FUN_000172"
                     /codon_start=1
                     /product="hypothetical protein"
                     /protein_id="ncbi:C_lini_771_FUN_000172-T1"
                     /translation="MRSAALFPGLLFGRGMCYVVDSEDQIRLGSNAVAELYRSKEPGP
                     SYPKADVPPPPPPEPITVTELPLPPVTPDENVGGCTLEINPRGTGCIGVSPTLQNGDF
                     LPDDLHVIASVNFTGAPAAPDPASIYSGPQLIIVKADGTAFPNGDPWKCVTCGVPEKN
                     QLGRTDQLDYPQAFSDGRRVLAGPHIIECSSDLASETCTPDRVRVYPIRWNTAADGSG
                     PGGPMRELRIHPGNDHLGFSSFTFDSGKVGQFSYIGRLAFNPSPTTGEPLVPRYDLEN
                     VNILLEPNGKAPIDVDEADGTQLRINYDAITVGELRGFSGSGKEVTYIGYPAESSNMD
                     VFAIHLTTGNIRRLTAHPEYVDPVDISPDDQWTVAMDTRGTGRQMFMAGLRGIPPLTD
                     LLTASAVSSARNNGKRRFFQPWLIDAPGDRGSYIGQQINAEGSGVPGSGAVNDPEWNG
                     RADPKWSNDGTRIVYYQALTTSPDCGGENPLPCYPSTAPGGRTERMMLAHLTSRKPVS
                     RAPVESLEDTIPWATPYVPGSQVPVRSFSTFGDFTLKGKVGGWANVTITPGVEDGRPR
                     TVAVGYHDFSDDGVNVLAGTEMVTVTVTNPMPTLESVDWFSDLVQTGPNNGTKRTSAD
                     GFHLDIDIMRNIFRASGTLVTTVNGEKWVQPANCT"
     gene            657494..658930
                     /locus_tag="C_lini_771_FUN_000173"
     mRNA            657494..658930
                     /locus_tag="C_lini_771_FUN_000173"
                     /product="hypothetical protein"
     CDS             657494..658930
                     /locus_tag="C_lini_771_FUN_000173"
                     /codon_start=1
                     /product="hypothetical protein"
                     /protein_id="ncbi:C_lini_771_FUN_000173-T1"
                     /db_xref="PFAM:PF01636"
                     /translation="MYDTLSLSTCFDTLQDTNGDNRARSWIRKALDAKIDLARFVADR
                     RGKGRATEVVGYLKGAFNLGFRIRFEDEGPDAVIRFPKPGHISTVFLEEKLVNEVRAI
                     EFIRHNTTIPVPFVHAWGLTHESPRQLGPFIIMDFVEGTLASRILQKPTDDDQQELIL
                     NPDLNNSLLDSFYRQVAGYLLQLSRLEFKRIGAISKEPGEPGGGKDVWSSSKRPLTYN
                     MNELATSAGYPADSFPTTSFGRASDFFKSVAHEHLVHLRTQRNLAFTPEIARARYIAR
                     HRYLQLVDTYCSAEDDAGPFALFCDDFRPANMLVDPETMQITAVLDWEFTNAMPAQFS
                     HDPPWWLLLADPGSWVDRDAVQEFRDLYEPRMEQFLRMLETVEAEEGRDACGDGDGDD
                     RPPLSARMRASWATGRFWFDFASRKSYDVDTIYWKVLHKGGDAAALLEPEVRAGMDAA
                     VEEKMAQLKEYREECAMRFPDEKADDNE"
     gene            660143..662551
                     /locus_tag="C_lini_771_FUN_000174"
     mRNA            join(660143..660312,660451..662551)
                     /locus_tag="C_lini_771_FUN_000174"
                     /product="hypothetical protein"
     CDS             join(660143..660312,660451..662551)
                     /locus_tag="C_lini_771_FUN_000174"
                     /codon_start=1
                     /product="hypothetical protein"
                     /protein_id="ncbi:C_lini_771_FUN_000174-T1"
                     /translation="MAKKKNKQTTLDEFSDGVLSGSASQTSSSSSSKAPASKKSTSAI
                     ADAAPALIICRNKHWRFISSFHGPWLQMPIEILETIANINYNAPRPRPIDPAVFFDLL
                     KIRRLVDEATNLAVRAASDVASPTLTNVHGGLNGHASSLGFGVGNGHGTKLSKERKFR
                     MREQASQKLSRAYRLDEIACSVATMQGASPLEDIGALVLQRSKDDPDAKYVHFFHEKI
                     PSRQMAECTSLQPLDEVISARPTEGEALRTRATVRIFKDDFDGAAQDLSAALQVQRFH
                     QPLHRTPSSQELQMVNGSRRTQDVILTEEQQPSSLETQLLFQRAGVYLTIACQHVVDG
                     LPETPVNGETARAPNGANGLFDPAIGPGASEKMPEPTAADKEAASSRLEHRKLVKTYA
                     KRALRDYMAYLSNFDYTPDLPLKVAKEFTEKVNLAAKGIRHPRVPDAGSTPPYKSYSL
                     SDLFAAVPPADIPPYPSQEVVRPSGPVQPANYEAITYHPLLTEALHSLLLCHCLVQTS
                     TKELLRHAYMVARLARLAGGYPIFQASRSPARADWIEVLRRAQNWIQMTAFWEQLCAP
                     APLPVFDGPLGEQQNKAHPSPKAAALAAAAITRDASTLPGAGESEEQRKERIRQQAIM
                     DALDDDRVIDEAGFRAAVTARQKRAEEDHAYLMSLKNNNTTGRPESGVAGPVSPALRR
                     WSVDDGREYPILTERAAAIARWILEAPPVSLGTAKRKKRTGTKKHKDGMGTETAAASL
                     GNLTLGDAARAVDTPA"
     gene            666664..668496
                     /locus_tag="C_lini_771_FUN_000175"
     mRNA            join(666664..666849,666963..667227,667364..667999,
                     668078..668496)
                     /locus_tag="C_lini_771_FUN_000175"
                     /product="hypothetical protein"
     CDS             join(666664..666849,666963..667227,667364..667999,
                     668078..668496)
                     /locus_tag="C_lini_771_FUN_000175"
                     /codon_start=1
                     /product="hypothetical protein"
                     /protein_id="ncbi:C_lini_771_FUN_000175-T1"
                     /db_xref="PFAM:PF00083"
                     /db_xref="PFAM:PF07690"
                     /translation="MAAMCMVLYGYDASVFNSLQGSQNWLAWVDVDLKRDTQLIGLVN
                     TAYTIGAIVAGFFIGGPIADYLGRRWGMAIGCMVTIVATLMQTFTPHHKIGVFIAGRV
                     IIGLGQGMALTAGPVYIGEVAPSEIRGHIMACWQMFYSVGSFIAYWINYACSKRRAQL
                     GEWDWRMVVIFQMLVPIIIIIALPFQPESPRWYIQKNDNVEAARAALMRIRDTEQEVE
                     EELLQIREAIEYEKEAISSSYSALFKDPSVRKRLYLAFALNVGQQLTGQGTLNSYSTA
                     IYKKVWPSNDTINLINALNATMGIFFTLNAMWTADRFGRRWLFMVGAAGMAVCMLIVP
                     IVGMKTPTAADGTKSEPVGIAIVFLLFLFIFFYKPTWGATTWMWTAEIFSVNVRAQAV
                     GMCSQMQNVANTIFQQFFPTFLANEGLNCLFFFMAMNLVLGVFVYFCIPETKQIPLEQ
                     MDRLFGGADHTEKGGQMLGVAGHDGAHDAHDRAPGSKDGAEVQQSERRQVV"
     gene            complement(669218..670429)
                     /locus_tag="C_lini_771_FUN_000176"
     mRNA            complement(669218..670429)
                     /locus_tag="C_lini_771_FUN_000176"
                     /product="hypothetical protein"
     CDS             complement(669218..670429)
                     /locus_tag="C_lini_771_FUN_000176"
                     /codon_start=1
                     /product="hypothetical protein"
                     /protein_id="ncbi:C_lini_771_FUN_000176-T1"
                     /translation="MIRTRSFSFTDDSINVEYPSNSGLSSGPITGPQSADSALVLFQL
                     RRLQSEWYQTLFQADSAPPPDAASFIWQMCLEMREWHESLPDNLSSGVRELFELELRY
                     SYIYCLAPSDRSPHLTDYARRLIFEHAIAYMNTIHNVAHGPTNSAFYTSLDALKVYFV
                     AMQFLTALNAARELLISEQRIIPPITRPGTAPPPPLPHRPIGGEDSLDRSIRCLQQVF
                     ETLDRFSQRWDIASQLKTTFESISSDLFSWLQVRRQMREQGQLPQQQQHHQQQQAQQQ
                     HQQQQLYQQHQHQQHQQHQQHHQQQQQQHQQHQHQHQHHSPTPQGPSPPQSQLPSYPP
                     HPHPHPQVLMAAPQMHMQGMMQQHQGQPGQPMMQQQQPQAGQPMVQYRWVDGTGQTMT
                     GPPPGQGGPAM"
     gene            complement(670493..671809)
                     /locus_tag="C_lini_771_FUN_000177"
     mRNA            complement(join(670493..671111,671177..671401,
                     671465..671565,671771..671809))
                     /locus_tag="C_lini_771_FUN_000177"
                     /product="hypothetical protein"
     CDS             complement(join(670493..671111,671177..671401,
                     671465..671565,671771..671809))
                     /locus_tag="C_lini_771_FUN_000177"
                     /codon_start=1
                     /product="hypothetical protein"
                     /protein_id="ncbi:C_lini_771_FUN_000177-T1"
                     /translation="MPRSSFSDNPLLRCDGKLPACTACEKAGRENECSSANDQFARGK
                     ERSYVAALELRVEKLEKRLAFARSRKASVNLHDIDEATAAPADRKDSLANIRAAIHRK
                     AARKREDSDVNSLVSDFGFLSVNATTRDFEPSVSGMTFARLVLAAATNDDVPDPTEDS
                     FPTRAEAFAVVQYYMANIYALFPSFSETHLLTVLDDVYQQDERVKDRLKDADFWLLYM
                     VLAIGYMAQSRGKQDEYYRRGLDFVARALPFADKALMPGYPTQIQSLILFTQFSMLDP
                     AHFDSWYLIGFASRAVVDLGFHQDPPQLQVPDKAALDLRRRMFYSVYALDR"
     gene            677723..680524
                     /locus_tag="C_lini_771_FUN_000178"
     mRNA            join(677723..677726,677868..678284,678338..679079,
                     679156..680524)
                     /locus_tag="C_lini_771_FUN_000178"
                     /product="hypothetical protein"
     CDS             join(677723..677726,677868..678284,678338..679079,
                     679156..680524)
                     /locus_tag="C_lini_771_FUN_000178"
                     /codon_start=1
                     /product="hypothetical protein"
                     /protein_id="ncbi:C_lini_771_FUN_000178-T1"
                     /db_xref="PFAM:PF04082"
                     /translation="MRKKINRNYVIKLQEKVRALEAELRQYTDDDNEFSHVDEDIVRP
                     GGLVRLNDTDETPRYLGPSSGIAMTRLLVQGAKLFTDSKRISELIPEVRARRMTRMQS
                     IVMTRDRKKSYPMISAHPAQALPTRPVANKLVDVFCQRSQVFWPTLHEKRFLDDLEAV
                     YAGDQDPYKNLIVRMVFAISLQKMDPQYAGLADSYYLAAMEHFEKVVRPKDLKSLQSL
                     AMIGQYSLLTPTRTAVYYMVGLATRVCQAEGLTDEKTISAGYSMDPLTLDMRRRLAYI
                     ITSMEAGLAHSMGRPNGFSKVDDRMDVEPFATVDDEYITADGIGQGPTSEKKLVALHF
                     FKMRMEQAEIRRVLYEKKRDEPRDETHPWFAKMESDIQHWIDSSPQNPAWCRPWFTGR
                     YHQMRIFLYRPSPQVPKPSPRAAAICFEGASYIINLSKQQMEKAAVDITWVFLLNLYM
                     SLNTLLWTVSYPEIRQAHPREEVEELGDQTLDILEQCTERWPGTAQAVQLYSIFAKAC
                     LQSYEARDTPVLQPSSTFTTPPSLFDGNSPQGSEISASTAPGGGGPSFKVNPPHNPPQ
                     FGFVFDATPESMNTYQWDPNFPPHPTFRSNSIWGNSSNENMGRRFSAYPPESPLEDST
                     PPATTTPGYTSSSSPPSTINNAMPTPPESMGQHVGTPSSSTVSPPAMGTPAMSHSSSP
                     LVLQHGTPNMAQHSTNMSPPPLPGPGQSGRAPNFAPPPPPPPPTSNPGAPQRPLPAYN
                     PVTDWFNPPPPFINPETFSSMSNGFFGESLQAHGLNTQNAGLGLDHFGNQPFNWSQER
                     QGSLSQQQQVELMNVLENEGMSDIDALLNMGMNGSANVGSGWAQA"
     gene            complement(683879..685668)
                     /locus_tag="C_lini_771_FUN_000179"
     mRNA            complement(join(683879..684780,684859..684949,
                     685051..685668))
                     /locus_tag="C_lini_771_FUN_000179"
                     /product="hypothetical protein"
     CDS             complement(join(683879..684780,684859..684949,
                     685051..685668))
                     /locus_tag="C_lini_771_FUN_000179"
                     /note="CAZy:GH7"
                     /codon_start=1
                     /product="hypothetical protein"
                     /protein_id="ncbi:C_lini_771_FUN_000179-T1"
                     /db_xref="PFAM:PF00734"
                     /db_xref="PFAM:PF00840"
                     /translation="MQTKFAALLAFAAAARAQQVCTSQVETHPPLQWQKCAAGGSCTN
                     VAGSVVLDSNWRWTHTVQGSTNCYTGNTWNNDYCPTGQGANCATKCCVDGADYPNTYG
                     ITTSGNELNLKFVTTHPFGKNIGSRVYLMKDQNTYEMFTLLGNEFTFDVDVSNIDCGL
                     NGALYFVSMDADGGLSKFSTNKAGAKYGTGYCDSQCPRDVKFIDGVANVDGWNPSSND
                     ANGGVGTLGACCAEMDIWEANKISTAYTPHPCLNNAYHSCKGDLCGGTYSKDRYAGDC
                     DPDGCDFNSYRQGNKTFYGPGASFTVDTTKKVSVVTQFHKGADGILSDIKRFYVQNGK
                     VIPNSESLVASNPGNSLTQGFCDAQKSAFKDIDIFKVRGGFKQMSDAVAKPMVLVLSL
                     WDDHYANMLWLDSTYPTNATAGTPGAERGSCPITSGVPADVEANAPNSNVKFSNIKFG
                     PIGSTFASPDPPVSVSSVSSRPATATTSRPATTVSTSTRAATTTAGSGTGASPKWGQC
                     GGKEWPGPFACVAGSTCTFVNEWYSQCI"
     gene            complement(690658..692468)
                     /locus_tag="C_lini_771_FUN_000180"
     mRNA            complement(join(690658..690753,690816..692468))
                     /locus_tag="C_lini_771_FUN_000180"
                     /product="hypothetical protein"
     CDS             complement(join(690658..690753,690816..692468))
                     /locus_tag="C_lini_771_FUN_000180"
                     /codon_start=1
                     /product="hypothetical protein"
                     /protein_id="ncbi:C_lini_771_FUN_000180-T1"
                     /db_xref="PFAM:PF04855"
                     /translation="MDTRPKPQAFLSTYAPRIRSYNNSLLTPALASAPAGPTSRVTKR
                     GTTIINYAEDGYDDIDEDDDTSRRRPTGLRSLRREELSNIQDLSDKAAKDTNEPVEVQ
                     GIWRDWFGKGRQVRSDQQNSAQADLPLTLIPIRIELDIPAFVPQVPFPSAPHTVDTSL
                     PQYRPQEMTPPYRLRDTFLWNLHETVITTEQFAQTYVQDLDLPNRHNTMLEIAKQIRT
                     QLEEYAGVALHPLFHAQSQSQNPGNNDATKASSVFNRDDSPTPATRGISRSDTPMQNG
                     GLGTPSRIRDLTSAPDVTAHASPVPVDTDEYDHDDAYRCIVSLSINLSSTLYTDKFEW
                     SLLHPPGMPEAFASQTCQDLGLTGEWVPAVTHAIYEAVLRLKKEACEAGGLVMGWSGA
                     REFPNEATAGADAGWRYDPENLADPWEPKVEFLSKEEMEKREGDRERQIRRLRRETAR
                     FSSTTGLVGGVPFSGFGNVVEAPEEERMGRGERSKKKRRFRSLSPLGRSGTPGGRGTP
                     DVGSGYGAGSGLTDQERLSWRCWHCALWGSSVWAVRPGPAGPRSLCQNCGLIYERDGK
                     LPRQTKNMHLTIIRTA"
     gene            693936..696431
                     /locus_tag="C_lini_771_FUN_000181"
     mRNA            693936..696431
                     /locus_tag="C_lini_771_FUN_000181"
                     /product="hypothetical protein"
     CDS             693936..696431
                     /locus_tag="C_lini_771_FUN_000181"
                     /codon_start=1
                     /product="hypothetical protein"
                     /protein_id="ncbi:C_lini_771_FUN_000181-T1"
                     /db_xref="PFAM:PF12224"
                     /translation="MSVRIHLEFVVRVDAAVSRQTKETTYKPEDPGAKISARLRKMGV
                     PASNTLGDVDWFVHVDQGIIHLGKTTWRLAHVSSPFIPLDSRLTYTVASVCSALQTDN
                     DLKIGLNHLPRLGVEIKPENSVFTVIEAQRTLALLWSAGPRLSTLHAEYCGVGSAVAP
                     GLEFSRLANTTKRFFLPPIDLPHEISLKRESKETMSNHGFSGKVQVWVPTQTRGTSLE
                     NHAIRSIKGGLSTMEDLVEGTRVYVKKSKDDEARVTRGAYDFTGLLQPDNHSIRFNQH
                     GGTMNARAIVAWAEVCHTIVDFCKNAPQSLLQSLLERLSRPSVASSETAESSSSRPYT
                     VFDLLVDLRLPSQAAYYESLGPNPFVPELTKRMSVDILEREGVPHQTFGVEIEYLVPY
                     NKVDHPDARPDDRRWVYTHPAARVSPFNSAYSALGNRLARLLTGAGHLGVTFDSQFRS
                     WGPTIPMGSKANIANIAQKMGYPLIRFVDDVDSIHQIWHIHSDPSLSNFQNGEFGYGG
                     HVGVELSSPIFRPTPGDFGKVIDVVQLIRASTRSMTDPTCGFHVHVGDVRGFSLRSMK
                     KIATLVWAAEPVLYSLVHPSRSDFETAAPMSTQSALAEEDVLDKYDSDVNTAASTDME
                     AHLPMDEMPQRLQDMMLALWSAKNVPDILGLLQPGDDGHKGGLSFASMSRTYFGESTA
                     ATSIYQGTVEFRQLEGTLDPELIMYWTKLVLRIAEVGRDMPAARFSAAMSKIIKKCPT
                     ERERLSALLEVLGLEEHLTYWGRTVAKNKAQALATAPAKGSERKRYQLPDEVSQYGYD
                     ERNTFLRAFFEDNMVFVPETDENAFKNAKNLSL"
     gene            complement(696819..697393)
                     /locus_tag="C_lini_771_FUN_000182"
     mRNA            complement(join(696819..697161,697230..697393))
                     /locus_tag="C_lini_771_FUN_000182"
                     /product="hypothetical protein"
     CDS             complement(join(696819..697161,697230..697393))
                     /locus_tag="C_lini_771_FUN_000182"
                     /codon_start=1
                     /product="hypothetical protein"
                     /protein_id="ncbi:C_lini_771_FUN_000182-T1"
                     /translation="MFAKVIIATAIAALATLGANGAPLTNDVAQALETINNVRGVSGN
                     PSLVQNKDIYEPTKLSARQDLNPGPFVGDITFFNPALGACGWTDNDGSMIVALSHIKM
                     GSQSNGNPLCGRTVRIKGPNGQTDVKVTDKCMGCAETDIDVSPAVFEKVVGDKGLGRV
                     GNIEWSLI"
     gene            complement(700059..702310)
                     /locus_tag="C_lini_771_FUN_000183"
     mRNA            complement(join(700059..700709,700784..701619,
                     701697..701857,701914..701978,702035..702310))
                     /locus_tag="C_lini_771_FUN_000183"
                     /product="hypothetical protein"
     CDS             complement(join(700059..700709,700784..701619,
                     701697..701857,701914..701978,702035..702310))
                     /locus_tag="C_lini_771_FUN_000183"
                     /codon_start=1
                     /product="hypothetical protein"
                     /protein_id="ncbi:C_lini_771_FUN_000183-T1"
                     /translation="MARFQGLDSSDLFRFDTLALRDDILLADGKSASKVEYDEYVVFK
                     KDNGIPSGRKIELEGDQDISFQLQHKDDVPGHRTLDLAFRCGYSVDHNGVFTQEPVRH
                     PELVLDGRVRRVICFRRNKSFDRREDGITMTPDDLDAMDLHPATLQYSRRVTNESRFW
                     SLDRSKLSLILSFSRNPRTPYDFLSMTYDVRNRTSSVLVRQSFHPRQHSLENLDEYDQ
                     RLEACRAHWAHPFITPVVLLQVQFMRTEEAVMENINHVKSLEWEVSSIAGFEAFEMER
                     ERRSKLMRRLTFGTQNEKVPQVAGPMSMANLMKSAHDVLKESIKLLDTVRWMERVVKL
                     MLQAGDELAERMSTGELKIRLDDFHVRDTDVDRRDQQEQQVQPDEPPTGPPSRSSQST
                     HRRSLPPAPDPLADPLGNHWHEIRQYLEGLQRMCMGLETDRRMSEARCRAQIDIIYSK
                     MAQEDNVLNARMAVASSRDSSSMKALAVITAIFLPGEFLGTLFGMSMFDWQASGEDAA
                     GDNAAGAVLNPEPGTSTNPKDPIPVLSHLFWVYWATVIPLTVGILVAWRAWWVNQDRY
                     FRRHLSRELSEERYWTADGKPRELEHSFWWDFFYLSVRRDEPPAPVSDPFGTLELSTT
                     MSQDKDELRSPRGETTIRRGQISFLRLQSIRQRNAVAV"
     gene            complement(703302..705202)
                     /locus_tag="C_lini_771_FUN_000184"
     mRNA            complement(join(703302..703525,703601..704462,
                     704517..704729,704780..705202))
                     /locus_tag="C_lini_771_FUN_000184"
                     /product="hypothetical protein"
     CDS             complement(join(703302..703525,703601..704462,
                     704517..704729,704780..705202))
                     /locus_tag="C_lini_771_FUN_000184"
                     /codon_start=1
                     /product="hypothetical protein"
                     /protein_id="ncbi:C_lini_771_FUN_000184-T1"
                     /db_xref="PFAM:PF07690"
                     /translation="MAQTRNSADDGRGNTSTDVVGDRDMVAAPAAAAATAGPDEAETE
                     KVAVAGEASSPQVSALNSTPDGSGVERRGGNVWAGDETRSPTPSPSNSDCESHRGGKG
                     RDGVVGLVVKTLTWTPRTLRYDPENPPQFTLALNFMFAVAATFTVANLYYNQPVLNRI
                     AETFGVSFERASSVATLMQAGYAAGLLFICPLGDMVRRRPFILGLVWVTAMLWLGLCV
                     TNSFEAFLGLSFIVGATTVTPQLMLPLVADMAPAHRKASSLSITTSGLMLGMLIARLL
                     SGIVANYTSWRTIYWVSFGAQYAILILLFFFLPDYPSKNPDGLNYFRALWTIVTMLFT
                     EPVLVQACLIGFFISAIFTSFWTTLTFLLASPPYEYPSITIGLFSLIGIAAICGGPVY
                     GRLIMDRYVPFLSSVLGQIVIFVGGVVGAFTGEFTVAGPVIQATCIDMGIQTAQTANR
                     TSIYTINAKARNRVNTAYMVCVFCGQLTGTAVGNRLYAQGGWKYSGGASVGFIGLSII
                     ITMLKGPRETRWIGWSGGHKLRRDDVAQKPEPVSPEDGRGTTRAEGEEATGEKRPETG
                     ADQSVAR"
     gene            706046..706117
                     /locus_tag="C_lini_771_FUN_000185"
     tRNA            706046..706117
                     /locus_tag="C_lini_771_FUN_000185"
                     /product="tRNA-iMet"
     gene            complement(706718..708055)
                     /locus_tag="C_lini_771_FUN_000186"
     mRNA            complement(706718..708055)
                     /locus_tag="C_lini_771_FUN_000186"
                     /product="hypothetical protein"
     CDS             complement(706718..708055)
                     /locus_tag="C_lini_771_FUN_000186"
                     /codon_start=1
                     /product="hypothetical protein"
                     /protein_id="ncbi:C_lini_771_FUN_000186-T1"
                     /db_xref="PFAM:PF12417"
                     /translation="MANRREANRTDESTESMSPSVIENAAVAEEYITTPNIINVSEND
                     SPALTLQRYLSVNSVLSTASSFAIRQQEATEKTFPLDIIGEGCCAIVYDFPSSGRAIK
                     AARPQKDTELWNDFVAHCKIWEATKNNTSFCIPRPSYFVLGQDIPTWMIEHRREIRTQ
                     TGFNSIPSAILVSERIMPLPRVIRQALVEVFCPPNEKMQASTKPQNKSCLVRLYLGVR
                     RRNQRVEGSFTLRNFELTLDKMDILGIDPFQFVRSMAEALAIMHWTAQRDAYDIEFVL
                     GSSPERRISAEEVDSIDLEGRMITTWNRTQSGAANLNFLRRTVSVWALDFNQCQRMAP
                     TPFGVDSAVKAFWENDPYFPRPNQDTSSTEAKLWEEFKRLYLEKSHYCLDTSATLPSE
                     FIAKVEQEAKKRMPASLVLLGPPKSSATPTPSPNASSSKSDKKKSKHRRFFST"
     gene            712160..714009
                     /locus_tag="C_lini_771_FUN_000187"
     mRNA            join(712160..712769,712822..712876,712929..714009)
                     /locus_tag="C_lini_771_FUN_000187"
                     /product="hypothetical protein"
     CDS             join(712160..712769,712822..712876,712929..714009)
                     /locus_tag="C_lini_771_FUN_000187"
                     /codon_start=1
                     /product="hypothetical protein"
                     /protein_id="ncbi:C_lini_771_FUN_000187-T1"
                     /db_xref="PFAM:PF07690"
                     /translation="MATLPEAQPQTGVMLEKADRADSSSNKGPLSGDTTDNERAKEPA
                     ASGPVRTVTGLRWYLVVFAILSSTFLFALDNTVVADVQPQIVLQFDAIEDIAWLAVAF
                     IMVSTAVNLLFGQLYSHLKPKWLYIGSVVVFEIGSALCGAAPNMDSLIVGRALCGLGG
                     VSMYLGVMVLIAATTTIQERPMYLASIGLTWGLGTILGPLVGGADEKILPWKAFADSG
                     ATWRWAFYINLPIGALAAPVYIFMLPSPDPQPGASILKRLAEVDWVGAVLMLGAIVTF
                     TMAISFGGVMYEWDSGSEIALFVVAGVLFVVFGVQQAYSIGTTVERRIFPVELINSRK
                     YYRTMVLMFCVTASGGCAIFIPVYFIPVFFQFSRGDSAIDAAVRLLPFILVMVTVTLA
                     QGDMLSRPSGRFGLYMPWFTVGGIITVVAASLMYVVETDTSTAWVYGASAMLGAGVGT
                     YTQAGFSISQASVPEHMAAIAASLMALAQTGGINIALAVGNAVFLNRAETRLAEILPD
                     TVTEDQIHLAIAGVGADFVTTLPPQMQQEILEAIVEALNLPYILVITAGSLVLVCSVL
                     MKRERLFMTAAAGGA"
     gene            714840..716042
                     /locus_tag="C_lini_771_FUN_000188"
     mRNA            join(714840..715492,715559..716042)
                     /locus_tag="C_lini_771_FUN_000188"
                     /product="hypothetical protein"
     CDS             join(714840..715492,715559..716042)
                     /locus_tag="C_lini_771_FUN_000188"
                     /note="MEROPS:MER0015094"
                     /codon_start=1
                     /product="hypothetical protein"
                     /protein_id="ncbi:C_lini_771_FUN_000188-T1"
                     /db_xref="PFAM:PF04389"
                     /translation="MAALIGLPLVRGQVRRLWIAFLHLLLAASACAYMPLSDAALRNV
                     TVSEADFDIHAGPLLSPLLIPRVPGTDGQLQTQRHFVDFFTKSLPNWTVQWQNSTDKT
                     PATGDADVPFQNLIVRREPPWTKPGHANYLTLVAHYDSKYEPAGFIGATDSAAPCAML
                     MHVAKALDPYLTQMYDEMVALGELGGTVAMDMGLQILFLDGEEAFKSWTDTDSLYGAR
                     SLSNEWEHTFNPAMSHYKTPLEQISAFVLLDLLGSAEPRIPSYFQSTHWAYQAMAKVE
                     KRMRELGVLETKPKNPFLYDAEKNPQMFGHSGIGDDHVPFMMKGVNVLHIIPSPFPAV
                     WHRMEDDGEHLDMPTVRDWTRIVTAFTMEWLDANEVMTEEKEGE"
     gene            complement(716291..717429)
                     /locus_tag="C_lini_771_FUN_000189"
     mRNA            complement(join(716291..716781,716841..717429))
                     /locus_tag="C_lini_771_FUN_000189"
                     /product="hypothetical protein"
     CDS             complement(join(716291..716781,716841..717429))
                     /locus_tag="C_lini_771_FUN_000189"
                     /codon_start=1
                     /product="hypothetical protein"
                     /protein_id="ncbi:C_lini_771_FUN_000189-T1"
                     /db_xref="PFAM:PF00651"
                     /translation="MDLFLETEPFFFDPRGDLTLKVGNEEDTVGKYTFVVCSRTLARS
                     STIFTAMLFSGFAESRPRVDSEQSSWTVELPEDSPYSFSLLMDIIHGHFASLPDMLRA
                     RDLHDLLILTNKYDMTHVLHPLARTWFKPYKNVITCVGNETVLWIAWELGHKELCRKL
                     IRSLVLESRVDEYGQLLDSNGDPLPRDSFLEGPGVLDHVAQVRSSLIQNIASLFHKAI
                     QSNLDGNGCKAPTRPSMYCYMTKTIQCDSINVGALVRYTKTLGLQGESHGQIDPSQYL
                     GSVRDLASSVELTGFDRMLFHLFCNSLPGIRMEIQELLESVALPVLESYSAYFQQQAK
                     KTGVERGALVGTEEGEPSRKRSRHD"
     gene            complement(718577..719762)
                     /locus_tag="C_lini_771_FUN_000190"
     mRNA            complement(join(718577..719272,719720..719726,
                     719758..719762))
                     /locus_tag="C_lini_771_FUN_000190"
                     /product="hypothetical protein"
     CDS             complement(join(718577..719272,719720..719726,
                     719758..719762))
                     /locus_tag="C_lini_771_FUN_000190"
                     /codon_start=1
                     /product="hypothetical protein"
                     /protein_id="ncbi:C_lini_771_FUN_000190-T1"
                     /db_xref="PFAM:PF02737"
                     /translation="MCFQPAASVTPKWTPPGDPASRPVVILGAGVLGRRLAVMWASTG
                     RPVILYDVDSRALASAIVYIGDALTTVCAVRQTRPGRVTTSIVLEDSCGAAPWMVIEA
                     LPEDPEIKREMLGKADALVPEDCILASNSSTWPTSALRNLITRPERLLNTHYHLPPRN
                     TYVELMTCGATDRDLMPSLKAQMRGVGVNPLALPHESVGFVFNRIWSAVKSDTLRVLQ
                     AELASPRDIDALFEGAL"
     gene            complement(719957..720330)
                     /locus_tag="C_lini_771_FUN_000191"
     mRNA            complement(join(719957..720292,720322..720330))
                     /locus_tag="C_lini_771_FUN_000191"
                     /product="hypothetical protein"
     CDS             complement(join(719957..720292,720322..720330))
                     /locus_tag="C_lini_771_FUN_000191"
                     /codon_start=1
                     /product="hypothetical protein"
                     /protein_id="ncbi:C_lini_771_FUN_000191-T1"
                     /translation="MFGVQKQKKPTPEWDKHLETLQANAGRTRCSLPNHMRCPAIGCK
                     AKFKGIQAWDERMEHVARLLERAADGKAPTVQFGGENDTSLTDWASSLAVGVIKWSWV
                     TSKWDLVNPLKL"
     gene            724747..725181
                     /locus_tag="C_lini_771_FUN_000192"
     mRNA            join(724747..724753,724799..725181)
                     /locus_tag="C_lini_771_FUN_000192"
                     /product="hypothetical protein"
     CDS             join(724747..724753,724799..725181)
                     /locus_tag="C_lini_771_FUN_000192"
                     /codon_start=1
                     /product="hypothetical protein"
                     /protein_id="ncbi:C_lini_771_FUN_000192-T1"
                     /translation="MHHVDQVFNGVEDEDGGGDWSSFGGGQKRRTTREEEGWRSQIPE
                     DCLYLLTAIDNCLDSEQWEDEDGQPLDHQTLRSRMYQKVVRPLELHLTHGFSNIPLDG
                     VDEHAREINFAQWGHVIPSRESEDLVA"
     gene            725338..726584
                     /locus_tag="C_lini_771_FUN_000193"
     mRNA            join(725338..725414,725536..725872,725931..726584)
                     /locus_tag="C_lini_771_FUN_000193"
                     /product="hypothetical protein"
     CDS             join(725338..725414,725536..725872,725931..726584)
                     /locus_tag="C_lini_771_FUN_000193"
                     /note="MEROPS:MER0042897"
                     /codon_start=1
                     /product="hypothetical protein"
                     /protein_id="ncbi:C_lini_771_FUN_000193-T1"
                     /db_xref="PFAM:PF00082"
                     /translation="MKPSFSVEVDSHSARFFDDEAGLLDGSRRYENWKTRYKDVYEKY
                     IENCPPSTTVSNPVKIAILDTGIDGDHPVFDAYGDLKDKHNYFNESHERRVPDGNGHG
                     TFVASLIREYAPDADLYVIKIAGRDNERPDAQVVRKAIDHAVDEWQVDIISMSFGWPS
                     SDFDGYEDLQGAIDRAYHKKVLMFAAASNSGGNLGRAYPASSPHVTCVHSTDTFGNRS
                     KFSPTPERNAVNIATVGDSVRSAWPTFLCGDGPGQDYLVSHSGTSYATPILAGIAGFL
                     LHYTRLHLLDSATLMKRKENMEAVLKRCAERGPNYSLRDGYLYVELSLYGHNMFGGKL
                     EDVNYEILQALKRYTGSVTIA"
     gene            complement(726655..728434)
                     /locus_tag="C_lini_771_FUN_000194"
     mRNA            complement(join(726655..727231,727301..727517,
                     728266..728434))
                     /locus_tag="C_lini_771_FUN_000194"
                     /product="hypothetical protein"
     CDS             complement(join(726655..727231,727301..727517,
                     728266..728434))
                     /locus_tag="C_lini_771_FUN_000194"
                     /codon_start=1
                     /product="hypothetical protein"
                     /protein_id="ncbi:C_lini_771_FUN_000194-T1"
                     /translation="MTIDSLWPTLDETAKQRYVERVVDICKELNAAASGTSIGGVEGG
                     VLSELYLAADGDCGPIKLGNVITSVKKPHLPLSCAAPEDSELLRTEKKSVQYTKEKLR
                     SGRFSVLTKFLSVLGFGVDIGAEIDNSDEETFAFDTLETTQFIPTTAYFQTCINSDNV
                     RRFLQNSRYRKPVYVITGIKVVNGAEANTSKSRAVGGTFAAEVDGTLLSGGAVPIGGG
                     PGIEGKVATSTGTSWAGSSDFVFAFRVSKVFVGKATGQVASEEEYRKGAMLGDKVDEV
                     RRPQLAVSKVEKPNAEAEECDTEELMDDGEIVFCAIPRKDEDDD"
     gene            729610..731433
                     /locus_tag="C_lini_771_FUN_000195"
     mRNA            join(729610..730239,730295..730714,730770..731306,
                     731362..731433)
                     /locus_tag="C_lini_771_FUN_000195"
                     /product="hypothetical protein"
     CDS             join(729610..730239,730295..730714,730770..731306,
                     731362..731433)
                     /locus_tag="C_lini_771_FUN_000195"
                     /codon_start=1
                     /product="hypothetical protein"
                     /protein_id="ncbi:C_lini_771_FUN_000195-T1"
                     /db_xref="PFAM:PF13537"
                     /translation="MCGIHAVVSRDGFQSLPAATRTCLCNRGPDHLGEVQAQSKTGGA
                     ALENLFLTFTSTVLALRGDHVTQQPFRDASSGSVLCWNGEAWNLAGAPVQGNDGEAIF
                     SLLTAASSRDDAEDAVLDVLRSIQGPFAFVYFDAPASRLYYGRDRLGRRSLLLNQEEG
                     LRLSSVAESTSPAWAEVEADGIYVLNLAGWRGDSSGSPSPRSWTPGEAETVLNIGIFN
                     MALPSPDIQPLSASSPSIRDVRQQLTESLKLRVLDVPTPPAHEADNDTRIAVLFSGGL
                     DCTVLARMASDLLPSEQGIDLINVAFENPRLAAKVEQSSDGLTLYEACPDRITGRKSF
                     AELTAVCPARRWRFIAVDVPYQEVLGHRSQVISLMHPHNTEMDLSIAYALYFAARGIG
                     MAQSHPSDTATHYATPARVLLSGLGADELFGGYVRHATAFSRRGHPGLLDELKLDVGR
                     LGKRNLGRDDRAMAHWSREVRFPYLDEDFVKWSIEMPVWEKCDFGFTEADAEIEPGKR
                     LLRLLAEALGMTAVAREKKRAIQFGSRTAKMESGKTKGTTLISP"
     gene            732411..734497
                     /locus_tag="C_lini_771_FUN_000196"
     mRNA            join(732411..732927,733042..733182,733248..734061,
                     734158..734497)
                     /locus_tag="C_lini_771_FUN_000196"
                     /product="hypothetical protein"
     CDS             join(732411..732927,733042..733182,733248..734061,
                     734158..734497)
                     /locus_tag="C_lini_771_FUN_000196"
                     /codon_start=1
                     /product="hypothetical protein"
                     /protein_id="ncbi:C_lini_771_FUN_000196-T1"
                     /db_xref="PFAM:PF11374"
                     /translation="MSSMSFSAAAPPRHGAASAPAHVFGGSDASYNPLPDAEHASAES
                     PGWDYTPGRAETKSGISYKASSLVHTEEQPWTTSLRGWVPELLWCVVSTASVAALAGV
                     LSRFDGQPLPEWPLGLTLNTLIAFLATLARAAFVIPVSESISQLKWLWYREERPLKDF
                     QDFDSASRGPWGIFLTAIFTSTLTQSAVTYPVRLAHVDGTAVVSRSTSFYFNTANVFS
                     GVNQQHYTEQSIFEGLSYSHTQEFPLSPARCPTSECKWKPYTSLSVCAKFWNVTDSLN
                     VNVTQRSPPPPLRFASLPNGISANLSGYYQGMVVLRGTRRPIASDVNPESSIFNFTVL
                     YSLRTGPVEIIGAAEAVLYFCTKTYDLSFAGNVEARSVVDVTTDVETGSVELPAGQGR
                     RELPAIRDPLEPAANFPFGGTGLGSMVESLAYALNGTYADMGASDPSTLGLAPARYWA
                     ALQYGAKTLEDQGRPGVSQETVINEGIANITGNVARSLSNRITKDTTNVTGDALAAET
                     FVQVRWPWLAFISSQVALSALLLATAIIQTRVARIGVVKSSVLQGLVAVNSKDKQALE
                     ICLAQRKHQDEVDEIVRRGPGIAWSLGMTERGWKLGC"
     gene            complement(734818..736500)
                     /gene="CYP51A"
                     /locus_tag="C_lini_771_FUN_000197"
     mRNA            complement(join(734818..735723,735789..736223,
                     736279..736500))
                     /gene="CYP51A"
                     /locus_tag="C_lini_771_FUN_000197"
                     /product="Sterol 14-alpha demethylase"
     CDS             complement(join(734818..735723,735789..736223,
                     736279..736500))
                     /gene="CYP51A"
                     /locus_tag="C_lini_771_FUN_000197"
                     /codon_start=1
                     /product="Sterol 14-alpha demethylase"
                     /protein_id="ncbi:C_lini_771_FUN_000197-T1"
                     /db_xref="PFAM:PF00067"
                     /translation="MSTLSEIIQPVSTASVAAYGFIGLVTLILFNACQQVFFRSKTEP
                     PVVFHWIPYIGNAVSYGMDPVAFFIKHRKRYGDVFTFTLFGRKMTCYLGIEGNDFILN
                     GRLQDVNAEEIYGPLTIPVFGQDVIYDCPNSKLMEQKKFVKFGLTQRALESHVPLIEK
                     EVVDYIKTSPAWKGVSGVVDVSAAMSEITLFTAARSLQGEEVRKKLTAEFAELYHDLD
                     MGFTPINFLFPRLPLPRNRRRDSAHAKMKAVYEGIIKQRRETGLGADAEHDMLWNLMS
                     SSYKNGTPVPDGEIACMMITLLMGGQHSSSSASAWIMLRLAAHPDIAEELYEEQVRNL
                     GEGDRALRLPPLQYADLDKLPLLRNVVKETLRLHGSIHSILRKVKNPLRIPGSPYVVG
                     TDKVLLASPMVTAMSDEFFPNAGSWDPHRWDEPLAGEGAVDVEDTIDYGYGAVSKGTK
                     SPYIPFGAGRHRCIGEKFAYLNLGVIIATIVRNFKLETMDGRTGVVPPTDHTSMFARP
                     MQPSKIRWTLRE"
     gene            complement(737191..740743)
                     /locus_tag="C_lini_771_FUN_000198"
     mRNA            complement(join(737191..737590,737652..740743))
                     /locus_tag="C_lini_771_FUN_000198"
                     /product="hypothetical protein"
     CDS             complement(join(737191..737590,737652..740743))
                     /locus_tag="C_lini_771_FUN_000198"
                     /codon_start=1
                     /product="hypothetical protein"
                     /protein_id="ncbi:C_lini_771_FUN_000198-T1"
                     /db_xref="PFAM:PF00122"
                     /db_xref="PFAM:PF13246"
                     /db_xref="PFAM:PF16212"
                     /translation="MTVAILQLIPGLSTTGKFTQIIPLTIFIFLIMGKEAYYDWKRYR
                     ADAAENSRPASVLRDEGSGAGRWDWATKPWEDISVGDVVKLSRNEDVPADLVLLYASG
                     ENGLAYVDTMALDGETNLKPKQSPANLSHCSTIQGIAECHADFVIEQPNADLYRFDST
                     VTANGSTLSMKTDEVLYRGSTIRNTSTVIGMAVNTGEECKIRMNSKQTMRPKRPALET
                     MTNNIVICLALYVLVISTALTGGYFSWQSSTESKAWYLAGGSVPFQEIFFGFIIMFNQ
                     VIPLSLYIGLEAAKLLQASLVMSDLSIYHEPSDTPAGVNNTNNLDDLGQISYVFTDKT
                     GTLTENIMNLRRLSVAGISWLHLKDLGESDASVFQSQGAGFNTDDMRNHMRAEPTSPS
                     TISATRFLLAMALCHTCLPETDAEGRIQYEGSSPDEVALARAANDMGFVVTQRSSQSV
                     TVQTPGRNGSVTTEVYRILDVIEFSSQRKRMTVIVQCPDGSLWLICKGADSILLPRLV
                     RNSSDPAYRQPISSISPGMASGHRQGNNGASYSPARSSTYSALSDGNNLGYADEYGSE
                     DDILLQAQQASRTGPSEPIESFAPRSVEDDIRQCYKHVDDFAAEGLRTLIYADKVLTA
                     GEYEEWKRLFVEAETSLTQRQERIEEVGEMIEHSLHLLGASAVEDKLQEGVPETIQKL
                     RRANIKICMLTGDKRETAINIAHSTQICGPDSSMSILDVDEGDLELQLSNAMKKVEAA
                     EEDTDSSGTTTAVHTALVVDGKTLGEIEQSSSERIRQLFYALIPAVDSVICCRASPSQ
                     KALLITIVTDGPPTDAKPSFLSACLGWFKRPRKPLTLAIGDGANDVAMIMTASVGVGI
                     SGREGQQAARVADLSISQFRYLGRLMLVHGRYSYHRTAMFILTTFWKEMFIFLPQGLF
                     QEDAGVTGTSLYQPTNLIFISFLTGASMIIMGTWEKDLSPTTLMAIPELYTYGQKREA
                     LNMAIFLGWMGNAVIAGSIAFQIPWLGYANSELVRDNGLFAQGTLTYVVCIIWINYKI
                     LILEMHHKTKIAIWSAIGSVAGLWVYQLINTASSAPSSTPYSVKDSLITGFGPDAVWW
                     MTLIGTFNMLLLMELTLRSFKQNSLIRSAIYRCWPFEKKTAIGGGVRNGFRDWELRLW
                     QEMETDPAVAKILERLS"
     gene            741844..742876
                     /locus_tag="C_lini_771_FUN_000199"
     mRNA            join(741844..741849,742079..742876)
                     /locus_tag="C_lini_771_FUN_000199"
                     /product="hypothetical protein"
     CDS             join(741844..741849,742079..742876)
                     /locus_tag="C_lini_771_FUN_000199"
                     /codon_start=1
                     /product="hypothetical protein"
                     /protein_id="ncbi:C_lini_771_FUN_000199-T1"
                     /db_xref="PFAM:PF03381"
                     /translation="MAIREVRFDYTRCHELDLYDEPELMPSENTYRHFKASSTGHPLT
                     QWKRSNQSLTFDGITKNYTMCTIDFFLPDDLQPPVLFYYHLTEFHQNHRKYVTSLDKS
                     QLKGKSVSRGSVKDSCFPVTSSGRDRGEEKVIYPCGAIANSIFNDTFADPQRLLGPDA
                     DQPVPYAMSRTGIASDLDKQLYRPTTYPVPLGPGDNDSAVIVPPPNWAERFPRGYHSG
                     NMFNPAEDEAFMVWMRTAASPSFAKLAMRNSDEVMVRGMYRLQVFSRKF"
     gene            746589..747656
                     /locus_tag="C_lini_771_FUN_000200"
     mRNA            join(746589..746821,746942..747656)
                     /locus_tag="C_lini_771_FUN_000200"
                     /product="hypothetical protein"
     CDS             join(746589..746821,746942..747656)
                     /locus_tag="C_lini_771_FUN_000200"
                     /codon_start=1
                     /product="hypothetical protein"
                     /protein_id="ncbi:C_lini_771_FUN_000200-T1"
                     /translation="MERPHRPPPLTIPPPPRSRTRVRPRRGPNPRQARQFKRWLLRAQ
                     IANDVVHVVAASILLWIMSWFLYNVSRPLTYRTGPAAVALLIALSTDILLDARSIVHA
                     HDPWPGWALLLRLLLGVSLIAVFWVYIALGAVFAPGFSYWGIPDAYGRVLAYMFLWGI
                     GLWDLLFVVLCRRWLGREVKRYGGRARRVFFSPSAFSSRRWRARISASSPGGGGAHRL
                     ASAGGRAGEAPGGVAIVDVEAARPVNGDEGNGGGRAGLPTRMGLQRMKNSASVSVSVS
                     LNSLASGTGPAAAPPTMTMTTSDASSPPPVLTRPASRAA"
     gene            complement(748193..749493)
                     /locus_tag="C_lini_771_FUN_000201"
     mRNA            complement(join(748193..748375,748460..748765,
                     748821..748985,749041..749493))
                     /locus_tag="C_lini_771_FUN_000201"
                     /product="hypothetical protein"
     CDS             complement(join(748193..748375,748460..748765,
                     748821..748985,749041..749493))
                     /locus_tag="C_lini_771_FUN_000201"
                     /codon_start=1
                     /product="hypothetical protein"
                     /protein_id="ncbi:C_lini_771_FUN_000201-T1"
                     /translation="MSSNLPAYSEPEILRRPMPRPPLKRKRAKGDGNGHPMCTNCKRT
                     SYTSANRIVLCSCGEAWHQLCHNPEISDEVATDLRRFQCRTCEVEEKEHAKYQRQLAL
                     YREAKQEQAEWKKQHNDIERRRDKRLATLPKFPKAEIVGFEAGNASPAERREYFGDLM
                     QSDLVNLLIFSNELQPGLLADVLVSISKKHPELPIFGSPNWAQPKVPQQEVQRPRQSN
                     PARPKASKQRSKTGGVRKILKTAPAEAADPAAIEADDDDALPESWPKAGHGLYAKLKP
                     EKEDPFLFDDNDEEAFSHFMVDPRGKQIMEPLQGGQQAIGESSGTVVAIEQNTTEVQK
                     RKTKPRTSSRSQQAVIDKDVYVMSKELGGLEPWF"
     gene            complement(750818..754481)
                     /locus_tag="C_lini_771_FUN_000202"
     mRNA            complement(join(750818..751323,751416..752047,
                     752107..752138,752795..752889,753021..753500,
                     753570..754085,754150..754296,754366..754389,
                     754445..754481))
                     /locus_tag="C_lini_771_FUN_000202"
                     /product="hypothetical protein"
     CDS             complement(join(750818..751323,751416..752047,
                     752107..752138,752795..752889,753021..753500,
                     753570..754085,754150..754296,754366..754389,
                     754445..754481))
                     /locus_tag="C_lini_771_FUN_000202"
                     /codon_start=1
                     /product="hypothetical protein"
                     /protein_id="ncbi:C_lini_771_FUN_000202-T1"
                     /db_xref="PFAM:PF02515"
                     /translation="MRPRKEGRMDQKLLAALHVDGAIDLDVYGALQYCSIGILAGPVT
                     VKLSTTYSNERGRNIIFLWTGLILAGLLSLAVEFYRAKSTPCFFDNAGNPISQDPGRF
                     PYSEAMCGLTCSQENGPSSLLRTKAASEIFVVPVPTKLPLGNSMFLAAAECVPAILSL
                     VSMWVKITNPDVENGRENEPIPGANGATFGNMKSVNASIRGFLNAVEIPVFAGAVVAI
                     LIIGEINFSSPQMDYHTEPMGSIGQWGTILATGMAAFGSLYIYLAGVFMADQDDAPQE
                     EARRSAQLTQKRSNEPHVEMEDYPIRPGHHGDPLARATSDGTESDKDQGYRRTISDAL
                     IKVNRFFGNKVHPSLQPDNFGNGVWPQIPGEMGRNSRVTVTMDQFSMRNFRLSTSRDS
                     HESYSGSEGEYGVVAYGTSQGPEEDAECDAGGADFAPLLRDPYCTQILGDLGAEVIKV
                     EHPVRGDDTRAWGPPYAAYKAGSSKEGPGESAYFLAVNRNKKSLGLNFQHPDGTEILH
                     GLVSKCDILVENYLPGTLRKYGMDYETLRAINPGLIYASITGYGQTGPYSDRAGYDVM
                     VEAEFGLMHITGSRDGEPVKVGVAVTDLTTGLYTSNSIMAALLARARTGKGQHIDVAL
                     SDCQTATLANIASSCLISGKKDSGRWGTAHPSIVPYKSFKTKDGDILFGGGNDRLYGI
                     LCEGLGRPEWRDDAKYRTNAQRVANRVELEALIEAVTVTRTTAEWLAVFEGRGMPYAA
                     VNDVQGALGHEHTLARGMVVEMEHGECGPIRMVNTPVKYSDSEPRIRTAPPTLGQHTS
                     EVLEEHLGLSEERIRSLKGSGVLG"
     gene            756065..758607
                     /locus_tag="C_lini_771_FUN_000203"
     mRNA            join(756065..756140,756234..758179,758263..758607)
                     /locus_tag="C_lini_771_FUN_000203"
                     /product="hypothetical protein"
     CDS             join(756065..756140,756234..758179,758263..758607)
                     /locus_tag="C_lini_771_FUN_000203"
                     /codon_start=1
                     /product="hypothetical protein"
                     /protein_id="ncbi:C_lini_771_FUN_000203-T1"
                     /translation="MDISTETSQIKEWRSIVTLIVFFLANVAVLFPFKVPLPVPVWAV
                     HKTLDSLSALRIIPPREKDYHDAPRDGDQITRRRRFVPLQFPVNSVTAPLIADLFLLA
                     ILAIGRKEVHDGTIGENGIFPIDIMIFFITLAYIAISIDASGLIRYLALKVLQWGGEV
                     GHRLFFYLYAFFFCLGSFIGNDPIILSGTAFLAYMTRVSTNIKHPKAWIFTQFAIANI
                     SSAILVSSNPTNLVLAGAFQIKFIEYTANMVVPVVITAIVLFPFLLYVVFANEGLIPY
                     SIKMREAPNQTKSKPVNPNIPSAKGSAREESIMQDNTEQLIEEIMNPWLDKGGAAFGA
                     VVMSATLVTVLAINAASVKTKNDEHFHVFWVTLPAAFIMLCWNLWFGWLRRDETRAIA
                     RGARDEGDRSRAVHHDLEHGDGGRRQSDTEMATMTSALPSQHWPRIHVDSANDTNDTG
                     KVRVTDDEASPVSRDLSMEMPNSSGPPVVTLTPADRVSEGSGTVTTEPSPQLASSTST
                     TVTDAAQLDGGKPSTTTTTTTTTSAREASHEMSLPAVSDPSPQGVLASSSTGLTDDEK
                     RGEDLDEGRSRGHQGSHRDLAQPRSTLLSRYREGHRWMQMTFPTVMAVISHLPFALVP
                     FAFAMFVLVQALVTKGWVPVFAYGWDHWVEKTGTIGAIGGMGFLSVILCNFAGTNIGT
                     TILLSRVIQAWQQIHRENGVAISDRTFWGTVYSMALGVNYGAFSTAFSASLAGLLWRD
                     ILERKHIHIRRMGFARENVPIITIAMIVGCTVLVGEIYIIRKDAPYHL"
     gene            763899..766849
                     /locus_tag="C_lini_771_FUN_000204"
     mRNA            join(763899..764134,764225..764408,765596..766849)
                     /locus_tag="C_lini_771_FUN_000204"
                     /product="hypothetical protein"
     CDS             join(763899..764134,764225..764408,765596..766849)
                     /locus_tag="C_lini_771_FUN_000204"
                     /note="BUSCO:EOG09262PAY"
                     /codon_start=1
                     /product="hypothetical protein"
                     /protein_id="ncbi:C_lini_771_FUN_000204-T1"
                     /db_xref="PFAM:PF00382"
                     /db_xref="PFAM:PF08271"
                     /translation="MSVALFYVFDRKKNAQFREACRRDPYLTRKEFARRRKLSSIERL
                     EEEEMQRSIMIRKSLASREPSRQNSCEDFDVVSRLSGSETSSSASSARDHHPYVEPHP
                     GVEVEVPLAPHPRTPSPSRTPLVRKPVPPPPAVASMAELHSPLFVQLVTDLLWTQTKN
                     TAKEDPTTHKAVVNKRKELRRRRKELKRRRKVFDEANNIYTAKPYTPKMLGPNGAATD
                     ENGNPFRDDLNMVVMCPDCKEYPPHLVEEFSSGDMVCGSCGLVVGERIIDTRSEWRTF
                     ANDDQGNDDPSRVGDAVNPLLNGSQLETTIAFGDGRDSKQLARLQNKSQNDKASKSLM
                     QAYKEIGAFCDSINLGKNVSDAAKHIFKLTYDHNFMKGKPQEAVIAGCIFIACRQTGV
                     GRTFREIFQVTHVSKKEIGRVFKQLESFLQKIKEENPRGAGSLSNLDGYKASASTSAE
                     DLCTRFCSNLNFRNAQKIENVSRALARKTSSVSELAGRSPLSVAAACIYMASHLMKEV
                     RTSKEIASVAGVSDGTIKTAYRFLYQARDRLIEKEWGADQKAIDGLPIN"
     gene            767887..769855
                     /locus_tag="C_lini_771_FUN_000205"
     mRNA            join(767887..767947,768253..769321,769381..769855)
                     /locus_tag="C_lini_771_FUN_000205"
                     /product="hypothetical protein"
     CDS             join(767887..767947,768253..769321,769381..769855)
                     /locus_tag="C_lini_771_FUN_000205"
                     /codon_start=1
                     /product="hypothetical protein"
                     /protein_id="ncbi:C_lini_771_FUN_000205-T1"
                     /db_xref="PFAM:PF08624"
                     /translation="MSGRRSRSGRAAAKRASAALQSTPRVFEGIDDEEPVAEAVESEP
                     EHEAQPEEEDDEEEKPNDSGEEEGGDEDGEEEEEEPANEEAEDSEPSAKEPTPPTEPV
                     IRRKRLGRPPKNKPPGWDNMITVPASEADTPRRRGRGGWRGRGGRRPAPGQAPPKLKQ
                     VIDKEGTEVDIVDDECVLPEDPEGETKVDKLGNLQGGRQYRCRTFTVKDRSERQYMLS
                     TEPARCVGFRDSYLFFNKHPKLYKIIVSDEEKMDMIERNIIPHSYKGRAIGIVTARSV
                     FVEFGARIIVGGRTIVDDYRVADMRASGVAEGDIADPSDVFDPSQPYNTNQYVAWFGA
                     SAVYHTNQAPATSDPLAGLTEVKKKRVNVNDTNWQLEHARAASEFNSRINAIRMATLR
                     HGAYDIHTNMMQQPVNMQPTRARVEAVTPGTVSEPNSAFPTVPSAVQRNFNVVDIVYE
                     TPRVGVQSAGRRPAEVPDFLKPFNGILAIGDDIKSMLPSECRESLEKHQADQREFESR
                     FGDEKDKMARGRLIIDKSVVPQGRHS"
     gene            785798..786790
                     /locus_tag="C_lini_771_FUN_000206"
     mRNA            785798..786790
                     /locus_tag="C_lini_771_FUN_000206"
                     /product="hypothetical protein"
     CDS             785798..786790
                     /locus_tag="C_lini_771_FUN_000206"
                     /codon_start=1
                     /product="hypothetical protein"
                     /protein_id="ncbi:C_lini_771_FUN_000206-T1"
                     /translation="MPGGVCAVLDYEVDQMAEFVAEMATRVVMPLSTTAVTPPFRKFV
                     SQILSSTRLPKSTILLGMNYLAKRVNTLKQNNPSYTVPEGQVWRMLTVSLLLGSKFLD
                     DNTFQNRSWSEVSGIPVAELNALEHEWLEQSGWCLYVNLDYSADYKAWLTSWDDWKVL
                     KDQATARANRERHVPAIDTNINRYGGRSAYHTFVQQQAAEYERYEAIKRNELAHQQAY
                     GNWNWQSAPLTPPDSGYGTPEYINSATSANARYNDWFSQAAASAQWNNRYQQPTHSYY
                     GHRHNQQAFSGHYNYSQNMWEHGVAECSCANCVGPAVKPPAYFAHPGFGQPVMG"
     gene            789056..789977
                     /locus_tag="C_lini_771_FUN_000207"
     mRNA            join(789056..789311,789412..789639,789838..789977)
                     /locus_tag="C_lini_771_FUN_000207"
                     /product="hypothetical protein"
     CDS             join(789056..789311,789412..789639,789838..789977)
                     /locus_tag="C_lini_771_FUN_000207"
                     /codon_start=1
                     /product="hypothetical protein"
                     /protein_id="ncbi:C_lini_771_FUN_000207-T1"
                     /db_xref="PFAM:PF10187"
                     /translation="MSRFVSAGAIDAETGEAVVAEEKKKGDDGAGGAAAADSAVEPRK
                     NAEWEIVQRELEAERKRREEARLKSVEGGERSLYDVLQANKAAKQAAFEEANKIKNQF
                     RALDDDEIDFLDEVRAAKRAEEERVRRETEEGLAAFRRAQGGGVNLKRPGGGDVGDGG
                     GEEKGADGEKAQSSGEEKSGVVKANPSPPPTKGKLSLVAYGSDSDDD"
     gene            complement(790460..791999)
                     /locus_tag="C_lini_771_FUN_000208"
     mRNA            complement(join(790460..791896,791970..791999))
                     /locus_tag="C_lini_771_FUN_000208"
                     /product="hypothetical protein"
     CDS             complement(join(790460..791896,791970..791999))
                     /locus_tag="C_lini_771_FUN_000208"
                     /note="BUSCO:EOG09263XVS"
                     /codon_start=1
                     /product="hypothetical protein"
                     /protein_id="ncbi:C_lini_771_FUN_000208-T1"
                     /db_xref="PFAM:PF11711"
                     /translation="MADTKPTPPEAAAAPSSTPSTTTTTTTTTTATNPAEGYKAAKPN
                     PVWQMMGLRGPPKRLPSRNWMIFLSLTGAISAAIIYDKREKNRATARWARAVAPLAQE
                     SLAHPSQLPRKLTVLLEAPPGDGLRVAQDHFLEYIKPILAASGLDWEFVQGRRQGDVR
                     AAVAEKIRRRRSREERPDVELLPTEENIRDALRQKNGIPEYEGPGGDIVIGRHTWKEY
                     VRGLHEGWLGPLDPPPKPEEPPKPEAAEGTEDTTATPAAAAAASGTEEGAASEEKKKE
                     EEPPKEENKPDRPPQPVPYNTTLDYPTSHLPLHIPAEFSPSDAIPFPHLLGFAGTFTR
                     MQRFLNRRRLADDIGRQVAAACFAASREWRDDGPSSQQHPDQPYEQQRALEHEEGNWV
                     KSVWKEAAEAPASDDEEERTKERIWTSPVVVDPRIASRMRRFEIRPEDEERARHIVVP
                     EEEVEGWIKGSLRSLGHWGWNAIKGDKRKGPNVGEIDE"
     gene            795579..797712
                     /gene="COT1"
                     /locus_tag="C_lini_771_FUN_000209"
     mRNA            join(795579..796258,796318..796818,796869..797342,
                     797397..797712)
                     /gene="COT1"
                     /locus_tag="C_lini_771_FUN_000209"
                     /product="Cobalt uptake protein cot1"
     CDS             join(795579..796258,796318..796818,796869..797342,
                     797397..797712)
                     /gene="COT1"
                     /locus_tag="C_lini_771_FUN_000209"
                     /codon_start=1
                     /product="Cobalt uptake protein cot1"
                     /protein_id="ncbi:C_lini_771_FUN_000209-T1"
                     /db_xref="PFAM:PF00069"
                     /db_xref="PFAM:PF07714"
                     /translation="MEGNNNRLYLNIGNNNDRLAPGGDRQFPTTPSTFPQPVFPHQGQ
                     HQQQAGMQHQQQQQQHQHQQQQHPPQQQQQPYATGYAPSGYFMPNQQQGQYPPQGHGD
                     YNAAYQPRSNTPGTNDPNVGLAHQFSHQNLGGAARASPYGSRGPSPGQRPRTAGASGQ
                     PPSGYGHYATPPMPTQSAAPVEAFAPAPERLYEKYGPNANNNQKKCTQLASDFFKDSV
                     KRARERNQRQSEMEAKLSEPGQSQQRREQIWSTAGRKEGQYLRFLRTKDKPENYNTIK
                     IIGKGAFGEVKLVQKKNDGKVYAMKSLIKTEMFKKDQLAHVRSERDILAESDSPWVVK
                     LFTTFQDSYFLYMLMEFLPGGDLMTMLIKYEIFSEDITRFYIAEIVLAIEAVHKLGFI
                     HRDIKPDNILLDRGGHVKLTDFGLSTGFNRLHDNNYYQQLLQGRSNRPRDRNSVAIDQ
                     INLTVSNRSQINDWRRSRRLMAYSTVGTPDYIAPEIFTGHGYTFDCDWWSLGTIMFEC
                     LVGWPPFCAEDSHDTYRKIVNWRQTLYFPDDIQLGVEAENLIRSLICNTENRLGRGGA
                     HEIKQHSFFRGVEFDSLRRIRAPFEPRLTSAIDTTYFPTDEIDQTDNATILKAQAVQN
                     ARQGVPAVVEESPEMSLPFIGYTFKRFDNNFR"
     gene            complement(798631..800389)
                     /locus_tag="C_lini_771_FUN_000210"
     mRNA            complement(join(798631..799396,800382..800389))
                     /locus_tag="C_lini_771_FUN_000210"
                     /product="hypothetical protein"
     CDS             complement(join(798631..799396,800382..800389))
                     /locus_tag="C_lini_771_FUN_000210"
                     /note="BUSCO:EOG092653YS"
                     /codon_start=1
                     /product="hypothetical protein"
                     /protein_id="ncbi:C_lini_771_FUN_000210-T1"
                     /db_xref="PFAM:PF12874"
                     /db_xref="PFAM:PF16835"
                     /translation="MGGTQTANEKRQTQSEKMDYQNRAGSKFGGGGVASFSATNADRR
                     ERLRKLALETIDLDKDPYFFKNHVGSFECRLCLTVHQNDGSYLAHTQGKKHQTNLARR
                     AAREQKEGKQNIDPATGLPMGVSGAGFGGAGIRRNVIKIGRPGYKITKVRDPVTRQQG
                     LLFQLQYPDIAPDVEPKWQVMNAFTQRVEEPDKNFQYLLVAAEPYETCGFKIPARELD
                     KRDDKQFSFWDPDAKEYWLQVMFMSEREERYVAAPGTRR"
     gene            complement(800405..801773)
                     /locus_tag="C_lini_771_FUN_000211"
     mRNA            complement(join(800405..800631,800692..800859,
                     800921..801006,801081..801280,801405..801650,
                     801744..801773))
                     /locus_tag="C_lini_771_FUN_000211"
                     /product="hypothetical protein"
     CDS             complement(join(800405..800631,800692..800859,
                     800921..801006,801081..801280,801405..801650,
                     801744..801773))
                     /locus_tag="C_lini_771_FUN_000211"
                     /codon_start=1
                     /product="hypothetical protein"
                     /protein_id="ncbi:C_lini_771_FUN_000211-T1"
                     /translation="MRGISAEALIAVEWLFITIALCLIIARINLRIFHLKAGFVLSDA
                     FIAAAFAAGVSLNAVDITLYLRGVYEPDIDFKMTNWVATEAESVYVYRTLYFLYFPFY
                     FEQYFNKGTLLALYYEIFGRGSTKIRASLLCLVAYCAAGFITTMCMILFYCKWGCYWS
                     YTATCPQRCWKVNDNLGWAFHFSSDVFIFILPLVYISKLNMSKAQKTSASVTFSIGLV
                     NILITLARWFVVQAVFTEVPALNTGQLLAVLDGHIGLIVSILPSLRPYLRLWQNRNDS
                     RPAKSNATSEGFTTGKEGTPSTSRVTSSSYDSNNKAEEVSRV"
     gene            complement(803360..805058)
                     /locus_tag="C_lini_771_FUN_000212"
     mRNA            complement(join(803360..804421,804507..805058))
                     /locus_tag="C_lini_771_FUN_000212"
                     /product="hypothetical protein"
     CDS             complement(join(803360..804421,804507..805058))
                     /locus_tag="C_lini_771_FUN_000212"
                     /note="CAZy:GH43"
                     /codon_start=1
                     /product="hypothetical protein"
                     /protein_id="ncbi:C_lini_771_FUN_000212-T1"
                     /db_xref="PFAM:PF04616"
                     /db_xref="PFAM:PF17851"
                     /translation="MKLHLSSVLPMAAATLAVAQQTFSNPVLWQDLADLEVIRVNDTY
                     YYTASTMHYSPGAPVLKSYNLVDWEFVGNSVPELIFGDEYYLNGTSRAYVGGIWASSL
                     QYRESNGLFYWYGCIQSGEMKTWIFTASDPAGPWTAQPPIDECFYDLGVLVDEDDTMY
                     VAYGRYNISVAQLSPDGLKPVRNEFVWVDPVRYLEGARFYHIGSSYYIWLTKPADGQH
                     VLKADSPWGPYTNRTVLDRMASPIPHSGTPHQGGIVDTPGGDWWYMSFLDAYPSGRIP
                     VLAPLTWDEEGWPHIVTDEAGGWGKTYPMPLQTDKTVDAAGEYTDSFAGPGLSPEWAF
                     NHNPDNSAWELGAGGLTLRTATVTDDLYSARNTLAHRILGPKSSGTFRLNVGNMADGD
                     VAGVSIFRDESAYIGLRKEGGSLKLVAVHDVLAPESAGWQTTSNGTVVATASGCSVDL
                     SGVADGTSDVYLRIVADLHPTFGVEADNPAQLLYSTDGENFTQLGPDYWCHNRWQYFL
                     AFRFAVFNYATKSLGGSVLVKEFTLELVD"
     gene            808378..809028
                     /locus_tag="C_lini_771_FUN_000213"
     mRNA            join(808378..808437,808576..809028)
                     /locus_tag="C_lini_771_FUN_000213"
                     /product="hypothetical protein"
     CDS             join(808378..808437,808576..809028)
                     /locus_tag="C_lini_771_FUN_000213"
                     /note="CAZy:CBM50"
                     /codon_start=1
                     /product="hypothetical protein"
                     /protein_id="ncbi:C_lini_771_FUN_000213-T1"
                     /db_xref="PFAM:PF01476"
                     /translation="MQISGLFSILAVVGVAAALPKATPTTPTPTSASAAATVSASSSP
                     TCSPGPVIDYTVVSGDTLTIISQRFGSGICNIADASGITNPNFLSLGQSLKVPTYVCT
                     PDNTSCLAKEGSDTCVEGGPATHTIVAGDTFFLVAQSLGLDVNALLAANEGVDPLLLQ
                     VGDVINIPVC"
     gene            809900..811614
                     /locus_tag="C_lini_771_FUN_000214"
     mRNA            join(809900..810031,810136..810530,810584..810830,
                     810923..811117,811186..811614)
                     /locus_tag="C_lini_771_FUN_000214"
                     /product="hypothetical protein"
     CDS             join(809900..810031,810136..810530,810584..810830,
                     810923..811117,811186..811614)
                     /locus_tag="C_lini_771_FUN_000214"
                     /codon_start=1
                     /product="hypothetical protein"
                     /protein_id="ncbi:C_lini_771_FUN_000214-T1"
                     /db_xref="PFAM:PF05721"
                     /translation="MSMPPPSQSLGSGLDFGHIKYGDKVKRFAAQSTLAREILIQKLQ
                     AFQEIKALAKVTFSEGDRSNAAIWIDARSSPVKLLDSAPADNAEPSLELSWPPEKFED
                     LRDGREDPQTAVMMSATSGGSKGNLPLAIRFADLITPDPTEPPQTADQLDLNELPKPT
                     EDIDQVKRDLRKWGYGLLKNALTPEQVAILKKGAQEQAAGERKAGVATFDGGPKKPNQ
                     RIWNLFNKGEEFLDLLNHPLIDEVVPWYLGCDNPLLWSYTVNIARPGGLPQVLHWDQG
                     IMGHGRAKAVALNISWLLCDFHEKNGGTRIFPGSHNRNVRPRNVFSSDGSIGCEAPAG
                     TALIFEGRTWHGTGTNTETSGERPCVLSLFTHPAVRPKENALLGLSWEVEDQLPERQK
                     SLAALRTGQAGVGGALGEAREGIIIRRPRGNEHRPVGKVRAPHDDAEVKRLLLNGDHA
                     NNEQSNVREAGGLDQ"
     gene            complement(812195..814142)
                     /locus_tag="C_lini_771_FUN_000215"
     mRNA            complement(join(812195..812360,812426..812845,
                     812940..812974,813041..813780,813917..814142))
                     /locus_tag="C_lini_771_FUN_000215"
                     /product="hypothetical protein"
     CDS             complement(join(812195..812360,812426..812845,
                     812940..812974,813041..813780,813917..814142))
                     /locus_tag="C_lini_771_FUN_000215"
                     /codon_start=1
                     /product="hypothetical protein"
                     /protein_id="ncbi:C_lini_771_FUN_000215-T1"
                     /db_xref="PFAM:PF00083"
                     /db_xref="PFAM:PF07690"
                     /translation="MDLKQKESHGVDHVDVANMNDVYLQPPEATTVPWYKQTQLRKLY
                     FNMVFLFLGSTTLGYDASLLNGLQTMQSWQSYFDHPSGSRLGIFGAMPGFGGLFVLLF
                     APYVADGLGRKWGTAIGCIIVIFGALLQSFPVGAGARRDAMYLVGRFIMGAGSNISNA
                     TCPLLITEVAHPQHRGKVTTLYNTLWYLGSIISAWTCFGTLTNQSGNIQWTLPTGLQC
                     MMPGIQLLSIWFLPESPRWLISKGKEAEAKRVLIKYHGNNNENDEFANWELAEISTTL
                     RLEKEASSQSGWIELVRTPGNRKRCGLIIATAIFSQCSGNGLVSYYLSVILGTIGIKD
                     SITQAYINGGLTIWSWLVSLTAAFFVDRVGRRVLFLFAGVGMLISFSVWTACSAVYAQ
                     TESASAGIAVVAMIFVFYGVAGAAWPGLTVSYTVEILPYNIRAKGLNLCFCFTALSGV
                     FNQWVNPLGLEQLEWKFYFVYIAILIIECLVIYFFFVETKGPTLEEISMLFDGKDSAA
                     GVARVHAQAKVDEVEKREVA"
     gene            815908..818116
                     /locus_tag="C_lini_771_FUN_000216"
     mRNA            join(815908..815942,816360..817232,817384..818116)
                     /locus_tag="C_lini_771_FUN_000216"
                     /product="hypothetical protein"
     CDS             join(815908..815942,816360..817232,817384..818116)
                     /locus_tag="C_lini_771_FUN_000216"
                     /codon_start=1
                     /product="hypothetical protein"
                     /protein_id="ncbi:C_lini_771_FUN_000216-T1"
                     /translation="MPAMHVGPAKSGHAHRQREQQLQQRRQAATAAGPITADQNQSLS
                     QSYSPPASASDITSPDQGFAYQTSPGSSSAQTQTPRSLPRPQSQSQSQSQSQSQVVIT
                     TTTTTTTAATAIHSAADLRAIIGAPSPDTGQHHGNRLASFAPDDLVRRMLDDWFEKVH
                     ALAPVLHRRRFMHRLTTGEANSDRTFCALVVSVCAATVATLRRTDYGPVTVEGCLDFI
                     EEHHLLDHGLRKPCYSLDWCTAMYNIGTSASSMNENGLGDMGSFHGMSEAAAGARYLA
                     YYRMADLDMSEQQLLKRLFWLIFAAYWLSVSIVSHQENRAHLRPLPLTDSQLDTGPQL
                     SAAELPPWHGDTTSYVPGLNQLSDLFLTWHEAQTAPVSLYGGQEGALKHFLGRIQAII
                     DNFPPELRWRGGLSRPAHVTEGHDTQIANLFVTSLNIRSNLLQKFGSGAETRAAEHQR
                     IVDDLLEILYHMPQHVLEQNGNSLIPKLRDCGAAYMEQMNMREDGSGVGGVGGGGGGE
                     ALVSESARLKLEKLLRKLDDIDCWPGLPGIESPQSNRQ"
     gene            819125..820846
                     /locus_tag="C_lini_771_FUN_000217"
     mRNA            819125..820846
                     /locus_tag="C_lini_771_FUN_000217"
                     /product="hypothetical protein"
     CDS             819125..820846
                     /locus_tag="C_lini_771_FUN_000217"
                     /note="CAZy:GH35"
                     /codon_start=1
                     /product="hypothetical protein"
                     /protein_id="ncbi:C_lini_771_FUN_000217-T1"
                     /db_xref="PFAM:PF18120"
                     /translation="MTAFEQPPASQLPHLRRSNGNTQLIVKGKPFLMLSGELHNSSLS
                     SARFMSEVWPAMKANHVNTLLGAVTWEDVEPVEGQFNFAELDAVLAGAREYGMHLVLL
                     WFGTYKNGISTYAPHWVKRDTKRFPRVQCLEAGGVKRTIEMVTPLSEEGCAADSRAFA
                     ALCKHLAQVDAEHNTVLMIQVENETGLLGDSRDRSHRANRAFAEPVPEALLRHLSERS
                     ADLHPKFMARFADPPPPPASGAAHYSWEDLFGAGASADEAFMAYHISSYVGRVAAAGK
                     KEYDIPLYTNTWLNFDDPSDLDLRGVPIVVGGGAEPGVYPSGGPCPHVLDIWRYNTIL
                     TPHKSLDFLAPDLYFHNYEAVCRDYTAQENPLFIPEQRRDENGARRVWLSYGTYGALG
                     ASPFGIDTGAEVVGREFKLLSQVAPYLLAARPEDRMGFFFDEEVDTAGKGERWTRVFG
                     DMEVIVERAFVFGKPGPGGGLVIHLGGAKFLAVGRGFNVRFRSVRKEVTFTGILAAAE
                     KEVGEDGALRTLRVLNGDETRSGEFLIMPNDDPDYGGFPIAVTVPARTCIAEIEAYWV
                     AEDEANR"
     gene            821857..823283
                     /locus_tag="C_lini_771_FUN_000218"
     mRNA            join(821857..822995,823091..823283)
                     /locus_tag="C_lini_771_FUN_000218"
                     /product="hypothetical protein"
     CDS             join(821857..822995,823091..823283)
                     /locus_tag="C_lini_771_FUN_000218"
                     /codon_start=1
                     /product="hypothetical protein"
                     /protein_id="ncbi:C_lini_771_FUN_000218-T1"
                     /db_xref="PFAM:PF01266"
                     /translation="MAQHLDPIVVVGAGVFGLSIALELRQRGHTNITVIDRMLPPVVD
                     GSSNDANRIIRPDYVDPFYARIATEAVREWNAGDLYRPHYHQAGFALVSESEPGRDEF
                     LERGKRAIERQGNRYVEFATTDELRRLRSELRDMTFPFSGYISKNAGWADAAGAVRAV
                     AARCSELGIAFVTGPRGTMTSLKTDGGHSRVVGVNVAAGPPLLASKVILATGAWTNHY
                     VDLGHAITSSAQPVGFIQLTPEEALKLADMPVVDNMTSGIFVFPPTPGTKLLKIARHG
                     HGFENRIPAVGAAATSASSSSGGSGDRRVSAPRHDANNAAASWIPEDAEAAFRGALKQ
                     LVPLAADKPWSRLRLCWYTETRDGNFIADHHPDYQGLFILTRGSGHGFKFLPVLGRYT
                     ADCFERVASPEVQEKWKLSRDFTARDPVVCNDGSRRGPLRRELTMEERAKL"
     gene            complement(823472..825681)
                     /locus_tag="C_lini_771_FUN_000219"
     mRNA            complement(join(823472..823903,823993..824882,
                     824960..825282,825353..825517,825596..825681))
                     /locus_tag="C_lini_771_FUN_000219"
                     /product="hypothetical protein"
     CDS             complement(join(823472..823903,823993..824882,
                     824960..825282,825353..825517,825596..825681))
                     /locus_tag="C_lini_771_FUN_000219"
                     /codon_start=1
                     /product="hypothetical protein"
                     /protein_id="ncbi:C_lini_771_FUN_000219-T1"
                     /translation="MNSAAFSSGSKERVRRLETQVGQIYEILQSLTENRMRGSTASPL
                     APVPSRDDEASLSNGDDAAAVVNDDASGPPQGSFFDPTTSPEPPPDALDHLIRVYRKD
                     IAFKPLPLLGRSALRSRLSSPTPRFLRRSFLALTLRFGTHPFFRGKEGECADFYAGSA
                     YADLMPLALEGVATVEVVQALCLLALQDLKDICKPARAWGTIGMAARLEVSRGWNRRE
                     LGQAARDDAEDDESSRCFWSVYILEKAFSAQCSVLDRCVVQPRYPDSASLSLQPPPPP
                     LSTEGQAGRFDGINSSFLRVISIWGDVTSYNHGVRCSRRERPWLPTSKYTELTQKMYE
                     FEDQTALKHLLKNAAFTDRTPADISENLEYWRPWVLMQITHHATSAVLNHPFIHISGL
                     GEASRRQPPRLFMQGVIDQAQYHAQWVGRLVQMCEAAQFDILDPLLGTLVAATATVAW
                     VFRFAPDTSAASKAVACFDICEGFVRTVATSWPHIGQKVKLLESLRGVSGQIRGEGDS
                     VITFRPSKLWELLDNSIIVPKPSPHSNSTSSESNSSRESPLPDATLSVTTHILHPVDE
                     AAEAAARSQPVSPAATDDNDTDSAAQARPGDELCFDDFFSQYLPTEMNCAPEAVQVPM
                     AWQNLRD"
     gene            complement(826363..827299)
                     /locus_tag="C_lini_771_FUN_000220"
     mRNA            complement(join(826363..826394,826525..826669,
                     826740..826912,826993..827050,827147..827299))
                     /locus_tag="C_lini_771_FUN_000220"
                     /product="hypothetical protein"
     CDS             complement(join(826363..826394,826525..826669,
                     826740..826912,826993..827050,827147..827299))
                     /locus_tag="C_lini_771_FUN_000220"
                     /codon_start=1
                     /product="hypothetical protein"
                     /protein_id="ncbi:C_lini_771_FUN_000220-T1"
                     /db_xref="PFAM:PF07883"
                     /translation="MSIMIEHFVLPPTDYVPNNRLPVIVCRDVLPKPAAEESTTEFLE
                     ANKWEKKGFWPGTEVHHFHPNTHECYGVVTGTTTMLVGRGQLDGATGGQLVSLRPGDV
                     IVIPAGVSHMNATMTEDYRFVGVYPRYQGSPRWTSQRCDRLDIMPSLKEEISRVPLPA
                     ADPVEGEDGTLVRLWKVCLLQKLGFK"
     gene            827645..829730
                     /locus_tag="C_lini_771_FUN_000221"
     mRNA            join(827645..827832,827901..827920,827997..828214,
                     828296..828602,828665..829052,829136..829730)
                     /locus_tag="C_lini_771_FUN_000221"
                     /product="hypothetical protein"
     CDS             join(827645..827832,827901..827920,827997..828214,
                     828296..828602,828665..829052,829136..829730)
                     /locus_tag="C_lini_771_FUN_000221"
                     /codon_start=1
                     /product="hypothetical protein"
                     /protein_id="ncbi:C_lini_771_FUN_000221-T1"
                     /db_xref="PFAM:PF07992"
                     /db_xref="PFAM:PF13450"
                     /translation="MGSQGLPLDAQAVDECRPIKVICIGAGISGILTAIRFPQRIKNL
                     DLTVYEKNEGPGGTWFENSYPGISCDIPSHAYQYTFENNPNWSRFYAPGSEILEYLNH
                     VIDKYGARKYMKFQHEFKGARWCEDTGKWEVQLLRQTDGQTIYDTADVVVKATGTLNK
                     WKWPDIPGLHDFKGTLLHSANWDTSFDAAGKTLAVIGNGSTGIQIVPALQPKAKRIDS
                     YIRSKAWVSPTGPYAEVVAEHGNAENVTYSEEEKAALSQNPAALLAHRKDLEEVLHRA
                     YLGIFSNSKSQTDASDRLETLLRKKLAPKPGLFELLKPEWPVGCKRLGASPGYLESIV
                     QDNVDIVTCGIRRVTPDGILDRDDVERPVDAIICATGFDTSLRTTSTPIIGQDGISLD
                     EVWTPEPEAYLSIMPVKMPNLFLYLGPNGAPNSTMVVMIEFQCDYMIKCIQKLQREHL
                     RSMAPKAEAKDDFVRYADRFFDGTVLTEDCASWFKSGGRSDGRITAMWPGSLVHAWRV
                     YENPRWEDFEYERLPATEGNRFAWFGNGLTVSQMRGTAATAYLDHVDVPPVDPAFEAK
                     RSKPA"
     gene            830366..832473
                     /locus_tag="C_lini_771_FUN_000222"
     mRNA            join(830366..830418,830492..830670,830799..831377,
                     831465..831651,831711..831783,831868..832473)
                     /locus_tag="C_lini_771_FUN_000222"
                     /product="hypothetical protein"
     CDS             join(830366..830418,830492..830670,830799..831377,
                     831465..831651,831711..831783,831868..832473)
                     /locus_tag="C_lini_771_FUN_000222"
                     /codon_start=1
                     /product="hypothetical protein"
                     /protein_id="ncbi:C_lini_771_FUN_000222-T1"
                     /db_xref="PFAM:PF00854"
                     /translation="MATRIETTYQDGDKDLSEVSSAKIDSELAPTPDGGQPTEHEKTA
                     LRLVSDTVPLAAWLVCVVETAERFTYYALSGPFQNYMQYPYGNKLIPGALGLGQANAS
                     SISYGFMFWMYLTPMIGAYIADSCAGRMRTISGGAALYICGLTILFVTSLPFSLERGA
                     GLGGFVAALLLIGAGAGFIKANVGIMIFEQYTETKQRVKTLGSGERVILDPQTTISNI
                     YMIFYNVLCIGCLSGIPATYIEHRIGFWAAFLVPFCVFWIAIFTLYFGRKTYVQRVPE
                     PVLGKAFSIFRIAIKSGFNMDAAKPSYQAQHGGNHTVTWDDKFVDELKRSLYACKVFI
                     PQPIAWLCYLQALNNLVSQAGTMERHGLPNDILYNFTLIIEIVLIHVFRTGLYPLLRK
                     WHVGIGPIRRITAGFLAGTLAIAWAAIVQKIIYSAGPCYDAPLACEASEGGTIPNRVH
                     VMLQFPSYVLFALSEVGFAITASEYAYTKAPKSMKSIIGSINYLTVAVAALLGMAVSR
                     AASDPELTWLYTSLAIVYFVVTCLFWYFCRGYDKLEDELFDLDRDDNDNA"
     gene            834678..835217
                     /locus_tag="C_lini_771_FUN_000223"
     mRNA            834678..835217
                     /locus_tag="C_lini_771_FUN_000223"
                     /product="hypothetical protein"
     CDS             834678..835217
                     /locus_tag="C_lini_771_FUN_000223"
                     /codon_start=1
                     /product="hypothetical protein"
                     /protein_id="ncbi:C_lini_771_FUN_000223-T1"
                     /db_xref="PFAM:PF04828"
                     /translation="MSSPDVGPKPKTITGGCLCGALRYTITFPESHDFASDAQTCQCT
                     QCRKQSGALFVAFHRAPWPFQWSAAGTRTLKEFSITPVAKRGFCTECSSWLYYRAEEE
                     PWASLCVGTVDQEVLIGAPGGGDSGGGGFGRALVNGLGGHEWCENEIPGVTDDIPLLR
                     KGVRNQTSGGGSTIAKAKL"
     gene            complement(835328..835993)
                     /locus_tag="C_lini_771_FUN_000224"
     mRNA            complement(835328..835993)
                     /locus_tag="C_lini_771_FUN_000224"
                     /product="hypothetical protein"
     CDS             complement(835328..835993)
                     /locus_tag="C_lini_771_FUN_000224"
                     /codon_start=1
                     /product="hypothetical protein"
                     /protein_id="ncbi:C_lini_771_FUN_000224-T1"
                     /db_xref="PFAM:PF18142"
                     /translation="MSKHPPPHPGDEDSPLLPRNLLPSDDGPTLSNLVLFRRAVGINA
                     GSGPHEDSDTEAGRAAPLGIYADAIAAYRRTRTLRILATVVVYACHAAQLLTGAALTS
                     MGPSAGVHRFGITALGGANTVVAGVLAWMKGRGVPDGMRADEAGFRRLRDWIEETEAL
                     VALGAVGGTRDEIGELVAEAFRRWHVANEGGRDERSGEYLREENVDGSKGKGLTARWL
                     RGW"
     gene            842831..844978
                     /locus_tag="C_lini_771_FUN_000225"
     mRNA            join(842831..842856,842914..842938,842995..843056,
                     843109..844135,844181..844264,844349..844978)
                     /locus_tag="C_lini_771_FUN_000225"
                     /product="hypothetical protein"
     CDS             join(842831..842856,842914..842938,842995..843056,
                     843109..844135,844181..844264,844349..844978)
                     /locus_tag="C_lini_771_FUN_000225"
                     /codon_start=1
                     /product="hypothetical protein"
                     /protein_id="ncbi:C_lini_771_FUN_000225-T1"
                     /db_xref="PFAM:PF01915"
                     /db_xref="PFAM:PF07691"
                     /db_xref="PFAM:PF14310"
                     /translation="MIKKTRSALSQLGTQSPHILHDIVRKEWKWNPLIMSDWCGTFSV
                     VEAINAGLDLEMPGQSVFRGQLLNLASTANLLKTSTMDERALRVLRFIKNAAQVTVSP
                     EESQRNLPEDRALNLDLAQSSIVLLKNHGDILPIPKTVKKIALIGSHMKDCTMNSIGA
                     TALEPYYTIHPFEGILGKLGLDVDVKYEVGAHTHKMLPQLTSRTMDNIHLYFYNEPVH
                     VDSRECVGDLALSKTFFSLLDYVNPDLNPSLFYCTMEGDFTPDESGTWDFGLAVYGTA
                     SLYINDEPIIDNSTVQRPGGSFFDQGTAEELGTFTVEAGKTYKIRVEFGSAATSTLTP
                     VLGSVDFDGGGARLGACPQASPEELIQRAVEVARCAEYAVICTGLNGEWETEGHDRSS
                     MDLPNHVDEMIARVAEAWYAGNETGSSIANVLFGDFNPCGKMPISWPKRLRDNPTYLN
                     WGTTNGRVLFGEDVFVGYRWFEKMEIEPLWKFGHGLSYTKFSLSSPSLGPISWKDGRI
                     KATVSLKVKNIGPSAGAEIIQLYVSPREPTLIRPVQELHGFEKVLLQPNEEKQVAVVV
                     DPYAMSYWDECEEKWRVDKGKYAITVTTGAPKVDVLVGDIEVEKTLWWLGV"
     gene            complement(847897..849195)
                     /locus_tag="C_lini_771_FUN_000226"
     mRNA            complement(join(847897..848021,848126..848690,
                     849175..849195))
                     /locus_tag="C_lini_771_FUN_000226"
                     /product="hypothetical protein"
     CDS             complement(join(847897..848021,848126..848690,
                     849175..849195))
                     /locus_tag="C_lini_771_FUN_000226"
                     /codon_start=1
                     /product="hypothetical protein"
                     /protein_id="ncbi:C_lini_771_FUN_000226-T1"
                     /translation="MDILLWSFFVLVSPTSVELTNTAETSNTPWYQEPHLRKLNFCIL
                     SLTLFSSANGFDGSLMNGLIALPQWKVAMGNPKGTWLGFINAVYALGWVLSYPLSSWV
                     CNKYGRKPGVWAGCLLLFIGTATQTAATGDAPFVVARLLLGFASGFFLACPLLLAESA
                     YPTHQTTASSLYMCGWYVGAVTSARATFQPETSIPHRNEEARRVLAKIHAAGDYNSPL
                     VVQEMDEIETALRAEKLA"
     gene            849437..850615
                     /locus_tag="C_lini_771_FUN_000227"
     mRNA            849437..850615
                     /locus_tag="C_lini_771_FUN_000227"
                     /product="hypothetical protein"
     CDS             849437..850615
                     /locus_tag="C_lini_771_FUN_000227"
                     /codon_start=1
                     /product="hypothetical protein"
                     /protein_id="ncbi:C_lini_771_FUN_000227-T1"
                     /db_xref="PFAM:PF04082"
                     /translation="MHKSQVPGTLASSSSSRGGPWLTASLCRPPRKEYVAALQARVKT
                     LEAELALARESGWGGDSGSVPETEPPAFNNEDDVASPESTASHGTSGTSSAAIQEVTD
                     ILGRFAIGDGGELCYFGSRSNFNLLRSSTVRSMSNVDMQRRGYEAAAAQVGLVGVSRD
                     LQSHLLHLFWSWQNSWQYIVCEGPFLQDLGSRPDSPFGRFCSPALLYAILALASRYTD
                     DVRVRTDPEDPRTAGDAFAAQARVMLLYECETPTPTTVQALALTCLREMALNKEALGW
                     MYCGMCVRMAINLGMHLDCSPCVSEGTLSAEEAEVRNVTWWGCYVLDKYRPPLPFSGK
                     KIQWLLRKKALQHRPREAVHDTSPGRDSRATQHLLHGGASPVARNRGSAQSHSGYRVS
                     "
     gene            854266..855125
                     /locus_tag="C_lini_771_FUN_000228"
     mRNA            join(854266..854320,854386..855125)
                     /locus_tag="C_lini_771_FUN_000228"
                     /product="hypothetical protein"
     CDS             join(854266..854320,854386..855125)
                     /locus_tag="C_lini_771_FUN_000228"
                     /note="CAZy:CE3"
                     /codon_start=1
                     /product="hypothetical protein"
                     /protein_id="ncbi:C_lini_771_FUN_000228-T1"
                     /db_xref="PFAM:PF00657"
                     /db_xref="PFAM:PF13472"
                     /translation="MRPNNFSLGWGVTLLASAAYAAPTQQTHPRSLDPRADFNVLVGG
                     NVSLRIMPLGASITYGQTSTDGNGYREALRNLLVADGNPVDMVGSHPNGTMQDNENEG
                     WPGFRIDQVLEKAEVSVPATLPNLVLINAGTNDCVQTFDPDRAGARMLEMVELVWAAS
                     KRASVVLSTLLPNGNDTTEACVLRVNGQFRALVAEQQALSKKIVLADMHTDEGPLKSD
                     LVDGIHPSDAGYVKMANIWFASIKDAASRGWLESPQPLPGNETRSR"
     gene            855706..856895
                     /locus_tag="C_lini_771_FUN_000229"
     mRNA            join(855706..856025,856103..856895)
                     /locus_tag="C_lini_771_FUN_000229"
                     /product="hypothetical protein"
     CDS             join(855706..856025,856103..856895)
                     /locus_tag="C_lini_771_FUN_000229"
                     /codon_start=1
                     /product="hypothetical protein"
                     /protein_id="ncbi:C_lini_771_FUN_000229-T1"
                     /translation="MARFVFTAVFLSIFYLAKVAINDLSVADGLSDVIQAQLRADPVP
                     FTSLKPLDGLLTMLVRFFQPILAGNDPALTLFCIFMVGQLLAVHVVVQVEGLRTGNRG
                     KLISYTTFWGLGWQLFTFGATLPVYFLVYIYTSPIPAALGPDAFAAAISVDPAQARAL
                     PGSLAIGAVLPTLLAALPSPSVIAPQTQEVALAVWQAFPLWSGIAQAILSRLVGAGAS
                     GAVPKTGKRAAASGLGDLQRIYGLTLPAAGLIFYGVIGYVFWASGWATDPARETLRAM
                     FVPPSPFSQAKMASVERGTLALLQWDMYCATLATWSWIAYLSYQTKGVGRAVMDLGRL
                     LVWSAVVGPGGAALAVVWGRDVEFMQGVGGGKRKTG"
     gene            complement(857344..858383)
                     /locus_tag="C_lini_771_FUN_000230"
     mRNA            complement(join(857344..858074,858143..858383))
                     /locus_tag="C_lini_771_FUN_000230"
                     /product="hypothetical protein"
     CDS             complement(join(857344..858074,858143..858383))
                     /locus_tag="C_lini_771_FUN_000230"
                     /codon_start=1
                     /product="hypothetical protein"
                     /protein_id="ncbi:C_lini_771_FUN_000230-T1"
                     /translation="MGAPNPFITNGTCFRGPGEAVEEWFPCGNAVFGDKTCCQGGDMC
                     LSSRACYNGRFGITYLAGCSDPEYRHPSCPDKGVFNDQPWAGLVYCNGTSEEWVACEQ
                     AARPTTLASADACWCPQTSRTVAFTDSSILQNVVQLPTAAGGSVIWQPGYVPVLTQPN
                     AIPTQTDAPTDILQTTTMPTALSTPLPQPSETGTSSEGGGAGLTAGTTIGIVLGAAGG
                     SVFLIGVLMYLYFARRRYREKMIYERGLAEIRGTGPGHEESKTDSRKSSANRGPAGGE
                     LEPNLTRPRSELDSNPVSMYGYGYDYGHNSFQGNGSRPPGPIAELPG"
     gene            complement(864123..868379)
                     /locus_tag="C_lini_771_FUN_000231"
     mRNA            complement(join(864123..864660,864787..865424,
                     865511..867905,867955..868379))
                     /locus_tag="C_lini_771_FUN_000231"
                     /product="hypothetical protein"
     CDS             complement(join(864123..864660,864787..865424,
                     865511..867905,867955..868379))
                     /locus_tag="C_lini_771_FUN_000231"
                     /codon_start=1
                     /product="hypothetical protein"
                     /protein_id="ncbi:C_lini_771_FUN_000231-T1"
                     /translation="MRYVSKLSIWLFDLVNKIKNVDSKLSDLCKEVEQLTNLLTSVEK
                     TVKQCQSQVLTLAHLDQHMWEQINTTLADCQCNIDGLDRLVMKLMSQYDPEAKAFARL
                     LKKPSLHFHFVVHKDEIQDYTTKIVKSNYAMQTTLAVVSVSLNFRTTVSQEAIFQELE
                     RLNKLIQKSFEAAERREVVPDPSSLRQSMNLQSLARAAKRFHTVTTTTASTAYGAGDR
                     RPSTVFGGSESGDLTEVRIAEIEQWRKFNQLSVVDESTEDSMTEVSLSSGHRDTSTII
                     TTPDTETFPRGQPKPAAVQPAAVVDDSDDDSDVELDFLRNSEELAYERFVSKDYSKAE
                     KFLRMAVERLTGDAAGASNFRQLKLQLALCCCLQDKWNHAAGILDSLPKARPADNLPV
                     LDLLQAISIAHLEEGNLEEAYNTCKTVLQGKKKVFGRESQQYYGCLWLFASIHDKRGP
                     EHALEAETVRHSIPRGWTPTIRDVLSSPKRFILDQEALVQSIFAGRGGGGGGQEPQPS
                     PSPAAPEQAVDDESISNSELEARVDFSGHWQTLLLKEPASGLLRAQREEGRGALSIGE
                     TDTGKEMVVDTGRDVVVQNVPGITFDLLPDSRRTFGADSYGPGNQFGGGSAGFPDWRT
                     PHEHLAQSRQGLQHTPAMQSLRPVSPKRHHHSRSEDLNTTVWRSGIHPTDDSQQLPMR
                     SVSQRLPPTPSVLLENTGGILRSHSQQSRPVSRLDMGPVRSTPDLSSNYNDEVRPDVL
                     NQRTESAPAHLPLGHTKSVNRPVGHSRLIDKVQQAQARSTGVRERPPQAAQPGGQGYH
                     QQSYLQSLTQPETAGEIIGDEFYSTLEVVTPSDTAAYANNTVPWSPSSLLSPTSSSGH
                     QLRRFRSNASMQSNSSRRTRWTVQKDIGNIGQPRPSGDQSQFLPSSTSSSDTGLGFVG
                     VSFGVASDGSVAVRTGHDEVSICQMPARPVKHEANVQSPTSGMRGFIRKANMYSSRKP
                     SPLADTSGFTVDSLSPRDLLNDFGTLGDTSRLIPDEKELLARQQAATAQIEAEVANML
                     CRGQSIAASGTFNSLRLEALVYVLPDLLDRTSRELWTKALEEAPLLQHAKVISQSYAI
                     VQYYLITSGQLVLDHTDPGKFETVAIVLNCEEKLVDCTPYSLEAVSRDLVEIHDLQSS
                     YMAEIAGHGHAQAQFAKLVIDQLRIYERELSRKFDAAAIHEIVRSCCDQFNDKILPGF
                     DSDGKDWTVEFEIPSAIPGFQHGRLKFANSEIMRCFMQSVSMIQQMLADTVTQLSTRR
                     EFSTVRPNAFIPANIIYPCTLGLITPTACSPRRLLLEIKVSPESSRQHRARTSAARLG
                     SSDITDNGRVR"
     gene            complement(874913..876141)
                     /locus_tag="C_lini_771_FUN_000232"
     mRNA            complement(join(874913..875170,875226..875321,
                     875375..875440,875525..875622,875673..875792,
                     875862..876141))
                     /locus_tag="C_lini_771_FUN_000232"
                     /product="hypothetical protein"
     CDS             complement(join(874913..875170,875226..875321,
                     875375..875440,875525..875622,875673..875792,
                     875862..876141))
                     /locus_tag="C_lini_771_FUN_000232"
                     /note="CAZy:PL3"
                     /codon_start=1
                     /product="hypothetical protein"
                     /protein_id="ncbi:C_lini_771_FUN_000232-T1"
                     /db_xref="PFAM:PF03211"
                     /translation="MRVTALLSLLPALAHSAAIERRQQGDGAAGGADATQGDLGERPP
                     PRFPFPITKFPVAKETVVLTSAMYILPGQVFDGGMKRYERVEGSCSEQAEGTDADAVF
                     NLLAGSTIRNVIIGKHQSEGIHALGDAWVENVWWEDVCEDALTSKGLNTQLRVIGGGA
                     RNATDKIFQDNSLGGKYNITGFYADGFGTFYQSCGNCLNQSKRNATIQNVVAIGGNRM
                     GIINPNYGDEIRIKNTQLKDLKVMVDKEIANNVQTVPYTIGTGPDEKYALYNLTRDAI
                     TEWDGTVTNAYEPEEPYEWLETYWPDGFN"
     gene            complement(879525..880351)
                     /locus_tag="C_lini_771_FUN_000233"
     mRNA            complement(join(879525..879919,879973..880351))
                     /locus_tag="C_lini_771_FUN_000233"
                     /product="hypothetical protein"
     CDS             complement(join(879525..879919,879973..880351))
                     /locus_tag="C_lini_771_FUN_000233"
                     /note="CAZy:GH16"
                     /codon_start=1
                     /product="hypothetical protein"
                     /protein_id="ncbi:C_lini_771_FUN_000233-T1"
                     /db_xref="PFAM:PF00722"
                     /translation="MRSSFFASALVAAIPATALTRSPQPALTNGQYVVGGYGYTNRAI
                     FDFAGRTSLPQGLYASTWPIGDTHKYDASNVVVGGGYLNLKVPGGQTAKPYSSAEVST
                     TFSNIKYASVRTVAILSEPAGVCNGAFFYKNETQETDIEWLSDPASLSNQGTRKLWFT
                     NQDADLNGIKTYNAVTPPSNPTTTEHEYRLDWTPGRVRWFVDGVEIWTTTGDVPSTTG
                     PWVFNNWSNGDQGWSAGPPATQADFKIKDIYMYYNTASA"
     gene            complement(883725..885584)
                     /locus_tag="C_lini_771_FUN_000234"
     mRNA            complement(join(883725..883920,883977..884101,
                     884166..885412,885488..885584))
                     /locus_tag="C_lini_771_FUN_000234"
                     /product="hypothetical protein"
     CDS             complement(join(883725..883920,883977..884101,
                     884166..885412,885488..885584))
                     /locus_tag="C_lini_771_FUN_000234"
                     /codon_start=1
                     /product="hypothetical protein"
                     /protein_id="ncbi:C_lini_771_FUN_000234-T1"
                     /db_xref="PFAM:PF00501"
                     /db_xref="PFAM:PF13193"
                     /translation="MTTIVEKRGSQTIYRSPDTLDLPSVDLLTFLFDSPNERLHDDTV
                     LHADAADPSRSITKSRLVKTFKRLGHTLRHQYGIQKGDAVQVIFTGHYMAPAVFYGIM
                     AAGGSVAASTPSSSPPEVARQVKLTESKMVICSPDLKALAAAGGTAAGLPDDRILYIG
                     DNHEFQLFEAKSDKPVSIPEKELDWERVTDKATLENTVGCFIYSSGTTGIPKAVKISH
                     ANMIAQTVSISTPTMEYFKSQSAPKYITVAHLPAAHISGLQAYIINQTYMGGVVYWMK
                     KFNFVDFIENVKKYKVTFFFSVPPIYLMIAKSPLVKDHFDHVKFALTGAAALGRETQA
                     DAQKKMGKGEAVLAQTWGLSETTGGFTILPPHIKDDTGSVSAIVANCEARLVDDEGKD
                     VEVGQPGEMWCRGPIITKGYYHNDKANQEAFVDGWFCTGDRLFFKDGKFYFVDRKKEL
                     IKYKGFQVAPAELESLLVTHPKIQDAAVIGVEGEGTELPRAYVVADKKEISAEDIQKW
                     VAEQVASYKKLRGGVIFIDAIPKSPSGKILRKDLRALLKREAGAKL"
     gene            complement(888772..890294)
                     /locus_tag="C_lini_771_FUN_000235"
     mRNA            complement(join(888772..889221,890001..890294))
                     /locus_tag="C_lini_771_FUN_000235"
                     /product="hypothetical protein"
     CDS             complement(join(888772..889221,890001..890294))
                     /locus_tag="C_lini_771_FUN_000235"
                     /codon_start=1
                     /product="hypothetical protein"
                     /protein_id="ncbi:C_lini_771_FUN_000235-T1"
                     /translation="MRAATLLACGFAHNVLAARPFLNEPDTGIREALPDLKPGELPDL
                     SAMVGLPDFDYAARNYLPIRNYTYYRNGAAGEWSYRNNLEVFQRYRFNPRVMVDWDVY
                     HTLRNMTSLPIVLKGIMSVEDARAAVEHGVSAIWLSNHGGRQLDGSPSSLEVALDIHQ
                     NAPEIFTQIEVYADGGVRYGTDVIKLLALGIKAVGVSRSFMFANVFGQEGVERAIQIL
                     KHEIAIDAGNLGVPDLREIDASYVRQVAI"
     gene            complement(893474..895381)
                     /locus_tag="C_lini_771_FUN_000236"
     mRNA            complement(893474..895381)
                     /locus_tag="C_lini_771_FUN_000236"
                     /product="hypothetical protein"
     CDS             complement(893474..895381)
                     /locus_tag="C_lini_771_FUN_000236"
                     /codon_start=1
                     /product="hypothetical protein"
                     /protein_id="ncbi:C_lini_771_FUN_000236-T1"
                     /db_xref="PFAM:PF01253"
                     /db_xref="PFAM:PF17832"
                     /translation="MFKKKPTVKSLSPLRSSDRRKLADQVIKDYGLDSKLVATTDEQT
                     PEQKAEALAVQTNLRKSLFPDNLQSARFTTTYGPDLKPTSGTYYVGSHDGEEPRVLWF
                     QMEGIVYPTVYTLWANPDIVPLLHTPGIVVKKLQGGADLMTPGLFGGPPFPEKAKKGA
                     VVAIASLENPSVPVAVGACEIDVSALQNVRGAKGHAVKNLHWAGDEMWAFNTDNKPGR
                     KAPEEIAGWLKVLEARGLVESLSGLSLDGPDEDGGVSLEEDATAQDAGPAAAPEDDII
                     PDFTQPEIDEAFRKSFLFGIHQHKSSNSPPNYGLVFPLSQSYVMSTLIQPFLPAHTPR
                     QAQELQIKKTSWKNIKKFIKSLDKEGLLKSKEKGQETVVTEVKFENPAIVDFKPYRLP
                     KKETAGGTSLGRGELATSKVDVGDDAVGQKLKIVSYFKPTSKLQPIFDSASKSLFTQS
                     EVRDAVTAYIEGENLVSETNKRIVKLNPILANGVFTGSGSADKDALAKGTVARDTLID
                     RVLGGMSTSYAIVRNGTDPSSVKARSGSPPKIHITLETRSGNKTVTKVSGLEPYHISP
                     KPLADELRKVCAGSTSVEPLAGAAKKTEAQVMEIMVQGPQQAAVVKALQKRGVEKGWM
                     DLVDKTKGKKR"
     gene            896518..898562
                     /locus_tag="C_lini_771_FUN_000237"
     mRNA            join(896518..896917,897121..898562)
                     /locus_tag="C_lini_771_FUN_000237"
                     /product="hypothetical protein"
     CDS             join(896518..896917,897121..898562)
                     /locus_tag="C_lini_771_FUN_000237"
                     /codon_start=1
                     /product="hypothetical protein"
                     /protein_id="ncbi:C_lini_771_FUN_000237-T1"
                     /db_xref="PFAM:PF00083"
                     /db_xref="PFAM:PF07690"
                     /translation="MASPSHDGVRFQQLASGRSTPRSSFDSHSAAPDPHDADDEAFAL
                     LSADASLLSDDDIEMENLESVGDDDDDDECDSPTPGPSRPGHVRGLSDIDPQIQDAIN
                     AERSLTPREAIRAYPMAVFWSLVVSLCVIMEGYDTILIGSFFAHPEFAKKYGDGQDSE
                     GRDQLSALWQAVLGNSSTVGCIFGVVANGFIVERFGQKFALISSLFVLSGCIFVTFFA
                     TNKVMLMLGQIACGLPWGVFASSAPAYASEVLPLALRVYLTTWTNMCFIIGQLMSAAV
                     LAGLLPRRDEWSFRIPFALQWSWPVLLIPLLVFAPESPWHLVRNGQLDKAEEALSRLQ
                     RRKVNNMDAKVRLKEIIETDRMEQRHQTGTSYWDCFRGAERRRTEIACLAFAGQVLSG
                     SSFAYNSVYFFQQAGLKPQDNYDLNVGGTALALIGTVVNWVAFMPYFGRRRIYLWGMF
                     SMATILFVIGILDRVGRMPNAATEPIGWVQASLTLVWTFIFQLSVGQLGWAIPAEVGS
                     TRLRQKTICVARFTYYVMSLLASTIQPYFINPNAWNLKGTTGFVWGSSAFATFVWAFF
                     RLPETKGRTYEELDYLFHNEIPTREFESTEVDIFDGEEEKVFSSSAK"
     gene            906254..907177
                     /locus_tag="C_lini_771_FUN_000238"
     mRNA            906254..907177
                     /locus_tag="C_lini_771_FUN_000238"
                     /product="hypothetical protein"
     CDS             906254..907177
                     /locus_tag="C_lini_771_FUN_000238"
                     /codon_start=1
                     /product="hypothetical protein"
                     /protein_id="ncbi:C_lini_771_FUN_000238-T1"
                     /db_xref="PFAM:PF05368"
                     /db_xref="PFAM:PF13460"
                     /translation="MSGQQGRKIAIVGASGNIGGLTLNALRERGIHTITVLTRAGSSA
                     TFPSDVIVKKGDYSDESFLVSAFRGQDVVVLQLGFDSFMTGQAPLIRAAAAAGVKWVL
                     PTEFGSDPAPSKLLDANPLVSGKKQFRDLVEELGMSWIAVVNNPWFDWSLGQGFWGID
                     IGKRSARLFDGGETKFVTTTVGTTAKATAGVLSLPEPEFEAFRNRPVYLKSFHISQRD
                     MLGSILRATGTEEKDWKVEVLDAAAVVADCEEKAKQGDQFAFLVGFYVNHMREGWGGD
                     YNEKVADMGKLGVAEEKLDEVVARVVKEIGQ"
     gene            908491..910770
                     /locus_tag="C_lini_771_FUN_000239"
     mRNA            join(908491..908965,909033..909158,909217..909373,
                     909429..909529,909582..909710,909762..909871,
                     909937..910770)
                     /locus_tag="C_lini_771_FUN_000239"
                     /product="hypothetical protein"
     CDS             join(908491..908965,909033..909158,909217..909373,
                     909429..909529,909582..909710,909762..909871,
                     909937..910770)
                     /locus_tag="C_lini_771_FUN_000239"
                     /codon_start=1
                     /product="hypothetical protein"
                     /protein_id="ncbi:C_lini_771_FUN_000239-T1"
                     /db_xref="PFAM:PF09423"
                     /db_xref="PFAM:PF16655"
                     /translation="MVQPVLAVLALAASASAAFTGNLNYFSPSKHHASLGVSINKVAK
                     RTYASSHWDPAKLNFTHGVASGDPFEDSVILWTRAAPNADNDKSNVTVTGYVPLYDHS
                     TEDYVKKSDSPVCVDWKISTSKTLDPVVDSGTVYTSSDVDYTVKVEARKLAPFTVYYY
                     QFSVCNSNNTSPVGRTKTIPAKNAKVDTPIKLAVYSCSNYPFGFFNAYGNTVRKDSVD
                     YVIHLGDYIYEYGNGEYGWGNSLGRIPLPDRQIYTLYDYRKRLATYRTDLDLVASHQN
                     FPWIPVWDDHEVSDNTWRDGASELNNTEASFIADGGVSVDQRKMNAVRAYFEWMPIRQ
                     VDMDDNLRIWREFNFGNLFDLVMLDTRQYDRAITDVYTNTDYIHAISNDASRSLMGPR
                     QEAWFYKTLRESSSRGATWRVIGNQIIFSRMNESLSFGVENPLNYDQWDGYQANRNRT
                     FQVLYEDKVDNNIFLAGDSHASWVSDLVWLGEHEYDQNTGSGSVGVEFAGSAVSSPCP
                     AGQNTTLANANAGSAWLTGANRELQWQDLYYRGYYELSIDYDAVNASFFGIPTTRIKQ
                     GHEISLANFTVLAGENKLHRWNGSTAVGGVAESGSLKNGRVAQTNLTHDTTTGEYLKY
                     SAPWSFETRNSPKILSQTP"
     gene            complement(911176..912858)
                     /locus_tag="C_lini_771_FUN_000240"
     mRNA            complement(911176..912858)
                     /locus_tag="C_lini_771_FUN_000240"
                     /product="hypothetical protein"
     CDS             complement(911176..912858)
                     /locus_tag="C_lini_771_FUN_000240"
                     /codon_start=1
                     /product="hypothetical protein"
                     /protein_id="ncbi:C_lini_771_FUN_000240-T1"
                     /translation="MKYQSVAFATSTLLGLAVAGPHQRHPHARRVVKREVPQEHSHEV
                     FLNITREFLNKENPKAIADPVFGLLGDDAAKKGAGQVTNLACLQQETADQAFTNAKAA
                     NDIRGMSAALVFQTLERNTGGVGKASAACTDKAVNPEIAALSKKHQDPAADGAAANNK
                     AVTLELAKQLASIGGDPMLALESGTFAPGDKADTTAKGNSCDDQNDPTGCIFTQKKLV
                     LDATPEEITAAVKGVTPTITGGTGELKANHIDLTGLPVAGQAGGAAGSSNAATPKVDT
                     SSKAVASAADNSDAKKDNSAGKEASCKAGNKGAAGQAAAKNATADGSTGNAGDGGKKN
                     GDNKNGENGNGDANAGAGGGKNVQTFTGSLGGAPPPVIESSGDRPFSVNGDTFVGKGA
                     ALGRSCDVQHNACSRAVNSGQLDGEVSQCDEQNNKCRAQASLRRRRFVKRQAGAGGAA
                     TDFGSCSDPSIAFKEVPGRQTAAFVPNNRGDFDHGSALKIGVITGFICQRLQDSCKAP
                     QATVDSCKQADKAAVAATQDQTAADVFNSMLIGGGASGVNVTASGADLRRSM"
     gene            complement(917644..918891)
                     /locus_tag="C_lini_771_FUN_000241"
     mRNA            complement(917644..918891)
                     /locus_tag="C_lini_771_FUN_000241"
                     /product="hypothetical protein"
     CDS             complement(917644..918891)
                     /locus_tag="C_lini_771_FUN_000241"
                     /codon_start=1
                     /product="hypothetical protein"
                     /protein_id="ncbi:C_lini_771_FUN_000241-T1"
                     /translation="MKAAKNVLLQGATLLAITATGSSASINSRADSSACKLPANQSTY
                     FSSGFGYELDCVPSTGTLNALILFVDFPDQTATEVSPQEVYDRLIPQAEAWFHTSSYG
                     QLSLNITTDTTRFYRMPKNVAEYRMVRPLQYQDHYRYVQDALAEWLAATNTPVPEVNS
                     TDGPLMDVLYVIPTASATGIEVSAALTSGAYTYDVNHIARKAVTMGFDTYDYWGYKAL
                     NHETGHTFCLPDLYPIPEGNSTQYTGNFDMMANVAASSPDYFAWNKWRLGWLSDDQIE
                     CVVPSAVGSTSSNGSASTTHRLSPLETVGGVKAVVVKKSDRGALVAEVRSKNGNNADG
                     CVTGVLLYTVATDLATGEGPIRVLDTNPSWGASTCTLDDLDNAPLNFDAEGVTSYTAA
                     DWGVTVTLVGRDGEDYTIRIDTV"
     gene            complement(941651..942807)
                     /locus_tag="C_lini_771_FUN_000242"
     mRNA            complement(join(941651..942022,942090..942419,
                     942530..942671,942728..942807))
                     /locus_tag="C_lini_771_FUN_000242"
                     /product="hypothetical protein"
     CDS             complement(join(941651..942022,942090..942419,
                     942530..942671,942728..942807))
                     /locus_tag="C_lini_771_FUN_000242"
                     /codon_start=1
                     /product="hypothetical protein"
                     /protein_id="ncbi:C_lini_771_FUN_000242-T1"
                     /translation="MSGFADGDLSVSPDEHAIIIGIDFGTTFSGVSWAFSGQPNDIEV
                     ITRWEAELNYNSDTEKTLPPFSTMAHTERPIATARRLMSEANMDPVDVIAGYLRRLWN
                     HSVECITLSTGKELVKMCKFHVVITLPAIWPAYAKARMRRAAQEAGILQNRSAGDTVL
                     SFISEPEAAALATMRDLSNRPNIKPGDHFVVCDAGGGTVDLTSYEVTDTKPMVIREVV
                     KGNGGLCGGVFLDEGFVNLMKSKIGTESWASMSIEDIKKLMNGDWSHGIKQQFDARPR
                     DWPVTLPAGCIMTGPSRRMMKKQMINYTQPL"
     gene            943946..945409
                     /locus_tag="C_lini_771_FUN_000243"
     mRNA            join(943946..944867,944985..945409)
                     /locus_tag="C_lini_771_FUN_000243"
                     /product="hypothetical protein"
     CDS             join(943946..944867,944985..945409)
                     /locus_tag="C_lini_771_FUN_000243"
                     /codon_start=1
                     /product="hypothetical protein"
                     /protein_id="ncbi:C_lini_771_FUN_000243-T1"
                     /translation="MTNHASQTAESPSGHSIQAIRDWIPVVEHEKAIEREQERADHLE
                     ADNRLLRERLEMNRIGGFSIWPFGKIDQRADNKSASSGELQAENVRLCQQLEKQTSSI
                     DTYKEDQEQAKARASELEKKNARLERQVKKVQAGVGELEESNSNLKRQVEKGKKDYEN
                     NIKQHAHYINKLEHKIKVLKEQVVARDVVNAGSQRIANASKVSDDAILVIWNQMAYNI
                     RSIIASFLTQSPSKEEVTEVIKLVSCRFSKFIKADFALLQNDDIRSSLVERYLWLSVS
                     NVIEGGSCDQTPDVWGGFAGTHLQLAFGAMLGSGMIEKTIGVDKKALSDLVKEQTHAF
                     SIFMPRDKQKDPSTWKGLYENIGKVFDQAVQLRSIFMCSRAHFEVRWVHDLSRSKNKK
                     LFYKAESMDAEAWEVELNEKTVVYFGISPGLLKFGTANGVDYDKSKLLVKDRVVCK"
     gene            complement(946366..947412)
                     /locus_tag="C_lini_771_FUN_000244"
     mRNA            complement(join(946366..946733,946806..947412))
                     /locus_tag="C_lini_771_FUN_000244"
                     /product="hypothetical protein"
     CDS             complement(join(946366..946733,946806..947412))
                     /locus_tag="C_lini_771_FUN_000244"
                     /codon_start=1
                     /product="hypothetical protein"
                     /protein_id="ncbi:C_lini_771_FUN_000244-T1"
                     /translation="MLVLRRLIPYALMASLGVQAEAGEDSPPGLPPLPERTNRTSNNE
                     RDAMVHANATGSWPFRGIDITKPMDHPPDDEVGQGNGWSINMAVATNTTSNTGSSSQP
                     RGNPHYIYINAPEDAFENPDSASTSPEDWSTCAVVWLGNRWSVEEIEQLHQDPDGSCN
                     DVISEECISGLRQTLLETGCWLWTGELPEGCPGAVSSVMVMTRTLDFSADKHSYEVSV
                     SSSPHSNLTEVGLRAAYDEALTKVFPMMLLYQYDDGEVKADYTVFRCILASNITEGSR
                     EPESFGEIRDGPFGIGESSARRTPFSASWLITGLAVCLAVSFFAPLSV"
     gene            complement(948185..951278)
                     /locus_tag="C_lini_771_FUN_000245"
     mRNA            complement(join(948185..948702,948840..951161,
                     951269..951278))
                     /locus_tag="C_lini_771_FUN_000245"
                     /product="hypothetical protein"
     CDS             complement(join(948185..948702,948840..951161,
                     951269..951278))
                     /locus_tag="C_lini_771_FUN_000245"
                     /codon_start=1
                     /product="hypothetical protein"
                     /protein_id="ncbi:C_lini_771_FUN_000245-T1"
                     /db_xref="PFAM:PF00676"
                     /db_xref="PFAM:PF02779"
                     /db_xref="PFAM:PF16078"
                     /db_xref="PFAM:PF16870"
                     /translation="MADLDSFLNGGSADYVDEMYAAWKANPSSVHVSWHSYFRKMEDP
                     LVHSTRAFQPPPGLQPERHTPALTPASGIQSNSSANYLKAQNIVRAFEQYGHTAAKIN
                     PLGDVGNTTVQPHADIPSASNLHKYGFSAADLDREIPLGPDLLPQLAESRGSLKLRDI
                     IAACEDIYCGSFGVEYHHISDAAKRDWIRQRVEEFPQLAPSVDEKRRILDTLIWATSL
                     ERFLAAKFPNEKRFGLDGAEGLAAGLAALVDRSAEAHGVRDIVVGSCHRGRMNLMSTV
                     YGKDFETLFRQFAGTETFDAAAGQTGDVKYHFGMDGHRTTAVESKKVGISMLPNPSHL
                     EAVDPVAQGKAKAVQHASADDVDDQSGVMFLALHGDAAFAGQGPVYETLNLSGLAGYN
                     VGGAVRLVVNNQIGFTTDAADSRSTPYCTDLAKYVEAPVVHVNADDPEAVVFVARLAA
                     DWRAAFRCDIVVDVVCYRRFGHNEIDQASFTQPEMYQRIADQKPLLELYAEKLIREGA
                     VSAEAIEEQQAWVWEQLEEKLARSKQPAEETSSLEATKESSQTPATTIPTSTAVDEVT
                     ISSVAQAITSVPDGFHLHRNLQRILAAKKQAIDTGVIDWATAEALAFGSLLLEGKTVR
                     ISGQDVERGTFSHRHSVLHDQVTHAEYTPLNNLMPESGPEQLRQAAYTAVNSPLSEFG
                     VLGFEYGYSLAAPDALVVWEAQFGDFVNNAQVVVDQFIASGEAKWLLRSGLVVSLPHG
                     YDGQGPEHSSARLGRFLELGSEDPRSWPVDLEAAQRESLIILFSKSLLRHPLARSSVP
                     ELTGSSTFQPVLADPEHDGGSLLPRDEIKRVILCSGQVYAALHKHREAKNIRDVAITR
                     VEELHPFPWAAVRENLESYPAAETVVWAQEEPHNGGAWQHMRDRLETVTGESDMLRGR
                     SIVYAGRGTGAAAATGSKKVHQREEEKLLEDAFGV"
     gene            complement(952698..954210)
                     /locus_tag="C_lini_771_FUN_000246"
     mRNA            complement(join(952698..952997,953101..954210))
                     /locus_tag="C_lini_771_FUN_000246"
                     /product="hypothetical protein"
     CDS             complement(join(952698..952997,953101..954210))
                     /locus_tag="C_lini_771_FUN_000246"
                     /codon_start=1
                     /product="hypothetical protein"
                     /protein_id="ncbi:C_lini_771_FUN_000246-T1"
                     /db_xref="PFAM:PF00198"
                     /db_xref="PFAM:PF00364"
                     /translation="MMRPQLQAVGRMAKPSTRLASVANSHIANAASKASSSRTLVTAT
                     RNTTTTTTKTRSIPRAYPALAASQYRSFSTTRIQHGEVIITVPQMAESITEGTVASIG
                     KQVGDRVEADEEVASIETDKIDVAVNAPEEGTIVELFVAEGDTVEVGQKLARMETGAA
                     PADANKDDAKPEKTQEKKPEPESKPEPAAPAAQEQKKEPEAPKQQEPKKDTTKPAPAP
                     QKPADQPAVSFGSTGAFSRGERTEKLSRMRKTIASKLKQSQNMTASLTTINEVDMSAL
                     MAWRAKNKEDVMKRHGVRLGYMGAFTKATCLAAQQVPQLNASIDTEKEIITYRDYVDI
                     SIAVSAPKGLITPVLRNVDSLDIIGIERGVAELAAKARDSKLAMADLEGGNFSISNPG
                     IFGSLFGTPVINYPQAAVFNMNGIKDRPVVVDGKLEIRPMMYITVTYDHRLIDGREAV
                     TFLNIVKSYIEDPARLLLA"
     gene            955608..956503
                     /locus_tag="C_lini_771_FUN_000247"
     mRNA            join(955608..955821,955942..956155,956209..956503)
                     /locus_tag="C_lini_771_FUN_000247"
                     /product="hypothetical protein"
     CDS             join(955608..955821,955942..956155,956209..956503)
                     /locus_tag="C_lini_771_FUN_000247"
                     /codon_start=1
                     /product="hypothetical protein"
                     /protein_id="ncbi:C_lini_771_FUN_000247-T1"
                     /db_xref="PFAM:PF04387"
                     /translation="MAEKHQTNAAGARTVYLTLYNALFASLWASILYTVVTTATSGGK
                     LTVYDAAEARARWVQTLTLIEVVHSAIGLVRSPVSTTAIQVVARTIIVWMVCYSFPES
                     TAPSAAYVALLLSWAVADTVRYAYLALNLHGRAPDALVWLRYTMFYPLYPIGISSEFW
                     LLYLAIEPARRVSAVLPPIFYFCLCLYVPGKFIDFISVSPVRHSVRRADIFNLRVKGS
                     YTMYTYMIKQRKKTLSRSSKSQ"
     gene            complement(956935..958619)
                     /locus_tag="C_lini_771_FUN_000248"
     mRNA            complement(join(956935..957165,957225..957578,
                     957654..958357,958442..958619))
                     /locus_tag="C_lini_771_FUN_000248"
                     /product="hypothetical protein"
     CDS             complement(join(956935..957165,957225..957578,
                     957654..958357,958442..958619))
                     /locus_tag="C_lini_771_FUN_000248"
                     /codon_start=1
                     /product="hypothetical protein"
                     /protein_id="ncbi:C_lini_771_FUN_000248-T1"
                     /db_xref="PFAM:PF07690"
                     /translation="MATKKEDPPAPLAEELEMGKKRDEEHVAFEQIDPEEEAALVRKL
                     DRVLMPLMAFVYFFQYLDKQSINYASVFGLRQDLRLTGQDYSWAISLFYFGQLCSEYP
                     AAYLMGRLPITLFVGVTIVIWGGVEMCLGAARDFRGLAAARFFLGFAEGAVSPAFIVI
                     TSNWYRRREHPVRVATWVSMSGVSQVLGGLMMYGIGGAAGLAMDRWRVMFLVSGGLTS
                     ACGIAFCALMPRDTTTAWFLSEREREVATRRLALDRGTRDRAEFNTKQMFEALRQPVT
                     WMYMMMALCITLTTPILKFSSLVINGFGYSPFTTMLVGLPGGAISFATIWASALIPRF
                     FPGTRVYTSMGLSLVPLLGSAMLLALPLKGAEWAIVASTWLAACCSALLSSSASMMAS
                     NVKGNTKKSVVSAGFFVVYCGCVLSIASWAALVVTYGVYGAALRRENARRDALAAEGR
                     YEYDAGGHGGGGAEAVQMGVAVDSDLTDVQDKAFRYSL"
     gene            complement(963884..966673)
                     /locus_tag="C_lini_771_FUN_000249"
     mRNA            complement(join(963884..964182,964274..964454,
                     964513..964724,965148..965738,965827..966185,
                     966438..966673))
                     /locus_tag="C_lini_771_FUN_000249"
                     /product="hypothetical protein"
     CDS             complement(join(963884..964182,964274..964454,
                     964513..964724,965148..965738,965827..966185,
                     966438..966673))
                     /locus_tag="C_lini_771_FUN_000249"
                     /codon_start=1
                     /product="hypothetical protein"
                     /protein_id="ncbi:C_lini_771_FUN_000249-T1"
                     /db_xref="PFAM:PF00172"
                     /translation="MDATSRDTPQPTSPPAAAAATRRFRSASRAEAARTSNACQICRD
                     KKVKCSGQRPCKYCAKRGLECVFSAAEKRKLYSVSQIRELEGKVAYYERRRRGTSSAP
                     EAAASSPVLPPISPTWQTPLGELNPDGNTVHNDMDVSQDGSGLVLDGTIATPSTGPGL
                     DQPRTARSQSTFSPALTRVRTGAATVNTSTTSPVRSGRAIAPESALSSSETFSSEIKT
                     LLVSRSNPGSAASPFAGAATPVPHIDRRGLEALAVGPWPAEEDAHAMLDVVILNVGIS
                     QQLFDVRVFSDNLSMLYHDSSAAAATAAAAVDVRLAEIWIVEALLVFAVGRLLQGKDD
                     ETGDLPGTAYFREAVKRTPLLSELRRHGVMGVEVMALTALYLQITDRKDDAYLHVGRP
                     SLEAIYSQKDDPEATFINNVQGILHSLYEVEKTMPAEYSMEIKPSGLTVAGRPFMEAP
                     TTTSRTSSSLYASVYSAVIHTVRPILLYMARNSRDPEREGSQSEVSPALVRLAEICVE
                     AASKSLVILQELRKKEILAKNAFLDLDAAFSVGFVFVLVEAVSPGKGLGFKGVEGSRA
                     ILRYLVGLGNRAAASRLAELDQMCAHLSLSVSQSTHFWATPTYGPPKNEGIPINTSMF
                     N"
     gene            complement(967229..969485)
                     /locus_tag="C_lini_771_FUN_000250"
     mRNA            complement(join(967229..968085,968168..969485))
                     /locus_tag="C_lini_771_FUN_000250"
                     /product="hypothetical protein"
     CDS             complement(join(967229..968085,968168..969485))
                     /locus_tag="C_lini_771_FUN_000250"
                     /codon_start=1
                     /product="hypothetical protein"
                     /protein_id="ncbi:C_lini_771_FUN_000250-T1"
                     /db_xref="PFAM:PF00004"
                     /translation="MGLGDVFDKEALSEKAWQLRCKLLPRPEDVGRPIKDIEGGLSDE
                     DAKKQPPKNPTFGVDATVKTLYEGKNSCNGIYDWVDFPPKQMSKKAAENQDRPAIKVY
                     KIKDMEKPVIGGRFSLTYHQICIQNPTLVAALEPILKKENFHIDPSDAATFDAPFRPL
                     FFCYDDIFELYRTTDDAAQLKGYLQLLVRTLDDMLGETREKKRRLQASGLISFKMAWT
                     YLPRGSIVYSSACNTEMLCKVEDTAYERIDGVVVLGINCKILAFNGEAFVWTDHKLRI
                     PRFAGNKPIRELDHYPLQFHEDKRDILERTLDRGRRVLDLQGLTYCTYNGIAVGKKGK
                     YNVEGRILVDVVGFNKYERTQGKREQDDATTRRNRVSQSQTHHHQQDENEEGTEESKP
                     EKTAADVSKHLGVHEQRKNKEEMLGREGDLMFMSPLIEGFALKNKVWLAFYVEDIEPI
                     VWNDKAYDHLVYDEQQKDLVLSFVENHGLANRNNAVEDVIVGKGQGLIILLSGPPGTG
                     KTLTAEAVADRTHRPLFYLQAEDLGIDPSTLGDKVKRVFGMATEWNAVVLLDEADVFM
                     AERNPNDVARNELVSIFLRELEYFRGIIFLTTNLYNTIDTAFRSRVSLHLLFKSLSRD
                     ARELIWRKFLGRLRRRSGSDGGDNAAQGDVGLLLSDEDVGELGQWQLNGREIKTAVKM
                     VAKWCDHKGYEMSLARLENGIRVTSPHASKEKHTEDDDDLYN"
     gene            973933..975214
                     /locus_tag="C_lini_771_FUN_000251"
     mRNA            join(973933..974692,974772..975214)
                     /locus_tag="C_lini_771_FUN_000251"
                     /product="hypothetical protein"
     CDS             join(973933..974692,974772..975214)
                     /locus_tag="C_lini_771_FUN_000251"
                     /codon_start=1
                     /product="hypothetical protein"
                     /protein_id="ncbi:C_lini_771_FUN_000251-T1"
                     /translation="MCSTASKSLFGGPTFSFDSLPYRPVDQTVIGGSKMSSSCTVVVT
                     EQVAERITELISSPTIYLDDSGDLRLCVGGDVDEYPQDFVVCSRALGRSSPVLKAMLF
                     GGFAESRPAADDGGEWRVDLPEDSTAAMEIVLNIVHGHFNLVPEKLPLMRLYDVLTIT
                     EKYDMTVIVRPWARSWMQAVRHQTDNAHLLCVAWELGDAEVFETVFKKMTYESMIDLQ
                     GRLVFGHSARIWKPGPEGYNFPVDKIQYLRPPEVFETIAKHRQALISAHLDHFVILYR
                     CLKEGCRYMKGYYHSSSDAEECNSMLLGSLVRCLGKGKVDITMPNPCESYRGNIESLE
                     KATSAVKLLTIHRPSPANQCLKRIEEELAKGAVTAAETKGEVVVVRPELRGYLDKQSQ
                     KTGVAITA"
     gene            complement(975727..977342)
                     /locus_tag="C_lini_771_FUN_000252"
     mRNA            complement(join(975727..976338,976387..976988,
                     977057..977342))
                     /locus_tag="C_lini_771_FUN_000252"
                     /product="hypothetical protein"
     CDS             complement(join(975727..976338,976387..976988,
                     977057..977342))
                     /locus_tag="C_lini_771_FUN_000252"
                     /codon_start=1
                     /product="hypothetical protein"
                     /protein_id="ncbi:C_lini_771_FUN_000252-T1"
                     /db_xref="PFAM:PF00171"
                     /translation="MADVFAKLQDKSLLVTSGLVAGEWKTGQDGKTFPVYEPSSATVL
                     QECANLSRQDFVDAIESAKKGSANFHESTTAKERGALLRKWYDLVIANADDLALILSL
                     ENGKTFAEARGEVVYAASFISWFAEEATRSYGDTIPSSYANTTVLTFKEPVGVCGIIT
                     PWNFPAAMITRKIAPAFAAGCSVIVKPPSETPFSALALAKLALAAGIPSDIIHVVPTK
                     DREASMELANNPVVKKLSFTGSTGVGKMLTKAAAGTMKRVSMELGGNAPFIVFDDADI
                     DQAVEGALICKFRCSGQTCVLTNDYKCANRLLVHEKVQDEFIEKLVKRVKQYKLGRGI
                     DEGTTQGPLVNAAAVKKIDAHVQDALKKGAVLHTGGKVPEGLEGYFYEPTVISGATTE
                     MEVAHDETFGPLAAIFFFKTEAEAVELANATEYGLAGYFFSKDISRVMRVARRLECGM
                     LGVNTGLISAAEAPFGGVKESGLGREGSKYGLAEYQNIKSVTIGNLGFH"
     gene            980849..983410
                     /locus_tag="C_lini_771_FUN_000253"
     mRNA            join(980849..980857,981112..981500,981577..983410)
                     /locus_tag="C_lini_771_FUN_000253"
                     /product="hypothetical protein"
     CDS             join(980849..980857,981112..981500,981577..983410)
                     /locus_tag="C_lini_771_FUN_000253"
                     /codon_start=1
                     /product="hypothetical protein"
                     /protein_id="ncbi:C_lini_771_FUN_000253-T1"
                     /db_xref="PFAM:PF11885"
                     /translation="MSLPGFWHHAAPNQPPEKPADEQIAAPAAQPTPHVENSVAIWHP
                     PKENKADSPRNDEEELEQEEAASKKEAEALKQEEEALKQEEESLKHEAEALKQTEEQR
                     KQQEDLLKHKEEEHEQKLRDDFAREYEVAKKLPGSGAIYGNTIKTLTETAARTSVQEA
                     RLRASSDEEKPWAKQRPVHFNPYPDYNGEDWKQASRAKYVPCVGATGEPVEDVLVFKG
                     RPAKFPKPLFGSFDVFEMDGNLCYERETRLGPYGYVPQLKANSFPVDWDHVDWGNLQK
                     KCVEQNAARFGPGKPNRFIDTAYGKDGKKVGRQTEGQEEKSTSGSESTGSPATESRTA
                     VLLRTFTGKRYTENDKQAIRSLISELSLRSGGEYQVFLLLHVHDRSVNLQGDKTAYQH
                     VLDEHVPLEFHGITKLWNDQMVWDIYTALTEDDEKSVHHAQWLSVQKFSMDHPEFDYI
                     WNWEMDVRVVGHNYDFLERLRGFSRNQPRRGLWERNERYYIPDFHGSYTEFRDYVEQQ
                     THGSQVWGPPKVPFINPVGPNPPTKNPGDDPFTWGVGEEADLITLGPIFNPVNSSWIF
                     ADHIWGYRDEQHPATSLPRRCTIVTQSRISKRLLDIMHVENLRGNHIASEMTPQTVAL
                     LHGLKAVFAPHPTWFDRPWNGTFLNKWFNPGPNGESGGLGSAMGYGRERRYQGITWYY
                     RAEPPSRLYNNWMGYIDTDIGGHDWEMTNGRPCLPPMILHPIKDVNPTGPGFATKFEL
                     FYG"
     gene            complement(985151..987067)
                     /locus_tag="C_lini_771_FUN_000254"
     mRNA            complement(985151..987067)
                     /locus_tag="C_lini_771_FUN_000254"
                     /product="hypothetical protein"
     CDS             complement(985151..987067)
                     /locus_tag="C_lini_771_FUN_000254"
                     /codon_start=1
                     /product="hypothetical protein"
                     /protein_id="ncbi:C_lini_771_FUN_000254-T1"
                     /db_xref="PFAM:PF06985"
                     /translation="MAGINFHYDNLPQGRWFRLLHIHPGQADDPLVCDLVTVDLDSSL
                     PYKALSYVWGDPNLLAEITCSGSQRSVTVSLFDGLQHLRSVDRMETVWADAICINQSD
                     NDEKAHQVNLMGVIYDRAAEVVVWLGKDPGNLAESAFEGLRTVNTAIQNGTHMIESVV
                     PGAALRMPKGDGSQESSSFPVQQRRSKLRDILKTHYLRGIKELYQLAWFTRVWVLQEV
                     GLATEATAFWGDSHVGFSEIAMFILFSMTDEHLDYALGQDVKDIISGSPYYAFWSVWS
                     TYNKRDSWVTRCPSLKAYSEYQAAECRIDFLVVLEASRRFNATNALDHVFAFLGHPKA
                     LVPTTGTTFVQANYSISLETLHGVVASRLAEQSLNFLVQVQNQPANLKSDCTAPSWIP
                     AWNVNNPDSPTAFWEAWDASLRATTRPSFEAQAAGGRLHVSAILFDTVSCYTDTMEKS
                     AFDRSTSGPGRLAEQCWALTEESAKTRPHVYGDDALLSFALTLTCHHRSNSTGRAELE
                     SLLALFVRFCAVYNGDFWRAKLEHLGISFLNTPPMGERSIVAQFQDYGTNRRFFISSG
                     GYWGLGPSLIQKGDVCAILFGADVPFILRPTAAEGQYWLVGQAYICGAMYGELVEYLE
                     EGNGGYEKENICLV"
     gene            complement(991356..992423)
                     /locus_tag="C_lini_771_FUN_000255"
     mRNA            complement(991356..992423)
                     /locus_tag="C_lini_771_FUN_000255"
                     /product="hypothetical protein"
     CDS             complement(991356..992423)
                     /locus_tag="C_lini_771_FUN_000255"
                     /codon_start=1
                     /product="hypothetical protein"
                     /protein_id="ncbi:C_lini_771_FUN_000255-T1"
                     /db_xref="PFAM:PF00067"
                     /translation="MVFLQRLDDFCETGEEFRMDEICGALTFDIIGAVSMGLDLKAQV
                     PGQHHEIVLAFQRLHVQYVNYRRKKIPFLNWRNEQRRRQYGSELDRLVKDIIRESYGR
                     IISNKAKSRDVLALSLEGTEELTPELLQVTSDNLRSFLFAGHDTTSILLQWAIYELSR
                     SPRQLQSLCAELEELLGSDTDPAATREKLLRQPDILNHMPYTAAVIKETLRLYPPAGS
                     VRMSPPGTGFQLRLPNGEYMAADGVAMIISPGQLQRDPSVYGETAHDFLPERWLNDAS
                     SIPAGAWRPFERGPRGCIGQELTNIEAKIILACVARRYSFVKVGLGELELDEKGSPIT
                     DERGYFKTKSTLFNVSSLSMP"
     gene            complement(994423..997344)
                     /locus_tag="C_lini_771_FUN_000256"
     mRNA            complement(join(994423..994737,995197..995575,
                     995725..995912,995976..996157,996211..996266,
                     996329..996801,996852..996904,996960..997344))
                     /locus_tag="C_lini_771_FUN_000256"
                     /product="hypothetical protein"
     CDS             complement(join(994423..994737,995197..995575,
                     995725..995912,995976..996157,996211..996266,
                     996329..996801,996852..996904,996960..997344))
                     /locus_tag="C_lini_771_FUN_000256"
                     /codon_start=1
                     /product="hypothetical protein"
                     /protein_id="ncbi:C_lini_771_FUN_000256-T1"
                     /db_xref="PFAM:PF00350"
                     /translation="MSDVGAAIADVANGLDEQTPRPSASSPDFGRPSPSPSPSPRPRL
                     KAKKPPHNVRDEKPPSNRFHDPAVQQAFGEAKTLMSSLASALGSSSLHANPDSTIQRL
                     HRQAQDLSRFQCPSTRTVGFVGDSGVGKSSLLNSLLDSQHLARTSNSGAACTCVVTEY
                     HYRDSRDFVIDVELFSQEELIDQITELLQTYRRHHLPPEENETAVGAEDVREVEDVEE
                     QAKVAHDTFKAMFRDRLKDEQFLRTKPKDYVLSTLRSWVLEARPSQIGGITTRSSLQE
                     CSDLLMHLTSETAQATEPAVWPYIRKIKVFLDSHILSKGLVLVDLPGLRDLNSARRMI
                     TERYLVKCNEIFAICNIGRATTDVGVSSVFELARKAKLSNVGIVCTRSDDIQASEAVR
                     DWTGSSAERVQKLSNDVSTVQSEICRIAEKLADEDTDNETKVGNKLYHDKRKADLKKY
                     LVETRNTIVISELQTKYGDKVPARTLQVFCVSNTEYWAQRSMPRDDALPSLKLSCILD
                     LRKHCLSIVADTQLEAAKQFVLNDIPALVGDVALWVQSGDGSTDAEHKRAVRETLDEV
                     ERRLKKIIAGMVTDLAVPWQRLCSSFDNEIEQAIDLVDESMEWALEFLGKLCWKVLPR
                     VVCYVILNLETEDELEGFSQFTVTLSQVLLCHKNTMLSEAQKAYDDFENSLR"
     gene            complement(999122..1000230)
                     /locus_tag="C_lini_771_FUN_000257"
     mRNA            complement(join(999122..999323,999608..1000230))
                     /locus_tag="C_lini_771_FUN_000257"
                     /product="hypothetical protein"
     CDS             complement(join(999122..999323,999608..1000230))
                     /locus_tag="C_lini_771_FUN_000257"
                     /codon_start=1
                     /product="hypothetical protein"
                     /protein_id="ncbi:C_lini_771_FUN_000257-T1"
                     /translation="MASFRKGVLDPLSHGGKDFAKPLRSWLRAVCIRRTEKLLQLPEC
                     REEVVTVFLSETERQLYVQVLHRTKRDIDDIVSKGKSIKKYNVLFTAILKMRMLCNTG
                     TFSRPSTSEGFLDGTHKRETGCERCATTKDEDSALLLMYSQFCPDCDRSLGISSPMAD
                     FVSGQSGNSPPMGLSLAPEDRLTLTSGHSEKLTAVIQKIVMSESDSKQLNLTAANCVH
                     IVEPQWNPSVEEQAVARALRMGQKRNVTAFRYVAQGTVEQVGFHLHSPHGVEYGLL"
     gene            1002358..1002976
                     /locus_tag="C_lini_771_FUN_000258"
     mRNA            join(1002358..1002630,1002695..1002718,1002779..1002976)
                     /locus_tag="C_lini_771_FUN_000258"
                     /product="hypothetical protein"
     CDS             join(1002358..1002630,1002695..1002718,1002779..1002976)
                     /locus_tag="C_lini_771_FUN_000258"
                     /codon_start=1
                     /product="hypothetical protein"
                     /protein_id="ncbi:C_lini_771_FUN_000258-T1"
                     /translation="MNPSSQANTGFQRAATKFKQSIPKTLWDQFAYDSNSLSSLNVEI
                     KAIQKSHGEQGSLRNMARLGKFIEAMTQFGKVIEVFVNASEFVCFVWGPMKFLLEIAK
                     THLDTFDKLLDAYDQIGSAIPGHLLYKDMFREHQNLKVILEDYYSDVLQFHEEALKVF
                     GRSS"
     gene            complement(1006689..1008017)
                     /locus_tag="C_lini_771_FUN_000259"
     mRNA            complement(join(1006689..1007828,1007973..1008017))
                     /locus_tag="C_lini_771_FUN_000259"
                     /product="hypothetical protein"
     CDS             complement(join(1006689..1007828,1007973..1008017))
                     /locus_tag="C_lini_771_FUN_000259"
                     /codon_start=1
                     /product="hypothetical protein"
                     /protein_id="ncbi:C_lini_771_FUN_000259-T1"
                     /db_xref="PFAM:PF01237"
                     /translation="MDGKSFSSRIGDLVKFLSSVQGDLSNVTGPPSFLAPSSIVESGP
                     SWCQRPGVFVAPALEPDPEKRSLKVLRMILVAMRSQYYVAGAPGVSIKKPLNAFLGEL
                     FLASWTDSDRKARTELVAEQVSHHPPITAMHMASREHGIRADGYARVEMTFSSSVNIR
                     QVGHAVLHIDRYDEDYLIPLPEVKVRGFINACLYPEVLGTYYVVSNTGYVSEIKFSGS
                     GVFRGKKNSFEARVYHKNDKKNTIYELQGCWSEGWTVKDARTGEVLEHYEVDALDNLP
                     APMELEPVPEQDPWESRRAWNGVIEGLGRGDFRATVDAKSKIEEAQRRMRAEERSKDE
                     TWEPLFFKSIPGEEHEVFHRLTKGVDWQLHDKHTKGVWKVDDAKRDSIQKPYRGELTP
                     LG"
     gene            complement(1009321..1011789)
                     /locus_tag="C_lini_771_FUN_000260"
     mRNA            complement(join(1009321..1009865,1010033..1010104,
                     1010202..1010655,1010714..1011395,1011476..1011588,
                     1011664..1011789))
                     /locus_tag="C_lini_771_FUN_000260"
                     /product="hypothetical protein"
     CDS             complement(join(1009321..1009865,1010033..1010104,
                     1010202..1010655,1010714..1011395,1011476..1011588,
                     1011664..1011789))
                     /locus_tag="C_lini_771_FUN_000260"
                     /note="MEROPS:MER0016549"
                     /codon_start=1
                     /product="hypothetical protein"
                     /protein_id="ncbi:C_lini_771_FUN_000260-T1"
                     /db_xref="PFAM:PF00450"
                     /translation="MMLPLLLSGLVGLAAAQFPPTPEGIKLLKSKFHQNVTISYKEPS
                     ICETTPGVKSYAGYVHLPPGTLDDVDGEAQDYPINTFFWFFEARKAPENAPLAIWLNG
                     GPGGSSIMGLLEENGPCFVNEDSKTTRLNPWSWNNEVNLLYIDQPTQVGFSYDTPTNI
                     TIHEALDPDLGPGMHMYPADFGDDGTLPEAGNYTYRYGTASSQEISHTANTTAHAAHA
                     LWHFAQTWFFEFPGYRPADDRVSLWAESYGGHYAPGIFRHFQAQNERIRDGSSAERNA
                     RYIHLDTLGIVNGLIDLAVQGESWITFPYNNKWNLRIELVMERRWLTCETRKKTYGIQ
                     VFNQSIHDRLLHNWTRPDGCRDLILGCQEALKERGPLVGKGVKTNATEVCWLFLEECG
                     YSAAMLYQTIPDGKGWYDIGHDRNDPFPAPHMYGYLTEGEVLSSLGVPVNYSESAGAV
                     GRGFSQTFDMILGGFGESIGYLLDNGVKVHMMYGDRDYACNWVGGEKASLAIPYSRSA
                     AFASAGYAPLITPDGMTGMTRQLGNYSFSRVFQAGHEVPAYQPVAAYEIFMRATFNRD
                     IATGLVPVTDALATVGVRDTWHIKNAPPPQPDPICYVLKPETCRPEVWERVADGTARV
                     KDWYVVGGVGDDDGVGDDGDGDDDEAQSGRPDGQVSEEL"
     gene            complement(1012559..1013838)
                     /locus_tag="C_lini_771_FUN_000261"
     mRNA            complement(join(1012559..1012987,1013060..1013351,
                     1013425..1013685,1013765..1013838))
                     /locus_tag="C_lini_771_FUN_000261"
                     /product="hypothetical protein"
     CDS             complement(join(1012559..1012987,1013060..1013351,
                     1013425..1013685,1013765..1013838))
                     /locus_tag="C_lini_771_FUN_000261"
                     /note="CAZy:CE16"
                     /codon_start=1
                     /product="hypothetical protein"
                     /protein_id="ncbi:C_lini_771_FUN_000261-T1"
                     /db_xref="PFAM:PF00657"
                     /translation="MASTAVLGSPLAIDSSFNWKNTEYVLTFGDSYTFVQGTEGRWAY
                     SFIGSQLNISFTPEQLLGDRIVPGQNTSSAGGPNWVQELTGCKEGHPRDCDRQLWGFA
                     YAGADISTTFVPLHWNHTISYEKQIEQWDTWGKPVIDADAGKTLVASWIGINDINDMA
                     SFKLPFNGLNTWEELFTAVVAEQLAALETVYEAGHRQFLFLNLPPLDKNPASQLDPAR
                     LPNTFMIKTYNEAVNQTARAFSEKHPGATALVFDTYGWLTRVFDDAAAYGITNTTSFC
                     PQYKAWDIETNYAAYGCQPIGEYFWYNSGHITYTAHRALAGKVDEFLAEKSVGRCGGR
                     NRTESAWGTRWIGGEST"
     gene            complement(1014823..1015888)
                     /locus_tag="C_lini_771_FUN_000262"
     mRNA            complement(join(1014823..1015725,1015793..1015888))
                     /locus_tag="C_lini_771_FUN_000262"
                     /product="hypothetical protein"
     CDS             complement(join(1014823..1015725,1015793..1015888))
                     /locus_tag="C_lini_771_FUN_000262"
                     /codon_start=1
                     /product="hypothetical protein"
                     /protein_id="ncbi:C_lini_771_FUN_000262-T1"
                     /db_xref="PFAM:PF01040"
                     /translation="MAAGVEGSQLLEKPLGASSSGLVKLAPEGMKPTPCHKFQQAVFH
                     LKTLYLFTKSDIKTVLAPQIIFILSAVLCREPLTAGHGQTALEIARRLPLAVFWIWLH
                     LVVCGISNQRLESSIIEDELNKPWRPLAAKRLTAGQAQRLLLAAVPLAIGVSAALGCG
                     LLPTLSMTTLLWMYNDLDGSSIDIWARNAINTGGIMCFSAGSLAVLSGAALLPRSWAW
                     IAVTGAAIATTVQALDFPDMEGDRARGRKTIPLLYGEKVARGGLAVAVLVWSAACPMF
                     WGLRPVFWVAPVGVGGSMAALTILRRNEKSDHVVAKLWCLWMSVLYVLPLLTAWEA"
     gene            complement(1018784..1021665)
                     /locus_tag="C_lini_771_FUN_000263"
     mRNA            complement(join(1018784..1020261,1020418..1020470,
                     1020580..1021008,1021087..1021429,1021497..1021665))
                     /locus_tag="C_lini_771_FUN_000263"
                     /product="hypothetical protein"
     CDS             complement(join(1018784..1020261,1020418..1020470,
                     1020580..1021008,1021087..1021429,1021497..1021665))
                     /locus_tag="C_lini_771_FUN_000263"
                     /note="CAZy:GH3"
                     /codon_start=1
                     /product="hypothetical protein"
                     /protein_id="ncbi:C_lini_771_FUN_000263-T1"
                     /db_xref="PFAM:PF00933"
                     /db_xref="PFAM:PF01915"
                     /db_xref="PFAM:PF14310"
                     /translation="MSAALSLVLSGLLLAPSVAAQSYEAGGRSEDAFSWVQPLNTTIL
                     GPYGHSEAVYPSPSKLTLGEAKINGNGWEDALAKARAFVAELTVEEKADMVTGQPGPC
                     VGNIVAVPRLGFQGLCLQDGPLSIRVADYASVFSAGVSAASTWDKDILYERGLAMGKE
                     FKAKGAHVALSPVAGPLGRSAYSGRNWEGFSPDPYLTGVAMYQTIVGHQDAGVQATAK
                     HWLLNEQEIMRNPTFVVNGTATEIEEQALSSNVDDRTVHEIYMWPFADAVKARASSFM
                     CAYQRINGSYACQNSKALNGLLKTELGFDGYVMSDWGATHTGVAAIEAGLDMDMPGGL
                     GGYGMNWKAGSFFGGNVTKAVNNGTLDVARVDDMIVRIMTPYYWLGQDKDFPSVDPST
                     GDLNTFSPKSTWVREFNLTGERSRDVRADHGELIRKHGAAATVLLKNENKALPLKAPK
                     SIAVFGNDAGEDTQGFYNQDDFEYGTLTAGGGSGTGRLTYLVTPLEAIKARARQDGAL
                     VQQWLNNTLIIESNITDLWVPNVPDVCLVFLKTWAEEAADRQHLDSDWHGNAVVENVA
                     RNCNNTVVVTHSSGINTLPWADHPNVTAILAAHYPGQESGNSLVDVLYGDVNPSARLP
                     YTIALNGTDYNAPPTTAINTTGWYDWQSWFDEKLEIDYRHFDAHNISVRYEFGFGLSY
                     TTFELGDLAAEPVVEGITTVPEQRPVEPGGNPALWDTIYNATVSVTNSGEVEGAAVPQ
                     LYVSFPADTTPAGTPPRQLRGFEKVPLAVGETKTVGFALRRRDLSYWDVVSQDWLIPA
                     GEFTLSVGWSSRDLKAFTKITPVQA"
     gene            complement(1026642..1028890)
                     /locus_tag="C_lini_771_FUN_000264"
     mRNA            complement(join(1026642..1027715,1027792..1028433,
                     1028492..1028759,1028832..1028890))
                     /locus_tag="C_lini_771_FUN_000264"
                     /product="hypothetical protein"
     CDS             complement(join(1026642..1027715,1027792..1028433,
                     1028492..1028759,1028832..1028890))
                     /locus_tag="C_lini_771_FUN_000264"
                     /note="CAZy:AA3"
                     /codon_start=1
                     /product="hypothetical protein"
                     /protein_id="ncbi:C_lini_771_FUN_000264-T1"
                     /db_xref="PFAM:PF00732"
                     /db_xref="PFAM:PF05199"
                     /translation="MRFSLVATLVTVLVDSASAFAIPWKASPKQPRHDPFIGKRAANE
                     TLDGYDYVVVGSGPGGGPVAANLAIAGFKVLLIDAGGDSGDSWTEKVPALHLMSTEFQ
                     DTRWNYFVNHYPDPDQQKRDSKMTYEMPDGSFYVGLDPPAEAKPLGVWYPRAGTLGGC
                     SRHNALISVNAHDSDWSKIAALTGDDSWAPANMRSYFQKLERNMYLPSSIVGHGYGGW
                     LGTSLTSLSLVVEDQKLLSLIVAAASAMGKSLLGFLLNTVAGLGQVLLRDINAPGQTS
                     ETGLYQVPLAMTDSIRGGPRDLILDTANAVNSDGSRKYHLDIKLDTLVTKIRFDESGD
                     KPRAVGVDFLEGSSLYRADPRSGSASPSGSGSVDAKREVIVSAGAFNTPQLLKLSGIG
                     PKAELESFDIPVLVDLPGVGTNMQDRYEATVIGKTTSDFVITSKCTFLETSSDPCLEQ
                     YQEGLEPVSKGVYATNGIAIAIVLKSSVAEDEPDLFISGAPAKFKGYFPGYASDSLAD
                     AQHWAWIVLKAHSRNNAGTVTLRSADPRDMPAIDFNYYEAGVNGAGEADKDLQATYEG
                     FEFSRRAFGSLLPLDGSFPEVWPGGNVTSEEDAKQFLKDEAWGHHASCTCPIGPDDDP
                     MAVLDSSFKVRGTDGLRVVDASVFPKIPGFYIALPLYIVSEKASDVIIQEAQASAA"
     gene            complement(1030721..1032579)
                     /locus_tag="C_lini_771_FUN_000265"
     mRNA            complement(join(1030721..1031091,1031153..1031220,
                     1031297..1031679,1031740..1031807,1031867..1031903,
                     1031965..1032161,1032222..1032360,1032469..1032579))
                     /locus_tag="C_lini_771_FUN_000265"
                     /product="hypothetical protein"
     CDS             complement(join(1030721..1031091,1031153..1031220,
                     1031297..1031679,1031740..1031807,1031867..1031903,
                     1031965..1032161,1032222..1032360,1032469..1032579))
                     /locus_tag="C_lini_771_FUN_000265"
                     /codon_start=1
                     /product="hypothetical protein"
                     /protein_id="ncbi:C_lini_771_FUN_000265-T1"
                     /db_xref="PFAM:PF05730"
                     /translation="MKSVAVILFVLAWCQGVWGLTKTTETPASVESPPLCGLQCIQQV
                     TLATGLCSVTNATCVCTNVELNEQIALCVHVNCTIRESLNNLEEVQAYSKHTCGVPSR
                     DRTALVWVTGVVFLVLGVVAFLLRVMAKLCLGGQTWGADDWVMLLAVAMMVPLNSLSI
                     PISKTALGQDIWTVHPDNITMFLYMFFWDSLLYLGVLPVTKISILLFYLKIFPKREIR
                     IGCWVLIGFNVAYFIVFELISIFQCIPVEGAWRAWDGEFQARCNNVNIQGWSAAVINI
                     LLDVATLILPLKELYNLSLSTKKKIMVMMMFCVGFFVTIVSVVRLHSLASYATTSNAT
                     QDYVEVGYWSTIEVPVGIICASMPAIRSLFSLVFPKVFGTTQRGKSNYANISDQHKLQ
                     SGSQKFSSMSSASKKAIRVQKEFSLRSGRRDDVSYTEHELTNLPFRDPNSRASSEKNP
                     AMPHEAV"
     gene            1036598..1038101
                     /locus_tag="C_lini_771_FUN_000266"
     mRNA            join(1036598..1037417,1037516..1037690,1037771..1038101)
                     /locus_tag="C_lini_771_FUN_000266"
                     /product="hypothetical protein"
     CDS             join(1036598..1037417,1037516..1037690,1037771..1038101)
                     /locus_tag="C_lini_771_FUN_000266"
                     /codon_start=1
                     /product="hypothetical protein"
                     /protein_id="ncbi:C_lini_771_FUN_000266-T1"
                     /db_xref="PFAM:PF01328"
                     /translation="MKSFYIFSILPCLGSGVLGFPAYANVEALNHDAASRLTGKLASV
                     FHEAHKKRLLFDPMTTPIDVSGDHEFIAPDYRNGAQRGPCPGLNALANHGYINRKGVT
                     SLTEVAGAINQVYGMGIDIATLLAVMGTVFVGNPLSLNPGFSIGDVAGAGGGNILGNV
                     LGLLGTPRGLNGSHNIIEGDSSNTRADLYVTGDASTMVMDQFQSFYDMAGEGEGVYDF
                     DLFADRAAIRFNETIATNPNFYYGPFTGMIARNAGYFFACRLLANYSSENPTGLLNKQ
                     TLKSFFAVEGEEGSFTYNPGWERIPENWYRTPVDYGLVQLNLDLVALITKYPQMGSIG
                     GNMGKVNSFAGVDLSDLTGGVLSLTKLLEGNNLLCFVFEVLKTASPNSLSTIFAIIEK
                     PLALVTDALSAAVLSLACPAFKDMTVGGKGLDEGLKAQYPGARMSDSVL"
     gene            complement(1038617..1039940)
                     /locus_tag="C_lini_771_FUN_000267"
     mRNA            complement(join(1038617..1038869,1038948..1039596,
                     1039754..1039940))
                     /locus_tag="C_lini_771_FUN_000267"
                     /product="hypothetical protein"
     CDS             complement(join(1038617..1038869,1038948..1039596,
                     1039754..1039940))
                     /locus_tag="C_lini_771_FUN_000267"
                     /codon_start=1
                     /product="hypothetical protein"
                     /protein_id="ncbi:C_lini_771_FUN_000267-T1"
                     /db_xref="PFAM:PF00107"
                     /db_xref="PFAM:PF08240"
                     /db_xref="PFAM:PF13602"
                     /translation="MADYKFEGWLGHSPESANGKMEWGAFEPKKWTEDDVDIEVSHCG
                     ICGSDLHMLRSGWAETPYPCCVGHEIVGKAVRVGSNVKGISVGDRVGVGAQARSCMKP
                     DCPECSNGRENYCGRANVSTYGSVYPDGEGKSYGGYADYNRTNGNFVIKIPEGLASED
                     AAPMLCGGITVFSPLKNNDCGPGKTVGIVGVGGLGHFGVLFAKALGADKVVGISRKAS
                     KKDEVLKLGADEYIATDDDKDWAKKNARSIDLIVCTVSSEKMPLQQYLQLLKVNGTFI
                     QVGAPDGGNLPPINAFTLLMSGIKVGGSGIGSPSEIKAMLDLAVEKKVKPWVQKRPLK
                     DANQAIIDMEAGHARYRYVLVNEKHAKL"
     gene            complement(1041894..1043449)
                     /gene="XYN1"
                     /locus_tag="C_lini_771_FUN_000268"
     mRNA            complement(join(1041894..1042596,1042723..1042971,
                     1043040..1043095,1043195..1043449))
                     /gene="XYN1"
                     /locus_tag="C_lini_771_FUN_000268"
                     /product="Glycoside hydrolase, 10"
     CDS             complement(join(1041894..1042596,1042723..1042971,
                     1043040..1043095,1043195..1043449))
                     /gene="XYN1"
                     /locus_tag="C_lini_771_FUN_000268"
                     /note="CAZy:GH10"
                     /codon_start=1
                     /product="Glycoside hydrolase, 10"
                     /protein_id="ncbi:C_lini_771_FUN_000268-T1"
                     /db_xref="PFAM:PF00331"
                     /db_xref="PFAM:PF00734"
                     /translation="MYAKAVLAVLLGSGLASAQLNALAVGAGLKYFGTAVDERRTTTD
                     AVYMAIVNDTSEFGSLVPENGQKWAYTEPSRNTFSYTSGDVVPNIAKANGQILRCHTL
                     TWHSQLPNWVSSGTWTAATLTAVIETHIANVMKHYLGQCYAWDVVNEAAADDGSWRTS
                     VFYNVLGTTYLPISFRAARAADPNTKLYYNDYNLEYNGAKTNRVYEAVTIVQNAGAPI
                     DGVGFQGHLIVGSTPGRSALATALRRFTALGLEVAYTELDIRHSSLPASATALANQGR
                     DYANVVGSCIDVDGCVGVTIWGFTDKYSWVPETFSGQGDALLWDASFNKKPAYTSVSS
                     VLAAAATGGGGATTTSTLTVTATRTTTLVTSMRTPTSSGAATTTSAAAGAEQTRWGQC
                     GGALWTGPTRCQAPWTCTKQNDFYSQCL"
     gene            complement(1045034..1045128)
                     /locus_tag="C_lini_771_FUN_000269"
     tRNA            complement(1045034..1045128)
                     /locus_tag="C_lini_771_FUN_000269"
                     /product="tRNA-Ile"
     gene            1064304..1066095
                     /locus_tag="C_lini_771_FUN_000270"
     mRNA            join(1064304..1064682,1064781..1065064,1065171..1065287,
                     1065343..1066095)
                     /locus_tag="C_lini_771_FUN_000270"
                     /product="hypothetical protein"
     CDS             join(1064304..1064682,1064781..1065064,1065171..1065287,
                     1065343..1066095)
                     /locus_tag="C_lini_771_FUN_000270"
                     /codon_start=1
                     /product="hypothetical protein"
                     /protein_id="ncbi:C_lini_771_FUN_000270-T1"
                     /db_xref="PFAM:PF00172"
                     /translation="MRQTLRRSCAACAKSKHSCDLRTPRCSRCVKRRVLCVYANEPLT
                     AGPAAAAASGSSTALGAGTSTSTSTPVSASPSPPSPSSRRSSGPPLDGSGALTNYRFA
                     SLDPFDSYPQTRLPREQVQRLIHSFLHKIAFEYYPLDLSATSNPFLVSWWPLALGDPA
                     LFHVSLQTACLDEELLAQKGFQSSEILMADSVALLRRKVQDTSLAIQDGTMNSVITLA
                     AIEFGKGNTAVSNMHVDGVKKLVDMRGGINAVKQTSPLTARMTLRRRTLLTDTRVSMI
                     VTGRPQFDTQDDTGIGDGVPPPPEWQSDPAASHEDLTGLDNLETDYEVRNVLARLRSI
                     SRRANRGVPLAPTRLHDLACFVIHRLLLSTPDDKGSPPCPPGPECLRYAIILYMFLIQ
                     GPTYYSHAVIFNTILGRFVADFERLASTPHVYDDLVVWLLTIGMAAANGTGHYEWLTG
                     VAKEVAVAKQLTCWGDALGHARGFLWLETHHGDSIFRPHWDALLGVSGQPRFGYPLLS
                     VA"
     gene            1068103..1068481
                     /locus_tag="C_lini_771_FUN_000271"
     mRNA            join(1068103..1068301,1068381..1068481)
                     /locus_tag="C_lini_771_FUN_000271"
                     /product="hypothetical protein"
     CDS             join(1068103..1068301,1068381..1068481)
                     /locus_tag="C_lini_771_FUN_000271"
                     /codon_start=1
                     /product="hypothetical protein"
                     /protein_id="ncbi:C_lini_771_FUN_000271-T1"
                     /translation="MAVTNALQDLFNSFYELLSSIFNAFYHVLQTFFNAIIGFFTGIV
                     NLVSDVFAGAIDVVGGLGKFVLSNFVIIGVIAAGGYAYVRYTSQGRQVAAGKKTA"
     gene            1068746..1068840
                     /locus_tag="C_lini_771_FUN_000272"
     tRNA            1068746..1068840
                     /locus_tag="C_lini_771_FUN_000272"
                     /product="tRNA-Leu"
     gene            1071366..1073266
                     /locus_tag="C_lini_771_FUN_000273"
     mRNA            join(1071366..1071470,1071584..1072404,1072519..1073266)
                     /locus_tag="C_lini_771_FUN_000273"
                     /product="hypothetical protein"
     CDS             join(1071366..1071470,1071584..1072404,1072519..1073266)
                     /locus_tag="C_lini_771_FUN_000273"
                     /codon_start=1
                     /product="hypothetical protein"
                     /protein_id="ncbi:C_lini_771_FUN_000273-T1"
                     /db_xref="PFAM:PF00067"
                     /translation="MFGVSNWLVAATVVLATAVYGLFKVVYMRTRFRGLPQPPKHFWI
                     WGHTTIWEELAATLPPFTHPQHVYTLMARKYDLPGIFYVDMWPFVESQVVITDPDAAR
                     LVLATTPYYPKHPTIERFLRPFTGPGSIAASNGDRWRYNHRMVGSGFSPSHVKPMAGM
                     IAEQVLVFHDRLRRLAAAAEPFSMEEESAKTVFDVIGKIVFGVSLEAQRSGSPLLEDL
                     RASINPATTFIGTRNPWKRRAAEKSLRALRTRVRETLAGEMRERLRVLQDEKELPSRR
                     QAKSVLDRIVLDRIQSGQGATLDDEFIDTAVTNLKALLLGGHGTTTDTFTWATMLLSL
                     YPDVLARVRAEHDAHFPPDLSATAELLAADPTRTNAMSYTNAVLKETLRFFPIGFTIR
                     QAPPGVTHLDWAGRRWPVADLMVVPCAHATHMDPKVWGPDAGSFRPDRFLDDEAGKGE
                     GEKEGEGKGDGAGGEGEETRHRFAWRPFERGPRACIAQDLAMDELRIMLVLTARWFDF
                     ETVVEGTTRRVEYMDLDQKVGDLAFQMVGMEARPRHDMRMKVRLRDQAA"
     gene            complement(1074528..1077138)
                     /locus_tag="C_lini_771_FUN_000274"
     mRNA            complement(join(1074528..1076553,1076759..1077138))
                     /locus_tag="C_lini_771_FUN_000274"
                     /product="hypothetical protein"
     CDS             complement(join(1074528..1076553,1076759..1077138))
                     /locus_tag="C_lini_771_FUN_000274"
                     /codon_start=1
                     /product="hypothetical protein"
                     /protein_id="ncbi:C_lini_771_FUN_000274-T1"
                     /translation="MAAATSSSHMLLVHRDFSRNLDRLSASFSWHLDSLQAALTDFPR
                     SRSSSSNNLDDLDHLAPPRNYRSHRDASGYWRPASSIYSDCNDNYTSPVSPKFANVAA
                     ADVYSSAVADISPPSSPDMDAHGIRTPTSHDGNVSPIDDTPDVSQIDINAERGQQQQQ
                     QQSSPSPQQKTNIPMMRRERRKNQEAATHPLRETKSQQRLRIQRETKWDDLTGEPTSH
                     DTGRAGQVRPQEYAQEFGANQPFGKSPAALRAMQNAPQAQQTFGDRLRRLRPSAGKQQ
                     QQEKQQQQQQQQQQQQQHQNPPESATAAVDALDERPPWRGASGRTPIVNPVRDTKPAT
                     PLNILPKSTRRAAVGPRLPIAGVNSPLSPVSPSNSETSPRSRTPTIRTVINAPRQLTA
                     SPSPSSTPTVTRTPPPAQSAYPSPPNSGAGVQSPPLHATPEATAAVANVATRQRPPLP
                     GLGLPASPNAHLGQDRAIRRKPPPANNDTTITTTTTNNHSSSRNTHALHAPKPSYSSS
                     VYSDLTIQAPSTREKSPAVVTQPAAVTQPATSPPAATRPAATQPAATQPAATQPNEPW
                     AQPSSRFSDTTYAASSPDTPRASADTNRPPVPTLPTPPHQADGVMNRKRPPVLKSTSP
                     SINPDEPFVISMSSPYMSGAFTEDTSPPAARTQLPSQKQPLLPRTSSASLFSNSSRPD
                     SLWSTSKALPPPPTELSMVNDRVGYLNARLESLGNRRININQAIKQMTELMPTDSILA
                     SEAVLRKREAEKRKVEALKLELSEVQREEYEIGLKLHRAYKRMDRNAEYEPTTLWVRR
                     VTG"
     gene            complement(1077729..1078610)
                     /locus_tag="C_lini_771_FUN_000275"
     mRNA            complement(1077729..1078610)
                     /locus_tag="C_lini_771_FUN_000275"
                     /product="hypothetical protein"
     CDS             complement(1077729..1078610)
                     /locus_tag="C_lini_771_FUN_000275"
                     /codon_start=1
                     /product="hypothetical protein"
                     /protein_id="ncbi:C_lini_771_FUN_000275-T1"
                     /translation="MGLGGTEPAAAGPVVAGPAAGPGTNRTAATNRSGPGQGGAPGPR
                     TTGSGSGSGPIGRRTSSLKTTGSPQKKLTPPPQLHERNLLLHEGPPASVSVSVSVSRP
                     RYPDHHHHHHQQQHHRQPEAPQPPHSSQSLSIQEQQQQPTPPTQRLQIYLRGGTPERT
                     NAQGQKQGHAPHFQPVQPYQFQVPGREPGGLRGGGGQQGGGELPSATRSRDTIANYNR
                     KHRETHGSTSTLHNPNHWADTFRSLHGGLGIEHNTDSNKNSKNNTRETPLTPPDHEAE
                     AEERPKTRPDGSELGKE"
     gene            complement(1082638..1084872)
                     /locus_tag="C_lini_771_FUN_000276"
     mRNA            complement(join(1082638..1083858,1083920..1084399,
                     1084492..1084872))
                     /locus_tag="C_lini_771_FUN_000276"
                     /product="hypothetical protein"
     CDS             complement(join(1082638..1083858,1083920..1084399,
                     1084492..1084872))
                     /locus_tag="C_lini_771_FUN_000276"
                     /codon_start=1
                     /product="hypothetical protein"
                     /protein_id="ncbi:C_lini_771_FUN_000276-T1"
                     /translation="MNGNISGFREVGTSFRSPPTFPHAPQQGHPPFEPKQTPVPVPVP
                     GFRHTAPPLVTSDVPQAAMPAPPPPPPPPANGQDQDQDTKLFTDDYVKLCAAIKDCDT
                     EALQRAVRDNYEKCLVGSEYHSAFLMNVAMHGADTKIIQRNLRAFGSKIISAGKHELI
                     DWMSQAELDEVADKIIAKASNTFLDKALVVRLRTIEARRLVNALARAERLGYNADDIV
                     ENEHVIPSLQGNPSLQQQQHHQQLQQQQVSAQPRMAMQYAAPSPGHGDMSSMRCQKCQ
                     HVFSEQAAFGYHIRKHICTKPAAASGSGGDRYVCPHCAQKFGSLTGLQYHMLNKVCGD
                     FGEVRKEQILATPKQSNMVQPTGSLNPPTKRPATDMTPTYISSSSSSPAPQHFSVAPA
                     ATPTHMQTQTQTPRAAPPPSTQTPGSSQDKPLGMPEAKDMTHLTTQQIESLREELRVA
                     EETYKLKILDTNRLGGDSAEVQKKLTSLKNSYACKQSTIRKRYGIRLRNRRGREEMEH
                     ERVRLGIHNGLTPRTDRENTDTPSRDVHAAKRARINDNGDTTTTTQASRQGTPIETVG
                     VTEMGNRLSGSNATAAVEDPTLRLSQAAPRASQGEHSRPSSSYQQGNYRIEVHVPSPS
                     KGPTANLDPNANPAAAPNGTPGGKTTPSGTPSGKTITAEQLLLQLRGTSGTAEDEVDS
                     SSDESSTDEGE"
     gene            complement(1086158..1087679)
                     /locus_tag="C_lini_771_FUN_000277"
     mRNA            complement(join(1086158..1086445,1086499..1087571,
                     1087646..1087679))
                     /locus_tag="C_lini_771_FUN_000277"
                     /product="hypothetical protein"
     CDS             complement(join(1086158..1086445,1086499..1087571,
                     1087646..1087679))
                     /locus_tag="C_lini_771_FUN_000277"
                     /codon_start=1
                     /product="hypothetical protein"
                     /protein_id="ncbi:C_lini_771_FUN_000277-T1"
                     /db_xref="PFAM:PF00191"
                     /translation="MSYPGQHGYGAQPHGQGYGQQYPPPPQGGYGGSPYPPQHGQYPP
                     PAGPPPGQYGAPPPQHGGYYQQPPPGQYPPQGGHYPPPAGPPPGQYPLQGGQYGAPPP
                     IPPSPYGHSPAPGGYGAPPPGPPPGQQYGAPPPQHFGPPTPASLGYGPPQIIQWDGSP
                     DAAAARAAMKGFGTDEKALIRCLATKDPLQIDAIRTAYHRNFKRDLEQDIKKETSSWF
                     QKGMVSVARGPLRSDIYNLYEAMDGLGTKESVLNDVLLGRSNADMQAIKSAYQQTFKR
                     RLEDDVKGDLSLKTERHFLIVLGANRAEDSAPVVPQQVDSDVMELYKATEGKIGTDEM
                     LVCSILSTRNDNQIRAINHAYEQKFRRKLDDVIKKEFSGHMEDALLFQLRHAVDKYMH
                     AAQLLEDSMAGLGTKDHLLVARVVRYHWDREFLANVKGAYQARYKRSLAGRIKGETSG
                     DYQRLMLACIGENI"
     gene            1089764..1091278
                     /locus_tag="C_lini_771_FUN_000278"
     mRNA            join(1089764..1090066,1090264..1090385,1090726..1091278)
                     /locus_tag="C_lini_771_FUN_000278"
                     /product="hypothetical protein"
     CDS             join(1089764..1090066,1090264..1090385,1090726..1091278)
                     /locus_tag="C_lini_771_FUN_000278"
                     /codon_start=1
                     /product="hypothetical protein"
                     /protein_id="ncbi:C_lini_771_FUN_000278-T1"
                     /translation="MRPSAPLPLLLSVSTAANAIPLLDRLLHLRADAKPTKTYLVVNV
                     EGSPSTDAPQVVTVTQSPAKTTVTERVTDTAIITSPAAHTTETAQTTSTSTSLVVVNF
                     IYCQHVRPIGFFGPFVERSILFTSPCRGAAFVGRDISPPYPSTVVAEPLPSTWISAAP
                     PVSSSVAVNLPTSAIEPPQSTGIWVVPSEPASSVPVEPSTAIVAPPPPTPTVILPTSY
                     AAPPAEPSSTSSANTTSSSTWTTSSTSTLLTSTTEAYTQVYETAYQPTSAYGPSSIPQ
                     PSTFVTSVVPFTSPSPVSTSAQSYDDGYWHTSKYPEWTGAASATPRYRR"
     gene            1095609..1096145
                     /locus_tag="C_lini_771_FUN_000279"
     mRNA            join(1095609..1095887,1095984..1096145)
                     /locus_tag="C_lini_771_FUN_000279"
                     /product="hypothetical protein"
     CDS             join(1095609..1095887,1095984..1096145)
                     /locus_tag="C_lini_771_FUN_000279"
                     /codon_start=1
                     /product="hypothetical protein"
                     /protein_id="ncbi:C_lini_771_FUN_000279-T1"
                     /translation="MATNTNTAAFDAQNANTYQNVDVYQNPSVNSNVNPNVNPATTQT
                     TTQTTTTRQAPATHPASTAATSTIGGGDAPTTHSGGIGQQIKGAFAQGHGVGEVLRGK
                     FNSAVDTAAGDPQGQAKNKNITTGGEREFATKDFVKKGTLDKAL"
     gene            complement(1097261..1098783)
                     /locus_tag="C_lini_771_FUN_000280"
     mRNA            complement(join(1097261..1098397,1098472..1098783))
                     /locus_tag="C_lini_771_FUN_000280"
                     /product="hypothetical protein"
     CDS             complement(join(1097261..1098397,1098472..1098783))
                     /locus_tag="C_lini_771_FUN_000280"
                     /codon_start=1
                     /product="hypothetical protein"
                     /protein_id="ncbi:C_lini_771_FUN_000280-T1"
                     /db_xref="PFAM:PF04209"
                     /translation="MAAKNLTPKDFQNIFHWAETQKNGTIPSFATRSNDPYTYQPGFN
                     NSFESEAIAGTIPRGQNNPRSIRYGLYAEQLTASSFVAPRHANKKAWLYRSRPAVAHQ
                     GFTELPDNKDTESTFIPINPRVHVSPTQLAWKPFPIPDGEDVDFVQGLKTVAGSGDPT
                     LREGLATHVYLCNKSMTKKAFANSDGDWLIVPQQGALDIQTEFGFLYVQPGEICVIQR
                     GLRFKVRVEGPTRGYILEVWGSGWELPELGPLGANGLANARDFLHPVAAYEVTKDDPW
                     DIVYKLGGKFFNSTQRHCPFDVVAWHGNYVPYKYDLTKFVAVGSISVDHIDPSIFCVL
                     TARSRDPTAPLADFLIFSPRWDVASHTYRPPYYHRNGASELMGLIYGEYGGRSDEFRP
                     GSISFESGFVPHGVAYEQFAAASREDPPAMQISLGSIAFMFETSRALTITDYAWNSEQ
                     KHEHDPKMWDDLVDNFSSFEIDPELIKNSGRR"
     gene            1100393..1101908
                     /locus_tag="C_lini_771_FUN_000281"
     mRNA            join(1100393..1100447,1100634..1101574,1101873..1101908)
                     /locus_tag="C_lini_771_FUN_000281"
                     /product="hypothetical protein"
     CDS             join(1100393..1100447,1100634..1101574,1101873..1101908)
                     /locus_tag="C_lini_771_FUN_000281"
                     /note="MEROPS:MER0002764"
                     /codon_start=1
                     /product="hypothetical protein"
                     /protein_id="ncbi:C_lini_771_FUN_000281-T1"
                     /db_xref="PFAM:PF00082"
                     /translation="MDASTYFSNYLPRVSLFIQLPNPTSASTRTFEAKSIIWGRKGIS
                     KEDADGFYNTLVGIVGDKDKVEFVVNENKIPYVWRTALTAAQLKNVNTDGVVDSIEAD
                     GQLVIAETGGTAVANKKRADTKQVPTTDNPIVDLRMLSTPPGDPLAEYYGYNDTAGEG
                     ITIYIIDSGPLGFAHSELQPPDSSVTRENINVMRHIYAIDKHSDHGTCVASKAVGKTV
                     GVAKRANLVTIRIDYTLGEFDLIGAWQAVLNDIKDKVLRGKAVVSASTTIYASKSAER
                     NRKLVSELTEILQSIISMDVPIICSAGNDANKKGGSIEPHTLPSVLAKNKALPIIVLG
                     TGSTRPAAY"
     gene            1114927..1117452
                     /locus_tag="C_lini_771_FUN_000282"
     mRNA            join(1114927..1115118,1115521..1117452)
                     /locus_tag="C_lini_771_FUN_000282"
                     /product="hypothetical protein"
     CDS             join(1114927..1115118,1115521..1117452)
                     /locus_tag="C_lini_771_FUN_000282"
                     /codon_start=1
                     /product="hypothetical protein"
                     /protein_id="ncbi:C_lini_771_FUN_000282-T1"
                     /translation="MASPEQQLDTLREGLSRVILDQLAETLRDYSSGNLANPVLRFEA
                     FIQDGEPGTQGHSPRSAVVSKMVDLSGIISQSTTNSPNASSIGREHAENTTPPAVLPQ
                     MFLDDRPASSSSRSMSLVRGTQRTPSLGPLPLPLPPPPPPPLQPQPPHHQYHQTQYHH
                     PSPEPSEMVIGLGSQPRRGTGALRPVRAGSGRVLEEEEEPDSQRRMQVASNFPKRAKT
                     AASLSSGGGAVFVPQQSSIEKFVVSIWEQIHGGISLDPQSLLEQWQLTATAATATINN
                     AGKIHVPEQLELGLLQAPTADGLGVLGPGSGSGNTTTTTAALAEIDMEGTFNRSNIFC
                     RKVTQASRACRSIEVIVQARWIEHFDSYVELLAMTNPGMSPTKRRKAALIEACNDFGW
                     SEKELRNKMAIWRGYKEIKDAGGWAALVFAGMGLYRFCKYRVGFNTESMQRLRCLRPR
                     IEVAADTLHPTWRQLLMIVGEPAHRRFSGHPHDWVVRQDGSDPVPLRSTYLEYDPYFS
                     FEQLEHSVMDMSAWGSDDPRWVPPMNTVACVQGKHTCHSCGQEQSEDPKVNSCYCFPT
                     LFGSGSRSPCPVQVFRTPDGRNNGLMALCPFERGAAIGEFVGLVTKDLQNMDVMDSST
                     GVRAYQIWQGRQGNFTRFVNHSCKANAQFQQFVWMSTQRIVLVSKGIEAGREVTVDYS
                     GSYWRGLDKDCLCGESCCRYRGAPR"
     gene            1125389..1125757
                     /locus_tag="C_lini_771_FUN_000283"
     mRNA            join(1125389..1125443,1125528..1125757)
                     /locus_tag="C_lini_771_FUN_000283"
                     /product="hypothetical protein"
     CDS             join(1125389..1125443,1125528..1125757)
                     /locus_tag="C_lini_771_FUN_000283"
                     /codon_start=1
                     /product="hypothetical protein"
                     /protein_id="ncbi:C_lini_771_FUN_000283-T1"
                     /translation="MASPLTSGACRRHFIFDRDWYPDLPLVIQANQLIIGRLSLGYPM
                     AELVEESARNEAGCSPGTMAAYFHHAITLELACLMSNDTVQMAIVKGVRV"
     gene            1128131..1130977
                     /locus_tag="C_lini_771_FUN_000284"
     mRNA            join(1128131..1130689,1130771..1130977)
                     /locus_tag="C_lini_771_FUN_000284"
                     /product="hypothetical protein"
     CDS             join(1128131..1130689,1130771..1130977)
                     /locus_tag="C_lini_771_FUN_000284"
                     /note="MEROPS:MER0015691"
                     /codon_start=1
                     /product="hypothetical protein"
                     /protein_id="ncbi:C_lini_771_FUN_000284-T1"
                     /db_xref="PFAM:PF02225"
                     /db_xref="PFAM:PF04253"
                     /db_xref="PFAM:PF04389"
                     /translation="MPSDRDHHYESVPPIPSYDEALATSGPADPTEWQMPRSPVDDRS
                     RSETESQSLLNRNGEATSSRRQNRYRPPTVETDDEDSAWGSDDDGDETAYVRREMQEL
                     EIGEPGDGSRPLLWGKRIPFSLSLPRWRSWRWRLPSLRPTIRLPSGPNETPNDTNDAN
                     ATTTTTTTTTTTTTTTRPRITMPQWDKDKARTAIIIFARVFAIVFVMGILYALFMSDL
                     FTSMARRMNGGLRFNPEDVRAYVQGNVEDRRMKASVAHYTKYAHMAGTEGDYALAMDV
                     ESMFTRAGLDYVNVDEYYVYLNYPKAGGRAVEILGDDGKPKWTAKLEEEEIGGESAGH
                     QTFVFHGHSRSGDVKGPLIYANYGARSDFKKLADSGIDTKGAIALVRYYGPDAVLALK
                     VKAAEEAGFAGCIVYSDPADDGFRLGDVAPNGRFMPADGVQRGTVALSNWVIGDPLTP
                     GWESKKNLPRMKPEESKGLVKIPSLPLAWRDAQILLQHLKGHGEQVPKEWAGGVPDVA
                     EWWTGNLSSPVVRLKNDNDVVQEKGIWNVYGKIEGIEQDQKSIIIGNHRDAWSFGATE
                     PHSGTAIMIEMARIFGSLVAKGWRPLRSIEFMSWDGEEYNMIGSTEFVERNEEQLRQN
                     AFAYINLDSAVAGSEFRAAGSPVFKQSVYRVIDRVFDANLNTTLRGLWDQREADLDDL
                     GMGGDYVPFQNIVGTSSLDLGFRGARFPAQSSYDNYEWVNRIGDPDFSYHSMMGQVVG
                     LLLLELADKPILPFDMVGYGDRIERYVNDLSNFCEHRGASAQQDKFSLEPLKNLVGAV
                     KTNLKGFSMWEMTWESTVMGGGGWESGDMGDKRLQFNNRMAEFETALLDLEQGGGMPN
                     RPQFKHVIFGPQAWSGGKPVTFAGIRDAVEAGDWELASRLVEKTARIILNATATLQEW
                     EKGAESS"
     gene            complement(1132324..1135290)
                     /locus_tag="C_lini_771_FUN_000285"
     mRNA            complement(join(1132324..1132488,1132554..1132700,
                     1132760..1134989,1135154..1135290))
                     /locus_tag="C_lini_771_FUN_000285"
                     /product="hypothetical protein"
     CDS             complement(join(1132324..1132488,1132554..1132700,
                     1132760..1134989,1135154..1135290))
                     /locus_tag="C_lini_771_FUN_000285"
                     /note="BUSCO:EOG09260T28"
                     /codon_start=1
                     /product="hypothetical protein"
                     /protein_id="ncbi:C_lini_771_FUN_000285-T1"
                     /db_xref="PFAM:PF03635"
                     /translation="MSATPVPPEDQARLLEDALVAVRQQTALMRKCLDTPGKLMDALK
                     CCSTLVSELRTSSLGPKQYYELYMAVFDALRYLSVHLRENHPVNHLADLYELVQYAGN
                     IVPRLYLMITVGTAYMSIPDAPVKELMKDMMDMSRGVQHPIRGLFLRYYLSGQARDYL
                     PTGDGDGPEGNLSDSINFILTNFVEMNKLWVRLQHQGHSREREQRTRERKELQLLVGS
                     NIVRLSQLVDLETYKSGILAPLLEQVVQCRDVLAQEYLLEVITQVFPDDFHLHTLDQF
                     LGAVSRLNPHVNVKAIVIGLMDRLSDYAERESKDETEGDRAKLEEEALAALLEKTSLK
                     NEGRGASSAQGGHSDANDEPGQAADLSLNGVNPTSENEARAAEDLPPPEEPTPSIADT
                     DATAVNGEGATPEKGIPENVQLYEIFFSQVKNLVEAQHLPIQDTIALLCSLTNLALNI
                     YPERLDFVNQILDYATIKVRENANNADLHSPPAQHSLLALLQAPLNRYLSIFTALSLP
                     TYVPLFQSQSYPTRRAVAGEVARTLLRDQTRISTPNQLENVLEVLKVLIKEGSQASSN
                     YPGVAQRRAVETDETMEEQGWLARIVHLVDGEDNDTQFRLLQMTRKAYSEGNERIRTT
                     TPPLITACMKLARRFKAREHYEDNWETQSNALFKFMHSALSTLYTRVNGAGAAELALR
                     LFCASGQTADMAGFEEVAYEFFAQAFTVYEEAISDSKAQFQAVCVIATALHQTRNFGK
                     ENYDTLITKCAQHGSKLLRKPDQCRAVYLASHLWWATPMAVNGETDETGLYRDGKRVL
                     ECLQRALRVADSCMETATSIELFVEILDRYVYYFDQQNAAVTTKYLNGLIELIHSNLA
                     GNQQDSASVENSKRHFYHILESIKGRQYEGVVLYPK"
     gene            complement(1136448..1137251)
                     /locus_tag="C_lini_771_FUN_000286"
     mRNA            complement(1136448..1137251)
                     /locus_tag="C_lini_771_FUN_000286"
                     /product="hypothetical protein"
     CDS             complement(1136448..1137251)
                     /locus_tag="C_lini_771_FUN_000286"
                     /codon_start=1
                     /product="hypothetical protein"
                     /protein_id="ncbi:C_lini_771_FUN_000286-T1"
                     /translation="MDMDKDQSPLMRVPAEIRIMIYEHLLDDGGEKRLAVRNKAMHQL
                     PAGILKTYRRTPYRVIERSLHRQCFETTYHLASASRTTMHPAIMAVNRQIHRETSHML
                     YGLHGFDFGGDIEAVVPFLRDLTPASRAMVREVTVRKDGPMYYCESDRLDWANMCKYL
                     RGLDKMIPRVRVVVEGGRPTATWEGPQRLGVSDLRLLALIKHDSMEWVAELRKVGGIE
                     QLEIIPRMRYLAAPGTTATLLFAAFSASIDTALVEFLRTDCGLPATVGS"
     gene            1139002..1139083
                     /locus_tag="C_lini_771_FUN_000287"
     tRNA            1139002..1139083
                     /locus_tag="C_lini_771_FUN_000287"
                     /product="tRNA-Thr"
     gene            1141621..1142802
                     /locus_tag="C_lini_771_FUN_000288"
     mRNA            1141621..1142802
                     /locus_tag="C_lini_771_FUN_000288"
                     /product="hypothetical protein"
     CDS             1141621..1142802
                     /locus_tag="C_lini_771_FUN_000288"
                     /codon_start=1
                     /product="hypothetical protein"
                     /protein_id="ncbi:C_lini_771_FUN_000288-T1"
                     /translation="MTTTSDPNPLTTQRGAAPLTTVFTTPDFCKDLYWTNTITPPLSS
                     VVCMPTSWHQLYDYSWGYYSPGICPSGYTEGCAFPTSLATSKDGGIRLGGPVVEGETA
                     RLCCPTGHTCYTDSWAYSKCISTVPTTSFYNSDNQPTSQLALVFAVQVRWRASDLSIL
                     ETDPTVPGATYTGLTSTGVAGSSGATAAPSTGTGGGTGTRASGSAATATATSTTTATD
                     GSGTGGGGSQGISVGTTIGIAVGSVAGTLALALLAFVLLWRRRRRQDAQKAASAHAHD
                     SDAKSDSLTAPALLAHKAASGKTSLDITSPRPGSGTTVVGDGPLHSPHTPTATAAATG
                     TGTGTGTGTTTQLDSTAVMEMETLERPQELPDDNAVFEMEGDMPGPPLYREKEGWPLR
                     W"
     gene            complement(1143848..1144531)
                     /locus_tag="C_lini_771_FUN_000289"
     mRNA            complement(1143848..1144531)
                     /locus_tag="C_lini_771_FUN_000289"
                     /product="hypothetical protein"
     CDS             complement(1143848..1144531)
                     /locus_tag="C_lini_771_FUN_000289"
                     /codon_start=1
                     /product="hypothetical protein"
                     /protein_id="ncbi:C_lini_771_FUN_000289-T1"
                     /translation="MSRQNLAIPLMGAAALVGGGVYYARTPSSTSGDAAQQISNTAKP
                     RPTSDQTATEDRKRAADAKRDNGFGGAGVGMTNNTGGAELSTGNRSGASGNSDTPKGP
                     REKFPSDAGEIGGGHGRGNSNTRAIETHGPSMTPGSSTATGALGGGKDKGNGSAPDTS
                     NQSSGVGSKLQGFFGTGGGEAQKGEKSRQAPLDTKIASHHADTPTNKGGSPWDKHRRD
                     VTAVSSTES"
     gene            complement(1145412..1146412)
                     /locus_tag="C_lini_771_FUN_000290"
     mRNA            complement(join(1145412..1146137,1146218..1146412))
                     /locus_tag="C_lini_771_FUN_000290"
                     /product="hypothetical protein"
     CDS             complement(join(1145412..1146137,1146218..1146412))
                     /locus_tag="C_lini_771_FUN_000290"
                     /codon_start=1
                     /product="hypothetical protein"
                     /protein_id="ncbi:C_lini_771_FUN_000290-T1"
                     /translation="MDHLAKESPAISRRQRMRTILLALAYACATFGVVVQILTLIAGR
                     WVIRSGSGSERLALSSLSVVQFDGIIPSPGSDSYLVTMHHFAGSFGYEYPDASKAGVL
                     GHSPRFPHDLVAVARALELPPADWACLRGPELCAAPFFQSFSAGAGAFGMPGTIRHLS
                     FVYALVLVLYIATIEVLIAARPSWLRCRCYFSCFTRVCPCPRGPRAEIEALPGVFWDR
                     YRLWTWGLLPCAAFLPSFVMTLHGLPLVWFVERREVGDMDVRFGTGFVVVQAACFGAS
                     LAAVVCVYLRRRIGRGMIWMEEGQGMATKE"
     gene            complement(1147373..1148266)
                     /locus_tag="C_lini_771_FUN_000291"
     mRNA            complement(1147373..1148266)
                     /locus_tag="C_lini_771_FUN_000291"
                     /product="hypothetical protein"
     CDS             complement(1147373..1148266)
                     /locus_tag="C_lini_771_FUN_000291"
                     /codon_start=1
                     /product="hypothetical protein"
                     /protein_id="ncbi:C_lini_771_FUN_000291-T1"
                     /db_xref="PFAM:PF00753"
                     /translation="MASDRISLEFITTGNVWMRNPMQGQPIANRSIAMRFLRSLTGDW
                     IGPMPLGAFLIHHPAGPILFDMGVSTHCTELGYFPCWNPVPGMLNKLEVTREDGIVDQ
                     LRRRGVKPTDLQFIVLSHLHHDHAGGLEELAVAAPDVPVYVGSEHWDAFGKHPVWAAM
                     QGCTPDRWPPGFEPRLLDFEEGRAVGPWGRSCVLTANGTVVAVDTPGHVPGHVSLIVV
                     GDNDDGTKTRYLLTGDATYAIDVLEREEPDGANGDPVTAFESLRKIKEYARSHDVVVL
                     PSHDPDTPRFLRDRVMYRPKD"
     gene            complement(1148997..1150069)
                     /locus_tag="C_lini_771_FUN_000292"
     mRNA            complement(join(1148997..1149300,1149382..1149546,
                     1149651..1150069))
                     /locus_tag="C_lini_771_FUN_000292"
                     /product="hypothetical protein"
     CDS             complement(join(1148997..1149300,1149382..1149546,
                     1149651..1150069))
                     /locus_tag="C_lini_771_FUN_000292"
                     /note="CAZy:CE12"
                     /codon_start=1
                     /product="hypothetical protein"
                     /protein_id="ncbi:C_lini_771_FUN_000292-T1"
                     /db_xref="PFAM:PF13472"
                     /translation="MRANLAIVAGFLGLASALPADNSASGSDVEKRQSVPTVYLCGDS
                     TTAKAGGGGGTEGWGTFLQYSFAPSKAKVDNRAIGGRSARSYTREGRFDAVADLVKAG
                     DWVVIEFGHNDGGSLTPTDNGRTDCFGDGTQTCQTTYNGVAETVLTYPAYLKNAAKKF
                     NAKGAKVIISSATPNNVWETGTYKWGYDRFFYYAWLAVEQLGGPSKGYYFVPHGEYAA
                     QAMKNLGAATVNANFPNDHTHTAPFLADAMHKAFVLGLRCGTSALASLVTNSTASLTS
                     TYLGPCVDSYNSTVHALLR"
     gene            1156587..1158084
                     /locus_tag="C_lini_771_FUN_000293"
     mRNA            join(1156587..1156790,1156855..1157018,1157095..1157267,
                     1157381..1157806,1157873..1157937,1158001..1158084)
                     /locus_tag="C_lini_771_FUN_000293"
                     /product="hypothetical protein"
     CDS             join(1156587..1156790,1156855..1157018,1157095..1157267,
                     1157381..1157806,1157873..1157937,1158001..1158084)
                     /locus_tag="C_lini_771_FUN_000293"
                     /note="MEROPS:MER0032443"
                     /codon_start=1
                     /product="hypothetical protein"
                     /protein_id="ncbi:C_lini_771_FUN_000293-T1"
                     /db_xref="PFAM:PF04389"
                     /translation="MHLNAALAILAASRVALAAPAADEVKVNPALRLIKTSEADAGVW
                     VTEEQKIENYVNKHIGFFDITDITDEEVLAVLSTPPESALEARQAVTYPTTLSHVSEA
                     NTLIARVSNTQPQSWLKTLTDFYNRYYLSTYGTQSATWLFNQVKSVAAVNSAITVTQF
                     THSWNQPSIIAKIPGTSSDLVIVGAHFDSTGGSSTARGPGADDNGSGVVVILEALRVL
                     ANAGFKPKNTLEFHFYAAEEAGLRGSSAIFSNYKAAGKRVLGFVNQDMAGYSPSGRVS
                     VYNDYVDTALSNYVRLVATQYTGLAPTSDTCGYGCSDHAAARSNGFPAAYVCDEPIRT
                     STPYIHTPNDSYDTIQWPAILRHSKFTVGFLVEASYL"
     gene            1158925..1160211
                     /locus_tag="C_lini_771_FUN_000294"
     mRNA            join(1158925..1159840,1160021..1160211)
                     /locus_tag="C_lini_771_FUN_000294"
                     /product="hypothetical protein"
     CDS             join(1158925..1159840,1160021..1160211)
                     /locus_tag="C_lini_771_FUN_000294"
                     /codon_start=1
                     /product="hypothetical protein"
                     /protein_id="ncbi:C_lini_771_FUN_000294-T1"
                     /db_xref="PFAM:PF07690"
                     /translation="MQSVGTVQSYLQLNQLSAYPSRDLGWISGIFTSLGLLLGIQAGP
                     LMDAYGTKFLAPVSVVLYVPVFFIMGECTEYWHFILCLGVLGGIGGALASTVAMAVIG
                     KLFNRRKGLAMGIALSGSSFGGVTISLMLRSILPTLGWQWSMRVMGFLVLGIMTIGVL
                     CFLPYPRLCVAVAGVPVGKTGAMLNFSAFRSPPFGFMTMGLFLLEFVLFGITGLLPTF
                     AIASGFGSDIGYSLIAILNGTSCLGRIMTGIIGDRLGHLNILLTMTGITIVFTGVVFV
                     PFGTKHIGALYAFAALWGYGSGSFLSSTPGTMNFVVSFSLLVTVPIGGQMLESMGGTA
                     LSGFYLAIVFLGGVCFFAARALLLDGWLTFRARI"
     gene            1160904..1163053
                     /locus_tag="C_lini_771_FUN_000295"
     mRNA            join(1160904..1160972,1161056..1161472,1161527..1163053)
                     /locus_tag="C_lini_771_FUN_000295"
                     /product="hypothetical protein"
     CDS             join(1160904..1160972,1161056..1161472,1161527..1163053)
                     /locus_tag="C_lini_771_FUN_000295"
                     /codon_start=1
                     /product="hypothetical protein"
                     /protein_id="ncbi:C_lini_771_FUN_000295-T1"
                     /db_xref="PFAM:PF01179"
                     /db_xref="PFAM:PF02727"
                     /translation="MGDTSAARKAHPLDPLQPVEISQAGEVVRRSNKHARIFFRAISL
                     AEPPKRELKDFLDNEHAGDTTSDYPARQARVQAYIDETLHELVVDLDLATVASDDLLR
                     GKHSYIDTEFMAQVAAACLADQKVQQEIQTLRLPEGATVVVEPWAYATDGMKDMSERW
                     TMAWFYMRLSDNPDANYYAYPLDVCAEVSNSLEVVKIYRLPSGEHDAMHNVAKEFDRQ
                     KIHSNSEYHPDLVPERRTTTKPYHVSQPEGPSFSIDGNHISWEKWTMRLGFNYREGMT
                     LHDVRFDGRSLFYRLSLAEMFVPYGDPRCPYPRKAAFDLGNDGAGINANNLQLGCDCL
                     GHIKYFDGWLSTSAGEPLRMPNVVCCHEVDDGILWKHTNFRTGNAVVARSRVLVLQTI
                     ITVSNYEYIFLFLFQQDGSVSYEVRATGIMSTAPIDLGTTVPWATVVAPGVVAPYHQH
                     IFCLRIDPAIDGHRNSLVVEESHPIPFAGESDPYNPFGVGYTTKSQTVEREAGLDLDF
                     ATNRTFKIVNEGVVNPTTGTSVGFKLLPCYSQLLLAHPDSWHGKRAEYAAHAVWVTRH
                     RDDEIFPAGRFTMQSTGGEGIASWIRRRAGDDDDDGLSLVRDQDIVVWHTFGSTHNPR
                     AEDWPVMPCEKMAVGLKPANFFRGNPALDVPISSQDDNRSVLVKDG"
     gene            complement(1166290..1167576)
                     /locus_tag="C_lini_771_FUN_000296"
     mRNA            complement(1166290..1167576)
                     /locus_tag="C_lini_771_FUN_000296"
                     /product="hypothetical protein"
     CDS             complement(1166290..1167576)
                     /locus_tag="C_lini_771_FUN_000296"
                     /codon_start=1
                     /product="hypothetical protein"
                     /protein_id="ncbi:C_lini_771_FUN_000296-T1"
                     /translation="MSFTHDPRAAAAVAFKLAKRTDWPSWFIQLRFQGLQNGIWAYID
                     PSGEDAPDLAQPPERPPSIEALIAERHRQQEADFERRHIEWAARRRAHQTNEEEPTRE
                     TPATTNTIRDEHAARVRDYEIAVAERRNQVVAYRSVWNWVYSTVDQRILVTIQTDLVM
                     INNTSLQAFVRALEKHMAPTALATLTSVRDEYNAALERAGSSIAPAAWYDEWYHAFQR
                     AQSCRIPEVQGVLAARSFLEAVGRRMAPEWARTALIELITDEEMGRRTKSVVEYGHIF
                     NAIMTARQRQTAGGIRAGIFTTLGGREPPAQENSAPNDPEDGSGGTRGTNKKDGQDGS
                     GGSGAEKGSRKCPCGKAHRWPAITCGRLETAVKGRGAQRKTYLDEGERTMILDALWRN
                     EYGLLRQKLLDEGWVIDRDAAANGPVANDLPSRIMC"
     gene            complement(1167924..1170232)
                     /locus_tag="C_lini_771_FUN_000297"
     mRNA            complement(join(1167924..1168837,1168904..1169562,
                     1169634..1170021,1170145..1170232))
                     /locus_tag="C_lini_771_FUN_000297"
                     /product="hypothetical protein"
     CDS             complement(join(1167924..1168837,1168904..1169562,
                     1169634..1170021,1170145..1170232))
                     /locus_tag="C_lini_771_FUN_000297"
                     /codon_start=1
                     /product="hypothetical protein"
                     /protein_id="ncbi:C_lini_771_FUN_000297-T1"
                     /db_xref="PFAM:PF01565"
                     /db_xref="PFAM:PF08031"
                     /translation="MSRLGQVLLLAAALPLACAQTIVVDDAVLEANESTVAPAAEPVF
                     TAASDLLDEESVQLTDAVLANLTDLSLSNISLFDFDTTAAGEKRSGAARTFNKCKTYP
                     GDFLWPSKLVWNIFNLLAGFAVSETVPIGASCFDDYGNYDATRCEYITNQWTNSTIHA
                     DDPTSIMSPLYQGLTCMPPSVDNSSAGTCTVGGFPSYVVKATNVAQIQLAVNFARNLN
                     LRLVVKNTGHDFNGRSTGSGALSVWTHLLKSISFHKTYTTPSYTGPAIKVAAGVQGFE
                     LYEAAERFGVTAVGGEGMTVGFAGGYLAGGGHSPLSPKYGIAADSVRPTSVSYCLLWG
                     CTMARLTFVSQVLSIDVVTPDGRFVTANEKQNTELFWALRGGGGNTFGVVTSYVVKAY
                     PKLDTVAVMTFSFSTSDTVSHDAFWAGVKAYWEGLPTWNAAGNYEYWNIFHTGPGSLT
                     FTMLPWFAPNMTLAELKALTAPLFAKWAELGIVVDPVYTEHKSFLPAWKAGFPKEIVG
                     GTAAKTACRLFPTENFSDAAKFDATFEALKGLSDKGGQIIGFGITGGPGPYPDNAVNP
                     AWRGSAMFAISVLQWDVGTPAEVAAEKSKLLTNEWMQPWRDVTPGGGGYASEGDVTEP
                     DFQQSFYGTEKYARLLALKNKIDPTGVFYANLGVGSESWYVTRQLEGLPTQNGRLCRV
                     "
     gene            1173923..1175329
                     /locus_tag="C_lini_771_FUN_000298"
     mRNA            join(1173923..1174100,1174171..1174196,1174276..1174766,
                     1174864..1175329)
                     /locus_tag="C_lini_771_FUN_000298"
                     /product="hypothetical protein"
     CDS             join(1173923..1174100,1174171..1174196,1174276..1174766,
                     1174864..1175329)
                     /locus_tag="C_lini_771_FUN_000298"
                     /codon_start=1
                     /product="hypothetical protein"
                     /protein_id="ncbi:C_lini_771_FUN_000298-T1"
                     /translation="MVEFVVQRAVEARWADVEDLPSSPLQKAIMAILFGFTLTAFLTW
                     ALRMYSKVSSKQIGLDDWFMTGAMFFSTALLAPTYMFFKYYYAGFPTSSLPEDWDPSP
                     MLFWNWIMQVFYNPILALVKSSVLVFLLRLGGHKPGVRYAIYALNTVNLATMVAIFLV
                     VLFQTIPINAFWDPTIPKQREIDGPLFYIVSAIITIITDFFVLAIPFWIFLGLKMRMA
                     AKIGLIVVFLAGGVSIVVAILRVHELRRKLYNIDPTYDARNGIGDTYSAIEVNLSIIA
                     ACIPALRPLFRRWMPGMFSNKSSADNAGYNSGAGPGQYARYGAGTGNGTGNGRINRNT
                     VGNGFPMKDMRSTHTEIRGHSPDGSEEEIMTFNGIIRTTNVRSNLQTRRMGR"
     gene            1179316..1180075
                     /locus_tag="C_lini_771_FUN_000299"
     mRNA            join(1179316..1179765,1180058..1180075)
                     /locus_tag="C_lini_771_FUN_000299"
                     /product="hypothetical protein"
     CDS             join(1179316..1179765,1180058..1180075)
                     /locus_tag="C_lini_771_FUN_000299"
                     /codon_start=1
                     /product="hypothetical protein"
                     /protein_id="ncbi:C_lini_771_FUN_000299-T1"
                     /translation="MRSLSLLNVLFILLLGAFAGILEDKGYEVRVTNGMYKVFSKHFD
                     DNLAVNSVKFSLDSKSMTIYRAYNGWEDEHPGKMRLSEVLQALCVEARVNPENMEWVI
                     LSAIMNDDTLNVLMKYVRDRNMRNPESILVAKGDAEWDEFANTPFVKATKAQN"
     gene            complement(1180637..1182242)
                     /locus_tag="C_lini_771_FUN_000300"
     mRNA            complement(join(1180637..1181221,1181295..1181507,
                     1181564..1181892,1181963..1182242))
                     /locus_tag="C_lini_771_FUN_000300"
                     /product="hypothetical protein"
     CDS             complement(join(1180637..1181221,1181295..1181507,
                     1181564..1181892,1181963..1182242))
                     /locus_tag="C_lini_771_FUN_000300"
                     /codon_start=1
                     /product="hypothetical protein"
                     /protein_id="ncbi:C_lini_771_FUN_000300-T1"
                     /db_xref="PFAM:PF00190"
                     /db_xref="PFAM:PF07883"
                     /translation="MGDYGENKGPVGGVTPPIPSVTAPTGNLRGEAGLLGGNALRPDP
                     DTSDSAIVNDVQLVPGQQADGKLGLYLNFDGVDAPQPIRGKLGSPDPGPRTNAYEKLN
                     PDLYAPPATDKGDVENAMWPLGLSHNRLGSESGAGWARQQNTKVLPVATRMAGVDMKL
                     QPNAYREMHWHTSAEWALMLKGSCRIAAMNEDGKSFVDDLTAGDVWFFPKGVPHSIQA
                     FDQGTEFLLVFDNGGFSEENTFLASELFLRNPLSVLSKNMKVDVSAFDNIPQDQRYIF
                     NGTPPPKDIQEQNQTSSAGSLVGAESYTYHWSQQQPLEVPGGSVKILDPQTFPIASNF
                     AAALVVVQPGAMREIHWHTTSDEWNYFLQGSGRMTIFEAPEASRTFDFTAGDVGYIKV
                     GDSHYIENTGTEDVVFLEVLQAPKFSDISAAQWLALTPKQVVKDTLNLSDEVIAALPR
                     EKKYIKPGNPNMTALANH"
     gene            1189358..1190622
                     /locus_tag="C_lini_771_FUN_000301"
     mRNA            join(1189358..1189366,1189573..1190622)
                     /locus_tag="C_lini_771_FUN_000301"
                     /product="hypothetical protein"
     CDS             join(1189358..1189366,1189573..1190622)
                     /locus_tag="C_lini_771_FUN_000301"
                     /codon_start=1
                     /product="hypothetical protein"
                     /protein_id="ncbi:C_lini_771_FUN_000301-T1"
                     /translation="MLLTKAGSKGPAKSKGKGKAAAAKSRLPLEDRKDDDESEDGHDD
                     SDTGEHPGGSRSTEARLMACPYYKMDPIQNYRCVEKHKLDGFNRLKQHIERCHSTTLY
                     YCALCWVKFKDAEARDGHIRSGGCEPIAGPEDFTGDEIARLQSNLPRGLPDHDKWYWV
                     WDNFFAAHPRPESPYVYEGIREPLSLLASIAKRNANSQEFRDWLVAQLRMPSSEHSTY
                     WDDVIGRLLTLCHEHTPLSRQSPPPPPPPPSSAAANAPLMAMTHAASSSQGGSGNMSF
                     FPQPFSIFEPIPHDGWAQSLQMNTLAASQAAPEPGNPGSSSTGTTGGHDDWNIAAGGT
                     QNTDEAAPDPMDELMDFL"
     gene            complement(1191101..1193814)
                     /locus_tag="C_lini_771_FUN_000302"
     mRNA            complement(join(1191101..1193164,1193431..1193438,
                     1193808..1193814))
                     /locus_tag="C_lini_771_FUN_000302"
                     /product="hypothetical protein"
     CDS             complement(join(1191101..1193164,1193431..1193438,
                     1193808..1193814))
                     /locus_tag="C_lini_771_FUN_000302"
                     /codon_start=1
                     /product="hypothetical protein"
                     /protein_id="ncbi:C_lini_771_FUN_000302-T1"
                     /translation="MCIKDQTTARVVLDHSILAACGRAAARGLSYLWVGSVCIDKTSS
                     LELQEAVSFSFRLLRAAAVCFVHLHDLPADSGYLAKAWGCCRYWRRSWTLQELITPSE
                     VEFFDADWDHRGSRSSPELLAILPAITGIDKSILLDNSALSRVAIGVRLSWAAGREST
                     RAEDAAYSLAGIAGVNMSIRYGEGADQAFARLVNKIVQDTTDGSIFAWTSNDGQAIRG
                     LLPRSASEFRHLANSPAADCHEPWTFDGSIQLSSGGLVLDSRASMQDSSLVFEIGRTA
                     GKSIGVRLRMLDHRFVRVGPSSLSDVPHTANRCRIMAARDMDAETLRSIRNRIIRSPM
                     RPPGGQTWSVSRDVPSLSLVGVKRERSGRSKTPVSEHSAVQLASPRTTSPSLLYEDDN
                     GSCSDHEEFSDFEIIDSDEDEDEEDEEDEEDGGEEEPPSQDDVRETTSLNPDHPFQSE
                     REGLVRRYHGSVLEWSESATYVAPPDRISVPQKRLRTAASSPSSFPDEETRIGSRIDG
                     YFHLACPFYQTDPSRYKDCLLEDELRSTEDVVSHLRRRHPKPPYCPKCRIILETPTAR
                     DAHIRKLACQVRHPTAIEGVDESRLVELMRGRRKGLGESETWRQICAVACPGASMPGS
                     PYLEGGLGLAVSQVRDYWHEKGRACIEEYMSQRGVPFAGKQSEAGELDCFHSVTMADL
                     IQRTVQHDFC"
     gene            complement(1194176..1199422)
                     /locus_tag="C_lini_771_FUN_000303"
     mRNA            complement(join(1194176..1194316,1194456..1198795,
                     1198899..1199043,1199177..1199422))
                     /locus_tag="C_lini_771_FUN_000303"
                     /product="hypothetical protein"
     CDS             complement(join(1194176..1194316,1194456..1198795,
                     1198899..1199043,1199177..1199422))
                     /locus_tag="C_lini_771_FUN_000303"
                     /codon_start=1
                     /product="hypothetical protein"
                     /protein_id="ncbi:C_lini_771_FUN_000303-T1"
                     /db_xref="PFAM:PF00023"
                     /db_xref="PFAM:PF12796"
                     /db_xref="PFAM:PF13606"
                     /db_xref="PFAM:PF13637"
                     /translation="MLNFFQVFVGCPHRSLGLASLTNDLVTLFHTTRNYPSFGLLQAA
                     RVCASTVINANRLFLESSVPLRVEIASVFSRSSSNAERVFEEFTATLGLTCEVRIGLP
                     APHSKLLRDNTGDEVYKPLQKILGFSGQEGVSSSIWPVVERYEGLRFLLSTVAPERSL
                     QVKPDEAASDGLLSMDEFVSWTRRSQTSQTARYLSIPTDQTTSTIMNDFVRFVSDNSK
                     HTVRSRYRLFSFQFRELKLHPDVDMGPRVSGTRLVLASFVAQALAFLLPRTEPALRPS
                     ELLASWKDASPELLTEYHLVRVFVTLNLLLWQIRVQAIWSIWDLEHCPGDGGAARLIQ
                     DLMGYFQFTDLKPPILFSGSGDAKSGLTEVMTTAGVASLELRPRARHGSSPDFETRIS
                     AELTLLQALHPGHGPLPGPVHDLLTDSSTETILRKAFLQWIARTAHTSVTRAQWLGRI
                     RHALSDQGHIEPLSLQSAIMSSLSIEENQMAQSVIRWVLHSRRKLSPNELVTALGLEH
                     GLAIQPGQDAGSAIYLEDARDDDEDEASILSFEPILDCLSGLVNVVDNEVHLSRWVCI
                     DAFVNPGSETTDRRHNTDDAESHFLILRCLLLHFSSKARRRGSDHQPAGGSFQSSLFQ
                     HDFTAYALHFWPHHFKFAQSQPSMREKTESFLADFLAKETAAVAMMLQYLQSSRAEAI
                     RTTETNEGTATAVTLLASSGFGDVGEIAALAVRPGWESDAKTLFPALRGAVGGGHGEL
                     VRRLTLSPLDDDAAKDVLSRAEAGELDSNVMLHMFHQAKLRGGDFQLPAPFLIRAAYA
                     GIEEIFNDEIFKASLDRPADGGSFWKDYLCRAVVSRHFNMAELLAPAAIPSLSDDDKR
                     DVFVAAAYRGGPTALLALMRLLSADDHVRYLYVLARSGNYQVVEELLLKLFGDEAPSQ
                     YLTDDNIKSSVEIAVRMSSVEVVRAILRHVDVARDSEVLLDALRLAVGVSASRDVCAL
                     FLATGVKIEDRQGEDYMNEAVRGNNMDLAKLLVSHGAKVDAKSPQGQAPLLIAASNGS
                     LAMVKFLVDEKADINIRTTEGGVTPLYAASLNNRPDVVEHLLSRGADVRIPTLTRNWS
                     PLECSYDFPDVLRHLVTKASPPPDYRRLTEFGECEATALFLAARNDCVESVRLLLEHG
                     DPDLEFAPAVDIGDNDPAAGFTALAMAARHSNTEVVRLLLAAGANVNHRIQWQGQSVL
                     HCVWDDKTMAAVLEYGPDIESKDSNGITPLNWHASGDDVGLLRRLVNAGAAVKTTDED
                     GNTPLMNAVRGGCLENLKFLTSKGVSVHHDSGRFGYPVHVCCSFGRLEALRFLVERGA
                     DVNQWHGFHGTPLEAACTRTSENQMAVIRYLVEEKGADVNAGGSHFVSILGQAFLSGT
                     TELVTHLVDKGSKIDAVDRTGLPSLFNVCFREKGALELLDLAVGPLGAVIALGARDRM
                     ARTMLHCAAMAGHIDLVKRLVELEPALVQGRDGDGWTALHWAARRPRLVDDTPSRDAH
                     QDDESKAQVMRFLVEKGCPGLEETVSAGERTWTVLEIAKNHGAPDVVVDAVKQMMEER
                     GTTAEDSREALLTEHDGWSCDACRARIWGPLYKCTGDSCYGNFGLCFKCMPYKDLVHD
                     PTHILVEDGQREW"
     gene            complement(1199699..1200131)
                     /locus_tag="C_lini_771_FUN_000304"
     mRNA            complement(join(1199699..1199975,1200082..1200131))
                     /locus_tag="C_lini_771_FUN_000304"
                     /product="hypothetical protein"
     CDS             complement(join(1199699..1199975,1200082..1200131))
                     /locus_tag="C_lini_771_FUN_000304"
                     /codon_start=1
                     /product="hypothetical protein"
                     /protein_id="ncbi:C_lini_771_FUN_000304-T1"
                     /translation="MASTETFYREDDGPDKDIVLVHGLSRPGDMPWTEAEGCTPWLRG
                     DLFEKSNARVISFDYDVGSGESEAVYTKAGLGIAARQLLENIASLRETEVLYCLGKQA
                     IRARCG"
     gene            complement(1200799..1201683)
                     /locus_tag="C_lini_771_FUN_000305"
     mRNA            complement(1200799..1201683)
                     /locus_tag="C_lini_771_FUN_000305"
                     /product="hypothetical protein"
     CDS             complement(1200799..1201683)
                     /locus_tag="C_lini_771_FUN_000305"
                     /codon_start=1
                     /product="hypothetical protein"
                     /protein_id="ncbi:C_lini_771_FUN_000305-T1"
                     /translation="MTNLRDEGLGPGLDPVVVVDFGLGIFSEADSQFRFNSDGIFTPR
                     ETAVLVRCSLVDVVHGQATPDDDTPCTLLVFDFQLDRVKASRTIHQAIISLVLPEGVR
                     IRKGGLGPAGKVSFDPQSQSVSSSTEASLSAGFSHGGTLEGGVTRGESVSMDTTHYAT
                     VMGWTTRHPKARPHDPRPHNCARWALHENQARRDGVPPHFRAAVLLERGRGADADADF
                     NVEVDVSAKVDLKTALEDFTLLLGESPRGCLPIRPRDPGTHNLREYDAAGLSSQVGDL
                     WRLSSGALETAQFSRDFV"
     gene            1202381..1206064
                     /locus_tag="C_lini_771_FUN_000306"
     mRNA            join(1202381..1203701,1203897..1205086,1205261..1206064)
                     /locus_tag="C_lini_771_FUN_000306"
                     /product="hypothetical protein"
     CDS             join(1202381..1203701,1203897..1205086,1205261..1206064)
                     /locus_tag="C_lini_771_FUN_000306"
                     /codon_start=1
                     /product="hypothetical protein"
                     /protein_id="ncbi:C_lini_771_FUN_000306-T1"
                     /db_xref="PFAM:PF00082"
                     /translation="MELSPEYNFDQIVGHIRSEIDEIKQLERKGLASEKKQCVEKLIV
                     FVEDNNEGLFRDDGHTVLHRFLYDGSMAENCPPEVFRAILFYRPECILMYDDKEVPLV
                     EFIRRRSETMTRAIIEFMASDVKSFSLARLVEEVENLFSDDYGIKERGREVVQAAFDF
                     YDKGQLLPLDIELLEMLVRLATPDMLRKGLGSELSPLEQALRYDASVKQPGRQLALVR
                     LILDKCEESINDVVNERAKLKVGPGKTEVSPCKRSVYQWHVATRESWHRRRDEQMQSD
                     ANGATRPAGPQQSNTNGGLLEERQRMKGTLLSKPGGPPPGKLYSIPGINSTAPMSRPE
                     DASASKHSRGLSSNLRPGPNKQHAIQAGQEKEGQHRPLQPRIGPMNRRMASETRVTKQ
                     EIDAADDASKSVLRELGLRFLRWTLFNRGSGDVTLEETMQSFFGTEKQHYYFAMDLTK
                     VYQDMTEPLVKSYFSQRKHYHVLRHVVLPRARILLENESDKSTQPRYTDQLQFFRWFR
                     SWGVEKILKVVVDDRAHPHRDEEIEEVLAGLRGKELLHQRSFDVEVLDWRKEDLCPEV
                     IRTAAPQVRELHLYWSGRNSVLRGWSEPEGLPLLESLRTVYLYYAQPSVSKRRVEANV
                     AAFIERMMQPRPRPKGVGRGGVQDEVLVKLPQRQPTLTPTSLARQMTRTSLTETQDSD
                     NLLPKITIHDMGQITVAGLSTSVGTAGMGTGAVEQPWFKYVEDFVSMIPPLPDSAYSA
                     GNPHLRRVRVALIDDGVDIFDKGMRTLQPRFREGQSFDQTMPDGPNPVYSSVSGHGTF
                     MAKSILRICPFADVVPYRLTTIPDPTGKILRPEPGSAAKAIRAAIFQGVDIISMSWTI
                     RKDDSEFNKPGMSELRRVVADARTARRRIPIMFCAASDDGNQARGGQHGKEELPRDMD
                     KDIFCIGAADSSGQVWPKVTDQSGLHFIFPGVDIKDVTAGDDGVDGTGTGTGTGTTQL
                     HDLLSGGSNNGRTGSSVATALAAGLAALLIHCTKLGLYYTREWRHNADRAASAETIIQ
                     PALVDQIASFAGMKSALDRLSTDSRSGTRYANPTEVFGRATQGLKEYEARGGTENNLP
                     DSLGPIATLCRNLCEA"
     gene            complement(1206708..1207256)
                     /locus_tag="C_lini_771_FUN_000307"
     mRNA            complement(1206708..1207256)
                     /locus_tag="C_lini_771_FUN_000307"
                     /product="hypothetical protein"
     CDS             complement(1206708..1207256)
                     /locus_tag="C_lini_771_FUN_000307"
                     /codon_start=1
                     /product="hypothetical protein"
                     /protein_id="ncbi:C_lini_771_FUN_000307-T1"
                     /translation="MLRDIFHAMVPLPRPAPIVCHPKGSYAGLGAIERYGIYNHKPAE
                     RSGLVRCVAIGQQDQLLQDRKGLLREKAEDDRALVHEYDFWFRELGDQYQRDIRSLHV
                     DIRSKNNGDALRARKFNKGFVRRVRALQRRQARDAIWLAVWYRRRASRQLSLLRKEWF
                     ECEYCRGYPFWGDAEEFVETEQ"
     gene            1215763..1218702
                     /locus_tag="C_lini_771_FUN_000308"
     mRNA            1215763..1218702
                     /locus_tag="C_lini_771_FUN_000308"
                     /product="hypothetical protein"
     CDS             1215763..1218702
                     /locus_tag="C_lini_771_FUN_000308"
                     /codon_start=1
                     /product="hypothetical protein"
                     /protein_id="ncbi:C_lini_771_FUN_000308-T1"
                     /db_xref="PFAM:PF06738"
                     /translation="MSGSPQDLGASSSNTSSSVSPQPAASQNPFNNNQQPGKLQTPPL
                     LHPSSATPQARKEKKRVGFHGDGQAQAQVQPENRPPSIVIEDDYFAQAMSPEGPEVNP
                     FDTPRRRDTDITPAGAPDAGELRRALTQVLNLENQDGSPSETPARPRPVLRRNTSYDD
                     PQEREKADLAERTAGERQQRSGLEARQRANRLAVSIENYSSPPSRTNSVDMAYNPFSD
                     DEDADHVTGLSSAVDGAQDRRKVRSRPRKNSHLDAENLVRSHTKRSKKGDRGPNDYFK
                     YQPPPGVRSGTATPTLEQSYAHDYVPPPKQYHGGILSSLLKLYNENGSGGSSGRNTPG
                     ANTPGTATPNHSPPGSKPASAPPSAPPSAPGSPRPSRPNSGLFHYHKKQGSRSSVALA
                     ELLKSSSAMAGPASSVFSQGFTEKIKHEPPSRPKKRKSSVWGGSSPKSSKADDKIRIT
                     KHIAQILSRHKYLVKLCRALMLYGAPTHRLEEYMKMSARVLEIEGQFLYIPGCMIISF
                     DDSATHTTEVKIVRSAHGVDLGKLRDVHDIYKQVVHDLISVDEATIMIENITSRKLKF
                     GNWTRVPIYGLASVCVAPFAFQGRFIDLPIAFILGCILGWMQLILAPSNELYANVFEI
                     TAAIVTSFLARAFGSINNGELFCFSALAQSSIALILPGYMVLCSSLELQSHNLVAGSV
                     RMVYAMIYTLFLGYGTTIGTALYGMIDKHAESRTSCTNPLNRNWYLLFVPGFTLCLCI
                     INQAKWKQTPVMIIISLAGFLVNSYSSDFFVGNAQISNMLGALTVGLLANLYSRLGRH
                     AHNYCLDFLDWWDLRMAPRFVTASRRRNERPRPEMYQMSGQTGAGAGSNGVHTPGETT
                     PETAPTTPTTEAFSEKDMAEGVVPERKRTVGYGLAAAAMLPAIFVQVPSGLAAGGSLL
                     AGVTSADQITNNNGTTTGDSSDLNNSAFAVLLSVIQVAIGITVGLFLSALMVYPLGKR
                     RSGLLSF"
     gene            complement(1226669..1228270)
                     /locus_tag="C_lini_771_FUN_000309"
     mRNA            complement(join(1226669..1227650,1227711..1228270))
                     /locus_tag="C_lini_771_FUN_000309"
                     /product="hypothetical protein"
     CDS             complement(join(1226669..1227650,1227711..1228270))
                     /locus_tag="C_lini_771_FUN_000309"
                     /codon_start=1
                     /product="hypothetical protein"
                     /protein_id="ncbi:C_lini_771_FUN_000309-T1"
                     /db_xref="PFAM:PF00083"
                     /db_xref="PFAM:PF07690"
                     /translation="MSTPNAQPADPIAKGVVATAKQSLKDLFIWKQRTVVVSPTGETH
                     TEWQDPDPIKNPFSLMAQLGPRDWLFFICGFCAWTADAFDFHALSIQTTKLAQYYDRS
                     KTDITTAITLTLLLRSVGAACFGLAGDKYGRKWPMVLNMIILGLLQIATIYSTTFQQF
                     LAVRSLFGLFMGGVYGNAIAMALEHCPSNARGLMSGILQQGYSFGYVLAACANLGVGG
                     GVETWKTVFWIAAGISIAVGLVRVCFPESQQFLEAKAHGKKTASPGAFWRETKKMLAQ
                     EWKMCVYCIILMTWFNFYSHTSQDSYTTFMIAQKEMANASASRASILMKAGACVGGTI
                     IGYLSQFFGRRRAIIASALMSACLIPAWILPQGERALSASGFFMQFFVQGAWGVIPIH
                     LNELSPPAFRSSFPGITYQLGNMISSPSAQIVNAIAERTFVTAPSGHSVEAYGPVIGI
                     ATAIIAMGIVITTMFGPERRGRSFEHAVAGVEGEMAEAKEIDDHDEEKGSIKAANVED
                     AARKE"
     gene            1234296..1235438
                     /locus_tag="C_lini_771_FUN_000310"
     mRNA            1234296..1235438
                     /locus_tag="C_lini_771_FUN_000310"
                     /product="hypothetical protein"
     CDS             1234296..1235438
                     /locus_tag="C_lini_771_FUN_000310"
                     /codon_start=1
                     /product="hypothetical protein"
                     /protein_id="ncbi:C_lini_771_FUN_000310-T1"
                     /translation="MKDDQDCRRERPDRRIPMEFNIFDSGIAEIVDKPLFCLSNDDEP
                     SENHVGINLHAGPFDLHPKIANLTHRTVVRPGWETIKTMEVVLFETQGMKRPERVVLE
                     QQRSTGGIWDLFGRLLWWRASAIRWVFTMQFPLQDRLLDVDFEWRHSRGIKIRRLRGA
                     DGWMLWRKRTPDEVRKMVNDGDELVALVSRSARSDLGTRFEFANSAARGDWGDRFSVV
                     ALMSGIGVILAEKKSLGDCVDALEMTARRRSMLMRAALAEKQARDARDWLDMMELMEE
                     RKAEEMSRPRSSQFDRVRTWREQQASNKSGSSGTPRLDQSISGVRGEIRLPSNTRRPA
                     TTPRPLSMTTRNTALTSGRRTASNRSRRYEQESDRFVRSQGGPQID"
     gene            complement(1235827..1237110)
                     /locus_tag="C_lini_771_FUN_000311"
     mRNA            complement(join(1235827..1235880,1235948..1236179,
                     1236273..1236706,1236810..1236959,1237018..1237110))
                     /locus_tag="C_lini_771_FUN_000311"
                     /product="hypothetical protein"
     CDS             complement(join(1235827..1235880,1235948..1236179,
                     1236273..1236706,1236810..1236959,1237018..1237110))
                     /locus_tag="C_lini_771_FUN_000311"
                     /note="CAZy:AA9"
                     /codon_start=1
                     /product="hypothetical protein"
                     /protein_id="ncbi:C_lini_771_FUN_000311-T1"
                     /db_xref="PFAM:PF00734"
                     /db_xref="PFAM:PF03443"
                     /translation="MKSAVLSLLAIAASQVFSHATFQQIWIDGVDFGGQCARLPLSNS
                     PVQDVASNDVRCNANGGPVARKCVVKAGSTVVVEMHQQPNDRSCAQEAIGGAHYGPVL
                     AYLTKVADATTADGSTGWFKIYQDGWSRKAGSISGDGDNWGSKDMNTCCGKVNIKIPA
                     DIPAGDYLLRAESVALHAAGASGGAQLYMTCFQISVTGGGSASPSTVSFPGAYKASDP
                     GLLVDIHRSLATYVVPGPTVYAGGSTKSAGAGCVGCESTCTAGSGPTGTASSVPQATV
                     TGGLPGCAVAKFAQCGGVDYKGCTTCAAGSTCQAVSPPYYYQCA"
     gene            complement(1238291..1240032)
                     /locus_tag="C_lini_771_FUN_000312"
     mRNA            complement(join(1238291..1239083,1239144..1239929,
                     1239989..1240032))
                     /locus_tag="C_lini_771_FUN_000312"
                     /product="hypothetical protein"
     CDS             complement(join(1238291..1239083,1239144..1239929,
                     1239989..1240032))
                     /locus_tag="C_lini_771_FUN_000312"
                     /codon_start=1
                     /product="hypothetical protein"
                     /protein_id="ncbi:C_lini_771_FUN_000312-T1"
                     /translation="MAVSHDQRFRVDLSKQIDGEWYGMGSQQDAHQEFLDAYRYQLAQ
                     MSYGAAVAHYHRLPAARSIFKPLLRRIIHKMLRPEVWGYWYLTSQSGKFVDPDITELR
                     KPWADPVATENIMYSGHLLLMTSLYAMLFDDDEFEKPGSITFTWAPIFWGFGPETYRY
                     DNRSLQTVIVEQMERNNWVGVCCEPNSVFVVCNQFPARNLPFARDASFCGPADLSQII
                     AMRYNDVRDGIDTVSHILEKYKKAIADHGLLRLDGLYAEWLYLKQGRVEPPKGVTSVA
                     WANAFMNSWNTDFVYSSYDKQALGFIMSINGEFRLQDPAVALEYRKLAQTEKPGGCDE
                     TAMLEKARVEAAKLPPNPFPLTAPYLGYVVQWLSELGKEKELEDLLEYTDSRLQPTWE
                     KGGLFYPRNNTTVNEKGDWIHMDPFTGNAAIGYARLNVKDGQRIMWDKPWTHETLVSR
                     PWIDEVSLSQGVDCLRACWDDEEELLVLTLRAWDNESVKVHPCARNLSAGSWGVYVQG
                     ELLRQDVVEDGGSLSVDIDVSNKDLDIVFLKI"
     gene            1241783..1241864
                     /locus_tag="C_lini_771_FUN_000313"
     tRNA            1241783..1241864
                     /locus_tag="C_lini_771_FUN_000313"
[truncated: 85,942,092 more chars]
