# Supplementary material for: Comparative Genomic Analysis of Colletotrichum lini Strains with Different Virulence on Flax
Source: J Fungi (Basel). 2023 Dec 31;10(1):32. doi: 10.3390/jof10010032 (PMC10817032; doi:10.3390/jof10010032)
Supplement: Supplementary file 1 [file jof-10-00032-s001.zip › C_lini_771.gff3]

##gff-version 3
scaffold_1	funannotate	gene	7413	11067	.	-	.	ID=C_lini_771_FUN_000001;
scaffold_1	funannotate	mRNA	7413	11067	.	-	.	ID=C_lini_771_FUN_000001-T1;Parent=C_lini_771_FUN_000001;product=hypothetical protein;
scaffold_1	funannotate	exon	9080	11067	.	-	.	ID=C_lini_771_FUN_000001-T1.exon1;Parent=C_lini_771_FUN_000001-T1;
scaffold_1	funannotate	exon	7413	9051	.	-	.	ID=C_lini_771_FUN_000001-T1.exon2;Parent=C_lini_771_FUN_000001-T1;
scaffold_1	funannotate	CDS	9080	11067	.	-	0	ID=C_lini_771_FUN_000001-T1.cds;Parent=C_lini_771_FUN_000001-T1;
scaffold_1	funannotate	CDS	7413	9051	.	-	1	ID=C_lini_771_FUN_000001-T1.cds;Parent=C_lini_771_FUN_000001-T1;
scaffold_1	funannotate	gene	11712	13985	.	-	.	ID=C_lini_771_FUN_000002;
scaffold_1	funannotate	mRNA	11712	13985	.	-	.	ID=C_lini_771_FUN_000002-T1;Parent=C_lini_771_FUN_000002;product=hypothetical protein;
scaffold_1	funannotate	exon	13442	13985	.	-	.	ID=C_lini_771_FUN_000002-T1.exon1;Parent=C_lini_771_FUN_000002-T1;
scaffold_1	funannotate	exon	12629	13425	.	-	.	ID=C_lini_771_FUN_000002-T1.exon2;Parent=C_lini_771_FUN_000002-T1;
scaffold_1	funannotate	exon	11712	12608	.	-	.	ID=C_lini_771_FUN_000002-T1.exon3;Parent=C_lini_771_FUN_000002-T1;
scaffold_1	funannotate	CDS	13442	13985	.	-	0	ID=C_lini_771_FUN_000002-T1.cds;Parent=C_lini_771_FUN_000002-T1;
scaffold_1	funannotate	CDS	12629	13425	.	-	2	ID=C_lini_771_FUN_000002-T1.cds;Parent=C_lini_771_FUN_000002-T1;
scaffold_1	funannotate	CDS	11712	12608	.	-	0	ID=C_lini_771_FUN_000002-T1.cds;Parent=C_lini_771_FUN_000002-T1;
scaffold_1	funannotate	gene	18837	18917	.	+	.	ID=C_lini_771_FUN_000003;
scaffold_1	funannotate	tRNA	18837	18917	.	+	.	ID=C_lini_771_FUN_000003-T1;Parent=C_lini_771_FUN_000003;product=tRNA-Gly;
scaffold_1	funannotate	exon	18837	18917	.	+	.	ID=C_lini_771_FUN_000003-T1.exon1;Parent=C_lini_771_FUN_000003-T1;
scaffold_1	funannotate	gene	20260	23603	.	-	.	ID=C_lini_771_FUN_000004;
scaffold_1	funannotate	mRNA	20260	23603	.	-	.	ID=C_lini_771_FUN_000004-T1;Parent=C_lini_771_FUN_000004;product=hypothetical protein;
scaffold_1	funannotate	exon	23417	23603	.	-	.	ID=C_lini_771_FUN_000004-T1.exon1;Parent=C_lini_771_FUN_000004-T1;
scaffold_1	funannotate	exon	22053	23352	.	-	.	ID=C_lini_771_FUN_000004-T1.exon2;Parent=C_lini_771_FUN_000004-T1;
scaffold_1	funannotate	exon	20583	21914	.	-	.	ID=C_lini_771_FUN_000004-T1.exon3;Parent=C_lini_771_FUN_000004-T1;
scaffold_1	funannotate	exon	20260	20563	.	-	.	ID=C_lini_771_FUN_000004-T1.exon4;Parent=C_lini_771_FUN_000004-T1;
scaffold_1	funannotate	CDS	23417	23603	.	-	0	ID=C_lini_771_FUN_000004-T1.cds;Parent=C_lini_771_FUN_000004-T1;
scaffold_1	funannotate	CDS	22053	23352	.	-	2	ID=C_lini_771_FUN_000004-T1.cds;Parent=C_lini_771_FUN_000004-T1;
scaffold_1	funannotate	CDS	20583	21914	.	-	1	ID=C_lini_771_FUN_000004-T1.cds;Parent=C_lini_771_FUN_000004-T1;
scaffold_1	funannotate	CDS	20260	20563	.	-	1	ID=C_lini_771_FUN_000004-T1.cds;Parent=C_lini_771_FUN_000004-T1;
scaffold_1	funannotate	gene	23748	26447	.	-	.	ID=C_lini_771_FUN_000005;
scaffold_1	funannotate	mRNA	23748	26447	.	-	.	ID=C_lini_771_FUN_000005-T1;Parent=C_lini_771_FUN_000005;product=hypothetical protein;
scaffold_1	funannotate	exon	25934	26447	.	-	.	ID=C_lini_771_FUN_000005-T1.exon1;Parent=C_lini_771_FUN_000005-T1;
scaffold_1	funannotate	exon	24075	25837	.	-	.	ID=C_lini_771_FUN_000005-T1.exon2;Parent=C_lini_771_FUN_000005-T1;
scaffold_1	funannotate	exon	23748	23756	.	-	.	ID=C_lini_771_FUN_000005-T1.exon3;Parent=C_lini_771_FUN_000005-T1;
scaffold_1	funannotate	CDS	25934	26447	.	-	0	ID=C_lini_771_FUN_000005-T1.cds;Parent=C_lini_771_FUN_000005-T1;
scaffold_1	funannotate	CDS	24075	25837	.	-	2	ID=C_lini_771_FUN_000005-T1.cds;Parent=C_lini_771_FUN_000005-T1;
scaffold_1	funannotate	CDS	23748	23756	.	-	0	ID=C_lini_771_FUN_000005-T1.cds;Parent=C_lini_771_FUN_000005-T1;
scaffold_1	funannotate	gene	30672	31757	.	+	.	ID=C_lini_771_FUN_000006;
scaffold_1	funannotate	mRNA	30672	31757	.	+	.	ID=C_lini_771_FUN_000006-T1;Parent=C_lini_771_FUN_000006;product=hypothetical protein;
scaffold_1	funannotate	exon	30672	31757	.	+	.	ID=C_lini_771_FUN_000006-T1.exon1;Parent=C_lini_771_FUN_000006-T1;
scaffold_1	funannotate	CDS	30672	31757	.	+	0	ID=C_lini_771_FUN_000006-T1.cds;Parent=C_lini_771_FUN_000006-T1;
scaffold_1	funannotate	gene	41348	42111	.	+	.	ID=C_lini_771_FUN_000007;
scaffold_1	funannotate	mRNA	41348	42111	.	+	.	ID=C_lini_771_FUN_000007-T1;Parent=C_lini_771_FUN_000007;product=hypothetical protein;
scaffold_1	funannotate	exon	41348	41385	.	+	.	ID=C_lini_771_FUN_000007-T1.exon1;Parent=C_lini_771_FUN_000007-T1;
scaffold_1	funannotate	exon	41529	42111	.	+	.	ID=C_lini_771_FUN_000007-T1.exon2;Parent=C_lini_771_FUN_000007-T1;
scaffold_1	funannotate	CDS	41348	41385	.	+	0	ID=C_lini_771_FUN_000007-T1.cds;Parent=C_lini_771_FUN_000007-T1;
scaffold_1	funannotate	CDS	41529	42111	.	+	1	ID=C_lini_771_FUN_000007-T1.cds;Parent=C_lini_771_FUN_000007-T1;
scaffold_1	funannotate	gene	48219	49243	.	+	.	ID=C_lini_771_FUN_000008;
scaffold_1	funannotate	mRNA	48219	49243	.	+	.	ID=C_lini_771_FUN_000008-T1;Parent=C_lini_771_FUN_000008;product=hypothetical protein;
scaffold_1	funannotate	exon	48219	48568	.	+	.	ID=C_lini_771_FUN_000008-T1.exon1;Parent=C_lini_771_FUN_000008-T1;
scaffold_1	funannotate	exon	48626	48690	.	+	.	ID=C_lini_771_FUN_000008-T1.exon2;Parent=C_lini_771_FUN_000008-T1;
scaffold_1	funannotate	exon	48780	49243	.	+	.	ID=C_lini_771_FUN_000008-T1.exon3;Parent=C_lini_771_FUN_000008-T1;
scaffold_1	funannotate	CDS	48219	48568	.	+	0	ID=C_lini_771_FUN_000008-T1.cds;Parent=C_lini_771_FUN_000008-T1;
scaffold_1	funannotate	CDS	48626	48690	.	+	1	ID=C_lini_771_FUN_000008-T1.cds;Parent=C_lini_771_FUN_000008-T1;
scaffold_1	funannotate	CDS	48780	49243	.	+	2	ID=C_lini_771_FUN_000008-T1.cds;Parent=C_lini_771_FUN_000008-T1;
scaffold_1	funannotate	gene	53331	54439	.	-	.	ID=C_lini_771_FUN_000009;
scaffold_1	funannotate	mRNA	53331	54439	.	-	.	ID=C_lini_771_FUN_000009-T1;Parent=C_lini_771_FUN_000009;product=hypothetical protein;Dbxref=PFAM:PF00107,PFAM:PF08240;
scaffold_1	funannotate	exon	54157	54439	.	-	.	ID=C_lini_771_FUN_000009-T1.exon1;Parent=C_lini_771_FUN_000009-T1;
scaffold_1	funannotate	exon	53331	54070	.	-	.	ID=C_lini_771_FUN_000009-T1.exon2;Parent=C_lini_771_FUN_000009-T1;
scaffold_1	funannotate	CDS	54157	54439	.	-	0	ID=C_lini_771_FUN_000009-T1.cds;Parent=C_lini_771_FUN_000009-T1;
scaffold_1	funannotate	CDS	53331	54070	.	-	2	ID=C_lini_771_FUN_000009-T1.cds;Parent=C_lini_771_FUN_000009-T1;
scaffold_1	funannotate	gene	56619	58115	.	-	.	ID=C_lini_771_FUN_000010;
scaffold_1	funannotate	mRNA	56619	58115	.	-	.	ID=C_lini_771_FUN_000010-T1;Parent=C_lini_771_FUN_000010;product=hypothetical protein;Dbxref=PFAM:PF01915,PFAM:PF14310;
scaffold_1	funannotate	exon	57392	58115	.	-	.	ID=C_lini_771_FUN_000010-T1.exon1;Parent=C_lini_771_FUN_000010-T1;
scaffold_1	funannotate	exon	56619	57337	.	-	.	ID=C_lini_771_FUN_000010-T1.exon2;Parent=C_lini_771_FUN_000010-T1;
scaffold_1	funannotate	CDS	57392	58115	.	-	0	ID=C_lini_771_FUN_000010-T1.cds;Parent=C_lini_771_FUN_000010-T1;
scaffold_1	funannotate	CDS	56619	57337	.	-	2	ID=C_lini_771_FUN_000010-T1.cds;Parent=C_lini_771_FUN_000010-T1;
scaffold_1	funannotate	gene	69788	72244	.	+	.	ID=C_lini_771_FUN_000011;
scaffold_1	funannotate	mRNA	69788	72244	.	+	.	ID=C_lini_771_FUN_000011-T1;Parent=C_lini_771_FUN_000011;product=hypothetical protein;
scaffold_1	funannotate	exon	69788	71827	.	+	.	ID=C_lini_771_FUN_000011-T1.exon1;Parent=C_lini_771_FUN_000011-T1;
scaffold_1	funannotate	exon	71909	72244	.	+	.	ID=C_lini_771_FUN_000011-T1.exon2;Parent=C_lini_771_FUN_000011-T1;
scaffold_1	funannotate	CDS	69788	71827	.	+	0	ID=C_lini_771_FUN_000011-T1.cds;Parent=C_lini_771_FUN_000011-T1;
scaffold_1	funannotate	CDS	71909	72244	.	+	0	ID=C_lini_771_FUN_000011-T1.cds;Parent=C_lini_771_FUN_000011-T1;
scaffold_1	funannotate	gene	77164	77831	.	-	.	ID=C_lini_771_FUN_000012;
scaffold_1	funannotate	mRNA	77164	77831	.	-	.	ID=C_lini_771_FUN_000012-T1;Parent=C_lini_771_FUN_000012;product=hypothetical protein;
scaffold_1	funannotate	exon	77627	77831	.	-	.	ID=C_lini_771_FUN_000012-T1.exon1;Parent=C_lini_771_FUN_000012-T1;
scaffold_1	funannotate	exon	77164	77366	.	-	.	ID=C_lini_771_FUN_000012-T1.exon2;Parent=C_lini_771_FUN_000012-T1;
scaffold_1	funannotate	CDS	77627	77831	.	-	0	ID=C_lini_771_FUN_000012-T1.cds;Parent=C_lini_771_FUN_000012-T1;
scaffold_1	funannotate	CDS	77164	77366	.	-	2	ID=C_lini_771_FUN_000012-T1.cds;Parent=C_lini_771_FUN_000012-T1;
scaffold_1	funannotate	gene	78473	79852	.	-	.	ID=C_lini_771_FUN_000013;
scaffold_1	funannotate	mRNA	78473	79852	.	-	.	ID=C_lini_771_FUN_000013-T1;Parent=C_lini_771_FUN_000013;product=hypothetical protein;Dbxref=PFAM:PF04427;note=BUSCO:EOG09263NE7;
scaffold_1	funannotate	exon	79424	79852	.	-	.	ID=C_lini_771_FUN_000013-T1.exon1;Parent=C_lini_771_FUN_000013-T1;
scaffold_1	funannotate	exon	78473	79372	.	-	.	ID=C_lini_771_FUN_000013-T1.exon2;Parent=C_lini_771_FUN_000013-T1;
scaffold_1	funannotate	CDS	79424	79852	.	-	0	ID=C_lini_771_FUN_000013-T1.cds;Parent=C_lini_771_FUN_000013-T1;
scaffold_1	funannotate	CDS	78473	79372	.	-	0	ID=C_lini_771_FUN_000013-T1.cds;Parent=C_lini_771_FUN_000013-T1;
scaffold_1	funannotate	gene	80184	82461	.	+	.	ID=C_lini_771_FUN_000014;Name=RRP3;
scaffold_1	funannotate	mRNA	80184	82461	.	+	.	ID=C_lini_771_FUN_000014-T1;Parent=C_lini_771_FUN_000014;product=ribosomal RNA processing protein;Dbxref=PFAM:PF00271;
scaffold_1	funannotate	exon	80184	80354	.	+	.	ID=C_lini_771_FUN_000014-T1.exon1;Parent=C_lini_771_FUN_000014-T1;
scaffold_1	funannotate	exon	80414	80557	.	+	.	ID=C_lini_771_FUN_000014-T1.exon2;Parent=C_lini_771_FUN_000014-T1;
scaffold_1	funannotate	exon	81280	81847	.	+	.	ID=C_lini_771_FUN_000014-T1.exon3;Parent=C_lini_771_FUN_000014-T1;
scaffold_1	funannotate	exon	81919	81983	.	+	.	ID=C_lini_771_FUN_000014-T1.exon4;Parent=C_lini_771_FUN_000014-T1;
scaffold_1	funannotate	exon	82180	82461	.	+	.	ID=C_lini_771_FUN_000014-T1.exon5;Parent=C_lini_771_FUN_000014-T1;
scaffold_1	funannotate	CDS	80184	80354	.	+	0	ID=C_lini_771_FUN_000014-T1.cds;Parent=C_lini_771_FUN_000014-T1;
scaffold_1	funannotate	CDS	80414	80557	.	+	0	ID=C_lini_771_FUN_000014-T1.cds;Parent=C_lini_771_FUN_000014-T1;
scaffold_1	funannotate	CDS	81280	81847	.	+	0	ID=C_lini_771_FUN_000014-T1.cds;Parent=C_lini_771_FUN_000014-T1;
scaffold_1	funannotate	CDS	81919	81983	.	+	2	ID=C_lini_771_FUN_000014-T1.cds;Parent=C_lini_771_FUN_000014-T1;
scaffold_1	funannotate	CDS	82180	82461	.	+	0	ID=C_lini_771_FUN_000014-T1.cds;Parent=C_lini_771_FUN_000014-T1;
scaffold_1	funannotate	gene	83045	85602	.	-	.	ID=C_lini_771_FUN_000015;
scaffold_1	funannotate	mRNA	83045	85602	.	-	.	ID=C_lini_771_FUN_000015-T1;Parent=C_lini_771_FUN_000015;product=hypothetical protein;Dbxref=PFAM:PF00225;
scaffold_1	funannotate	exon	85261	85602	.	-	.	ID=C_lini_771_FUN_000015-T1.exon1;Parent=C_lini_771_FUN_000015-T1;
scaffold_1	funannotate	exon	83045	84835	.	-	.	ID=C_lini_771_FUN_000015-T1.exon2;Parent=C_lini_771_FUN_000015-T1;
scaffold_1	funannotate	CDS	85261	85602	.	-	0	ID=C_lini_771_FUN_000015-T1.cds;Parent=C_lini_771_FUN_000015-T1;
scaffold_1	funannotate	CDS	83045	84835	.	-	0	ID=C_lini_771_FUN_000015-T1.cds;Parent=C_lini_771_FUN_000015-T1;
scaffold_1	funannotate	gene	88710	90495	.	+	.	ID=C_lini_771_FUN_000016;
scaffold_1	funannotate	mRNA	88710	90495	.	+	.	ID=C_lini_771_FUN_000016-T1;Parent=C_lini_771_FUN_000016;product=hypothetical protein;
scaffold_1	funannotate	exon	88710	89478	.	+	.	ID=C_lini_771_FUN_000016-T1.exon1;Parent=C_lini_771_FUN_000016-T1;
scaffold_1	funannotate	exon	89540	90495	.	+	.	ID=C_lini_771_FUN_000016-T1.exon2;Parent=C_lini_771_FUN_000016-T1;
scaffold_1	funannotate	CDS	88710	89478	.	+	0	ID=C_lini_771_FUN_000016-T1.cds;Parent=C_lini_771_FUN_000016-T1;
scaffold_1	funannotate	CDS	89540	90495	.	+	2	ID=C_lini_771_FUN_000016-T1.cds;Parent=C_lini_771_FUN_000016-T1;
scaffold_1	funannotate	gene	92239	92310	.	-	.	ID=C_lini_771_FUN_000017;
scaffold_1	funannotate	tRNA	92239	92310	.	-	.	ID=C_lini_771_FUN_000017-T1;Parent=C_lini_771_FUN_000017;product=tRNA-Arg;
scaffold_1	funannotate	exon	92239	92310	.	-	.	ID=C_lini_771_FUN_000017-T1.exon1;Parent=C_lini_771_FUN_000017-T1;
scaffold_1	funannotate	gene	92886	95081	.	-	.	ID=C_lini_771_FUN_000018;
scaffold_1	funannotate	mRNA	92886	95081	.	-	.	ID=C_lini_771_FUN_000018-T1;Parent=C_lini_771_FUN_000018;product=hypothetical protein;Dbxref=PFAM:PF07741,PFAM:PF00382;note=BUSCO:EOG092613QA;
scaffold_1	funannotate	exon	92886	95081	.	-	.	ID=C_lini_771_FUN_000018-T1.exon1;Parent=C_lini_771_FUN_000018-T1;
scaffold_1	funannotate	CDS	92886	95081	.	-	0	ID=C_lini_771_FUN_000018-T1.cds;Parent=C_lini_771_FUN_000018-T1;
scaffold_1	funannotate	gene	96613	97241	.	+	.	ID=C_lini_771_FUN_000019;
scaffold_1	funannotate	mRNA	96613	97241	.	+	.	ID=C_lini_771_FUN_000019-T1;Parent=C_lini_771_FUN_000019;product=hypothetical protein;Dbxref=PFAM:PF07081;
scaffold_1	funannotate	exon	96613	96694	.	+	.	ID=C_lini_771_FUN_000019-T1.exon1;Parent=C_lini_771_FUN_000019-T1;
scaffold_1	funannotate	exon	96748	97241	.	+	.	ID=C_lini_771_FUN_000019-T1.exon2;Parent=C_lini_771_FUN_000019-T1;
scaffold_1	funannotate	CDS	96613	96694	.	+	0	ID=C_lini_771_FUN_000019-T1.cds;Parent=C_lini_771_FUN_000019-T1;
scaffold_1	funannotate	CDS	96748	97241	.	+	2	ID=C_lini_771_FUN_000019-T1.cds;Parent=C_lini_771_FUN_000019-T1;
scaffold_1	funannotate	gene	97325	97791	.	-	.	ID=C_lini_771_FUN_000020;
scaffold_1	funannotate	mRNA	97325	97791	.	-	.	ID=C_lini_771_FUN_000020-T1;Parent=C_lini_771_FUN_000020;product=hypothetical protein;
scaffold_1	funannotate	exon	97664	97791	.	-	.	ID=C_lini_771_FUN_000020-T1.exon1;Parent=C_lini_771_FUN_000020-T1;
scaffold_1	funannotate	exon	97325	97601	.	-	.	ID=C_lini_771_FUN_000020-T1.exon2;Parent=C_lini_771_FUN_000020-T1;
scaffold_1	funannotate	CDS	97664	97791	.	-	0	ID=C_lini_771_FUN_000020-T1.cds;Parent=C_lini_771_FUN_000020-T1;
scaffold_1	funannotate	CDS	97325	97601	.	-	1	ID=C_lini_771_FUN_000020-T1.cds;Parent=C_lini_771_FUN_000020-T1;
scaffold_1	funannotate	gene	100656	101380	.	-	.	ID=C_lini_771_FUN_000021;Name=SEC11;
scaffold_1	funannotate	mRNA	100656	101380	.	-	.	ID=C_lini_771_FUN_000021-T1;Parent=C_lini_771_FUN_000021;product=Signal peptidase complex catalytic subunit;Dbxref=PFAM:PF00717;note=MEROPS:MER0000602;
scaffold_1	funannotate	exon	101300	101380	.	-	.	ID=C_lini_771_FUN_000021-T1.exon1;Parent=C_lini_771_FUN_000021-T1;
scaffold_1	funannotate	exon	101019	101233	.	-	.	ID=C_lini_771_FUN_000021-T1.exon2;Parent=C_lini_771_FUN_000021-T1;
scaffold_1	funannotate	exon	100892	100946	.	-	.	ID=C_lini_771_FUN_000021-T1.exon3;Parent=C_lini_771_FUN_000021-T1;
scaffold_1	funannotate	exon	100656	100823	.	-	.	ID=C_lini_771_FUN_000021-T1.exon4;Parent=C_lini_771_FUN_000021-T1;
scaffold_1	funannotate	CDS	101300	101380	.	-	0	ID=C_lini_771_FUN_000021-T1.cds;Parent=C_lini_771_FUN_000021-T1;
scaffold_1	funannotate	CDS	101019	101233	.	-	0	ID=C_lini_771_FUN_000021-T1.cds;Parent=C_lini_771_FUN_000021-T1;
scaffold_1	funannotate	CDS	100892	100946	.	-	1	ID=C_lini_771_FUN_000021-T1.cds;Parent=C_lini_771_FUN_000021-T1;
scaffold_1	funannotate	CDS	100656	100823	.	-	0	ID=C_lini_771_FUN_000021-T1.cds;Parent=C_lini_771_FUN_000021-T1;
scaffold_1	funannotate	gene	102944	104021	.	+	.	ID=C_lini_771_FUN_000022;
scaffold_1	funannotate	mRNA	102944	104021	.	+	.	ID=C_lini_771_FUN_000022-T1;Parent=C_lini_771_FUN_000022;product=hypothetical protein;
scaffold_1	funannotate	exon	102944	103057	.	+	.	ID=C_lini_771_FUN_000022-T1.exon1;Parent=C_lini_771_FUN_000022-T1;
scaffold_1	funannotate	exon	103122	103458	.	+	.	ID=C_lini_771_FUN_000022-T1.exon2;Parent=C_lini_771_FUN_000022-T1;
scaffold_1	funannotate	exon	103510	103628	.	+	.	ID=C_lini_771_FUN_000022-T1.exon3;Parent=C_lini_771_FUN_000022-T1;
scaffold_1	funannotate	exon	103687	103864	.	+	.	ID=C_lini_771_FUN_000022-T1.exon4;Parent=C_lini_771_FUN_000022-T1;
scaffold_1	funannotate	exon	103921	104021	.	+	.	ID=C_lini_771_FUN_000022-T1.exon5;Parent=C_lini_771_FUN_000022-T1;
scaffold_1	funannotate	CDS	102944	103057	.	+	0	ID=C_lini_771_FUN_000022-T1.cds;Parent=C_lini_771_FUN_000022-T1;
scaffold_1	funannotate	CDS	103122	103458	.	+	0	ID=C_lini_771_FUN_000022-T1.cds;Parent=C_lini_771_FUN_000022-T1;
scaffold_1	funannotate	CDS	103510	103628	.	+	2	ID=C_lini_771_FUN_000022-T1.cds;Parent=C_lini_771_FUN_000022-T1;
scaffold_1	funannotate	CDS	103687	103864	.	+	0	ID=C_lini_771_FUN_000022-T1.cds;Parent=C_lini_771_FUN_000022-T1;
scaffold_1	funannotate	CDS	103921	104021	.	+	2	ID=C_lini_771_FUN_000022-T1.cds;Parent=C_lini_771_FUN_000022-T1;
scaffold_1	funannotate	gene	106958	107911	.	+	.	ID=C_lini_771_FUN_000023;
scaffold_1	funannotate	mRNA	106958	107911	.	+	.	ID=C_lini_771_FUN_000023-T1;Parent=C_lini_771_FUN_000023;product=hypothetical protein;Dbxref=PFAM:PF00651;
scaffold_1	funannotate	exon	106958	107911	.	+	.	ID=C_lini_771_FUN_000023-T1.exon1;Parent=C_lini_771_FUN_000023-T1;
scaffold_1	funannotate	CDS	106958	107911	.	+	0	ID=C_lini_771_FUN_000023-T1.cds;Parent=C_lini_771_FUN_000023-T1;
scaffold_1	funannotate	gene	113383	116046	.	+	.	ID=C_lini_771_FUN_000024;
scaffold_1	funannotate	mRNA	113383	116046	.	+	.	ID=C_lini_771_FUN_000024-T1;Parent=C_lini_771_FUN_000024;product=hypothetical protein;Dbxref=PFAM:PF00561,PFAM:PF12697;
scaffold_1	funannotate	exon	113383	116046	.	+	.	ID=C_lini_771_FUN_000024-T1.exon1;Parent=C_lini_771_FUN_000024-T1;
scaffold_1	funannotate	CDS	113383	116046	.	+	0	ID=C_lini_771_FUN_000024-T1.cds;Parent=C_lini_771_FUN_000024-T1;
scaffold_1	funannotate	gene	116769	116849	.	-	.	ID=C_lini_771_FUN_000025;
scaffold_1	funannotate	tRNA	116769	116849	.	-	.	ID=C_lini_771_FUN_000025-T1;Parent=C_lini_771_FUN_000025;product=tRNA-Ser;
scaffold_1	funannotate	exon	116769	116849	.	-	.	ID=C_lini_771_FUN_000025-T1.exon1;Parent=C_lini_771_FUN_000025-T1;
scaffold_1	funannotate	gene	117646	118671	.	+	.	ID=C_lini_771_FUN_000026;
scaffold_1	funannotate	mRNA	117646	118671	.	+	.	ID=C_lini_771_FUN_000026-T1;Parent=C_lini_771_FUN_000026;product=hypothetical protein;Dbxref=PFAM:PF04116;
scaffold_1	funannotate	exon	117646	118671	.	+	.	ID=C_lini_771_FUN_000026-T1.exon1;Parent=C_lini_771_FUN_000026-T1;
scaffold_1	funannotate	CDS	117646	118671	.	+	0	ID=C_lini_771_FUN_000026-T1.cds;Parent=C_lini_771_FUN_000026-T1;
scaffold_1	funannotate	gene	119025	121346	.	-	.	ID=C_lini_771_FUN_000027;
scaffold_1	funannotate	mRNA	119025	121346	.	-	.	ID=C_lini_771_FUN_000027-T1;Parent=C_lini_771_FUN_000027;product=hypothetical protein;Dbxref=PFAM:PF10300;
scaffold_1	funannotate	exon	119392	121346	.	-	.	ID=C_lini_771_FUN_000027-T1.exon1;Parent=C_lini_771_FUN_000027-T1;
scaffold_1	funannotate	exon	119025	119334	.	-	.	ID=C_lini_771_FUN_000027-T1.exon2;Parent=C_lini_771_FUN_000027-T1;
scaffold_1	funannotate	CDS	119392	121346	.	-	0	ID=C_lini_771_FUN_000027-T1.cds;Parent=C_lini_771_FUN_000027-T1;
scaffold_1	funannotate	CDS	119025	119334	.	-	1	ID=C_lini_771_FUN_000027-T1.cds;Parent=C_lini_771_FUN_000027-T1;
scaffold_1	funannotate	gene	124907	125508	.	+	.	ID=C_lini_771_FUN_000028;
scaffold_1	funannotate	mRNA	124907	125508	.	+	.	ID=C_lini_771_FUN_000028-T1;Parent=C_lini_771_FUN_000028;product=hypothetical protein;Dbxref=PFAM:PF00179;
scaffold_1	funannotate	exon	124907	124930	.	+	.	ID=C_lini_771_FUN_000028-T1.exon1;Parent=C_lini_771_FUN_000028-T1;
scaffold_1	funannotate	exon	125029	125508	.	+	.	ID=C_lini_771_FUN_000028-T1.exon2;Parent=C_lini_771_FUN_000028-T1;
scaffold_1	funannotate	CDS	124907	124930	.	+	0	ID=C_lini_771_FUN_000028-T1.cds;Parent=C_lini_771_FUN_000028-T1;
scaffold_1	funannotate	CDS	125029	125508	.	+	0	ID=C_lini_771_FUN_000028-T1.cds;Parent=C_lini_771_FUN_000028-T1;
scaffold_1	funannotate	gene	126429	129167	.	-	.	ID=C_lini_771_FUN_000029;
scaffold_1	funannotate	mRNA	126429	129167	.	-	.	ID=C_lini_771_FUN_000029-T1;Parent=C_lini_771_FUN_000029;product=hypothetical protein;Dbxref=PFAM:PF00566;
scaffold_1	funannotate	exon	126429	129167	.	-	.	ID=C_lini_771_FUN_000029-T1.exon1;Parent=C_lini_771_FUN_000029-T1;
scaffold_1	funannotate	CDS	126429	129167	.	-	0	ID=C_lini_771_FUN_000029-T1.cds;Parent=C_lini_771_FUN_000029-T1;
scaffold_1	funannotate	gene	135699	136479	.	+	.	ID=C_lini_771_FUN_000030;
scaffold_1	funannotate	mRNA	135699	136479	.	+	.	ID=C_lini_771_FUN_000030-T1;Parent=C_lini_771_FUN_000030;product=hypothetical protein;
scaffold_1	funannotate	exon	135699	135778	.	+	.	ID=C_lini_771_FUN_000030-T1.exon1;Parent=C_lini_771_FUN_000030-T1;
scaffold_1	funannotate	exon	136011	136120	.	+	.	ID=C_lini_771_FUN_000030-T1.exon2;Parent=C_lini_771_FUN_000030-T1;
scaffold_1	funannotate	exon	136199	136479	.	+	.	ID=C_lini_771_FUN_000030-T1.exon3;Parent=C_lini_771_FUN_000030-T1;
scaffold_1	funannotate	CDS	135699	135778	.	+	0	ID=C_lini_771_FUN_000030-T1.cds;Parent=C_lini_771_FUN_000030-T1;
scaffold_1	funannotate	CDS	136011	136120	.	+	1	ID=C_lini_771_FUN_000030-T1.cds;Parent=C_lini_771_FUN_000030-T1;
scaffold_1	funannotate	CDS	136199	136479	.	+	2	ID=C_lini_771_FUN_000030-T1.cds;Parent=C_lini_771_FUN_000030-T1;
scaffold_1	funannotate	gene	141125	142107	.	+	.	ID=C_lini_771_FUN_000031;
scaffold_1	funannotate	mRNA	141125	142107	.	+	.	ID=C_lini_771_FUN_000031-T1;Parent=C_lini_771_FUN_000031;product=hypothetical protein;Dbxref=PFAM:PF00248;
scaffold_1	funannotate	exon	141125	141631	.	+	.	ID=C_lini_771_FUN_000031-T1.exon1;Parent=C_lini_771_FUN_000031-T1;
scaffold_1	funannotate	exon	141643	142107	.	+	.	ID=C_lini_771_FUN_000031-T1.exon2;Parent=C_lini_771_FUN_000031-T1;
scaffold_1	funannotate	CDS	141125	141631	.	+	0	ID=C_lini_771_FUN_000031-T1.cds;Parent=C_lini_771_FUN_000031-T1;
scaffold_1	funannotate	CDS	141643	142107	.	+	0	ID=C_lini_771_FUN_000031-T1.cds;Parent=C_lini_771_FUN_000031-T1;
scaffold_1	funannotate	gene	142328	143257	.	-	.	ID=C_lini_771_FUN_000032;
scaffold_1	funannotate	mRNA	142328	143257	.	-	.	ID=C_lini_771_FUN_000032-T1;Parent=C_lini_771_FUN_000032;product=hypothetical protein;Dbxref=PFAM:PF01230,PFAM:PF11969,PFAM:PF04677;
scaffold_1	funannotate	exon	143178	143257	.	-	.	ID=C_lini_771_FUN_000032-T1.exon1;Parent=C_lini_771_FUN_000032-T1;
scaffold_1	funannotate	exon	142328	143021	.	-	.	ID=C_lini_771_FUN_000032-T1.exon2;Parent=C_lini_771_FUN_000032-T1;
scaffold_1	funannotate	CDS	143178	143257	.	-	0	ID=C_lini_771_FUN_000032-T1.cds;Parent=C_lini_771_FUN_000032-T1;
scaffold_1	funannotate	CDS	142328	143021	.	-	1	ID=C_lini_771_FUN_000032-T1.cds;Parent=C_lini_771_FUN_000032-T1;
scaffold_1	funannotate	gene	143532	143832	.	+	.	ID=C_lini_771_FUN_000033;
scaffold_1	funannotate	mRNA	143532	143832	.	+	.	ID=C_lini_771_FUN_000033-T1;Parent=C_lini_771_FUN_000033;product=hypothetical protein;Dbxref=PFAM:PF03604;
scaffold_1	funannotate	exon	143532	143734	.	+	.	ID=C_lini_771_FUN_000033-T1.exon1;Parent=C_lini_771_FUN_000033-T1;
scaffold_1	funannotate	exon	143808	143832	.	+	.	ID=C_lini_771_FUN_000033-T1.exon2;Parent=C_lini_771_FUN_000033-T1;
scaffold_1	funannotate	CDS	143532	143734	.	+	0	ID=C_lini_771_FUN_000033-T1.cds;Parent=C_lini_771_FUN_000033-T1;
scaffold_1	funannotate	CDS	143808	143832	.	+	1	ID=C_lini_771_FUN_000033-T1.cds;Parent=C_lini_771_FUN_000033-T1;
scaffold_1	funannotate	gene	144279	145609	.	-	.	ID=C_lini_771_FUN_000034;
scaffold_1	funannotate	mRNA	144279	145609	.	-	.	ID=C_lini_771_FUN_000034-T1;Parent=C_lini_771_FUN_000034;product=hypothetical protein;Dbxref=PFAM:PF03029;note=BUSCO:EOG09263QH4;
scaffold_1	funannotate	exon	145510	145609	.	-	.	ID=C_lini_771_FUN_000034-T1.exon1;Parent=C_lini_771_FUN_000034-T1;
scaffold_1	funannotate	exon	145132	145443	.	-	.	ID=C_lini_771_FUN_000034-T1.exon2;Parent=C_lini_771_FUN_000034-T1;
scaffold_1	funannotate	exon	144279	145078	.	-	.	ID=C_lini_771_FUN_000034-T1.exon3;Parent=C_lini_771_FUN_000034-T1;
scaffold_1	funannotate	CDS	145510	145609	.	-	0	ID=C_lini_771_FUN_000034-T1.cds;Parent=C_lini_771_FUN_000034-T1;
scaffold_1	funannotate	CDS	145132	145443	.	-	2	ID=C_lini_771_FUN_000034-T1.cds;Parent=C_lini_771_FUN_000034-T1;
scaffold_1	funannotate	CDS	144279	145078	.	-	2	ID=C_lini_771_FUN_000034-T1.cds;Parent=C_lini_771_FUN_000034-T1;
scaffold_1	funannotate	gene	145933	148089	.	+	.	ID=C_lini_771_FUN_000035;
scaffold_1	funannotate	mRNA	145933	148089	.	+	.	ID=C_lini_771_FUN_000035-T1;Parent=C_lini_771_FUN_000035;product=hypothetical protein;Dbxref=PFAM:PF04676,PFAM:PF04677;
scaffold_1	funannotate	exon	145933	148089	.	+	.	ID=C_lini_771_FUN_000035-T1.exon1;Parent=C_lini_771_FUN_000035-T1;
scaffold_1	funannotate	CDS	145933	148089	.	+	0	ID=C_lini_771_FUN_000035-T1.cds;Parent=C_lini_771_FUN_000035-T1;
scaffold_1	funannotate	gene	148723	150647	.	+	.	ID=C_lini_771_FUN_000036;
scaffold_1	funannotate	mRNA	148723	150647	.	+	.	ID=C_lini_771_FUN_000036-T1;Parent=C_lini_771_FUN_000036;product=hypothetical protein;Dbxref=PFAM:PF07745;note=CAZy:GH53;
scaffold_1	funannotate	exon	148723	148799	.	+	.	ID=C_lini_771_FUN_000036-T1.exon1;Parent=C_lini_771_FUN_000036-T1;
scaffold_1	funannotate	exon	148858	149902	.	+	.	ID=C_lini_771_FUN_000036-T1.exon2;Parent=C_lini_771_FUN_000036-T1;
scaffold_1	funannotate	exon	150141	150211	.	+	.	ID=C_lini_771_FUN_000036-T1.exon3;Parent=C_lini_771_FUN_000036-T1;
scaffold_1	funannotate	exon	150326	150358	.	+	.	ID=C_lini_771_FUN_000036-T1.exon4;Parent=C_lini_771_FUN_000036-T1;
scaffold_1	funannotate	exon	150419	150647	.	+	.	ID=C_lini_771_FUN_000036-T1.exon5;Parent=C_lini_771_FUN_000036-T1;
scaffold_1	funannotate	CDS	148723	148799	.	+	0	ID=C_lini_771_FUN_000036-T1.cds;Parent=C_lini_771_FUN_000036-T1;
scaffold_1	funannotate	CDS	148858	149902	.	+	1	ID=C_lini_771_FUN_000036-T1.cds;Parent=C_lini_771_FUN_000036-T1;
scaffold_1	funannotate	CDS	150141	150211	.	+	0	ID=C_lini_771_FUN_000036-T1.cds;Parent=C_lini_771_FUN_000036-T1;
scaffold_1	funannotate	CDS	150326	150358	.	+	1	ID=C_lini_771_FUN_000036-T1.cds;Parent=C_lini_771_FUN_000036-T1;
scaffold_1	funannotate	CDS	150419	150647	.	+	1	ID=C_lini_771_FUN_000036-T1.cds;Parent=C_lini_771_FUN_000036-T1;
scaffold_1	funannotate	gene	153465	154352	.	+	.	ID=C_lini_771_FUN_000037;
scaffold_1	funannotate	mRNA	153465	154352	.	+	.	ID=C_lini_771_FUN_000037-T1;Parent=C_lini_771_FUN_000037;product=hypothetical protein;Dbxref=PFAM:PF04117;
scaffold_1	funannotate	exon	153465	153522	.	+	.	ID=C_lini_771_FUN_000037-T1.exon1;Parent=C_lini_771_FUN_000037-T1;
scaffold_1	funannotate	exon	153624	154168	.	+	.	ID=C_lini_771_FUN_000037-T1.exon2;Parent=C_lini_771_FUN_000037-T1;
scaffold_1	funannotate	exon	154236	154352	.	+	.	ID=C_lini_771_FUN_000037-T1.exon3;Parent=C_lini_771_FUN_000037-T1;
scaffold_1	funannotate	CDS	153465	153522	.	+	0	ID=C_lini_771_FUN_000037-T1.cds;Parent=C_lini_771_FUN_000037-T1;
scaffold_1	funannotate	CDS	153624	154168	.	+	2	ID=C_lini_771_FUN_000037-T1.cds;Parent=C_lini_771_FUN_000037-T1;
scaffold_1	funannotate	CDS	154236	154352	.	+	0	ID=C_lini_771_FUN_000037-T1.cds;Parent=C_lini_771_FUN_000037-T1;
scaffold_1	funannotate	gene	155577	157249	.	+	.	ID=C_lini_771_FUN_000038;Name=PGK1;
scaffold_1	funannotate	mRNA	155577	157249	.	+	.	ID=C_lini_771_FUN_000038-T1;Parent=C_lini_771_FUN_000038;product=phosphoglycerate kinase;Dbxref=PFAM:PF00162;note=BUSCO:EOG09262F22;
scaffold_1	funannotate	exon	155577	155642	.	+	.	ID=C_lini_771_FUN_000038-T1.exon1;Parent=C_lini_771_FUN_000038-T1;
scaffold_1	funannotate	exon	155974	156397	.	+	.	ID=C_lini_771_FUN_000038-T1.exon2;Parent=C_lini_771_FUN_000038-T1;
scaffold_1	funannotate	exon	156483	157249	.	+	.	ID=C_lini_771_FUN_000038-T1.exon3;Parent=C_lini_771_FUN_000038-T1;
scaffold_1	funannotate	CDS	155577	155642	.	+	0	ID=C_lini_771_FUN_000038-T1.cds;Parent=C_lini_771_FUN_000038-T1;
scaffold_1	funannotate	CDS	155974	156397	.	+	0	ID=C_lini_771_FUN_000038-T1.cds;Parent=C_lini_771_FUN_000038-T1;
scaffold_1	funannotate	CDS	156483	157249	.	+	2	ID=C_lini_771_FUN_000038-T1.cds;Parent=C_lini_771_FUN_000038-T1;
scaffold_1	funannotate	gene	157666	158264	.	-	.	ID=C_lini_771_FUN_000039;Name=SEM1;
scaffold_1	funannotate	mRNA	157666	158264	.	-	.	ID=C_lini_771_FUN_000039-T1;Parent=C_lini_771_FUN_000039;product=26S proteasome complex subunit;Dbxref=PFAM:PF05160;
scaffold_1	funannotate	exon	158126	158264	.	-	.	ID=C_lini_771_FUN_000039-T1.exon1;Parent=C_lini_771_FUN_000039-T1;
scaffold_1	funannotate	exon	157777	157891	.	-	.	ID=C_lini_771_FUN_000039-T1.exon2;Parent=C_lini_771_FUN_000039-T1;
scaffold_1	funannotate	exon	157666	157705	.	-	.	ID=C_lini_771_FUN_000039-T1.exon3;Parent=C_lini_771_FUN_000039-T1;
scaffold_1	funannotate	CDS	158126	158264	.	-	0	ID=C_lini_771_FUN_000039-T1.cds;Parent=C_lini_771_FUN_000039-T1;
scaffold_1	funannotate	CDS	157777	157891	.	-	2	ID=C_lini_771_FUN_000039-T1.cds;Parent=C_lini_771_FUN_000039-T1;
scaffold_1	funannotate	CDS	157666	157705	.	-	1	ID=C_lini_771_FUN_000039-T1.cds;Parent=C_lini_771_FUN_000039-T1;
scaffold_1	funannotate	gene	159984	162831	.	+	.	ID=C_lini_771_FUN_000040;
scaffold_1	funannotate	mRNA	159984	162831	.	+	.	ID=C_lini_771_FUN_000040-T1;Parent=C_lini_771_FUN_000040;product=hypothetical protein;Dbxref=PFAM:PF17132;note=CAZy:GH106;
scaffold_1	funannotate	exon	159984	160335	.	+	.	ID=C_lini_771_FUN_000040-T1.exon1;Parent=C_lini_771_FUN_000040-T1;
scaffold_1	funannotate	exon	160548	160955	.	+	.	ID=C_lini_771_FUN_000040-T1.exon2;Parent=C_lini_771_FUN_000040-T1;
scaffold_1	funannotate	exon	161003	161824	.	+	.	ID=C_lini_771_FUN_000040-T1.exon3;Parent=C_lini_771_FUN_000040-T1;
scaffold_1	funannotate	exon	161887	162563	.	+	.	ID=C_lini_771_FUN_000040-T1.exon4;Parent=C_lini_771_FUN_000040-T1;
scaffold_1	funannotate	exon	162814	162831	.	+	.	ID=C_lini_771_FUN_000040-T1.exon5;Parent=C_lini_771_FUN_000040-T1;
scaffold_1	funannotate	CDS	159984	160335	.	+	0	ID=C_lini_771_FUN_000040-T1.cds;Parent=C_lini_771_FUN_000040-T1;
scaffold_1	funannotate	CDS	160548	160955	.	+	2	ID=C_lini_771_FUN_000040-T1.cds;Parent=C_lini_771_FUN_000040-T1;
scaffold_1	funannotate	CDS	161003	161824	.	+	2	ID=C_lini_771_FUN_000040-T1.cds;Parent=C_lini_771_FUN_000040-T1;
scaffold_1	funannotate	CDS	161887	162563	.	+	2	ID=C_lini_771_FUN_000040-T1.cds;Parent=C_lini_771_FUN_000040-T1;
scaffold_1	funannotate	CDS	162814	162831	.	+	0	ID=C_lini_771_FUN_000040-T1.cds;Parent=C_lini_771_FUN_000040-T1;
scaffold_1	funannotate	gene	164113	170347	.	-	.	ID=C_lini_771_FUN_000041;
scaffold_1	funannotate	mRNA	164113	170347	.	-	.	ID=C_lini_771_FUN_000041-T1;Parent=C_lini_771_FUN_000041;product=hypothetical protein;Dbxref=PFAM:PF01391;
scaffold_1	funannotate	exon	170345	170347	.	-	.	ID=C_lini_771_FUN_000041-T1.exon1;Parent=C_lini_771_FUN_000041-T1;
scaffold_1	funannotate	exon	166190	170154	.	-	.	ID=C_lini_771_FUN_000041-T1.exon2;Parent=C_lini_771_FUN_000041-T1;
scaffold_1	funannotate	exon	164113	166141	.	-	.	ID=C_lini_771_FUN_000041-T1.exon3;Parent=C_lini_771_FUN_000041-T1;
scaffold_1	funannotate	CDS	170345	170347	.	-	0	ID=C_lini_771_FUN_000041-T1.cds;Parent=C_lini_771_FUN_000041-T1;
scaffold_1	funannotate	CDS	166190	170154	.	-	0	ID=C_lini_771_FUN_000041-T1.cds;Parent=C_lini_771_FUN_000041-T1;
scaffold_1	funannotate	CDS	164113	166141	.	-	1	ID=C_lini_771_FUN_000041-T1.cds;Parent=C_lini_771_FUN_000041-T1;
scaffold_1	funannotate	gene	171405	173801	.	+	.	ID=C_lini_771_FUN_000042;
scaffold_1	funannotate	mRNA	171405	173801	.	+	.	ID=C_lini_771_FUN_000042-T1;Parent=C_lini_771_FUN_000042;product=hypothetical protein;Dbxref=PFAM:PF09295;note=BUSCO:EOG0926142Y;
scaffold_1	funannotate	exon	171405	171427	.	+	.	ID=C_lini_771_FUN_000042-T1.exon1;Parent=C_lini_771_FUN_000042-T1;
scaffold_1	funannotate	exon	171489	171615	.	+	.	ID=C_lini_771_FUN_000042-T1.exon2;Parent=C_lini_771_FUN_000042-T1;
scaffold_1	funannotate	exon	171675	171805	.	+	.	ID=C_lini_771_FUN_000042-T1.exon3;Parent=C_lini_771_FUN_000042-T1;
scaffold_1	funannotate	exon	171864	172144	.	+	.	ID=C_lini_771_FUN_000042-T1.exon4;Parent=C_lini_771_FUN_000042-T1;
scaffold_1	funannotate	exon	172199	173199	.	+	.	ID=C_lini_771_FUN_000042-T1.exon5;Parent=C_lini_771_FUN_000042-T1;
scaffold_1	funannotate	exon	173259	173801	.	+	.	ID=C_lini_771_FUN_000042-T1.exon6;Parent=C_lini_771_FUN_000042-T1;
scaffold_1	funannotate	CDS	171405	171427	.	+	0	ID=C_lini_771_FUN_000042-T1.cds;Parent=C_lini_771_FUN_000042-T1;
scaffold_1	funannotate	CDS	171489	171615	.	+	1	ID=C_lini_771_FUN_000042-T1.cds;Parent=C_lini_771_FUN_000042-T1;
scaffold_1	funannotate	CDS	171675	171805	.	+	0	ID=C_lini_771_FUN_000042-T1.cds;Parent=C_lini_771_FUN_000042-T1;
scaffold_1	funannotate	CDS	171864	172144	.	+	1	ID=C_lini_771_FUN_000042-T1.cds;Parent=C_lini_771_FUN_000042-T1;
scaffold_1	funannotate	CDS	172199	173199	.	+	2	ID=C_lini_771_FUN_000042-T1.cds;Parent=C_lini_771_FUN_000042-T1;
scaffold_1	funannotate	CDS	173259	173801	.	+	0	ID=C_lini_771_FUN_000042-T1.cds;Parent=C_lini_771_FUN_000042-T1;
scaffold_1	funannotate	gene	174778	175260	.	+	.	ID=C_lini_771_FUN_000043;
scaffold_1	funannotate	mRNA	174778	175260	.	+	.	ID=C_lini_771_FUN_000043-T1;Parent=C_lini_771_FUN_000043;product=hypothetical protein;
scaffold_1	funannotate	exon	174778	175260	.	+	.	ID=C_lini_771_FUN_000043-T1.exon1;Parent=C_lini_771_FUN_000043-T1;
scaffold_1	funannotate	CDS	174778	175260	.	+	0	ID=C_lini_771_FUN_000043-T1.cds;Parent=C_lini_771_FUN_000043-T1;
scaffold_1	funannotate	gene	175882	179376	.	-	.	ID=C_lini_771_FUN_000044;
scaffold_1	funannotate	mRNA	175882	179376	.	-	.	ID=C_lini_771_FUN_000044-T1;Parent=C_lini_771_FUN_000044;product=hypothetical protein;Dbxref=PFAM:PF00258,PFAM:PF02898;
scaffold_1	funannotate	exon	178895	179376	.	-	.	ID=C_lini_771_FUN_000044-T1.exon1;Parent=C_lini_771_FUN_000044-T1;
scaffold_1	funannotate	exon	178737	178837	.	-	.	ID=C_lini_771_FUN_000044-T1.exon2;Parent=C_lini_771_FUN_000044-T1;
scaffold_1	funannotate	exon	178598	178674	.	-	.	ID=C_lini_771_FUN_000044-T1.exon3;Parent=C_lini_771_FUN_000044-T1;
scaffold_1	funannotate	exon	178218	178531	.	-	.	ID=C_lini_771_FUN_000044-T1.exon4;Parent=C_lini_771_FUN_000044-T1;
scaffold_1	funannotate	exon	178016	178154	.	-	.	ID=C_lini_771_FUN_000044-T1.exon5;Parent=C_lini_771_FUN_000044-T1;
scaffold_1	funannotate	exon	175882	177954	.	-	.	ID=C_lini_771_FUN_000044-T1.exon6;Parent=C_lini_771_FUN_000044-T1;
scaffold_1	funannotate	CDS	178895	179376	.	-	0	ID=C_lini_771_FUN_000044-T1.cds;Parent=C_lini_771_FUN_000044-T1;
scaffold_1	funannotate	CDS	178737	178837	.	-	1	ID=C_lini_771_FUN_000044-T1.cds;Parent=C_lini_771_FUN_000044-T1;
scaffold_1	funannotate	CDS	178598	178674	.	-	2	ID=C_lini_771_FUN_000044-T1.cds;Parent=C_lini_771_FUN_000044-T1;
scaffold_1	funannotate	CDS	178218	178531	.	-	0	ID=C_lini_771_FUN_000044-T1.cds;Parent=C_lini_771_FUN_000044-T1;
scaffold_1	funannotate	CDS	178016	178154	.	-	1	ID=C_lini_771_FUN_000044-T1.cds;Parent=C_lini_771_FUN_000044-T1;
scaffold_1	funannotate	CDS	175882	177954	.	-	0	ID=C_lini_771_FUN_000044-T1.cds;Parent=C_lini_771_FUN_000044-T1;
scaffold_1	funannotate	gene	182116	186308	.	-	.	ID=C_lini_771_FUN_000045;Name=GUA1;
scaffold_1	funannotate	mRNA	182116	186308	.	-	.	ID=C_lini_771_FUN_000045-T1;Parent=C_lini_771_FUN_000045;product=GMP synthase (glutamine-hydrolyzing);Dbxref=PFAM:PF00117,PFAM:PF07722,PFAM:PF00958;note=MEROPS:MER0045886;
scaffold_1	funannotate	exon	186258	186308	.	-	.	ID=C_lini_771_FUN_000045-T1.exon1;Parent=C_lini_771_FUN_000045-T1;
scaffold_1	funannotate	exon	185451	185598	.	-	.	ID=C_lini_771_FUN_000045-T1.exon2;Parent=C_lini_771_FUN_000045-T1;
scaffold_1	funannotate	exon	185230	185266	.	-	.	ID=C_lini_771_FUN_000045-T1.exon3;Parent=C_lini_771_FUN_000045-T1;
scaffold_1	funannotate	exon	185164	185176	.	-	.	ID=C_lini_771_FUN_000045-T1.exon4;Parent=C_lini_771_FUN_000045-T1;
scaffold_1	funannotate	exon	184830	184881	.	-	.	ID=C_lini_771_FUN_000045-T1.exon5;Parent=C_lini_771_FUN_000045-T1;
scaffold_1	funannotate	exon	184568	184768	.	-	.	ID=C_lini_771_FUN_000045-T1.exon6;Parent=C_lini_771_FUN_000045-T1;
scaffold_1	funannotate	exon	184429	184457	.	-	.	ID=C_lini_771_FUN_000045-T1.exon7;Parent=C_lini_771_FUN_000045-T1;
scaffold_1	funannotate	exon	184213	184377	.	-	.	ID=C_lini_771_FUN_000045-T1.exon8;Parent=C_lini_771_FUN_000045-T1;
scaffold_1	funannotate	exon	184065	184131	.	-	.	ID=C_lini_771_FUN_000045-T1.exon9;Parent=C_lini_771_FUN_000045-T1;
scaffold_1	funannotate	exon	183845	184000	.	-	.	ID=C_lini_771_FUN_000045-T1.exon10;Parent=C_lini_771_FUN_000045-T1;
scaffold_1	funannotate	exon	183679	183767	.	-	.	ID=C_lini_771_FUN_000045-T1.exon11;Parent=C_lini_771_FUN_000045-T1;
scaffold_1	funannotate	exon	183615	183620	.	-	.	ID=C_lini_771_FUN_000045-T1.exon12;Parent=C_lini_771_FUN_000045-T1;
scaffold_1	funannotate	exon	183542	183555	.	-	.	ID=C_lini_771_FUN_000045-T1.exon13;Parent=C_lini_771_FUN_000045-T1;
scaffold_1	funannotate	exon	183472	183493	.	-	.	ID=C_lini_771_FUN_000045-T1.exon14;Parent=C_lini_771_FUN_000045-T1;
scaffold_1	funannotate	exon	183352	183373	.	-	.	ID=C_lini_771_FUN_000045-T1.exon15;Parent=C_lini_771_FUN_000045-T1;
scaffold_1	funannotate	exon	183207	183244	.	-	.	ID=C_lini_771_FUN_000045-T1.exon16;Parent=C_lini_771_FUN_000045-T1;
scaffold_1	funannotate	exon	183064	183095	.	-	.	ID=C_lini_771_FUN_000045-T1.exon17;Parent=C_lini_771_FUN_000045-T1;
scaffold_1	funannotate	exon	182859	182916	.	-	.	ID=C_lini_771_FUN_000045-T1.exon18;Parent=C_lini_771_FUN_000045-T1;
scaffold_1	funannotate	exon	182662	182793	.	-	.	ID=C_lini_771_FUN_000045-T1.exon19;Parent=C_lini_771_FUN_000045-T1;
scaffold_1	funannotate	exon	182598	182608	.	-	.	ID=C_lini_771_FUN_000045-T1.exon20;Parent=C_lini_771_FUN_000045-T1;
scaffold_1	funannotate	exon	182521	182546	.	-	.	ID=C_lini_771_FUN_000045-T1.exon21;Parent=C_lini_771_FUN_000045-T1;
scaffold_1	funannotate	exon	182358	182443	.	-	.	ID=C_lini_771_FUN_000045-T1.exon22;Parent=C_lini_771_FUN_000045-T1;
scaffold_1	funannotate	exon	182193	182298	.	-	.	ID=C_lini_771_FUN_000045-T1.exon23;Parent=C_lini_771_FUN_000045-T1;
scaffold_1	funannotate	exon	182116	182135	.	-	.	ID=C_lini_771_FUN_000045-T1.exon24;Parent=C_lini_771_FUN_000045-T1;
scaffold_1	funannotate	CDS	186258	186308	.	-	0	ID=C_lini_771_FUN_000045-T1.cds;Parent=C_lini_771_FUN_000045-T1;
scaffold_1	funannotate	CDS	185451	185598	.	-	0	ID=C_lini_771_FUN_000045-T1.cds;Parent=C_lini_771_FUN_000045-T1;
scaffold_1	funannotate	CDS	185230	185266	.	-	2	ID=C_lini_771_FUN_000045-T1.cds;Parent=C_lini_771_FUN_000045-T1;
scaffold_1	funannotate	CDS	185164	185176	.	-	1	ID=C_lini_771_FUN_000045-T1.cds;Parent=C_lini_771_FUN_000045-T1;
scaffold_1	funannotate	CDS	184830	184881	.	-	0	ID=C_lini_771_FUN_000045-T1.cds;Parent=C_lini_771_FUN_000045-T1;
scaffold_1	funannotate	CDS	184568	184768	.	-	2	ID=C_lini_771_FUN_000045-T1.cds;Parent=C_lini_771_FUN_000045-T1;
scaffold_1	funannotate	CDS	184429	184457	.	-	2	ID=C_lini_771_FUN_000045-T1.cds;Parent=C_lini_771_FUN_000045-T1;
scaffold_1	funannotate	CDS	184213	184377	.	-	0	ID=C_lini_771_FUN_000045-T1.cds;Parent=C_lini_771_FUN_000045-T1;
scaffold_1	funannotate	CDS	184065	184131	.	-	0	ID=C_lini_771_FUN_000045-T1.cds;Parent=C_lini_771_FUN_000045-T1;
scaffold_1	funannotate	CDS	183845	184000	.	-	2	ID=C_lini_771_FUN_000045-T1.cds;Parent=C_lini_771_FUN_000045-T1;
scaffold_1	funannotate	CDS	183679	183767	.	-	2	ID=C_lini_771_FUN_000045-T1.cds;Parent=C_lini_771_FUN_000045-T1;
scaffold_1	funannotate	CDS	183615	183620	.	-	0	ID=C_lini_771_FUN_000045-T1.cds;Parent=C_lini_771_FUN_000045-T1;
scaffold_1	funannotate	CDS	183542	183555	.	-	0	ID=C_lini_771_FUN_000045-T1.cds;Parent=C_lini_771_FUN_000045-T1;
scaffold_1	funannotate	CDS	183472	183493	.	-	1	ID=C_lini_771_FUN_000045-T1.cds;Parent=C_lini_771_FUN_000045-T1;
scaffold_1	funannotate	CDS	183352	183373	.	-	0	ID=C_lini_771_FUN_000045-T1.cds;Parent=C_lini_771_FUN_000045-T1;
scaffold_1	funannotate	CDS	183207	183244	.	-	2	ID=C_lini_771_FUN_000045-T1.cds;Parent=C_lini_771_FUN_000045-T1;
scaffold_1	funannotate	CDS	183064	183095	.	-	0	ID=C_lini_771_FUN_000045-T1.cds;Parent=C_lini_771_FUN_000045-T1;
scaffold_1	funannotate	CDS	182859	182916	.	-	1	ID=C_lini_771_FUN_000045-T1.cds;Parent=C_lini_771_FUN_000045-T1;
scaffold_1	funannotate	CDS	182662	182793	.	-	0	ID=C_lini_771_FUN_000045-T1.cds;Parent=C_lini_771_FUN_000045-T1;
scaffold_1	funannotate	CDS	182598	182608	.	-	0	ID=C_lini_771_FUN_000045-T1.cds;Parent=C_lini_771_FUN_000045-T1;
scaffold_1	funannotate	CDS	182521	182546	.	-	1	ID=C_lini_771_FUN_000045-T1.cds;Parent=C_lini_771_FUN_000045-T1;
scaffold_1	funannotate	CDS	182358	182443	.	-	2	ID=C_lini_771_FUN_000045-T1.cds;Parent=C_lini_771_FUN_000045-T1;
scaffold_1	funannotate	CDS	182193	182298	.	-	0	ID=C_lini_771_FUN_000045-T1.cds;Parent=C_lini_771_FUN_000045-T1;
scaffold_1	funannotate	CDS	182116	182135	.	-	2	ID=C_lini_771_FUN_000045-T1.cds;Parent=C_lini_771_FUN_000045-T1;
scaffold_1	funannotate	gene	186889	188034	.	+	.	ID=C_lini_771_FUN_000046;
scaffold_1	funannotate	mRNA	186889	188034	.	+	.	ID=C_lini_771_FUN_000046-T1;Parent=C_lini_771_FUN_000046;product=hypothetical protein;Dbxref=PFAM:PF00153;
scaffold_1	funannotate	exon	186889	186906	.	+	.	ID=C_lini_771_FUN_000046-T1.exon1;Parent=C_lini_771_FUN_000046-T1;
scaffold_1	funannotate	exon	187012	187192	.	+	.	ID=C_lini_771_FUN_000046-T1.exon2;Parent=C_lini_771_FUN_000046-T1;
scaffold_1	funannotate	exon	187256	188034	.	+	.	ID=C_lini_771_FUN_000046-T1.exon3;Parent=C_lini_771_FUN_000046-T1;
scaffold_1	funannotate	CDS	186889	186906	.	+	0	ID=C_lini_771_FUN_000046-T1.cds;Parent=C_lini_771_FUN_000046-T1;
scaffold_1	funannotate	CDS	187012	187192	.	+	0	ID=C_lini_771_FUN_000046-T1.cds;Parent=C_lini_771_FUN_000046-T1;
scaffold_1	funannotate	CDS	187256	188034	.	+	2	ID=C_lini_771_FUN_000046-T1.cds;Parent=C_lini_771_FUN_000046-T1;
scaffold_1	funannotate	gene	189714	190163	.	+	.	ID=C_lini_771_FUN_000047;
scaffold_1	funannotate	mRNA	189714	190163	.	+	.	ID=C_lini_771_FUN_000047-T1;Parent=C_lini_771_FUN_000047;product=hypothetical protein;
scaffold_1	funannotate	exon	189714	190163	.	+	.	ID=C_lini_771_FUN_000047-T1.exon1;Parent=C_lini_771_FUN_000047-T1;
scaffold_1	funannotate	CDS	189714	190163	.	+	0	ID=C_lini_771_FUN_000047-T1.cds;Parent=C_lini_771_FUN_000047-T1;
scaffold_1	funannotate	gene	191453	192829	.	+	.	ID=C_lini_771_FUN_000048;Name=EIF3H;
scaffold_1	funannotate	mRNA	191453	192829	.	+	.	ID=C_lini_771_FUN_000048-T1;Parent=C_lini_771_FUN_000048;product=Eukaryotic translation initiation factor 3 subunit H;Dbxref=PFAM:PF01398;note=MEROPS:MER0021886;
scaffold_1	funannotate	exon	191453	191506	.	+	.	ID=C_lini_771_FUN_000048-T1.exon1;Parent=C_lini_771_FUN_000048-T1;
scaffold_1	funannotate	exon	191647	192128	.	+	.	ID=C_lini_771_FUN_000048-T1.exon2;Parent=C_lini_771_FUN_000048-T1;
scaffold_1	funannotate	exon	192262	192829	.	+	.	ID=C_lini_771_FUN_000048-T1.exon3;Parent=C_lini_771_FUN_000048-T1;
scaffold_1	funannotate	CDS	191453	191506	.	+	0	ID=C_lini_771_FUN_000048-T1.cds;Parent=C_lini_771_FUN_000048-T1;
scaffold_1	funannotate	CDS	191647	192128	.	+	0	ID=C_lini_771_FUN_000048-T1.cds;Parent=C_lini_771_FUN_000048-T1;
scaffold_1	funannotate	CDS	192262	192829	.	+	1	ID=C_lini_771_FUN_000048-T1.cds;Parent=C_lini_771_FUN_000048-T1;
scaffold_1	funannotate	gene	195574	196989	.	+	.	ID=C_lini_771_FUN_000049;Name=SAH1;
scaffold_1	funannotate	mRNA	195574	196989	.	+	.	ID=C_lini_771_FUN_000049-T1;Parent=C_lini_771_FUN_000049;product=S-adenosyl-L-homocysteine hydrolase;Dbxref=PFAM:PF02826,PFAM:PF00670;note=BUSCO:EOG09262LYR;
scaffold_1	funannotate	exon	195574	196474	.	+	.	ID=C_lini_771_FUN_000049-T1.exon1;Parent=C_lini_771_FUN_000049-T1;
scaffold_1	funannotate	exon	196541	196989	.	+	.	ID=C_lini_771_FUN_000049-T1.exon2;Parent=C_lini_771_FUN_000049-T1;
scaffold_1	funannotate	CDS	195574	196474	.	+	0	ID=C_lini_771_FUN_000049-T1.cds;Parent=C_lini_771_FUN_000049-T1;
scaffold_1	funannotate	CDS	196541	196989	.	+	2	ID=C_lini_771_FUN_000049-T1.cds;Parent=C_lini_771_FUN_000049-T1;
scaffold_1	funannotate	gene	197920	199197	.	-	.	ID=C_lini_771_FUN_000050;
scaffold_1	funannotate	mRNA	197920	199197	.	-	.	ID=C_lini_771_FUN_000050-T1;Parent=C_lini_771_FUN_000050;product=hypothetical protein;Dbxref=PFAM:PF02826,PFAM:PF03446,PFAM:PF00389;
scaffold_1	funannotate	exon	199157	199197	.	-	.	ID=C_lini_771_FUN_000050-T1.exon1;Parent=C_lini_771_FUN_000050-T1;
scaffold_1	funannotate	exon	198866	199080	.	-	.	ID=C_lini_771_FUN_000050-T1.exon2;Parent=C_lini_771_FUN_000050-T1;
scaffold_1	funannotate	exon	198349	198755	.	-	.	ID=C_lini_771_FUN_000050-T1.exon3;Parent=C_lini_771_FUN_000050-T1;
scaffold_1	funannotate	exon	197920	198267	.	-	.	ID=C_lini_771_FUN_000050-T1.exon4;Parent=C_lini_771_FUN_000050-T1;
scaffold_1	funannotate	CDS	199157	199197	.	-	0	ID=C_lini_771_FUN_000050-T1.cds;Parent=C_lini_771_FUN_000050-T1;
scaffold_1	funannotate	CDS	198866	199080	.	-	1	ID=C_lini_771_FUN_000050-T1.cds;Parent=C_lini_771_FUN_000050-T1;
scaffold_1	funannotate	CDS	198349	198755	.	-	2	ID=C_lini_771_FUN_000050-T1.cds;Parent=C_lini_771_FUN_000050-T1;
scaffold_1	funannotate	CDS	197920	198267	.	-	0	ID=C_lini_771_FUN_000050-T1.cds;Parent=C_lini_771_FUN_000050-T1;
scaffold_1	funannotate	gene	201164	204137	.	-	.	ID=C_lini_771_FUN_000051;
scaffold_1	funannotate	mRNA	201164	204137	.	-	.	ID=C_lini_771_FUN_000051-T1;Parent=C_lini_771_FUN_000051;product=hypothetical protein;
scaffold_1	funannotate	exon	203751	204137	.	-	.	ID=C_lini_771_FUN_000051-T1.exon1;Parent=C_lini_771_FUN_000051-T1;
scaffold_1	funannotate	exon	202141	202642	.	-	.	ID=C_lini_771_FUN_000051-T1.exon2;Parent=C_lini_771_FUN_000051-T1;
scaffold_1	funannotate	exon	201164	202050	.	-	.	ID=C_lini_771_FUN_000051-T1.exon3;Parent=C_lini_771_FUN_000051-T1;
scaffold_1	funannotate	CDS	203751	204137	.	-	0	ID=C_lini_771_FUN_000051-T1.cds;Parent=C_lini_771_FUN_000051-T1;
scaffold_1	funannotate	CDS	202141	202642	.	-	0	ID=C_lini_771_FUN_000051-T1.cds;Parent=C_lini_771_FUN_000051-T1;
scaffold_1	funannotate	CDS	201164	202050	.	-	2	ID=C_lini_771_FUN_000051-T1.cds;Parent=C_lini_771_FUN_000051-T1;
scaffold_1	funannotate	gene	215606	216430	.	-	.	ID=C_lini_771_FUN_000052;
scaffold_1	funannotate	mRNA	215606	216430	.	-	.	ID=C_lini_771_FUN_000052-T1;Parent=C_lini_771_FUN_000052;product=hypothetical protein;
scaffold_1	funannotate	exon	216227	216430	.	-	.	ID=C_lini_771_FUN_000052-T1.exon1;Parent=C_lini_771_FUN_000052-T1;
scaffold_1	funannotate	exon	215896	216170	.	-	.	ID=C_lini_771_FUN_000052-T1.exon2;Parent=C_lini_771_FUN_000052-T1;
scaffold_1	funannotate	exon	215606	215849	.	-	.	ID=C_lini_771_FUN_000052-T1.exon3;Parent=C_lini_771_FUN_000052-T1;
scaffold_1	funannotate	CDS	216227	216430	.	-	0	ID=C_lini_771_FUN_000052-T1.cds;Parent=C_lini_771_FUN_000052-T1;
scaffold_1	funannotate	CDS	215896	216170	.	-	0	ID=C_lini_771_FUN_000052-T1.cds;Parent=C_lini_771_FUN_000052-T1;
scaffold_1	funannotate	CDS	215606	215849	.	-	1	ID=C_lini_771_FUN_000052-T1.cds;Parent=C_lini_771_FUN_000052-T1;
scaffold_1	funannotate	gene	222748	224604	.	-	.	ID=C_lini_771_FUN_000053;
scaffold_1	funannotate	mRNA	222748	224604	.	-	.	ID=C_lini_771_FUN_000053-T1;Parent=C_lini_771_FUN_000053;product=hypothetical protein;Dbxref=PFAM:PF17851,PFAM:PF04616;note=CAZy:GH43;
scaffold_1	funannotate	exon	224531	224604	.	-	.	ID=C_lini_771_FUN_000053-T1.exon1;Parent=C_lini_771_FUN_000053-T1;
scaffold_1	funannotate	exon	223122	224451	.	-	.	ID=C_lini_771_FUN_000053-T1.exon2;Parent=C_lini_771_FUN_000053-T1;
scaffold_1	funannotate	exon	222748	223056	.	-	.	ID=C_lini_771_FUN_000053-T1.exon3;Parent=C_lini_771_FUN_000053-T1;
scaffold_1	funannotate	CDS	224531	224604	.	-	0	ID=C_lini_771_FUN_000053-T1.cds;Parent=C_lini_771_FUN_000053-T1;
scaffold_1	funannotate	CDS	223122	224451	.	-	1	ID=C_lini_771_FUN_000053-T1.cds;Parent=C_lini_771_FUN_000053-T1;
scaffold_1	funannotate	CDS	222748	223056	.	-	0	ID=C_lini_771_FUN_000053-T1.cds;Parent=C_lini_771_FUN_000053-T1;
scaffold_1	funannotate	gene	225697	225787	.	-	.	ID=C_lini_771_FUN_000054;
scaffold_1	funannotate	tRNA	225697	225787	.	-	.	ID=C_lini_771_FUN_000054-T1;Parent=C_lini_771_FUN_000054;product=tRNA-Val;
scaffold_1	funannotate	exon	225697	225787	.	-	.	ID=C_lini_771_FUN_000054-T1.exon1;Parent=C_lini_771_FUN_000054-T1;
scaffold_1	funannotate	gene	226438	229010	.	+	.	ID=C_lini_771_FUN_000055;
scaffold_1	funannotate	mRNA	226438	229010	.	+	.	ID=C_lini_771_FUN_000055-T1;Parent=C_lini_771_FUN_000055;product=hypothetical protein;Dbxref=PFAM:PF06985;
scaffold_1	funannotate	exon	226438	228496	.	+	.	ID=C_lini_771_FUN_000055-T1.exon1;Parent=C_lini_771_FUN_000055-T1;
scaffold_1	funannotate	exon	228568	229010	.	+	.	ID=C_lini_771_FUN_000055-T1.exon2;Parent=C_lini_771_FUN_000055-T1;
scaffold_1	funannotate	CDS	226438	228496	.	+	0	ID=C_lini_771_FUN_000055-T1.cds;Parent=C_lini_771_FUN_000055-T1;
scaffold_1	funannotate	CDS	228568	229010	.	+	2	ID=C_lini_771_FUN_000055-T1.cds;Parent=C_lini_771_FUN_000055-T1;
scaffold_1	funannotate	gene	230261	231709	.	+	.	ID=C_lini_771_FUN_000056;
scaffold_1	funannotate	mRNA	230261	231709	.	+	.	ID=C_lini_771_FUN_000056-T1;Parent=C_lini_771_FUN_000056;product=hypothetical protein;
scaffold_1	funannotate	exon	230261	231709	.	+	.	ID=C_lini_771_FUN_000056-T1.exon1;Parent=C_lini_771_FUN_000056-T1;
scaffold_1	funannotate	CDS	230261	231709	.	+	0	ID=C_lini_771_FUN_000056-T1.cds;Parent=C_lini_771_FUN_000056-T1;
scaffold_1	funannotate	gene	232611	234624	.	-	.	ID=C_lini_771_FUN_000057;
scaffold_1	funannotate	mRNA	232611	234624	.	-	.	ID=C_lini_771_FUN_000057-T1;Parent=C_lini_771_FUN_000057;product=hypothetical protein;Dbxref=PFAM:PF00023,PFAM:PF13637,PFAM:PF13857,PFAM:PF13606,PFAM:PF12796;
scaffold_1	funannotate	exon	234620	234624	.	-	.	ID=C_lini_771_FUN_000057-T1.exon1;Parent=C_lini_771_FUN_000057-T1;
scaffold_1	funannotate	exon	232611	234465	.	-	.	ID=C_lini_771_FUN_000057-T1.exon2;Parent=C_lini_771_FUN_000057-T1;
scaffold_1	funannotate	CDS	234620	234624	.	-	0	ID=C_lini_771_FUN_000057-T1.cds;Parent=C_lini_771_FUN_000057-T1;
scaffold_1	funannotate	CDS	232611	234465	.	-	1	ID=C_lini_771_FUN_000057-T1.cds;Parent=C_lini_771_FUN_000057-T1;
scaffold_1	funannotate	gene	236326	236982	.	+	.	ID=C_lini_771_FUN_000058;
scaffold_1	funannotate	mRNA	236326	236982	.	+	.	ID=C_lini_771_FUN_000058-T1;Parent=C_lini_771_FUN_000058;product=hypothetical protein;Dbxref=PFAM:PF09774;
scaffold_1	funannotate	exon	236326	236392	.	+	.	ID=C_lini_771_FUN_000058-T1.exon1;Parent=C_lini_771_FUN_000058-T1;
scaffold_1	funannotate	exon	236459	236982	.	+	.	ID=C_lini_771_FUN_000058-T1.exon2;Parent=C_lini_771_FUN_000058-T1;
scaffold_1	funannotate	CDS	236326	236392	.	+	0	ID=C_lini_771_FUN_000058-T1.cds;Parent=C_lini_771_FUN_000058-T1;
scaffold_1	funannotate	CDS	236459	236982	.	+	2	ID=C_lini_771_FUN_000058-T1.cds;Parent=C_lini_771_FUN_000058-T1;
scaffold_1	funannotate	gene	237751	240306	.	+	.	ID=C_lini_771_FUN_000059;
scaffold_1	funannotate	mRNA	237751	240306	.	+	.	ID=C_lini_771_FUN_000059-T1;Parent=C_lini_771_FUN_000059;product=hypothetical protein;Dbxref=PFAM:PF12569,PFAM:PF14559;note=BUSCO:EOG09260J97;
scaffold_1	funannotate	exon	237751	238654	.	+	.	ID=C_lini_771_FUN_000059-T1.exon1;Parent=C_lini_771_FUN_000059-T1;
scaffold_1	funannotate	exon	238702	239811	.	+	.	ID=C_lini_771_FUN_000059-T1.exon2;Parent=C_lini_771_FUN_000059-T1;
scaffold_1	funannotate	exon	239867	240306	.	+	.	ID=C_lini_771_FUN_000059-T1.exon3;Parent=C_lini_771_FUN_000059-T1;
scaffold_1	funannotate	CDS	237751	238654	.	+	0	ID=C_lini_771_FUN_000059-T1.cds;Parent=C_lini_771_FUN_000059-T1;
scaffold_1	funannotate	CDS	238702	239811	.	+	2	ID=C_lini_771_FUN_000059-T1.cds;Parent=C_lini_771_FUN_000059-T1;
scaffold_1	funannotate	CDS	239867	240306	.	+	2	ID=C_lini_771_FUN_000059-T1.cds;Parent=C_lini_771_FUN_000059-T1;
scaffold_1	funannotate	gene	240814	242067	.	-	.	ID=C_lini_771_FUN_000060;
scaffold_1	funannotate	mRNA	240814	242067	.	-	.	ID=C_lini_771_FUN_000060-T1;Parent=C_lini_771_FUN_000060;product=hypothetical protein;Dbxref=PFAM:PF00591,PFAM:PF02885;note=BUSCO:EOG09262N10;
scaffold_1	funannotate	exon	240814	242067	.	-	.	ID=C_lini_771_FUN_000060-T1.exon1;Parent=C_lini_771_FUN_000060-T1;
scaffold_1	funannotate	CDS	240814	242067	.	-	0	ID=C_lini_771_FUN_000060-T1.cds;Parent=C_lini_771_FUN_000060-T1;
scaffold_1	funannotate	gene	244492	246270	.	+	.	ID=C_lini_771_FUN_000061;
scaffold_1	funannotate	mRNA	244492	246270	.	+	.	ID=C_lini_771_FUN_000061-T1;Parent=C_lini_771_FUN_000061;product=hypothetical protein;Dbxref=PFAM:PF00781;
scaffold_1	funannotate	exon	244492	244660	.	+	.	ID=C_lini_771_FUN_000061-T1.exon1;Parent=C_lini_771_FUN_000061-T1;
scaffold_1	funannotate	exon	244730	244777	.	+	.	ID=C_lini_771_FUN_000061-T1.exon2;Parent=C_lini_771_FUN_000061-T1;
scaffold_1	funannotate	exon	244841	245862	.	+	.	ID=C_lini_771_FUN_000061-T1.exon3;Parent=C_lini_771_FUN_000061-T1;
scaffold_1	funannotate	exon	245914	246270	.	+	.	ID=C_lini_771_FUN_000061-T1.exon4;Parent=C_lini_771_FUN_000061-T1;
scaffold_1	funannotate	CDS	244492	244660	.	+	0	ID=C_lini_771_FUN_000061-T1.cds;Parent=C_lini_771_FUN_000061-T1;
scaffold_1	funannotate	CDS	244730	244777	.	+	2	ID=C_lini_771_FUN_000061-T1.cds;Parent=C_lini_771_FUN_000061-T1;
scaffold_1	funannotate	CDS	244841	245862	.	+	2	ID=C_lini_771_FUN_000061-T1.cds;Parent=C_lini_771_FUN_000061-T1;
scaffold_1	funannotate	CDS	245914	246270	.	+	0	ID=C_lini_771_FUN_000061-T1.cds;Parent=C_lini_771_FUN_000061-T1;
scaffold_1	funannotate	gene	246749	247660	.	-	.	ID=C_lini_771_FUN_000062;
scaffold_1	funannotate	mRNA	246749	247660	.	-	.	ID=C_lini_771_FUN_000062-T1;Parent=C_lini_771_FUN_000062;product=hypothetical protein;Dbxref=PFAM:PF05997;note=BUSCO:EOG092646C6;
scaffold_1	funannotate	exon	247609	247660	.	-	.	ID=C_lini_771_FUN_000062-T1.exon1;Parent=C_lini_771_FUN_000062-T1;
scaffold_1	funannotate	exon	246749	247476	.	-	.	ID=C_lini_771_FUN_000062-T1.exon2;Parent=C_lini_771_FUN_000062-T1;
scaffold_1	funannotate	CDS	247609	247660	.	-	0	ID=C_lini_771_FUN_000062-T1.cds;Parent=C_lini_771_FUN_000062-T1;
scaffold_1	funannotate	CDS	246749	247476	.	-	2	ID=C_lini_771_FUN_000062-T1.cds;Parent=C_lini_771_FUN_000062-T1;
scaffold_1	funannotate	gene	248220	249580	.	-	.	ID=C_lini_771_FUN_000063;
scaffold_1	funannotate	mRNA	248220	249580	.	-	.	ID=C_lini_771_FUN_000063-T1;Parent=C_lini_771_FUN_000063;product=hypothetical protein;
scaffold_1	funannotate	exon	249082	249580	.	-	.	ID=C_lini_771_FUN_000063-T1.exon1;Parent=C_lini_771_FUN_000063-T1;
scaffold_1	funannotate	exon	248220	248752	.	-	.	ID=C_lini_771_FUN_000063-T1.exon2;Parent=C_lini_771_FUN_000063-T1;
scaffold_1	funannotate	CDS	249082	249580	.	-	0	ID=C_lini_771_FUN_000063-T1.cds;Parent=C_lini_771_FUN_000063-T1;
scaffold_1	funannotate	CDS	248220	248752	.	-	2	ID=C_lini_771_FUN_000063-T1.cds;Parent=C_lini_771_FUN_000063-T1;
scaffold_1	funannotate	gene	253342	255592	.	-	.	ID=C_lini_771_FUN_000064;
scaffold_1	funannotate	mRNA	253342	255592	.	-	.	ID=C_lini_771_FUN_000064-T1;Parent=C_lini_771_FUN_000064;product=hypothetical protein;Dbxref=PFAM:PF01740,PFAM:PF00916;
scaffold_1	funannotate	exon	255259	255592	.	-	.	ID=C_lini_771_FUN_000064-T1.exon1;Parent=C_lini_771_FUN_000064-T1;
scaffold_1	funannotate	exon	254292	255190	.	-	.	ID=C_lini_771_FUN_000064-T1.exon2;Parent=C_lini_771_FUN_000064-T1;
scaffold_1	funannotate	exon	254085	254225	.	-	.	ID=C_lini_771_FUN_000064-T1.exon3;Parent=C_lini_771_FUN_000064-T1;
scaffold_1	funannotate	exon	253342	254025	.	-	.	ID=C_lini_771_FUN_000064-T1.exon4;Parent=C_lini_771_FUN_000064-T1;
scaffold_1	funannotate	CDS	255259	255592	.	-	0	ID=C_lini_771_FUN_000064-T1.cds;Parent=C_lini_771_FUN_000064-T1;
scaffold_1	funannotate	CDS	254292	255190	.	-	2	ID=C_lini_771_FUN_000064-T1.cds;Parent=C_lini_771_FUN_000064-T1;
scaffold_1	funannotate	CDS	254085	254225	.	-	0	ID=C_lini_771_FUN_000064-T1.cds;Parent=C_lini_771_FUN_000064-T1;
scaffold_1	funannotate	CDS	253342	254025	.	-	0	ID=C_lini_771_FUN_000064-T1.cds;Parent=C_lini_771_FUN_000064-T1;
scaffold_1	funannotate	gene	259731	261359	.	-	.	ID=C_lini_771_FUN_000065;
scaffold_1	funannotate	mRNA	259731	261359	.	-	.	ID=C_lini_771_FUN_000065-T1;Parent=C_lini_771_FUN_000065;product=hypothetical protein;Dbxref=PFAM:PF00190,PFAM:PF07883;
scaffold_1	funannotate	exon	260967	261359	.	-	.	ID=C_lini_771_FUN_000065-T1.exon1;Parent=C_lini_771_FUN_000065-T1;
scaffold_1	funannotate	exon	260687	260901	.	-	.	ID=C_lini_771_FUN_000065-T1.exon2;Parent=C_lini_771_FUN_000065-T1;
scaffold_1	funannotate	exon	260498	260622	.	-	.	ID=C_lini_771_FUN_000065-T1.exon3;Parent=C_lini_771_FUN_000065-T1;
scaffold_1	funannotate	exon	259731	260419	.	-	.	ID=C_lini_771_FUN_000065-T1.exon4;Parent=C_lini_771_FUN_000065-T1;
scaffold_1	funannotate	CDS	260967	261359	.	-	0	ID=C_lini_771_FUN_000065-T1.cds;Parent=C_lini_771_FUN_000065-T1;
scaffold_1	funannotate	CDS	260687	260901	.	-	0	ID=C_lini_771_FUN_000065-T1.cds;Parent=C_lini_771_FUN_000065-T1;
scaffold_1	funannotate	CDS	260498	260622	.	-	1	ID=C_lini_771_FUN_000065-T1.cds;Parent=C_lini_771_FUN_000065-T1;
scaffold_1	funannotate	CDS	259731	260419	.	-	2	ID=C_lini_771_FUN_000065-T1.cds;Parent=C_lini_771_FUN_000065-T1;
scaffold_1	funannotate	gene	262671	263518	.	-	.	ID=C_lini_771_FUN_000066;
scaffold_1	funannotate	mRNA	262671	263518	.	-	.	ID=C_lini_771_FUN_000066-T1;Parent=C_lini_771_FUN_000066;product=hypothetical protein;Dbxref=PFAM:PF05730;
scaffold_1	funannotate	exon	263305	263518	.	-	.	ID=C_lini_771_FUN_000066-T1.exon1;Parent=C_lini_771_FUN_000066-T1;
scaffold_1	funannotate	exon	262671	263227	.	-	.	ID=C_lini_771_FUN_000066-T1.exon2;Parent=C_lini_771_FUN_000066-T1;
scaffold_1	funannotate	CDS	263305	263518	.	-	0	ID=C_lini_771_FUN_000066-T1.cds;Parent=C_lini_771_FUN_000066-T1;
scaffold_1	funannotate	CDS	262671	263227	.	-	2	ID=C_lini_771_FUN_000066-T1.cds;Parent=C_lini_771_FUN_000066-T1;
scaffold_1	funannotate	gene	266012	268840	.	-	.	ID=C_lini_771_FUN_000067;
scaffold_1	funannotate	mRNA	266012	268840	.	-	.	ID=C_lini_771_FUN_000067-T1;Parent=C_lini_771_FUN_000067;product=hypothetical protein;
scaffold_1	funannotate	exon	266012	268840	.	-	.	ID=C_lini_771_FUN_000067-T1.exon1;Parent=C_lini_771_FUN_000067-T1;
scaffold_1	funannotate	CDS	266012	268840	.	-	0	ID=C_lini_771_FUN_000067-T1.cds;Parent=C_lini_771_FUN_000067-T1;
scaffold_1	funannotate	gene	273893	274277	.	+	.	ID=C_lini_771_FUN_000068;
scaffold_1	funannotate	mRNA	273893	274277	.	+	.	ID=C_lini_771_FUN_000068-T1;Parent=C_lini_771_FUN_000068;product=hypothetical protein;
scaffold_1	funannotate	exon	273893	274079	.	+	.	ID=C_lini_771_FUN_000068-T1.exon1;Parent=C_lini_771_FUN_000068-T1;
scaffold_1	funannotate	exon	274162	274277	.	+	.	ID=C_lini_771_FUN_000068-T1.exon2;Parent=C_lini_771_FUN_000068-T1;
scaffold_1	funannotate	CDS	273893	274079	.	+	0	ID=C_lini_771_FUN_000068-T1.cds;Parent=C_lini_771_FUN_000068-T1;
scaffold_1	funannotate	CDS	274162	274277	.	+	2	ID=C_lini_771_FUN_000068-T1.cds;Parent=C_lini_771_FUN_000068-T1;
scaffold_1	funannotate	gene	274457	275445	.	+	.	ID=C_lini_771_FUN_000069;
scaffold_1	funannotate	mRNA	274457	275445	.	+	.	ID=C_lini_771_FUN_000069-T1;Parent=C_lini_771_FUN_000069;product=hypothetical protein;
scaffold_1	funannotate	exon	274457	274953	.	+	.	ID=C_lini_771_FUN_000069-T1.exon1;Parent=C_lini_771_FUN_000069-T1;
scaffold_1	funannotate	exon	275034	275445	.	+	.	ID=C_lini_771_FUN_000069-T1.exon2;Parent=C_lini_771_FUN_000069-T1;
scaffold_1	funannotate	CDS	274457	274953	.	+	0	ID=C_lini_771_FUN_000069-T1.cds;Parent=C_lini_771_FUN_000069-T1;
scaffold_1	funannotate	CDS	275034	275445	.	+	1	ID=C_lini_771_FUN_000069-T1.cds;Parent=C_lini_771_FUN_000069-T1;
scaffold_1	funannotate	gene	276023	278793	.	-	.	ID=C_lini_771_FUN_000070;
scaffold_1	funannotate	mRNA	276023	278793	.	-	.	ID=C_lini_771_FUN_000070-T1;Parent=C_lini_771_FUN_000070;product=hypothetical protein;
scaffold_1	funannotate	exon	278687	278793	.	-	.	ID=C_lini_771_FUN_000070-T1.exon1;Parent=C_lini_771_FUN_000070-T1;
scaffold_1	funannotate	exon	276160	277817	.	-	.	ID=C_lini_771_FUN_000070-T1.exon2;Parent=C_lini_771_FUN_000070-T1;
scaffold_1	funannotate	exon	276023	276078	.	-	.	ID=C_lini_771_FUN_000070-T1.exon3;Parent=C_lini_771_FUN_000070-T1;
scaffold_1	funannotate	CDS	278687	278793	.	-	0	ID=C_lini_771_FUN_000070-T1.cds;Parent=C_lini_771_FUN_000070-T1;
scaffold_1	funannotate	CDS	276160	277817	.	-	1	ID=C_lini_771_FUN_000070-T1.cds;Parent=C_lini_771_FUN_000070-T1;
scaffold_1	funannotate	CDS	276023	276078	.	-	2	ID=C_lini_771_FUN_000070-T1.cds;Parent=C_lini_771_FUN_000070-T1;
scaffold_1	funannotate	gene	280620	282538	.	-	.	ID=C_lini_771_FUN_000071;
scaffold_1	funannotate	mRNA	280620	282538	.	-	.	ID=C_lini_771_FUN_000071-T1;Parent=C_lini_771_FUN_000071;product=hypothetical protein;Dbxref=PFAM:PF01494,PFAM:PF13450;
scaffold_1	funannotate	exon	282116	282538	.	-	.	ID=C_lini_771_FUN_000071-T1.exon1;Parent=C_lini_771_FUN_000071-T1;
scaffold_1	funannotate	exon	281477	281943	.	-	.	ID=C_lini_771_FUN_000071-T1.exon2;Parent=C_lini_771_FUN_000071-T1;
scaffold_1	funannotate	exon	281277	281337	.	-	.	ID=C_lini_771_FUN_000071-T1.exon3;Parent=C_lini_771_FUN_000071-T1;
scaffold_1	funannotate	exon	280985	281180	.	-	.	ID=C_lini_771_FUN_000071-T1.exon4;Parent=C_lini_771_FUN_000071-T1;
scaffold_1	funannotate	exon	280829	280907	.	-	.	ID=C_lini_771_FUN_000071-T1.exon5;Parent=C_lini_771_FUN_000071-T1;
scaffold_1	funannotate	exon	280620	280746	.	-	.	ID=C_lini_771_FUN_000071-T1.exon6;Parent=C_lini_771_FUN_000071-T1;
scaffold_1	funannotate	CDS	282116	282538	.	-	0	ID=C_lini_771_FUN_000071-T1.cds;Parent=C_lini_771_FUN_000071-T1;
scaffold_1	funannotate	CDS	281477	281943	.	-	0	ID=C_lini_771_FUN_000071-T1.cds;Parent=C_lini_771_FUN_000071-T1;
scaffold_1	funannotate	CDS	281277	281337	.	-	1	ID=C_lini_771_FUN_000071-T1.cds;Parent=C_lini_771_FUN_000071-T1;
scaffold_1	funannotate	CDS	280985	281180	.	-	0	ID=C_lini_771_FUN_000071-T1.cds;Parent=C_lini_771_FUN_000071-T1;
scaffold_1	funannotate	CDS	280829	280907	.	-	2	ID=C_lini_771_FUN_000071-T1.cds;Parent=C_lini_771_FUN_000071-T1;
scaffold_1	funannotate	CDS	280620	280746	.	-	1	ID=C_lini_771_FUN_000071-T1.cds;Parent=C_lini_771_FUN_000071-T1;
scaffold_1	funannotate	gene	288166	289325	.	+	.	ID=C_lini_771_FUN_000072;
scaffold_1	funannotate	mRNA	288166	289325	.	+	.	ID=C_lini_771_FUN_000072-T1;Parent=C_lini_771_FUN_000072;product=hypothetical protein;
scaffold_1	funannotate	exon	288166	288589	.	+	.	ID=C_lini_771_FUN_000072-T1.exon1;Parent=C_lini_771_FUN_000072-T1;
scaffold_1	funannotate	exon	288643	289325	.	+	.	ID=C_lini_771_FUN_000072-T1.exon2;Parent=C_lini_771_FUN_000072-T1;
scaffold_1	funannotate	CDS	288166	288589	.	+	0	ID=C_lini_771_FUN_000072-T1.cds;Parent=C_lini_771_FUN_000072-T1;
scaffold_1	funannotate	CDS	288643	289325	.	+	2	ID=C_lini_771_FUN_000072-T1.cds;Parent=C_lini_771_FUN_000072-T1;
scaffold_1	funannotate	gene	290928	291764	.	-	.	ID=C_lini_771_FUN_000073;
scaffold_1	funannotate	mRNA	290928	291764	.	-	.	ID=C_lini_771_FUN_000073-T1;Parent=C_lini_771_FUN_000073;product=hypothetical protein;
scaffold_1	funannotate	exon	291227	291764	.	-	.	ID=C_lini_771_FUN_000073-T1.exon1;Parent=C_lini_771_FUN_000073-T1;
scaffold_1	funannotate	exon	290928	290947	.	-	.	ID=C_lini_771_FUN_000073-T1.exon2;Parent=C_lini_771_FUN_000073-T1;
scaffold_1	funannotate	CDS	291227	291764	.	-	0	ID=C_lini_771_FUN_000073-T1.cds;Parent=C_lini_771_FUN_000073-T1;
scaffold_1	funannotate	CDS	290928	290947	.	-	2	ID=C_lini_771_FUN_000073-T1.cds;Parent=C_lini_771_FUN_000073-T1;
scaffold_1	funannotate	gene	298518	299385	.	+	.	ID=C_lini_771_FUN_000074;
scaffold_1	funannotate	mRNA	298518	299385	.	+	.	ID=C_lini_771_FUN_000074-T1;Parent=C_lini_771_FUN_000074;product=hypothetical protein;Dbxref=PFAM:PF00702;
scaffold_1	funannotate	exon	298518	298557	.	+	.	ID=C_lini_771_FUN_000074-T1.exon1;Parent=C_lini_771_FUN_000074-T1;
scaffold_1	funannotate	exon	298628	299192	.	+	.	ID=C_lini_771_FUN_000074-T1.exon2;Parent=C_lini_771_FUN_000074-T1;
scaffold_1	funannotate	exon	299259	299266	.	+	.	ID=C_lini_771_FUN_000074-T1.exon3;Parent=C_lini_771_FUN_000074-T1;
scaffold_1	funannotate	exon	299354	299385	.	+	.	ID=C_lini_771_FUN_000074-T1.exon4;Parent=C_lini_771_FUN_000074-T1;
scaffold_1	funannotate	CDS	298518	298557	.	+	0	ID=C_lini_771_FUN_000074-T1.cds;Parent=C_lini_771_FUN_000074-T1;
scaffold_1	funannotate	CDS	298628	299192	.	+	2	ID=C_lini_771_FUN_000074-T1.cds;Parent=C_lini_771_FUN_000074-T1;
scaffold_1	funannotate	CDS	299259	299266	.	+	1	ID=C_lini_771_FUN_000074-T1.cds;Parent=C_lini_771_FUN_000074-T1;
scaffold_1	funannotate	CDS	299354	299385	.	+	2	ID=C_lini_771_FUN_000074-T1.cds;Parent=C_lini_771_FUN_000074-T1;
scaffold_1	funannotate	gene	300801	301462	.	-	.	ID=C_lini_771_FUN_000075;
scaffold_1	funannotate	mRNA	300801	301462	.	-	.	ID=C_lini_771_FUN_000075-T1;Parent=C_lini_771_FUN_000075;product=hypothetical protein;Dbxref=PFAM:PF13450;
scaffold_1	funannotate	exon	301225	301462	.	-	.	ID=C_lini_771_FUN_000075-T1.exon1;Parent=C_lini_771_FUN_000075-T1;
scaffold_1	funannotate	exon	300801	301126	.	-	.	ID=C_lini_771_FUN_000075-T1.exon2;Parent=C_lini_771_FUN_000075-T1;
scaffold_1	funannotate	CDS	301225	301462	.	-	0	ID=C_lini_771_FUN_000075-T1.cds;Parent=C_lini_771_FUN_000075-T1;
scaffold_1	funannotate	CDS	300801	301126	.	-	2	ID=C_lini_771_FUN_000075-T1.cds;Parent=C_lini_771_FUN_000075-T1;
scaffold_1	funannotate	gene	308948	309896	.	+	.	ID=C_lini_771_FUN_000076;
scaffold_1	funannotate	mRNA	308948	309896	.	+	.	ID=C_lini_771_FUN_000076-T1;Parent=C_lini_771_FUN_000076;product=hypothetical protein;
scaffold_1	funannotate	exon	308948	309050	.	+	.	ID=C_lini_771_FUN_000076-T1.exon1;Parent=C_lini_771_FUN_000076-T1;
scaffold_1	funannotate	exon	309107	309454	.	+	.	ID=C_lini_771_FUN_000076-T1.exon2;Parent=C_lini_771_FUN_000076-T1;
scaffold_1	funannotate	exon	309511	309896	.	+	.	ID=C_lini_771_FUN_000076-T1.exon3;Parent=C_lini_771_FUN_000076-T1;
scaffold_1	funannotate	CDS	308948	309050	.	+	0	ID=C_lini_771_FUN_000076-T1.cds;Parent=C_lini_771_FUN_000076-T1;
scaffold_1	funannotate	CDS	309107	309454	.	+	2	ID=C_lini_771_FUN_000076-T1.cds;Parent=C_lini_771_FUN_000076-T1;
scaffold_1	funannotate	CDS	309511	309896	.	+	2	ID=C_lini_771_FUN_000076-T1.cds;Parent=C_lini_771_FUN_000076-T1;
scaffold_1	funannotate	gene	314512	316404	.	-	.	ID=C_lini_771_FUN_000077;
scaffold_1	funannotate	mRNA	314512	316404	.	-	.	ID=C_lini_771_FUN_000077-T1;Parent=C_lini_771_FUN_000077;product=hypothetical protein;Dbxref=PFAM:PF01384;
scaffold_1	funannotate	exon	314857	316404	.	-	.	ID=C_lini_771_FUN_000077-T1.exon1;Parent=C_lini_771_FUN_000077-T1;
scaffold_1	funannotate	exon	314512	314781	.	-	.	ID=C_lini_771_FUN_000077-T1.exon2;Parent=C_lini_771_FUN_000077-T1;
scaffold_1	funannotate	CDS	314857	316404	.	-	0	ID=C_lini_771_FUN_000077-T1.cds;Parent=C_lini_771_FUN_000077-T1;
scaffold_1	funannotate	CDS	314512	314781	.	-	0	ID=C_lini_771_FUN_000077-T1.cds;Parent=C_lini_771_FUN_000077-T1;
scaffold_1	funannotate	gene	320718	321071	.	-	.	ID=C_lini_771_FUN_000078;
scaffold_1	funannotate	mRNA	320718	321071	.	-	.	ID=C_lini_771_FUN_000078-T1;Parent=C_lini_771_FUN_000078;product=hypothetical protein;
scaffold_1	funannotate	exon	320718	321071	.	-	.	ID=C_lini_771_FUN_000078-T1.exon1;Parent=C_lini_771_FUN_000078-T1;
scaffold_1	funannotate	CDS	320718	321071	.	-	0	ID=C_lini_771_FUN_000078-T1.cds;Parent=C_lini_771_FUN_000078-T1;
scaffold_1	funannotate	gene	321677	323342	.	-	.	ID=C_lini_771_FUN_000079;
scaffold_1	funannotate	mRNA	321677	323342	.	-	.	ID=C_lini_771_FUN_000079-T1;Parent=C_lini_771_FUN_000079;product=hypothetical protein;Dbxref=PFAM:PF00324,PFAM:PF13520;
scaffold_1	funannotate	exon	323249	323342	.	-	.	ID=C_lini_771_FUN_000079-T1.exon1;Parent=C_lini_771_FUN_000079-T1;
scaffold_1	funannotate	exon	322924	323186	.	-	.	ID=C_lini_771_FUN_000079-T1.exon2;Parent=C_lini_771_FUN_000079-T1;
scaffold_1	funannotate	exon	322757	322850	.	-	.	ID=C_lini_771_FUN_000079-T1.exon3;Parent=C_lini_771_FUN_000079-T1;
scaffold_1	funannotate	exon	322371	322706	.	-	.	ID=C_lini_771_FUN_000079-T1.exon4;Parent=C_lini_771_FUN_000079-T1;
scaffold_1	funannotate	exon	322051	322303	.	-	.	ID=C_lini_771_FUN_000079-T1.exon5;Parent=C_lini_771_FUN_000079-T1;
scaffold_1	funannotate	exon	321677	321980	.	-	.	ID=C_lini_771_FUN_000079-T1.exon6;Parent=C_lini_771_FUN_000079-T1;
scaffold_1	funannotate	CDS	323249	323342	.	-	0	ID=C_lini_771_FUN_000079-T1.cds;Parent=C_lini_771_FUN_000079-T1;
scaffold_1	funannotate	CDS	322924	323186	.	-	2	ID=C_lini_771_FUN_000079-T1.cds;Parent=C_lini_771_FUN_000079-T1;
scaffold_1	funannotate	CDS	322757	322850	.	-	0	ID=C_lini_771_FUN_000079-T1.cds;Parent=C_lini_771_FUN_000079-T1;
scaffold_1	funannotate	CDS	322371	322706	.	-	2	ID=C_lini_771_FUN_000079-T1.cds;Parent=C_lini_771_FUN_000079-T1;
scaffold_1	funannotate	CDS	322051	322303	.	-	2	ID=C_lini_771_FUN_000079-T1.cds;Parent=C_lini_771_FUN_000079-T1;
scaffold_1	funannotate	CDS	321677	321980	.	-	1	ID=C_lini_771_FUN_000079-T1.cds;Parent=C_lini_771_FUN_000079-T1;
scaffold_1	funannotate	gene	323405	324031	.	-	.	ID=C_lini_771_FUN_000080;
scaffold_1	funannotate	mRNA	323405	324031	.	-	.	ID=C_lini_771_FUN_000080-T1;Parent=C_lini_771_FUN_000080;product=hypothetical protein;
scaffold_1	funannotate	exon	323779	324031	.	-	.	ID=C_lini_771_FUN_000080-T1.exon1;Parent=C_lini_771_FUN_000080-T1;
scaffold_1	funannotate	exon	323646	323713	.	-	.	ID=C_lini_771_FUN_000080-T1.exon2;Parent=C_lini_771_FUN_000080-T1;
scaffold_1	funannotate	exon	323405	323581	.	-	.	ID=C_lini_771_FUN_000080-T1.exon3;Parent=C_lini_771_FUN_000080-T1;
scaffold_1	funannotate	CDS	323779	324031	.	-	0	ID=C_lini_771_FUN_000080-T1.cds;Parent=C_lini_771_FUN_000080-T1;
scaffold_1	funannotate	CDS	323646	323713	.	-	2	ID=C_lini_771_FUN_000080-T1.cds;Parent=C_lini_771_FUN_000080-T1;
scaffold_1	funannotate	CDS	323405	323581	.	-	0	ID=C_lini_771_FUN_000080-T1.cds;Parent=C_lini_771_FUN_000080-T1;
scaffold_1	funannotate	gene	326749	327629	.	+	.	ID=C_lini_771_FUN_000081;
scaffold_1	funannotate	mRNA	326749	327629	.	+	.	ID=C_lini_771_FUN_000081-T1;Parent=C_lini_771_FUN_000081;product=hypothetical protein;Dbxref=PFAM:PF00857;
scaffold_1	funannotate	exon	326749	327311	.	+	.	ID=C_lini_771_FUN_000081-T1.exon1;Parent=C_lini_771_FUN_000081-T1;
scaffold_1	funannotate	exon	327386	327406	.	+	.	ID=C_lini_771_FUN_000081-T1.exon2;Parent=C_lini_771_FUN_000081-T1;
scaffold_1	funannotate	exon	327485	327629	.	+	.	ID=C_lini_771_FUN_000081-T1.exon3;Parent=C_lini_771_FUN_000081-T1;
scaffold_1	funannotate	CDS	326749	327311	.	+	0	ID=C_lini_771_FUN_000081-T1.cds;Parent=C_lini_771_FUN_000081-T1;
scaffold_1	funannotate	CDS	327386	327406	.	+	1	ID=C_lini_771_FUN_000081-T1.cds;Parent=C_lini_771_FUN_000081-T1;
scaffold_1	funannotate	CDS	327485	327629	.	+	1	ID=C_lini_771_FUN_000081-T1.cds;Parent=C_lini_771_FUN_000081-T1;
scaffold_1	funannotate	gene	327822	329252	.	-	.	ID=C_lini_771_FUN_000082;
scaffold_1	funannotate	mRNA	327822	329252	.	-	.	ID=C_lini_771_FUN_000082-T1;Parent=C_lini_771_FUN_000082;product=hypothetical protein;Dbxref=PFAM:PF00328;
scaffold_1	funannotate	exon	327822	329252	.	-	.	ID=C_lini_771_FUN_000082-T1.exon1;Parent=C_lini_771_FUN_000082-T1;
scaffold_1	funannotate	CDS	327822	329252	.	-	0	ID=C_lini_771_FUN_000082-T1.cds;Parent=C_lini_771_FUN_000082-T1;
scaffold_1	funannotate	gene	331051	332077	.	+	.	ID=C_lini_771_FUN_000083;
scaffold_1	funannotate	mRNA	331051	332077	.	+	.	ID=C_lini_771_FUN_000083-T1;Parent=C_lini_771_FUN_000083;product=hypothetical protein;Dbxref=PFAM:PF13279;
scaffold_1	funannotate	exon	331051	331230	.	+	.	ID=C_lini_771_FUN_000083-T1.exon1;Parent=C_lini_771_FUN_000083-T1;
scaffold_1	funannotate	exon	331322	332077	.	+	.	ID=C_lini_771_FUN_000083-T1.exon2;Parent=C_lini_771_FUN_000083-T1;
scaffold_1	funannotate	CDS	331051	331230	.	+	0	ID=C_lini_771_FUN_000083-T1.cds;Parent=C_lini_771_FUN_000083-T1;
scaffold_1	funannotate	CDS	331322	332077	.	+	0	ID=C_lini_771_FUN_000083-T1.cds;Parent=C_lini_771_FUN_000083-T1;
scaffold_1	funannotate	gene	332584	333354	.	+	.	ID=C_lini_771_FUN_000084;
scaffold_1	funannotate	mRNA	332584	333354	.	+	.	ID=C_lini_771_FUN_000084-T1;Parent=C_lini_771_FUN_000084;product=hypothetical protein;Dbxref=PFAM:PF08659,PFAM:PF00106,PFAM:PF13561;
scaffold_1	funannotate	exon	332584	333354	.	+	.	ID=C_lini_771_FUN_000084-T1.exon1;Parent=C_lini_771_FUN_000084-T1;
scaffold_1	funannotate	CDS	332584	333354	.	+	0	ID=C_lini_771_FUN_000084-T1.cds;Parent=C_lini_771_FUN_000084-T1;
scaffold_1	funannotate	gene	337540	339210	.	-	.	ID=C_lini_771_FUN_000085;
scaffold_1	funannotate	mRNA	337540	339210	.	-	.	ID=C_lini_771_FUN_000085-T1;Parent=C_lini_771_FUN_000085;product=hypothetical protein;Dbxref=PFAM:PF17851,PFAM:PF04616;note=CAZy:GH43;
scaffold_1	funannotate	exon	339037	339210	.	-	.	ID=C_lini_771_FUN_000085-T1.exon1;Parent=C_lini_771_FUN_000085-T1;
scaffold_1	funannotate	exon	338693	338971	.	-	.	ID=C_lini_771_FUN_000085-T1.exon2;Parent=C_lini_771_FUN_000085-T1;
scaffold_1	funannotate	exon	337635	338636	.	-	.	ID=C_lini_771_FUN_000085-T1.exon3;Parent=C_lini_771_FUN_000085-T1;
scaffold_1	funannotate	exon	337540	337572	.	-	.	ID=C_lini_771_FUN_000085-T1.exon4;Parent=C_lini_771_FUN_000085-T1;
scaffold_1	funannotate	CDS	339037	339210	.	-	0	ID=C_lini_771_FUN_000085-T1.cds;Parent=C_lini_771_FUN_000085-T1;
scaffold_1	funannotate	CDS	338693	338971	.	-	0	ID=C_lini_771_FUN_000085-T1.cds;Parent=C_lini_771_FUN_000085-T1;
scaffold_1	funannotate	CDS	337635	338636	.	-	0	ID=C_lini_771_FUN_000085-T1.cds;Parent=C_lini_771_FUN_000085-T1;
scaffold_1	funannotate	CDS	337540	337572	.	-	0	ID=C_lini_771_FUN_000085-T1.cds;Parent=C_lini_771_FUN_000085-T1;
scaffold_1	funannotate	gene	342862	343144	.	-	.	ID=C_lini_771_FUN_000086;
scaffold_1	funannotate	mRNA	342862	343144	.	-	.	ID=C_lini_771_FUN_000086-T1;Parent=C_lini_771_FUN_000086;product=hypothetical protein;
scaffold_1	funannotate	exon	343138	343144	.	-	.	ID=C_lini_771_FUN_000086-T1.exon1;Parent=C_lini_771_FUN_000086-T1;
scaffold_1	funannotate	exon	342862	343082	.	-	.	ID=C_lini_771_FUN_000086-T1.exon2;Parent=C_lini_771_FUN_000086-T1;
scaffold_1	funannotate	CDS	343138	343144	.	-	0	ID=C_lini_771_FUN_000086-T1.cds;Parent=C_lini_771_FUN_000086-T1;
scaffold_1	funannotate	CDS	342862	343082	.	-	2	ID=C_lini_771_FUN_000086-T1.cds;Parent=C_lini_771_FUN_000086-T1;
scaffold_1	funannotate	gene	343300	344231	.	-	.	ID=C_lini_771_FUN_000087;
scaffold_1	funannotate	mRNA	343300	344231	.	-	.	ID=C_lini_771_FUN_000087-T1;Parent=C_lini_771_FUN_000087;product=hypothetical protein;
scaffold_1	funannotate	exon	343795	344231	.	-	.	ID=C_lini_771_FUN_000087-T1.exon1;Parent=C_lini_771_FUN_000087-T1;
scaffold_1	funannotate	exon	343300	343615	.	-	.	ID=C_lini_771_FUN_000087-T1.exon2;Parent=C_lini_771_FUN_000087-T1;
scaffold_1	funannotate	CDS	343795	344231	.	-	0	ID=C_lini_771_FUN_000087-T1.cds;Parent=C_lini_771_FUN_000087-T1;
scaffold_1	funannotate	CDS	343300	343615	.	-	1	ID=C_lini_771_FUN_000087-T1.cds;Parent=C_lini_771_FUN_000087-T1;
scaffold_1	funannotate	gene	344926	346402	.	+	.	ID=C_lini_771_FUN_000088;
scaffold_1	funannotate	mRNA	344926	346402	.	+	.	ID=C_lini_771_FUN_000088-T1;Parent=C_lini_771_FUN_000088;product=hypothetical protein;Dbxref=PFAM:PF00324,PFAM:PF13520;
scaffold_1	funannotate	exon	344926	344959	.	+	.	ID=C_lini_771_FUN_000088-T1.exon1;Parent=C_lini_771_FUN_000088-T1;
scaffold_1	funannotate	exon	345080	345179	.	+	.	ID=C_lini_771_FUN_000088-T1.exon2;Parent=C_lini_771_FUN_000088-T1;
scaffold_1	funannotate	exon	345242	345465	.	+	.	ID=C_lini_771_FUN_000088-T1.exon3;Parent=C_lini_771_FUN_000088-T1;
scaffold_1	funannotate	exon	345555	345913	.	+	.	ID=C_lini_771_FUN_000088-T1.exon4;Parent=C_lini_771_FUN_000088-T1;
scaffold_1	funannotate	exon	345993	346094	.	+	.	ID=C_lini_771_FUN_000088-T1.exon5;Parent=C_lini_771_FUN_000088-T1;
scaffold_1	funannotate	exon	346163	346402	.	+	.	ID=C_lini_771_FUN_000088-T1.exon6;Parent=C_lini_771_FUN_000088-T1;
scaffold_1	funannotate	CDS	344926	344959	.	+	0	ID=C_lini_771_FUN_000088-T1.cds;Parent=C_lini_771_FUN_000088-T1;
scaffold_1	funannotate	CDS	345080	345179	.	+	2	ID=C_lini_771_FUN_000088-T1.cds;Parent=C_lini_771_FUN_000088-T1;
scaffold_1	funannotate	CDS	345242	345465	.	+	1	ID=C_lini_771_FUN_000088-T1.cds;Parent=C_lini_771_FUN_000088-T1;
scaffold_1	funannotate	CDS	345555	345913	.	+	2	ID=C_lini_771_FUN_000088-T1.cds;Parent=C_lini_771_FUN_000088-T1;
scaffold_1	funannotate	CDS	345993	346094	.	+	0	ID=C_lini_771_FUN_000088-T1.cds;Parent=C_lini_771_FUN_000088-T1;
scaffold_1	funannotate	CDS	346163	346402	.	+	0	ID=C_lini_771_FUN_000088-T1.cds;Parent=C_lini_771_FUN_000088-T1;
scaffold_1	funannotate	gene	347931	348337	.	+	.	ID=C_lini_771_FUN_000089;
scaffold_1	funannotate	mRNA	347931	348337	.	+	.	ID=C_lini_771_FUN_000089-T1;Parent=C_lini_771_FUN_000089;product=hypothetical protein;
scaffold_1	funannotate	exon	347931	347938	.	+	.	ID=C_lini_771_FUN_000089-T1.exon1;Parent=C_lini_771_FUN_000089-T1;
scaffold_1	funannotate	exon	348118	348337	.	+	.	ID=C_lini_771_FUN_000089-T1.exon2;Parent=C_lini_771_FUN_000089-T1;
scaffold_1	funannotate	CDS	347931	347938	.	+	0	ID=C_lini_771_FUN_000089-T1.cds;Parent=C_lini_771_FUN_000089-T1;
scaffold_1	funannotate	CDS	348118	348337	.	+	1	ID=C_lini_771_FUN_000089-T1.cds;Parent=C_lini_771_FUN_000089-T1;
scaffold_1	funannotate	gene	349159	350510	.	+	.	ID=C_lini_771_FUN_000090;
scaffold_1	funannotate	mRNA	349159	350510	.	+	.	ID=C_lini_771_FUN_000090-T1;Parent=C_lini_771_FUN_000090;product=hypothetical protein;
scaffold_1	funannotate	exon	349159	349262	.	+	.	ID=C_lini_771_FUN_000090-T1.exon1;Parent=C_lini_771_FUN_000090-T1;
scaffold_1	funannotate	exon	349380	349992	.	+	.	ID=C_lini_771_FUN_000090-T1.exon2;Parent=C_lini_771_FUN_000090-T1;
scaffold_1	funannotate	exon	350076	350510	.	+	.	ID=C_lini_771_FUN_000090-T1.exon3;Parent=C_lini_771_FUN_000090-T1;
scaffold_1	funannotate	CDS	349159	349262	.	+	0	ID=C_lini_771_FUN_000090-T1.cds;Parent=C_lini_771_FUN_000090-T1;
scaffold_1	funannotate	CDS	349380	349992	.	+	1	ID=C_lini_771_FUN_000090-T1.cds;Parent=C_lini_771_FUN_000090-T1;
scaffold_1	funannotate	CDS	350076	350510	.	+	0	ID=C_lini_771_FUN_000090-T1.cds;Parent=C_lini_771_FUN_000090-T1;
scaffold_1	funannotate	gene	351547	353161	.	+	.	ID=C_lini_771_FUN_000091;
scaffold_1	funannotate	mRNA	351547	353161	.	+	.	ID=C_lini_771_FUN_000091-T1;Parent=C_lini_771_FUN_000091;product=hypothetical protein;
scaffold_1	funannotate	exon	351547	351962	.	+	.	ID=C_lini_771_FUN_000091-T1.exon1;Parent=C_lini_771_FUN_000091-T1;
scaffold_1	funannotate	exon	352027	353161	.	+	.	ID=C_lini_771_FUN_000091-T1.exon2;Parent=C_lini_771_FUN_000091-T1;
scaffold_1	funannotate	CDS	351547	351962	.	+	0	ID=C_lini_771_FUN_000091-T1.cds;Parent=C_lini_771_FUN_000091-T1;
scaffold_1	funannotate	CDS	352027	353161	.	+	1	ID=C_lini_771_FUN_000091-T1.cds;Parent=C_lini_771_FUN_000091-T1;
scaffold_1	funannotate	gene	353637	355870	.	-	.	ID=C_lini_771_FUN_000092;
scaffold_1	funannotate	mRNA	353637	355870	.	-	.	ID=C_lini_771_FUN_000092-T1;Parent=C_lini_771_FUN_000092;product=hypothetical protein;Dbxref=PFAM:PF00561,PFAM:PF08386;note=MEROPS:MER0000441;
scaffold_1	funannotate	exon	355634	355870	.	-	.	ID=C_lini_771_FUN_000092-T1.exon1;Parent=C_lini_771_FUN_000092-T1;
scaffold_1	funannotate	exon	355470	355541	.	-	.	ID=C_lini_771_FUN_000092-T1.exon2;Parent=C_lini_771_FUN_000092-T1;
scaffold_1	funannotate	exon	355288	355401	.	-	.	ID=C_lini_771_FUN_000092-T1.exon3;Parent=C_lini_771_FUN_000092-T1;
scaffold_1	funannotate	exon	355139	355213	.	-	.	ID=C_lini_771_FUN_000092-T1.exon4;Parent=C_lini_771_FUN_000092-T1;
scaffold_1	funannotate	exon	355048	355075	.	-	.	ID=C_lini_771_FUN_000092-T1.exon5;Parent=C_lini_771_FUN_000092-T1;
scaffold_1	funannotate	exon	353966	354967	.	-	.	ID=C_lini_771_FUN_000092-T1.exon6;Parent=C_lini_771_FUN_000092-T1;
scaffold_1	funannotate	exon	353637	353842	.	-	.	ID=C_lini_771_FUN_000092-T1.exon7;Parent=C_lini_771_FUN_000092-T1;
scaffold_1	funannotate	CDS	355634	355870	.	-	0	ID=C_lini_771_FUN_000092-T1.cds;Parent=C_lini_771_FUN_000092-T1;
scaffold_1	funannotate	CDS	355470	355541	.	-	0	ID=C_lini_771_FUN_000092-T1.cds;Parent=C_lini_771_FUN_000092-T1;
scaffold_1	funannotate	CDS	355288	355401	.	-	0	ID=C_lini_771_FUN_000092-T1.cds;Parent=C_lini_771_FUN_000092-T1;
scaffold_1	funannotate	CDS	355139	355213	.	-	0	ID=C_lini_771_FUN_000092-T1.cds;Parent=C_lini_771_FUN_000092-T1;
scaffold_1	funannotate	CDS	355048	355075	.	-	0	ID=C_lini_771_FUN_000092-T1.cds;Parent=C_lini_771_FUN_000092-T1;
scaffold_1	funannotate	CDS	353966	354967	.	-	2	ID=C_lini_771_FUN_000092-T1.cds;Parent=C_lini_771_FUN_000092-T1;
scaffold_1	funannotate	CDS	353637	353842	.	-	2	ID=C_lini_771_FUN_000092-T1.cds;Parent=C_lini_771_FUN_000092-T1;
scaffold_1	funannotate	gene	357357	359570	.	+	.	ID=C_lini_771_FUN_000093;
scaffold_1	funannotate	mRNA	357357	359570	.	+	.	ID=C_lini_771_FUN_000093-T1;Parent=C_lini_771_FUN_000093;product=hypothetical protein;Dbxref=PFAM:PF07690;
scaffold_1	funannotate	exon	357357	357772	.	+	.	ID=C_lini_771_FUN_000093-T1.exon1;Parent=C_lini_771_FUN_000093-T1;
scaffold_1	funannotate	exon	357975	359385	.	+	.	ID=C_lini_771_FUN_000093-T1.exon2;Parent=C_lini_771_FUN_000093-T1;
scaffold_1	funannotate	exon	359472	359570	.	+	.	ID=C_lini_771_FUN_000093-T1.exon3;Parent=C_lini_771_FUN_000093-T1;
scaffold_1	funannotate	CDS	357357	357772	.	+	0	ID=C_lini_771_FUN_000093-T1.cds;Parent=C_lini_771_FUN_000093-T1;
scaffold_1	funannotate	CDS	357975	359385	.	+	1	ID=C_lini_771_FUN_000093-T1.cds;Parent=C_lini_771_FUN_000093-T1;
scaffold_1	funannotate	CDS	359472	359570	.	+	0	ID=C_lini_771_FUN_000093-T1.cds;Parent=C_lini_771_FUN_000093-T1;
scaffold_1	funannotate	gene	362852	363525	.	+	.	ID=C_lini_771_FUN_000094;
scaffold_1	funannotate	mRNA	362852	363525	.	+	.	ID=C_lini_771_FUN_000094-T1;Parent=C_lini_771_FUN_000094;product=hypothetical protein;
scaffold_1	funannotate	exon	362852	362959	.	+	.	ID=C_lini_771_FUN_000094-T1.exon1;Parent=C_lini_771_FUN_000094-T1;
scaffold_1	funannotate	exon	363012	363029	.	+	.	ID=C_lini_771_FUN_000094-T1.exon2;Parent=C_lini_771_FUN_000094-T1;
scaffold_1	funannotate	exon	363123	363143	.	+	.	ID=C_lini_771_FUN_000094-T1.exon3;Parent=C_lini_771_FUN_000094-T1;
scaffold_1	funannotate	exon	363214	363525	.	+	.	ID=C_lini_771_FUN_000094-T1.exon4;Parent=C_lini_771_FUN_000094-T1;
scaffold_1	funannotate	CDS	362852	362959	.	+	0	ID=C_lini_771_FUN_000094-T1.cds;Parent=C_lini_771_FUN_000094-T1;
scaffold_1	funannotate	CDS	363012	363029	.	+	0	ID=C_lini_771_FUN_000094-T1.cds;Parent=C_lini_771_FUN_000094-T1;
scaffold_1	funannotate	CDS	363123	363143	.	+	0	ID=C_lini_771_FUN_000094-T1.cds;Parent=C_lini_771_FUN_000094-T1;
scaffold_1	funannotate	CDS	363214	363525	.	+	0	ID=C_lini_771_FUN_000094-T1.cds;Parent=C_lini_771_FUN_000094-T1;
scaffold_1	funannotate	gene	364111	366186	.	-	.	ID=C_lini_771_FUN_000095;
scaffold_1	funannotate	mRNA	364111	366186	.	-	.	ID=C_lini_771_FUN_000095-T1;Parent=C_lini_771_FUN_000095;product=hypothetical protein;Dbxref=PFAM:PF13537,PFAM:PF13522,PFAM:PF00733;note=MEROPS:MER0033254;
scaffold_1	funannotate	exon	365674	366186	.	-	.	ID=C_lini_771_FUN_000095-T1.exon1;Parent=C_lini_771_FUN_000095-T1;
scaffold_1	funannotate	exon	365356	365614	.	-	.	ID=C_lini_771_FUN_000095-T1.exon2;Parent=C_lini_771_FUN_000095-T1;
scaffold_1	funannotate	exon	364111	365252	.	-	.	ID=C_lini_771_FUN_000095-T1.exon3;Parent=C_lini_771_FUN_000095-T1;
scaffold_1	funannotate	CDS	365674	366186	.	-	0	ID=C_lini_771_FUN_000095-T1.cds;Parent=C_lini_771_FUN_000095-T1;
scaffold_1	funannotate	CDS	365356	365614	.	-	0	ID=C_lini_771_FUN_000095-T1.cds;Parent=C_lini_771_FUN_000095-T1;
scaffold_1	funannotate	CDS	364111	365252	.	-	2	ID=C_lini_771_FUN_000095-T1.cds;Parent=C_lini_771_FUN_000095-T1;
scaffold_1	funannotate	gene	368390	370078	.	-	.	ID=C_lini_771_FUN_000096;
scaffold_1	funannotate	mRNA	368390	370078	.	-	.	ID=C_lini_771_FUN_000096-T1;Parent=C_lini_771_FUN_000096;product=hypothetical protein;Dbxref=PFAM:PF00067;
scaffold_1	funannotate	exon	369518	370078	.	-	.	ID=C_lini_771_FUN_000096-T1.exon1;Parent=C_lini_771_FUN_000096-T1;
scaffold_1	funannotate	exon	368892	369441	.	-	.	ID=C_lini_771_FUN_000096-T1.exon2;Parent=C_lini_771_FUN_000096-T1;
scaffold_1	funannotate	exon	368390	368811	.	-	.	ID=C_lini_771_FUN_000096-T1.exon3;Parent=C_lini_771_FUN_000096-T1;
scaffold_1	funannotate	CDS	369518	370078	.	-	0	ID=C_lini_771_FUN_000096-T1.cds;Parent=C_lini_771_FUN_000096-T1;
scaffold_1	funannotate	CDS	368892	369441	.	-	0	ID=C_lini_771_FUN_000096-T1.cds;Parent=C_lini_771_FUN_000096-T1;
scaffold_1	funannotate	CDS	368390	368811	.	-	2	ID=C_lini_771_FUN_000096-T1.cds;Parent=C_lini_771_FUN_000096-T1;
scaffold_1	funannotate	gene	371683	372675	.	+	.	ID=C_lini_771_FUN_000097;
scaffold_1	funannotate	mRNA	371683	372675	.	+	.	ID=C_lini_771_FUN_000097-T1;Parent=C_lini_771_FUN_000097;product=hypothetical protein;Dbxref=PFAM:PF13460,PFAM:PF05368;
scaffold_1	funannotate	exon	371683	371718	.	+	.	ID=C_lini_771_FUN_000097-T1.exon1;Parent=C_lini_771_FUN_000097-T1;
scaffold_1	funannotate	exon	371806	372675	.	+	.	ID=C_lini_771_FUN_000097-T1.exon2;Parent=C_lini_771_FUN_000097-T1;
scaffold_1	funannotate	CDS	371683	371718	.	+	0	ID=C_lini_771_FUN_000097-T1.cds;Parent=C_lini_771_FUN_000097-T1;
scaffold_1	funannotate	CDS	371806	372675	.	+	0	ID=C_lini_771_FUN_000097-T1.cds;Parent=C_lini_771_FUN_000097-T1;
scaffold_1	funannotate	gene	373612	375834	.	-	.	ID=C_lini_771_FUN_000098;
scaffold_1	funannotate	mRNA	373612	375834	.	-	.	ID=C_lini_771_FUN_000098-T1;Parent=C_lini_771_FUN_000098;product=hypothetical protein;Dbxref=PFAM:PF13606,PFAM:PF00023,PFAM:PF13637,PFAM:PF12796;
scaffold_1	funannotate	exon	375428	375834	.	-	.	ID=C_lini_771_FUN_000098-T1.exon1;Parent=C_lini_771_FUN_000098-T1;
scaffold_1	funannotate	exon	373612	375364	.	-	.	ID=C_lini_771_FUN_000098-T1.exon2;Parent=C_lini_771_FUN_000098-T1;
scaffold_1	funannotate	CDS	375428	375834	.	-	0	ID=C_lini_771_FUN_000098-T1.cds;Parent=C_lini_771_FUN_000098-T1;
scaffold_1	funannotate	CDS	373612	375364	.	-	1	ID=C_lini_771_FUN_000098-T1.cds;Parent=C_lini_771_FUN_000098-T1;
scaffold_1	funannotate	gene	376790	376897	.	+	.	ID=C_lini_771_FUN_000099;
scaffold_1	funannotate	tRNA	376790	376897	.	+	.	ID=C_lini_771_FUN_000099-T1;Parent=C_lini_771_FUN_000099;product=tRNA-Met;
scaffold_1	funannotate	exon	376790	376897	.	+	.	ID=C_lini_771_FUN_000099-T1.exon1;Parent=C_lini_771_FUN_000099-T1;
scaffold_1	funannotate	gene	377928	379475	.	-	.	ID=C_lini_771_FUN_000100;
scaffold_1	funannotate	mRNA	377928	379475	.	-	.	ID=C_lini_771_FUN_000100-T1;Parent=C_lini_771_FUN_000100;product=hypothetical protein;
scaffold_1	funannotate	exon	377928	379475	.	-	.	ID=C_lini_771_FUN_000100-T1.exon1;Parent=C_lini_771_FUN_000100-T1;
scaffold_1	funannotate	CDS	377928	379475	.	-	0	ID=C_lini_771_FUN_000100-T1.cds;Parent=C_lini_771_FUN_000100-T1;
scaffold_1	funannotate	gene	381226	381308	.	-	.	ID=C_lini_771_FUN_000101;
scaffold_1	funannotate	tRNA	381226	381308	.	-	.	ID=C_lini_771_FUN_000101-T1;Parent=C_lini_771_FUN_000101;product=tRNA-Arg;
scaffold_1	funannotate	exon	381226	381308	.	-	.	ID=C_lini_771_FUN_000101-T1.exon1;Parent=C_lini_771_FUN_000101-T1;
scaffold_1	funannotate	gene	384860	385539	.	+	.	ID=C_lini_771_FUN_000102;
scaffold_1	funannotate	mRNA	384860	385539	.	+	.	ID=C_lini_771_FUN_000102-T1;Parent=C_lini_771_FUN_000102;product=hypothetical protein;Dbxref=PFAM:PF03928;
scaffold_1	funannotate	exon	384860	384976	.	+	.	ID=C_lini_771_FUN_000102-T1.exon1;Parent=C_lini_771_FUN_000102-T1;
scaffold_1	funannotate	exon	385060	385539	.	+	.	ID=C_lini_771_FUN_000102-T1.exon2;Parent=C_lini_771_FUN_000102-T1;
scaffold_1	funannotate	CDS	384860	384976	.	+	0	ID=C_lini_771_FUN_000102-T1.cds;Parent=C_lini_771_FUN_000102-T1;
scaffold_1	funannotate	CDS	385060	385539	.	+	0	ID=C_lini_771_FUN_000102-T1.cds;Parent=C_lini_771_FUN_000102-T1;
scaffold_1	funannotate	gene	388915	390304	.	+	.	ID=C_lini_771_FUN_000103;Name=EG1;
scaffold_1	funannotate	mRNA	388915	390304	.	+	.	ID=C_lini_771_FUN_000103-T1;Parent=C_lini_771_FUN_000103;product=Endoglucanase EG-1;Dbxref=PFAM:PF00840;note=CAZy:GH7;
scaffold_1	funannotate	exon	388915	389571	.	+	.	ID=C_lini_771_FUN_000103-T1.exon1;Parent=C_lini_771_FUN_000103-T1;
scaffold_1	funannotate	exon	389666	390304	.	+	.	ID=C_lini_771_FUN_000103-T1.exon2;Parent=C_lini_771_FUN_000103-T1;
scaffold_1	funannotate	CDS	388915	389571	.	+	0	ID=C_lini_771_FUN_000103-T1.cds;Parent=C_lini_771_FUN_000103-T1;
scaffold_1	funannotate	CDS	389666	390304	.	+	0	ID=C_lini_771_FUN_000103-T1.cds;Parent=C_lini_771_FUN_000103-T1;
scaffold_1	funannotate	gene	392427	393644	.	+	.	ID=C_lini_771_FUN_000104;
scaffold_1	funannotate	mRNA	392427	393644	.	+	.	ID=C_lini_771_FUN_000104-T1;Parent=C_lini_771_FUN_000104;product=hypothetical protein;Dbxref=PFAM:PF00856,PFAM:PF05033;
scaffold_1	funannotate	exon	392427	392501	.	+	.	ID=C_lini_771_FUN_000104-T1.exon1;Parent=C_lini_771_FUN_000104-T1;
scaffold_1	funannotate	exon	392583	393051	.	+	.	ID=C_lini_771_FUN_000104-T1.exon2;Parent=C_lini_771_FUN_000104-T1;
scaffold_1	funannotate	exon	393172	393644	.	+	.	ID=C_lini_771_FUN_000104-T1.exon3;Parent=C_lini_771_FUN_000104-T1;
scaffold_1	funannotate	CDS	392427	392501	.	+	0	ID=C_lini_771_FUN_000104-T1.cds;Parent=C_lini_771_FUN_000104-T1;
scaffold_1	funannotate	CDS	392583	393051	.	+	0	ID=C_lini_771_FUN_000104-T1.cds;Parent=C_lini_771_FUN_000104-T1;
scaffold_1	funannotate	CDS	393172	393644	.	+	2	ID=C_lini_771_FUN_000104-T1.cds;Parent=C_lini_771_FUN_000104-T1;
scaffold_1	funannotate	gene	395712	396786	.	+	.	ID=C_lini_771_FUN_000105;
scaffold_1	funannotate	mRNA	395712	396786	.	+	.	ID=C_lini_771_FUN_000105-T1;Parent=C_lini_771_FUN_000105;product=hypothetical protein;Dbxref=PFAM:PF16455,PFAM:PF00240;
scaffold_1	funannotate	exon	395712	395714	.	+	.	ID=C_lini_771_FUN_000105-T1.exon1;Parent=C_lini_771_FUN_000105-T1;
scaffold_1	funannotate	exon	395816	396604	.	+	.	ID=C_lini_771_FUN_000105-T1.exon2;Parent=C_lini_771_FUN_000105-T1;
scaffold_1	funannotate	exon	396664	396786	.	+	.	ID=C_lini_771_FUN_000105-T1.exon3;Parent=C_lini_771_FUN_000105-T1;
scaffold_1	funannotate	CDS	395712	395714	.	+	0	ID=C_lini_771_FUN_000105-T1.cds;Parent=C_lini_771_FUN_000105-T1;
scaffold_1	funannotate	CDS	395816	396604	.	+	0	ID=C_lini_771_FUN_000105-T1.cds;Parent=C_lini_771_FUN_000105-T1;
scaffold_1	funannotate	CDS	396664	396786	.	+	0	ID=C_lini_771_FUN_000105-T1.cds;Parent=C_lini_771_FUN_000105-T1;
scaffold_1	funannotate	gene	397980	401025	.	-	.	ID=C_lini_771_FUN_000106;
scaffold_1	funannotate	mRNA	397980	401025	.	-	.	ID=C_lini_771_FUN_000106-T1;Parent=C_lini_771_FUN_000106;product=hypothetical protein;Dbxref=PFAM:PF12717,PFAM:PF14806,PFAM:PF01602,PFAM:PF07718;note=BUSCO:EOG09260GKG;
scaffold_1	funannotate	exon	400721	401025	.	-	.	ID=C_lini_771_FUN_000106-T1.exon1;Parent=C_lini_771_FUN_000106-T1;
scaffold_1	funannotate	exon	400233	400653	.	-	.	ID=C_lini_771_FUN_000106-T1.exon2;Parent=C_lini_771_FUN_000106-T1;
scaffold_1	funannotate	exon	398181	400176	.	-	.	ID=C_lini_771_FUN_000106-T1.exon3;Parent=C_lini_771_FUN_000106-T1;
scaffold_1	funannotate	exon	397980	398128	.	-	.	ID=C_lini_771_FUN_000106-T1.exon4;Parent=C_lini_771_FUN_000106-T1;
scaffold_1	funannotate	CDS	400721	401025	.	-	0	ID=C_lini_771_FUN_000106-T1.cds;Parent=C_lini_771_FUN_000106-T1;
scaffold_1	funannotate	CDS	400233	400653	.	-	1	ID=C_lini_771_FUN_000106-T1.cds;Parent=C_lini_771_FUN_000106-T1;
scaffold_1	funannotate	CDS	398181	400176	.	-	0	ID=C_lini_771_FUN_000106-T1.cds;Parent=C_lini_771_FUN_000106-T1;
scaffold_1	funannotate	CDS	397980	398128	.	-	2	ID=C_lini_771_FUN_000106-T1.cds;Parent=C_lini_771_FUN_000106-T1;
scaffold_1	funannotate	gene	401747	402495	.	+	.	ID=C_lini_771_FUN_000107;
scaffold_1	funannotate	mRNA	401747	402495	.	+	.	ID=C_lini_771_FUN_000107-T1;Parent=C_lini_771_FUN_000107;product=hypothetical protein;Dbxref=PFAM:PF02792;
scaffold_1	funannotate	exon	401747	401784	.	+	.	ID=C_lini_771_FUN_000107-T1.exon1;Parent=C_lini_771_FUN_000107-T1;
scaffold_1	funannotate	exon	401838	401875	.	+	.	ID=C_lini_771_FUN_000107-T1.exon2;Parent=C_lini_771_FUN_000107-T1;
scaffold_1	funannotate	exon	401940	402035	.	+	.	ID=C_lini_771_FUN_000107-T1.exon3;Parent=C_lini_771_FUN_000107-T1;
scaffold_1	funannotate	exon	402095	402158	.	+	.	ID=C_lini_771_FUN_000107-T1.exon4;Parent=C_lini_771_FUN_000107-T1;
scaffold_1	funannotate	exon	402210	402495	.	+	.	ID=C_lini_771_FUN_000107-T1.exon5;Parent=C_lini_771_FUN_000107-T1;
scaffold_1	funannotate	CDS	401747	401784	.	+	0	ID=C_lini_771_FUN_000107-T1.cds;Parent=C_lini_771_FUN_000107-T1;
scaffold_1	funannotate	CDS	401838	401875	.	+	1	ID=C_lini_771_FUN_000107-T1.cds;Parent=C_lini_771_FUN_000107-T1;
scaffold_1	funannotate	CDS	401940	402035	.	+	2	ID=C_lini_771_FUN_000107-T1.cds;Parent=C_lini_771_FUN_000107-T1;
scaffold_1	funannotate	CDS	402095	402158	.	+	2	ID=C_lini_771_FUN_000107-T1.cds;Parent=C_lini_771_FUN_000107-T1;
scaffold_1	funannotate	CDS	402210	402495	.	+	1	ID=C_lini_771_FUN_000107-T1.cds;Parent=C_lini_771_FUN_000107-T1;
scaffold_1	funannotate	gene	406589	407819	.	+	.	ID=C_lini_771_FUN_000108;
scaffold_1	funannotate	mRNA	406589	407819	.	+	.	ID=C_lini_771_FUN_000108-T1;Parent=C_lini_771_FUN_000108;product=hypothetical protein;Dbxref=PFAM:PF09783;note=BUSCO:EOG092648U2;
scaffold_1	funannotate	exon	406589	406990	.	+	.	ID=C_lini_771_FUN_000108-T1.exon1;Parent=C_lini_771_FUN_000108-T1;
scaffold_1	funannotate	exon	407053	407203	.	+	.	ID=C_lini_771_FUN_000108-T1.exon2;Parent=C_lini_771_FUN_000108-T1;
scaffold_1	funannotate	exon	407289	407646	.	+	.	ID=C_lini_771_FUN_000108-T1.exon3;Parent=C_lini_771_FUN_000108-T1;
scaffold_1	funannotate	exon	407753	407819	.	+	.	ID=C_lini_771_FUN_000108-T1.exon4;Parent=C_lini_771_FUN_000108-T1;
scaffold_1	funannotate	CDS	406589	406990	.	+	0	ID=C_lini_771_FUN_000108-T1.cds;Parent=C_lini_771_FUN_000108-T1;
scaffold_1	funannotate	CDS	407053	407203	.	+	0	ID=C_lini_771_FUN_000108-T1.cds;Parent=C_lini_771_FUN_000108-T1;
scaffold_1	funannotate	CDS	407289	407646	.	+	2	ID=C_lini_771_FUN_000108-T1.cds;Parent=C_lini_771_FUN_000108-T1;
scaffold_1	funannotate	CDS	407753	407819	.	+	1	ID=C_lini_771_FUN_000108-T1.cds;Parent=C_lini_771_FUN_000108-T1;
scaffold_1	funannotate	gene	408264	410143	.	-	.	ID=C_lini_771_FUN_000109;
scaffold_1	funannotate	mRNA	408264	410143	.	-	.	ID=C_lini_771_FUN_000109-T1;Parent=C_lini_771_FUN_000109;product=hypothetical protein;Dbxref=PFAM:PF01170;note=BUSCO:EOG09262GNE;
scaffold_1	funannotate	exon	410030	410143	.	-	.	ID=C_lini_771_FUN_000109-T1.exon1;Parent=C_lini_771_FUN_000109-T1;
scaffold_1	funannotate	exon	408842	409614	.	-	.	ID=C_lini_771_FUN_000109-T1.exon2;Parent=C_lini_771_FUN_000109-T1;
scaffold_1	funannotate	exon	408524	408729	.	-	.	ID=C_lini_771_FUN_000109-T1.exon3;Parent=C_lini_771_FUN_000109-T1;
scaffold_1	funannotate	exon	408264	408424	.	-	.	ID=C_lini_771_FUN_000109-T1.exon4;Parent=C_lini_771_FUN_000109-T1;
scaffold_1	funannotate	CDS	410030	410143	.	-	0	ID=C_lini_771_FUN_000109-T1.cds;Parent=C_lini_771_FUN_000109-T1;
scaffold_1	funannotate	CDS	408842	409614	.	-	0	ID=C_lini_771_FUN_000109-T1.cds;Parent=C_lini_771_FUN_000109-T1;
scaffold_1	funannotate	CDS	408524	408729	.	-	1	ID=C_lini_771_FUN_000109-T1.cds;Parent=C_lini_771_FUN_000109-T1;
scaffold_1	funannotate	CDS	408264	408424	.	-	2	ID=C_lini_771_FUN_000109-T1.cds;Parent=C_lini_771_FUN_000109-T1;
scaffold_1	funannotate	gene	410879	412155	.	+	.	ID=C_lini_771_FUN_000110;
scaffold_1	funannotate	mRNA	410879	412155	.	+	.	ID=C_lini_771_FUN_000110-T1;Parent=C_lini_771_FUN_000110;product=hypothetical protein;Dbxref=PFAM:PF08584;
scaffold_1	funannotate	exon	410879	410959	.	+	.	ID=C_lini_771_FUN_000110-T1.exon1;Parent=C_lini_771_FUN_000110-T1;
scaffold_1	funannotate	exon	411025	411169	.	+	.	ID=C_lini_771_FUN_000110-T1.exon2;Parent=C_lini_771_FUN_000110-T1;
scaffold_1	funannotate	exon	411226	411390	.	+	.	ID=C_lini_771_FUN_000110-T1.exon3;Parent=C_lini_771_FUN_000110-T1;
scaffold_1	funannotate	exon	411454	411582	.	+	.	ID=C_lini_771_FUN_000110-T1.exon4;Parent=C_lini_771_FUN_000110-T1;
scaffold_1	funannotate	exon	411641	412155	.	+	.	ID=C_lini_771_FUN_000110-T1.exon5;Parent=C_lini_771_FUN_000110-T1;
scaffold_1	funannotate	CDS	410879	410959	.	+	0	ID=C_lini_771_FUN_000110-T1.cds;Parent=C_lini_771_FUN_000110-T1;
scaffold_1	funannotate	CDS	411025	411169	.	+	0	ID=C_lini_771_FUN_000110-T1.cds;Parent=C_lini_771_FUN_000110-T1;
scaffold_1	funannotate	CDS	411226	411390	.	+	2	ID=C_lini_771_FUN_000110-T1.cds;Parent=C_lini_771_FUN_000110-T1;
scaffold_1	funannotate	CDS	411454	411582	.	+	2	ID=C_lini_771_FUN_000110-T1.cds;Parent=C_lini_771_FUN_000110-T1;
scaffold_1	funannotate	CDS	411641	412155	.	+	2	ID=C_lini_771_FUN_000110-T1.cds;Parent=C_lini_771_FUN_000110-T1;
scaffold_1	funannotate	gene	412215	412919	.	-	.	ID=C_lini_771_FUN_000111;
scaffold_1	funannotate	mRNA	412215	412919	.	-	.	ID=C_lini_771_FUN_000111-T1;Parent=C_lini_771_FUN_000111;product=hypothetical protein;Dbxref=PFAM:PF13606,PFAM:PF13857,PFAM:PF13637,PFAM:PF12796;note=BUSCO:EOG09265313;
scaffold_1	funannotate	exon	412215	412919	.	-	.	ID=C_lini_771_FUN_000111-T1.exon1;Parent=C_lini_771_FUN_000111-T1;
scaffold_1	funannotate	CDS	412215	412919	.	-	0	ID=C_lini_771_FUN_000111-T1.cds;Parent=C_lini_771_FUN_000111-T1;
scaffold_1	funannotate	gene	413909	416470	.	+	.	ID=C_lini_771_FUN_000112;
scaffold_1	funannotate	mRNA	413909	416470	.	+	.	ID=C_lini_771_FUN_000112-T1;Parent=C_lini_771_FUN_000112;product=hypothetical protein;Dbxref=PFAM:PF09511,PFAM:PF08302,PFAM:PF08303;note=BUSCO:EOG09261IBJ;
scaffold_1	funannotate	exon	413909	416140	.	+	.	ID=C_lini_771_FUN_000112-T1.exon1;Parent=C_lini_771_FUN_000112-T1;
scaffold_1	funannotate	exon	416219	416470	.	+	.	ID=C_lini_771_FUN_000112-T1.exon2;Parent=C_lini_771_FUN_000112-T1;
scaffold_1	funannotate	CDS	413909	416140	.	+	0	ID=C_lini_771_FUN_000112-T1.cds;Parent=C_lini_771_FUN_000112-T1;
scaffold_1	funannotate	CDS	416219	416470	.	+	0	ID=C_lini_771_FUN_000112-T1.cds;Parent=C_lini_771_FUN_000112-T1;
scaffold_1	funannotate	gene	417304	419243	.	-	.	ID=C_lini_771_FUN_000113;
scaffold_1	funannotate	mRNA	417304	419243	.	-	.	ID=C_lini_771_FUN_000113-T1;Parent=C_lini_771_FUN_000113;product=hypothetical protein;Dbxref=PFAM:PF10281;
scaffold_1	funannotate	exon	419168	419243	.	-	.	ID=C_lini_771_FUN_000113-T1.exon1;Parent=C_lini_771_FUN_000113-T1;
scaffold_1	funannotate	exon	418729	419091	.	-	.	ID=C_lini_771_FUN_000113-T1.exon2;Parent=C_lini_771_FUN_000113-T1;
scaffold_1	funannotate	exon	418539	418661	.	-	.	ID=C_lini_771_FUN_000113-T1.exon3;Parent=C_lini_771_FUN_000113-T1;
scaffold_1	funannotate	exon	418428	418486	.	-	.	ID=C_lini_771_FUN_000113-T1.exon4;Parent=C_lini_771_FUN_000113-T1;
scaffold_1	funannotate	exon	418197	418377	.	-	.	ID=C_lini_771_FUN_000113-T1.exon5;Parent=C_lini_771_FUN_000113-T1;
scaffold_1	funannotate	exon	417304	418142	.	-	.	ID=C_lini_771_FUN_000113-T1.exon6;Parent=C_lini_771_FUN_000113-T1;
scaffold_1	funannotate	CDS	419168	419243	.	-	0	ID=C_lini_771_FUN_000113-T1.cds;Parent=C_lini_771_FUN_000113-T1;
scaffold_1	funannotate	CDS	418729	419091	.	-	2	ID=C_lini_771_FUN_000113-T1.cds;Parent=C_lini_771_FUN_000113-T1;
scaffold_1	funannotate	CDS	418539	418661	.	-	2	ID=C_lini_771_FUN_000113-T1.cds;Parent=C_lini_771_FUN_000113-T1;
scaffold_1	funannotate	CDS	418428	418486	.	-	2	ID=C_lini_771_FUN_000113-T1.cds;Parent=C_lini_771_FUN_000113-T1;
scaffold_1	funannotate	CDS	418197	418377	.	-	0	ID=C_lini_771_FUN_000113-T1.cds;Parent=C_lini_771_FUN_000113-T1;
scaffold_1	funannotate	CDS	417304	418142	.	-	2	ID=C_lini_771_FUN_000113-T1.cds;Parent=C_lini_771_FUN_000113-T1;
scaffold_1	funannotate	gene	422002	422364	.	-	.	ID=C_lini_771_FUN_000114;
scaffold_1	funannotate	mRNA	422002	422364	.	-	.	ID=C_lini_771_FUN_000114-T1;Parent=C_lini_771_FUN_000114;product=hypothetical protein;Dbxref=PFAM:PF06766;
scaffold_1	funannotate	exon	422113	422364	.	-	.	ID=C_lini_771_FUN_000114-T1.exon1;Parent=C_lini_771_FUN_000114-T1;
scaffold_1	funannotate	exon	422002	422049	.	-	.	ID=C_lini_771_FUN_000114-T1.exon2;Parent=C_lini_771_FUN_000114-T1;
scaffold_1	funannotate	CDS	422113	422364	.	-	0	ID=C_lini_771_FUN_000114-T1.cds;Parent=C_lini_771_FUN_000114-T1;
scaffold_1	funannotate	CDS	422002	422049	.	-	0	ID=C_lini_771_FUN_000114-T1.cds;Parent=C_lini_771_FUN_000114-T1;
scaffold_1	funannotate	gene	426302	428478	.	-	.	ID=C_lini_771_FUN_000115;Name=RPT5;
scaffold_1	funannotate	mRNA	426302	428478	.	-	.	ID=C_lini_771_FUN_000115-T1;Parent=C_lini_771_FUN_000115;product=26S proteasome regulatory subunit 6A;Dbxref=PFAM:PF16450,PFAM:PF00004;
scaffold_1	funannotate	exon	428474	428478	.	-	.	ID=C_lini_771_FUN_000115-T1.exon1;Parent=C_lini_771_FUN_000115-T1;
scaffold_1	funannotate	exon	427768	428100	.	-	.	ID=C_lini_771_FUN_000115-T1.exon2;Parent=C_lini_771_FUN_000115-T1;
scaffold_1	funannotate	exon	427268	427683	.	-	.	ID=C_lini_771_FUN_000115-T1.exon3;Parent=C_lini_771_FUN_000115-T1;
scaffold_1	funannotate	exon	426302	427215	.	-	.	ID=C_lini_771_FUN_000115-T1.exon4;Parent=C_lini_771_FUN_000115-T1;
scaffold_1	funannotate	CDS	428474	428478	.	-	0	ID=C_lini_771_FUN_000115-T1.cds;Parent=C_lini_771_FUN_000115-T1;
scaffold_1	funannotate	CDS	427768	428100	.	-	1	ID=C_lini_771_FUN_000115-T1.cds;Parent=C_lini_771_FUN_000115-T1;
scaffold_1	funannotate	CDS	427268	427683	.	-	1	ID=C_lini_771_FUN_000115-T1.cds;Parent=C_lini_771_FUN_000115-T1;
scaffold_1	funannotate	CDS	426302	427215	.	-	2	ID=C_lini_771_FUN_000115-T1.cds;Parent=C_lini_771_FUN_000115-T1;
scaffold_1	funannotate	gene	428853	429524	.	-	.	ID=C_lini_771_FUN_000116;
scaffold_1	funannotate	mRNA	428853	429524	.	-	.	ID=C_lini_771_FUN_000116-T1;Parent=C_lini_771_FUN_000116;product=hypothetical protein;
scaffold_1	funannotate	exon	429187	429524	.	-	.	ID=C_lini_771_FUN_000116-T1.exon1;Parent=C_lini_771_FUN_000116-T1;
scaffold_1	funannotate	exon	428853	429039	.	-	.	ID=C_lini_771_FUN_000116-T1.exon2;Parent=C_lini_771_FUN_000116-T1;
scaffold_1	funannotate	CDS	429187	429524	.	-	0	ID=C_lini_771_FUN_000116-T1.cds;Parent=C_lini_771_FUN_000116-T1;
scaffold_1	funannotate	CDS	428853	429039	.	-	1	ID=C_lini_771_FUN_000116-T1.cds;Parent=C_lini_771_FUN_000116-T1;
scaffold_1	funannotate	gene	430499	431524	.	-	.	ID=C_lini_771_FUN_000117;
scaffold_1	funannotate	mRNA	430499	431524	.	-	.	ID=C_lini_771_FUN_000117-T1;Parent=C_lini_771_FUN_000117;product=hypothetical protein;
scaffold_1	funannotate	exon	430499	431524	.	-	.	ID=C_lini_771_FUN_000117-T1.exon1;Parent=C_lini_771_FUN_000117-T1;
scaffold_1	funannotate	CDS	430499	431524	.	-	0	ID=C_lini_771_FUN_000117-T1.cds;Parent=C_lini_771_FUN_000117-T1;
scaffold_1	funannotate	gene	432297	435347	.	-	.	ID=C_lini_771_FUN_000118;
scaffold_1	funannotate	mRNA	432297	435347	.	-	.	ID=C_lini_771_FUN_000118-T1;Parent=C_lini_771_FUN_000118;product=hypothetical protein;Dbxref=PFAM:PF01753;
scaffold_1	funannotate	exon	434931	435347	.	-	.	ID=C_lini_771_FUN_000118-T1.exon1;Parent=C_lini_771_FUN_000118-T1;
scaffold_1	funannotate	exon	433536	434682	.	-	.	ID=C_lini_771_FUN_000118-T1.exon2;Parent=C_lini_771_FUN_000118-T1;
scaffold_1	funannotate	exon	432297	433441	.	-	.	ID=C_lini_771_FUN_000118-T1.exon3;Parent=C_lini_771_FUN_000118-T1;
scaffold_1	funannotate	CDS	434931	435347	.	-	0	ID=C_lini_771_FUN_000118-T1.cds;Parent=C_lini_771_FUN_000118-T1;
scaffold_1	funannotate	CDS	433536	434682	.	-	0	ID=C_lini_771_FUN_000118-T1.cds;Parent=C_lini_771_FUN_000118-T1;
scaffold_1	funannotate	CDS	432297	433441	.	-	2	ID=C_lini_771_FUN_000118-T1.cds;Parent=C_lini_771_FUN_000118-T1;
scaffold_1	funannotate	gene	436215	437807	.	-	.	ID=C_lini_771_FUN_000119;
scaffold_1	funannotate	mRNA	436215	437807	.	-	.	ID=C_lini_771_FUN_000119-T1;Parent=C_lini_771_FUN_000119;product=hypothetical protein;
scaffold_1	funannotate	exon	436215	437807	.	-	.	ID=C_lini_771_FUN_000119-T1.exon1;Parent=C_lini_771_FUN_000119-T1;
scaffold_1	funannotate	CDS	436215	437807	.	-	0	ID=C_lini_771_FUN_000119-T1.cds;Parent=C_lini_771_FUN_000119-T1;
scaffold_1	funannotate	gene	438648	439130	.	-	.	ID=C_lini_771_FUN_000120;
scaffold_1	funannotate	mRNA	438648	439130	.	-	.	ID=C_lini_771_FUN_000120-T1;Parent=C_lini_771_FUN_000120;product=hypothetical protein;
scaffold_1	funannotate	exon	438648	439130	.	-	.	ID=C_lini_771_FUN_000120-T1.exon1;Parent=C_lini_771_FUN_000120-T1;
scaffold_1	funannotate	CDS	438648	439130	.	-	0	ID=C_lini_771_FUN_000120-T1.cds;Parent=C_lini_771_FUN_000120-T1;
scaffold_1	funannotate	gene	439505	440455	.	-	.	ID=C_lini_771_FUN_000121;
scaffold_1	funannotate	mRNA	439505	440455	.	-	.	ID=C_lini_771_FUN_000121-T1;Parent=C_lini_771_FUN_000121;product=hypothetical protein;
scaffold_1	funannotate	exon	439505	440455	.	-	.	ID=C_lini_771_FUN_000121-T1.exon1;Parent=C_lini_771_FUN_000121-T1;
scaffold_1	funannotate	CDS	439505	440455	.	-	0	ID=C_lini_771_FUN_000121-T1.cds;Parent=C_lini_771_FUN_000121-T1;
scaffold_1	funannotate	gene	443210	444383	.	+	.	ID=C_lini_771_FUN_000122;
scaffold_1	funannotate	mRNA	443210	444383	.	+	.	ID=C_lini_771_FUN_000122-T1;Parent=C_lini_771_FUN_000122;product=hypothetical protein;
scaffold_1	funannotate	exon	443210	443467	.	+	.	ID=C_lini_771_FUN_000122-T1.exon1;Parent=C_lini_771_FUN_000122-T1;
scaffold_1	funannotate	exon	443520	444383	.	+	.	ID=C_lini_771_FUN_000122-T1.exon2;Parent=C_lini_771_FUN_000122-T1;
scaffold_1	funannotate	CDS	443210	443467	.	+	0	ID=C_lini_771_FUN_000122-T1.cds;Parent=C_lini_771_FUN_000122-T1;
scaffold_1	funannotate	CDS	443520	444383	.	+	0	ID=C_lini_771_FUN_000122-T1.cds;Parent=C_lini_771_FUN_000122-T1;
scaffold_1	funannotate	gene	448891	449676	.	-	.	ID=C_lini_771_FUN_000123;
scaffold_1	funannotate	mRNA	448891	449676	.	-	.	ID=C_lini_771_FUN_000123-T1;Parent=C_lini_771_FUN_000123;product=hypothetical protein;
scaffold_1	funannotate	exon	449526	449676	.	-	.	ID=C_lini_771_FUN_000123-T1.exon1;Parent=C_lini_771_FUN_000123-T1;
scaffold_1	funannotate	exon	448891	449474	.	-	.	ID=C_lini_771_FUN_000123-T1.exon2;Parent=C_lini_771_FUN_000123-T1;
scaffold_1	funannotate	CDS	449526	449676	.	-	0	ID=C_lini_771_FUN_000123-T1.cds;Parent=C_lini_771_FUN_000123-T1;
scaffold_1	funannotate	CDS	448891	449474	.	-	2	ID=C_lini_771_FUN_000123-T1.cds;Parent=C_lini_771_FUN_000123-T1;
scaffold_1	funannotate	gene	452632	454742	.	+	.	ID=C_lini_771_FUN_000124;
scaffold_1	funannotate	mRNA	452632	454742	.	+	.	ID=C_lini_771_FUN_000124-T1;Parent=C_lini_771_FUN_000124;product=hypothetical protein;Dbxref=PFAM:PF00324;
scaffold_1	funannotate	exon	452632	453146	.	+	.	ID=C_lini_771_FUN_000124-T1.exon1;Parent=C_lini_771_FUN_000124-T1;
scaffold_1	funannotate	exon	453203	453311	.	+	.	ID=C_lini_771_FUN_000124-T1.exon2;Parent=C_lini_771_FUN_000124-T1;
scaffold_1	funannotate	exon	453566	453955	.	+	.	ID=C_lini_771_FUN_000124-T1.exon3;Parent=C_lini_771_FUN_000124-T1;
scaffold_1	funannotate	exon	454344	454742	.	+	.	ID=C_lini_771_FUN_000124-T1.exon4;Parent=C_lini_771_FUN_000124-T1;
scaffold_1	funannotate	CDS	452632	453146	.	+	0	ID=C_lini_771_FUN_000124-T1.cds;Parent=C_lini_771_FUN_000124-T1;
scaffold_1	funannotate	CDS	453203	453311	.	+	1	ID=C_lini_771_FUN_000124-T1.cds;Parent=C_lini_771_FUN_000124-T1;
scaffold_1	funannotate	CDS	453566	453955	.	+	0	ID=C_lini_771_FUN_000124-T1.cds;Parent=C_lini_771_FUN_000124-T1;
scaffold_1	funannotate	CDS	454344	454742	.	+	0	ID=C_lini_771_FUN_000124-T1.cds;Parent=C_lini_771_FUN_000124-T1;
scaffold_1	funannotate	gene	455632	456124	.	+	.	ID=C_lini_771_FUN_000125;
scaffold_1	funannotate	mRNA	455632	456124	.	+	.	ID=C_lini_771_FUN_000125-T1;Parent=C_lini_771_FUN_000125;product=hypothetical protein;
scaffold_1	funannotate	exon	455632	455883	.	+	.	ID=C_lini_771_FUN_000125-T1.exon1;Parent=C_lini_771_FUN_000125-T1;
scaffold_1	funannotate	exon	456119	456124	.	+	.	ID=C_lini_771_FUN_000125-T1.exon2;Parent=C_lini_771_FUN_000125-T1;
scaffold_1	funannotate	CDS	455632	455883	.	+	0	ID=C_lini_771_FUN_000125-T1.cds;Parent=C_lini_771_FUN_000125-T1;
scaffold_1	funannotate	CDS	456119	456124	.	+	0	ID=C_lini_771_FUN_000125-T1.cds;Parent=C_lini_771_FUN_000125-T1;
scaffold_1	funannotate	gene	458025	459158	.	+	.	ID=C_lini_771_FUN_000126;
scaffold_1	funannotate	mRNA	458025	459158	.	+	.	ID=C_lini_771_FUN_000126-T1;Parent=C_lini_771_FUN_000126;product=hypothetical protein;Dbxref=PFAM:PF01476,PFAM:PF08881,PFAM:PF05433;
scaffold_1	funannotate	exon	458025	459158	.	+	.	ID=C_lini_771_FUN_000126-T1.exon1;Parent=C_lini_771_FUN_000126-T1;
scaffold_1	funannotate	CDS	458025	459158	.	+	0	ID=C_lini_771_FUN_000126-T1.cds;Parent=C_lini_771_FUN_000126-T1;
scaffold_1	funannotate	gene	459358	460903	.	-	.	ID=C_lini_771_FUN_000127;
scaffold_1	funannotate	mRNA	459358	460903	.	-	.	ID=C_lini_771_FUN_000127-T1;Parent=C_lini_771_FUN_000127;product=hypothetical protein;Dbxref=PFAM:PF00171;
scaffold_1	funannotate	exon	459528	460903	.	-	.	ID=C_lini_771_FUN_000127-T1.exon1;Parent=C_lini_771_FUN_000127-T1;
scaffold_1	funannotate	exon	459358	459469	.	-	.	ID=C_lini_771_FUN_000127-T1.exon2;Parent=C_lini_771_FUN_000127-T1;
scaffold_1	funannotate	CDS	459528	460903	.	-	0	ID=C_lini_771_FUN_000127-T1.cds;Parent=C_lini_771_FUN_000127-T1;
scaffold_1	funannotate	CDS	459358	459469	.	-	1	ID=C_lini_771_FUN_000127-T1.cds;Parent=C_lini_771_FUN_000127-T1;
scaffold_1	funannotate	gene	461630	462771	.	+	.	ID=C_lini_771_FUN_000128;
scaffold_1	funannotate	mRNA	461630	462771	.	+	.	ID=C_lini_771_FUN_000128-T1;Parent=C_lini_771_FUN_000128;product=hypothetical protein;
scaffold_1	funannotate	exon	461630	461905	.	+	.	ID=C_lini_771_FUN_000128-T1.exon1;Parent=C_lini_771_FUN_000128-T1;
scaffold_1	funannotate	exon	462063	462338	.	+	.	ID=C_lini_771_FUN_000128-T1.exon2;Parent=C_lini_771_FUN_000128-T1;
scaffold_1	funannotate	exon	462394	462771	.	+	.	ID=C_lini_771_FUN_000128-T1.exon3;Parent=C_lini_771_FUN_000128-T1;
scaffold_1	funannotate	CDS	461630	461905	.	+	0	ID=C_lini_771_FUN_000128-T1.cds;Parent=C_lini_771_FUN_000128-T1;
scaffold_1	funannotate	CDS	462063	462338	.	+	0	ID=C_lini_771_FUN_000128-T1.cds;Parent=C_lini_771_FUN_000128-T1;
scaffold_1	funannotate	CDS	462394	462771	.	+	0	ID=C_lini_771_FUN_000128-T1.cds;Parent=C_lini_771_FUN_000128-T1;
scaffold_1	funannotate	gene	464302	464679	.	+	.	ID=C_lini_771_FUN_000129;
scaffold_1	funannotate	mRNA	464302	464679	.	+	.	ID=C_lini_771_FUN_000129-T1;Parent=C_lini_771_FUN_000129;product=hypothetical protein;
scaffold_1	funannotate	exon	464302	464679	.	+	.	ID=C_lini_771_FUN_000129-T1.exon1;Parent=C_lini_771_FUN_000129-T1;
scaffold_1	funannotate	CDS	464302	464679	.	+	0	ID=C_lini_771_FUN_000129-T1.cds;Parent=C_lini_771_FUN_000129-T1;
scaffold_1	funannotate	gene	467297	469421	.	+	.	ID=C_lini_771_FUN_000130;
scaffold_1	funannotate	mRNA	467297	469421	.	+	.	ID=C_lini_771_FUN_000130-T1;Parent=C_lini_771_FUN_000130;product=hypothetical protein;Dbxref=PFAM:PF00067;
scaffold_1	funannotate	exon	467297	467723	.	+	.	ID=C_lini_771_FUN_000130-T1.exon1;Parent=C_lini_771_FUN_000130-T1;
scaffold_1	funannotate	exon	467810	468004	.	+	.	ID=C_lini_771_FUN_000130-T1.exon2;Parent=C_lini_771_FUN_000130-T1;
scaffold_1	funannotate	exon	468089	468420	.	+	.	ID=C_lini_771_FUN_000130-T1.exon3;Parent=C_lini_771_FUN_000130-T1;
scaffold_1	funannotate	exon	468514	468641	.	+	.	ID=C_lini_771_FUN_000130-T1.exon4;Parent=C_lini_771_FUN_000130-T1;
scaffold_1	funannotate	exon	468708	469009	.	+	.	ID=C_lini_771_FUN_000130-T1.exon5;Parent=C_lini_771_FUN_000130-T1;
scaffold_1	funannotate	exon	469063	469164	.	+	.	ID=C_lini_771_FUN_000130-T1.exon6;Parent=C_lini_771_FUN_000130-T1;
scaffold_1	funannotate	exon	469222	469421	.	+	.	ID=C_lini_771_FUN_000130-T1.exon7;Parent=C_lini_771_FUN_000130-T1;
scaffold_1	funannotate	CDS	467297	467723	.	+	0	ID=C_lini_771_FUN_000130-T1.cds;Parent=C_lini_771_FUN_000130-T1;
scaffold_1	funannotate	CDS	467810	468004	.	+	2	ID=C_lini_771_FUN_000130-T1.cds;Parent=C_lini_771_FUN_000130-T1;
scaffold_1	funannotate	CDS	468089	468420	.	+	2	ID=C_lini_771_FUN_000130-T1.cds;Parent=C_lini_771_FUN_000130-T1;
scaffold_1	funannotate	CDS	468514	468641	.	+	0	ID=C_lini_771_FUN_000130-T1.cds;Parent=C_lini_771_FUN_000130-T1;
scaffold_1	funannotate	CDS	468708	469009	.	+	1	ID=C_lini_771_FUN_000130-T1.cds;Parent=C_lini_771_FUN_000130-T1;
scaffold_1	funannotate	CDS	469063	469164	.	+	2	ID=C_lini_771_FUN_000130-T1.cds;Parent=C_lini_771_FUN_000130-T1;
scaffold_1	funannotate	CDS	469222	469421	.	+	2	ID=C_lini_771_FUN_000130-T1.cds;Parent=C_lini_771_FUN_000130-T1;
scaffold_1	funannotate	gene	470065	471276	.	-	.	ID=C_lini_771_FUN_000131;
scaffold_1	funannotate	mRNA	470065	471276	.	-	.	ID=C_lini_771_FUN_000131-T1;Parent=C_lini_771_FUN_000131;product=hypothetical protein;
scaffold_1	funannotate	exon	470065	471276	.	-	.	ID=C_lini_771_FUN_000131-T1.exon1;Parent=C_lini_771_FUN_000131-T1;
scaffold_1	funannotate	CDS	470065	471276	.	-	0	ID=C_lini_771_FUN_000131-T1.cds;Parent=C_lini_771_FUN_000131-T1;
scaffold_1	funannotate	gene	472217	474115	.	-	.	ID=C_lini_771_FUN_000132;
scaffold_1	funannotate	mRNA	472217	474115	.	-	.	ID=C_lini_771_FUN_000132-T1;Parent=C_lini_771_FUN_000132;product=hypothetical protein;
scaffold_1	funannotate	exon	472217	474115	.	-	.	ID=C_lini_771_FUN_000132-T1.exon1;Parent=C_lini_771_FUN_000132-T1;
scaffold_1	funannotate	CDS	472217	474115	.	-	0	ID=C_lini_771_FUN_000132-T1.cds;Parent=C_lini_771_FUN_000132-T1;
scaffold_1	funannotate	gene	477295	477919	.	+	.	ID=C_lini_771_FUN_000133;
scaffold_1	funannotate	mRNA	477295	477919	.	+	.	ID=C_lini_771_FUN_000133-T1;Parent=C_lini_771_FUN_000133;product=hypothetical protein;
scaffold_1	funannotate	exon	477295	477484	.	+	.	ID=C_lini_771_FUN_000133-T1.exon1;Parent=C_lini_771_FUN_000133-T1;
scaffold_1	funannotate	exon	477621	477637	.	+	.	ID=C_lini_771_FUN_000133-T1.exon2;Parent=C_lini_771_FUN_000133-T1;
scaffold_1	funannotate	exon	477757	477858	.	+	.	ID=C_lini_771_FUN_000133-T1.exon3;Parent=C_lini_771_FUN_000133-T1;
scaffold_1	funannotate	exon	477908	477919	.	+	.	ID=C_lini_771_FUN_000133-T1.exon4;Parent=C_lini_771_FUN_000133-T1;
scaffold_1	funannotate	CDS	477295	477484	.	+	0	ID=C_lini_771_FUN_000133-T1.cds;Parent=C_lini_771_FUN_000133-T1;
scaffold_1	funannotate	CDS	477621	477637	.	+	2	ID=C_lini_771_FUN_000133-T1.cds;Parent=C_lini_771_FUN_000133-T1;
scaffold_1	funannotate	CDS	477757	477858	.	+	0	ID=C_lini_771_FUN_000133-T1.cds;Parent=C_lini_771_FUN_000133-T1;
scaffold_1	funannotate	CDS	477908	477919	.	+	0	ID=C_lini_771_FUN_000133-T1.cds;Parent=C_lini_771_FUN_000133-T1;
scaffold_1	funannotate	gene	482706	491137	.	+	.	ID=C_lini_771_FUN_000134;
scaffold_1	funannotate	mRNA	482706	491137	.	+	.	ID=C_lini_771_FUN_000134-T1;Parent=C_lini_771_FUN_000134;product=hypothetical protein;Dbxref=PFAM:PF13649,PFAM:PF08242,PFAM:PF00109,PFAM:PF16197,PFAM:PF00698,PFAM:PF00106,PFAM:PF02801,PFAM:PF13489,PFAM:PF14765,PFAM:PF08659,PFAM:PF08241,PFAM:PF13847,PFAM:PF00550;
scaffold_1	funannotate	exon	482706	483026	.	+	.	ID=C_lini_771_FUN_000134-T1.exon1;Parent=C_lini_771_FUN_000134-T1;
scaffold_1	funannotate	exon	483086	483464	.	+	.	ID=C_lini_771_FUN_000134-T1.exon2;Parent=C_lini_771_FUN_000134-T1;
scaffold_1	funannotate	exon	483599	487578	.	+	.	ID=C_lini_771_FUN_000134-T1.exon3;Parent=C_lini_771_FUN_000134-T1;
scaffold_1	funannotate	exon	487673	489740	.	+	.	ID=C_lini_771_FUN_000134-T1.exon4;Parent=C_lini_771_FUN_000134-T1;
scaffold_1	funannotate	exon	489849	491137	.	+	.	ID=C_lini_771_FUN_000134-T1.exon5;Parent=C_lini_771_FUN_000134-T1;
scaffold_1	funannotate	CDS	482706	483026	.	+	0	ID=C_lini_771_FUN_000134-T1.cds;Parent=C_lini_771_FUN_000134-T1;
scaffold_1	funannotate	CDS	483086	483464	.	+	0	ID=C_lini_771_FUN_000134-T1.cds;Parent=C_lini_771_FUN_000134-T1;
scaffold_1	funannotate	CDS	483599	487578	.	+	2	ID=C_lini_771_FUN_000134-T1.cds;Parent=C_lini_771_FUN_000134-T1;
scaffold_1	funannotate	CDS	487673	489740	.	+	0	ID=C_lini_771_FUN_000134-T1.cds;Parent=C_lini_771_FUN_000134-T1;
scaffold_1	funannotate	CDS	489849	491137	.	+	2	ID=C_lini_771_FUN_000134-T1.cds;Parent=C_lini_771_FUN_000134-T1;
scaffold_1	funannotate	gene	491493	492594	.	-	.	ID=C_lini_771_FUN_000135;
scaffold_1	funannotate	mRNA	491493	492594	.	-	.	ID=C_lini_771_FUN_000135-T1;Parent=C_lini_771_FUN_000135;product=hypothetical protein;Dbxref=PFAM:PF00067;
scaffold_1	funannotate	exon	492496	492594	.	-	.	ID=C_lini_771_FUN_000135-T1.exon1;Parent=C_lini_771_FUN_000135-T1;
scaffold_1	funannotate	exon	491493	492386	.	-	.	ID=C_lini_771_FUN_000135-T1.exon2;Parent=C_lini_771_FUN_000135-T1;
scaffold_1	funannotate	CDS	492496	492594	.	-	0	ID=C_lini_771_FUN_000135-T1.cds;Parent=C_lini_771_FUN_000135-T1;
scaffold_1	funannotate	CDS	491493	492386	.	-	0	ID=C_lini_771_FUN_000135-T1.cds;Parent=C_lini_771_FUN_000135-T1;
scaffold_1	funannotate	gene	493793	494878	.	+	.	ID=C_lini_771_FUN_000136;
scaffold_1	funannotate	mRNA	493793	494878	.	+	.	ID=C_lini_771_FUN_000136-T1;Parent=C_lini_771_FUN_000136;product=hypothetical protein;Dbxref=PFAM:PF13460;
scaffold_1	funannotate	exon	493793	494878	.	+	.	ID=C_lini_771_FUN_000136-T1.exon1;Parent=C_lini_771_FUN_000136-T1;
scaffold_1	funannotate	CDS	493793	494878	.	+	0	ID=C_lini_771_FUN_000136-T1.cds;Parent=C_lini_771_FUN_000136-T1;
scaffold_1	funannotate	gene	495411	496430	.	-	.	ID=C_lini_771_FUN_000137;
scaffold_1	funannotate	mRNA	495411	496430	.	-	.	ID=C_lini_771_FUN_000137-T1;Parent=C_lini_771_FUN_000137;product=hypothetical protein;Dbxref=PFAM:PF08659;
scaffold_1	funannotate	exon	495411	496430	.	-	.	ID=C_lini_771_FUN_000137-T1.exon1;Parent=C_lini_771_FUN_000137-T1;
scaffold_1	funannotate	CDS	495411	496430	.	-	0	ID=C_lini_771_FUN_000137-T1.cds;Parent=C_lini_771_FUN_000137-T1;
scaffold_1	funannotate	gene	497885	502958	.	-	.	ID=C_lini_771_FUN_000138;
scaffold_1	funannotate	mRNA	497885	502958	.	-	.	ID=C_lini_771_FUN_000138-T1;Parent=C_lini_771_FUN_000138;product=hypothetical protein;Dbxref=PFAM:PF14765;
scaffold_1	funannotate	exon	502904	502958	.	-	.	ID=C_lini_771_FUN_000138-T1.exon1;Parent=C_lini_771_FUN_000138-T1;
scaffold_1	funannotate	exon	502626	502838	.	-	.	ID=C_lini_771_FUN_000138-T1.exon2;Parent=C_lini_771_FUN_000138-T1;
scaffold_1	funannotate	exon	502148	502315	.	-	.	ID=C_lini_771_FUN_000138-T1.exon3;Parent=C_lini_771_FUN_000138-T1;
scaffold_1	funannotate	exon	501942	501953	.	-	.	ID=C_lini_771_FUN_000138-T1.exon4;Parent=C_lini_771_FUN_000138-T1;
scaffold_1	funannotate	exon	498954	500809	.	-	.	ID=C_lini_771_FUN_000138-T1.exon5;Parent=C_lini_771_FUN_000138-T1;
scaffold_1	funannotate	exon	498646	498707	.	-	.	ID=C_lini_771_FUN_000138-T1.exon6;Parent=C_lini_771_FUN_000138-T1;
scaffold_1	funannotate	exon	498541	498587	.	-	.	ID=C_lini_771_FUN_000138-T1.exon7;Parent=C_lini_771_FUN_000138-T1;
scaffold_1	funannotate	exon	497985	498277	.	-	.	ID=C_lini_771_FUN_000138-T1.exon8;Parent=C_lini_771_FUN_000138-T1;
scaffold_1	funannotate	exon	497885	497917	.	-	.	ID=C_lini_771_FUN_000138-T1.exon9;Parent=C_lini_771_FUN_000138-T1;
scaffold_1	funannotate	CDS	502904	502958	.	-	0	ID=C_lini_771_FUN_000138-T1.cds;Parent=C_lini_771_FUN_000138-T1;
scaffold_1	funannotate	CDS	502626	502838	.	-	2	ID=C_lini_771_FUN_000138-T1.cds;Parent=C_lini_771_FUN_000138-T1;
scaffold_1	funannotate	CDS	502148	502315	.	-	2	ID=C_lini_771_FUN_000138-T1.cds;Parent=C_lini_771_FUN_000138-T1;
scaffold_1	funannotate	CDS	501942	501953	.	-	2	ID=C_lini_771_FUN_000138-T1.cds;Parent=C_lini_771_FUN_000138-T1;
scaffold_1	funannotate	CDS	498954	500809	.	-	2	ID=C_lini_771_FUN_000138-T1.cds;Parent=C_lini_771_FUN_000138-T1;
scaffold_1	funannotate	CDS	498646	498707	.	-	0	ID=C_lini_771_FUN_000138-T1.cds;Parent=C_lini_771_FUN_000138-T1;
scaffold_1	funannotate	CDS	498541	498587	.	-	1	ID=C_lini_771_FUN_000138-T1.cds;Parent=C_lini_771_FUN_000138-T1;
scaffold_1	funannotate	CDS	497985	498277	.	-	2	ID=C_lini_771_FUN_000138-T1.cds;Parent=C_lini_771_FUN_000138-T1;
scaffold_1	funannotate	CDS	497885	497917	.	-	0	ID=C_lini_771_FUN_000138-T1.cds;Parent=C_lini_771_FUN_000138-T1;
scaffold_1	funannotate	gene	522781	523809	.	+	.	ID=C_lini_771_FUN_000139;
scaffold_1	funannotate	mRNA	522781	523809	.	+	.	ID=C_lini_771_FUN_000139-T1;Parent=C_lini_771_FUN_000139;product=hypothetical protein;
scaffold_1	funannotate	exon	522781	523491	.	+	.	ID=C_lini_771_FUN_000139-T1.exon1;Parent=C_lini_771_FUN_000139-T1;
scaffold_1	funannotate	exon	523567	523809	.	+	.	ID=C_lini_771_FUN_000139-T1.exon2;Parent=C_lini_771_FUN_000139-T1;
scaffold_1	funannotate	CDS	522781	523491	.	+	0	ID=C_lini_771_FUN_000139-T1.cds;Parent=C_lini_771_FUN_000139-T1;
scaffold_1	funannotate	CDS	523567	523809	.	+	0	ID=C_lini_771_FUN_000139-T1.cds;Parent=C_lini_771_FUN_000139-T1;
scaffold_1	funannotate	gene	524872	526685	.	+	.	ID=C_lini_771_FUN_000140;
scaffold_1	funannotate	mRNA	524872	526685	.	+	.	ID=C_lini_771_FUN_000140-T1;Parent=C_lini_771_FUN_000140;product=hypothetical protein;Dbxref=PFAM:PF07690;
scaffold_1	funannotate	exon	524872	524992	.	+	.	ID=C_lini_771_FUN_000140-T1.exon1;Parent=C_lini_771_FUN_000140-T1;
scaffold_1	funannotate	exon	525103	526685	.	+	.	ID=C_lini_771_FUN_000140-T1.exon2;Parent=C_lini_771_FUN_000140-T1;
scaffold_1	funannotate	CDS	524872	524992	.	+	0	ID=C_lini_771_FUN_000140-T1.cds;Parent=C_lini_771_FUN_000140-T1;
scaffold_1	funannotate	CDS	525103	526685	.	+	2	ID=C_lini_771_FUN_000140-T1.cds;Parent=C_lini_771_FUN_000140-T1;
scaffold_1	funannotate	gene	530634	532521	.	+	.	ID=C_lini_771_FUN_000141;
scaffold_1	funannotate	mRNA	530634	532521	.	+	.	ID=C_lini_771_FUN_000141-T1;Parent=C_lini_771_FUN_000141;product=hypothetical protein;Dbxref=PFAM:PF07690;
scaffold_1	funannotate	exon	530634	530921	.	+	.	ID=C_lini_771_FUN_000141-T1.exon1;Parent=C_lini_771_FUN_000141-T1;
scaffold_1	funannotate	exon	531034	532521	.	+	.	ID=C_lini_771_FUN_000141-T1.exon2;Parent=C_lini_771_FUN_000141-T1;
scaffold_1	funannotate	CDS	530634	530921	.	+	0	ID=C_lini_771_FUN_000141-T1.cds;Parent=C_lini_771_FUN_000141-T1;
scaffold_1	funannotate	CDS	531034	532521	.	+	0	ID=C_lini_771_FUN_000141-T1.cds;Parent=C_lini_771_FUN_000141-T1;
scaffold_1	funannotate	gene	533941	535306	.	-	.	ID=C_lini_771_FUN_000142;
scaffold_1	funannotate	mRNA	533941	535306	.	-	.	ID=C_lini_771_FUN_000142-T1;Parent=C_lini_771_FUN_000142;product=hypothetical protein;Dbxref=PFAM:PF00069;
scaffold_1	funannotate	exon	534790	535306	.	-	.	ID=C_lini_771_FUN_000142-T1.exon1;Parent=C_lini_771_FUN_000142-T1;
scaffold_1	funannotate	exon	533941	534713	.	-	.	ID=C_lini_771_FUN_000142-T1.exon2;Parent=C_lini_771_FUN_000142-T1;
scaffold_1	funannotate	CDS	534790	535306	.	-	0	ID=C_lini_771_FUN_000142-T1.cds;Parent=C_lini_771_FUN_000142-T1;
scaffold_1	funannotate	CDS	533941	534713	.	-	2	ID=C_lini_771_FUN_000142-T1.cds;Parent=C_lini_771_FUN_000142-T1;
scaffold_1	funannotate	gene	541380	543358	.	+	.	ID=C_lini_771_FUN_000143;
scaffold_1	funannotate	mRNA	541380	543358	.	+	.	ID=C_lini_771_FUN_000143-T1;Parent=C_lini_771_FUN_000143;product=hypothetical protein;
scaffold_1	funannotate	exon	541380	541582	.	+	.	ID=C_lini_771_FUN_000143-T1.exon1;Parent=C_lini_771_FUN_000143-T1;
scaffold_1	funannotate	exon	541677	542111	.	+	.	ID=C_lini_771_FUN_000143-T1.exon2;Parent=C_lini_771_FUN_000143-T1;
scaffold_1	funannotate	exon	542260	543021	.	+	.	ID=C_lini_771_FUN_000143-T1.exon3;Parent=C_lini_771_FUN_000143-T1;
scaffold_1	funannotate	exon	543136	543358	.	+	.	ID=C_lini_771_FUN_000143-T1.exon4;Parent=C_lini_771_FUN_000143-T1;
scaffold_1	funannotate	CDS	541380	541582	.	+	0	ID=C_lini_771_FUN_000143-T1.cds;Parent=C_lini_771_FUN_000143-T1;
scaffold_1	funannotate	CDS	541677	542111	.	+	1	ID=C_lini_771_FUN_000143-T1.cds;Parent=C_lini_771_FUN_000143-T1;
scaffold_1	funannotate	CDS	542260	543021	.	+	1	ID=C_lini_771_FUN_000143-T1.cds;Parent=C_lini_771_FUN_000143-T1;
scaffold_1	funannotate	CDS	543136	543358	.	+	1	ID=C_lini_771_FUN_000143-T1.cds;Parent=C_lini_771_FUN_000143-T1;
scaffold_1	funannotate	gene	543495	543941	.	-	.	ID=C_lini_771_FUN_000144;
scaffold_1	funannotate	mRNA	543495	543941	.	-	.	ID=C_lini_771_FUN_000144-T1;Parent=C_lini_771_FUN_000144;product=hypothetical protein;
scaffold_1	funannotate	exon	543495	543941	.	-	.	ID=C_lini_771_FUN_000144-T1.exon1;Parent=C_lini_771_FUN_000144-T1;
scaffold_1	funannotate	CDS	543495	543941	.	-	0	ID=C_lini_771_FUN_000144-T1.cds;Parent=C_lini_771_FUN_000144-T1;
scaffold_1	funannotate	gene	544039	547835	.	-	.	ID=C_lini_771_FUN_000145;
scaffold_1	funannotate	mRNA	544039	547835	.	-	.	ID=C_lini_771_FUN_000145-T1;Parent=C_lini_771_FUN_000145;product=hypothetical protein;Dbxref=PFAM:PF16209,PFAM:PF16212,PFAM:PF00122,PFAM:PF13246;
scaffold_1	funannotate	exon	547482	547835	.	-	.	ID=C_lini_771_FUN_000145-T1.exon1;Parent=C_lini_771_FUN_000145-T1;
scaffold_1	funannotate	exon	544039	547386	.	-	.	ID=C_lini_771_FUN_000145-T1.exon2;Parent=C_lini_771_FUN_000145-T1;
scaffold_1	funannotate	CDS	547482	547835	.	-	0	ID=C_lini_771_FUN_000145-T1.cds;Parent=C_lini_771_FUN_000145-T1;
scaffold_1	funannotate	CDS	544039	547386	.	-	0	ID=C_lini_771_FUN_000145-T1.cds;Parent=C_lini_771_FUN_000145-T1;
scaffold_1	funannotate	gene	549948	550667	.	-	.	ID=C_lini_771_FUN_000146;
scaffold_1	funannotate	mRNA	549948	550667	.	-	.	ID=C_lini_771_FUN_000146-T1;Parent=C_lini_771_FUN_000146;product=hypothetical protein;Dbxref=PFAM:PF01083;note=CAZy:CE5;
scaffold_1	funannotate	exon	549948	550667	.	-	.	ID=C_lini_771_FUN_000146-T1.exon1;Parent=C_lini_771_FUN_000146-T1;
scaffold_1	funannotate	CDS	549948	550667	.	-	0	ID=C_lini_771_FUN_000146-T1.cds;Parent=C_lini_771_FUN_000146-T1;
scaffold_1	funannotate	gene	553554	556156	.	+	.	ID=C_lini_771_FUN_000147;
scaffold_1	funannotate	mRNA	553554	556156	.	+	.	ID=C_lini_771_FUN_000147-T1;Parent=C_lini_771_FUN_000147;product=hypothetical protein;Dbxref=PFAM:PF02845,PFAM:PF18151,PFAM:PF02204;note=BUSCO:EOG0926499W;
scaffold_1	funannotate	exon	553554	555051	.	+	.	ID=C_lini_771_FUN_000147-T1.exon1;Parent=C_lini_771_FUN_000147-T1;
scaffold_1	funannotate	exon	555108	555185	.	+	.	ID=C_lini_771_FUN_000147-T1.exon2;Parent=C_lini_771_FUN_000147-T1;
scaffold_1	funannotate	exon	555251	555423	.	+	.	ID=C_lini_771_FUN_000147-T1.exon3;Parent=C_lini_771_FUN_000147-T1;
scaffold_1	funannotate	exon	555479	556156	.	+	.	ID=C_lini_771_FUN_000147-T1.exon4;Parent=C_lini_771_FUN_000147-T1;
scaffold_1	funannotate	CDS	553554	555051	.	+	0	ID=C_lini_771_FUN_000147-T1.cds;Parent=C_lini_771_FUN_000147-T1;
scaffold_1	funannotate	CDS	555108	555185	.	+	2	ID=C_lini_771_FUN_000147-T1.cds;Parent=C_lini_771_FUN_000147-T1;
scaffold_1	funannotate	CDS	555251	555423	.	+	2	ID=C_lini_771_FUN_000147-T1.cds;Parent=C_lini_771_FUN_000147-T1;
scaffold_1	funannotate	CDS	555479	556156	.	+	0	ID=C_lini_771_FUN_000147-T1.cds;Parent=C_lini_771_FUN_000147-T1;
scaffold_1	funannotate	gene	560053	561966	.	+	.	ID=C_lini_771_FUN_000148;
scaffold_1	funannotate	mRNA	560053	561966	.	+	.	ID=C_lini_771_FUN_000148-T1;Parent=C_lini_771_FUN_000148;product=hypothetical protein;
scaffold_1	funannotate	exon	560053	561966	.	+	.	ID=C_lini_771_FUN_000148-T1.exon1;Parent=C_lini_771_FUN_000148-T1;
scaffold_1	funannotate	CDS	560053	561966	.	+	0	ID=C_lini_771_FUN_000148-T1.cds;Parent=C_lini_771_FUN_000148-T1;
scaffold_1	funannotate	gene	562425	563653	.	-	.	ID=C_lini_771_FUN_000149;
scaffold_1	funannotate	mRNA	562425	563653	.	-	.	ID=C_lini_771_FUN_000149-T1;Parent=C_lini_771_FUN_000149;product=hypothetical protein;Dbxref=PFAM:PF01083;note=CAZy:CE5;
scaffold_1	funannotate	exon	563309	563653	.	-	.	ID=C_lini_771_FUN_000149-T1.exon1;Parent=C_lini_771_FUN_000149-T1;
scaffold_1	funannotate	exon	563024	563141	.	-	.	ID=C_lini_771_FUN_000149-T1.exon2;Parent=C_lini_771_FUN_000149-T1;
scaffold_1	funannotate	exon	562856	562935	.	-	.	ID=C_lini_771_FUN_000149-T1.exon3;Parent=C_lini_771_FUN_000149-T1;
scaffold_1	funannotate	exon	562425	562730	.	-	.	ID=C_lini_771_FUN_000149-T1.exon4;Parent=C_lini_771_FUN_000149-T1;
scaffold_1	funannotate	CDS	563309	563653	.	-	0	ID=C_lini_771_FUN_000149-T1.cds;Parent=C_lini_771_FUN_000149-T1;
scaffold_1	funannotate	CDS	563024	563141	.	-	0	ID=C_lini_771_FUN_000149-T1.cds;Parent=C_lini_771_FUN_000149-T1;
scaffold_1	funannotate	CDS	562856	562935	.	-	2	ID=C_lini_771_FUN_000149-T1.cds;Parent=C_lini_771_FUN_000149-T1;
scaffold_1	funannotate	CDS	562425	562730	.	-	0	ID=C_lini_771_FUN_000149-T1.cds;Parent=C_lini_771_FUN_000149-T1;
scaffold_1	funannotate	gene	571894	573306	.	+	.	ID=C_lini_771_FUN_000150;
scaffold_1	funannotate	mRNA	571894	573306	.	+	.	ID=C_lini_771_FUN_000150-T1;Parent=C_lini_771_FUN_000150;product=hypothetical protein;Dbxref=PFAM:PF00082;note=MEROPS:MER0002764;
scaffold_1	funannotate	exon	571894	573306	.	+	.	ID=C_lini_771_FUN_000150-T1.exon1;Parent=C_lini_771_FUN_000150-T1;
scaffold_1	funannotate	CDS	571894	573306	.	+	0	ID=C_lini_771_FUN_000150-T1.cds;Parent=C_lini_771_FUN_000150-T1;
scaffold_1	funannotate	gene	574691	575950	.	-	.	ID=C_lini_771_FUN_000151;
scaffold_1	funannotate	mRNA	574691	575950	.	-	.	ID=C_lini_771_FUN_000151-T1;Parent=C_lini_771_FUN_000151;product=hypothetical protein;
scaffold_1	funannotate	exon	575887	575950	.	-	.	ID=C_lini_771_FUN_000151-T1.exon1;Parent=C_lini_771_FUN_000151-T1;
scaffold_1	funannotate	exon	575662	575814	.	-	.	ID=C_lini_771_FUN_000151-T1.exon2;Parent=C_lini_771_FUN_000151-T1;
scaffold_1	funannotate	exon	574691	575583	.	-	.	ID=C_lini_771_FUN_000151-T1.exon3;Parent=C_lini_771_FUN_000151-T1;
scaffold_1	funannotate	CDS	575887	575950	.	-	0	ID=C_lini_771_FUN_000151-T1.cds;Parent=C_lini_771_FUN_000151-T1;
scaffold_1	funannotate	CDS	575662	575814	.	-	2	ID=C_lini_771_FUN_000151-T1.cds;Parent=C_lini_771_FUN_000151-T1;
scaffold_1	funannotate	CDS	574691	575583	.	-	2	ID=C_lini_771_FUN_000151-T1.cds;Parent=C_lini_771_FUN_000151-T1;
scaffold_1	funannotate	gene	576656	578863	.	-	.	ID=C_lini_771_FUN_000152;
scaffold_1	funannotate	mRNA	576656	578863	.	-	.	ID=C_lini_771_FUN_000152-T1;Parent=C_lini_771_FUN_000152;product=hypothetical protein;Dbxref=PFAM:PF00172;
scaffold_1	funannotate	exon	576656	578863	.	-	.	ID=C_lini_771_FUN_000152-T1.exon1;Parent=C_lini_771_FUN_000152-T1;
scaffold_1	funannotate	CDS	576656	578863	.	-	0	ID=C_lini_771_FUN_000152-T1.cds;Parent=C_lini_771_FUN_000152-T1;
scaffold_1	funannotate	gene	579613	580819	.	-	.	ID=C_lini_771_FUN_000153;
scaffold_1	funannotate	mRNA	579613	580819	.	-	.	ID=C_lini_771_FUN_000153-T1;Parent=C_lini_771_FUN_000153;product=hypothetical protein;Dbxref=PFAM:PF00107,PFAM:PF08240;
scaffold_1	funannotate	exon	580606	580819	.	-	.	ID=C_lini_771_FUN_000153-T1.exon1;Parent=C_lini_771_FUN_000153-T1;
scaffold_1	funannotate	exon	579613	580526	.	-	.	ID=C_lini_771_FUN_000153-T1.exon2;Parent=C_lini_771_FUN_000153-T1;
scaffold_1	funannotate	CDS	580606	580819	.	-	0	ID=C_lini_771_FUN_000153-T1.cds;Parent=C_lini_771_FUN_000153-T1;
scaffold_1	funannotate	CDS	579613	580526	.	-	2	ID=C_lini_771_FUN_000153-T1.cds;Parent=C_lini_771_FUN_000153-T1;
scaffold_1	funannotate	gene	582271	583437	.	+	.	ID=C_lini_771_FUN_000154;
scaffold_1	funannotate	mRNA	582271	583437	.	+	.	ID=C_lini_771_FUN_000154-T1;Parent=C_lini_771_FUN_000154;product=hypothetical protein;Dbxref=PFAM:PF01048;
scaffold_1	funannotate	exon	582271	583437	.	+	.	ID=C_lini_771_FUN_000154-T1.exon1;Parent=C_lini_771_FUN_000154-T1;
scaffold_1	funannotate	CDS	582271	583437	.	+	0	ID=C_lini_771_FUN_000154-T1.cds;Parent=C_lini_771_FUN_000154-T1;
scaffold_1	funannotate	gene	583641	585747	.	+	.	ID=C_lini_771_FUN_000155;
scaffold_1	funannotate	mRNA	583641	585747	.	+	.	ID=C_lini_771_FUN_000155-T1;Parent=C_lini_771_FUN_000155;product=hypothetical protein;Dbxref=PFAM:PF05729;
scaffold_1	funannotate	exon	583641	584862	.	+	.	ID=C_lini_771_FUN_000155-T1.exon1;Parent=C_lini_771_FUN_000155-T1;
scaffold_1	funannotate	exon	585166	585747	.	+	.	ID=C_lini_771_FUN_000155-T1.exon2;Parent=C_lini_771_FUN_000155-T1;
scaffold_1	funannotate	CDS	583641	584862	.	+	0	ID=C_lini_771_FUN_000155-T1.cds;Parent=C_lini_771_FUN_000155-T1;
scaffold_1	funannotate	CDS	585166	585747	.	+	2	ID=C_lini_771_FUN_000155-T1.cds;Parent=C_lini_771_FUN_000155-T1;
scaffold_1	funannotate	gene	612513	613065	.	-	.	ID=C_lini_771_FUN_000156;
scaffold_1	funannotate	mRNA	612513	613065	.	-	.	ID=C_lini_771_FUN_000156-T1;Parent=C_lini_771_FUN_000156;product=hypothetical protein;
scaffold_1	funannotate	exon	613025	613065	.	-	.	ID=C_lini_771_FUN_000156-T1.exon1;Parent=C_lini_771_FUN_000156-T1;
scaffold_1	funannotate	exon	612749	613003	.	-	.	ID=C_lini_771_FUN_000156-T1.exon2;Parent=C_lini_771_FUN_000156-T1;
scaffold_1	funannotate	exon	612513	612687	.	-	.	ID=C_lini_771_FUN_000156-T1.exon3;Parent=C_lini_771_FUN_000156-T1;
scaffold_1	funannotate	CDS	613025	613065	.	-	0	ID=C_lini_771_FUN_000156-T1.cds;Parent=C_lini_771_FUN_000156-T1;
scaffold_1	funannotate	CDS	612749	613003	.	-	1	ID=C_lini_771_FUN_000156-T1.cds;Parent=C_lini_771_FUN_000156-T1;
scaffold_1	funannotate	CDS	612513	612687	.	-	1	ID=C_lini_771_FUN_000156-T1.cds;Parent=C_lini_771_FUN_000156-T1;
scaffold_1	funannotate	gene	614501	615011	.	+	.	ID=C_lini_771_FUN_000157;
scaffold_1	funannotate	mRNA	614501	615011	.	+	.	ID=C_lini_771_FUN_000157-T1;Parent=C_lini_771_FUN_000157;product=hypothetical protein;
scaffold_1	funannotate	exon	614501	614503	.	+	.	ID=C_lini_771_FUN_000157-T1.exon1;Parent=C_lini_771_FUN_000157-T1;
scaffold_1	funannotate	exon	614553	615011	.	+	.	ID=C_lini_771_FUN_000157-T1.exon2;Parent=C_lini_771_FUN_000157-T1;
scaffold_1	funannotate	CDS	614501	614503	.	+	0	ID=C_lini_771_FUN_000157-T1.cds;Parent=C_lini_771_FUN_000157-T1;
scaffold_1	funannotate	CDS	614553	615011	.	+	0	ID=C_lini_771_FUN_000157-T1.cds;Parent=C_lini_771_FUN_000157-T1;
scaffold_1	funannotate	gene	615015	618362	.	+	.	ID=C_lini_771_FUN_000158;
scaffold_1	funannotate	mRNA	615015	618362	.	+	.	ID=C_lini_771_FUN_000158-T1;Parent=C_lini_771_FUN_000158;product=hypothetical protein;Dbxref=PFAM:PF03659;note=CAZy:GH71,CAZy:CBM24;
scaffold_1	funannotate	exon	615015	615196	.	+	.	ID=C_lini_771_FUN_000158-T1.exon1;Parent=C_lini_771_FUN_000158-T1;
scaffold_1	funannotate	exon	615259	616615	.	+	.	ID=C_lini_771_FUN_000158-T1.exon2;Parent=C_lini_771_FUN_000158-T1;
scaffold_1	funannotate	exon	616695	616962	.	+	.	ID=C_lini_771_FUN_000158-T1.exon3;Parent=C_lini_771_FUN_000158-T1;
scaffold_1	funannotate	exon	617023	617140	.	+	.	ID=C_lini_771_FUN_000158-T1.exon4;Parent=C_lini_771_FUN_000158-T1;
scaffold_1	funannotate	exon	617202	617938	.	+	.	ID=C_lini_771_FUN_000158-T1.exon5;Parent=C_lini_771_FUN_000158-T1;
scaffold_1	funannotate	exon	618064	618362	.	+	.	ID=C_lini_771_FUN_000158-T1.exon6;Parent=C_lini_771_FUN_000158-T1;
scaffold_1	funannotate	CDS	615015	615196	.	+	0	ID=C_lini_771_FUN_000158-T1.cds;Parent=C_lini_771_FUN_000158-T1;
scaffold_1	funannotate	CDS	615259	616615	.	+	1	ID=C_lini_771_FUN_000158-T1.cds;Parent=C_lini_771_FUN_000158-T1;
scaffold_1	funannotate	CDS	616695	616962	.	+	0	ID=C_lini_771_FUN_000158-T1.cds;Parent=C_lini_771_FUN_000158-T1;
scaffold_1	funannotate	CDS	617023	617140	.	+	2	ID=C_lini_771_FUN_000158-T1.cds;Parent=C_lini_771_FUN_000158-T1;
scaffold_1	funannotate	CDS	617202	617938	.	+	1	ID=C_lini_771_FUN_000158-T1.cds;Parent=C_lini_771_FUN_000158-T1;
scaffold_1	funannotate	CDS	618064	618362	.	+	2	ID=C_lini_771_FUN_000158-T1.cds;Parent=C_lini_771_FUN_000158-T1;
scaffold_1	funannotate	gene	619925	620551	.	+	.	ID=C_lini_771_FUN_000159;
scaffold_1	funannotate	mRNA	619925	620551	.	+	.	ID=C_lini_771_FUN_000159-T1;Parent=C_lini_771_FUN_000159;product=hypothetical protein;
scaffold_1	funannotate	exon	619925	620551	.	+	.	ID=C_lini_771_FUN_000159-T1.exon1;Parent=C_lini_771_FUN_000159-T1;
scaffold_1	funannotate	CDS	619925	620551	.	+	0	ID=C_lini_771_FUN_000159-T1.cds;Parent=C_lini_771_FUN_000159-T1;
scaffold_1	funannotate	gene	620811	621953	.	+	.	ID=C_lini_771_FUN_000160;
scaffold_1	funannotate	mRNA	620811	621953	.	+	.	ID=C_lini_771_FUN_000160-T1;Parent=C_lini_771_FUN_000160;product=hypothetical protein;
scaffold_1	funannotate	exon	620811	621953	.	+	.	ID=C_lini_771_FUN_000160-T1.exon1;Parent=C_lini_771_FUN_000160-T1;
scaffold_1	funannotate	CDS	620811	621953	.	+	0	ID=C_lini_771_FUN_000160-T1.cds;Parent=C_lini_771_FUN_000160-T1;
scaffold_1	funannotate	gene	627426	628671	.	+	.	ID=C_lini_771_FUN_000161;
scaffold_1	funannotate	mRNA	627426	628671	.	+	.	ID=C_lini_771_FUN_000161-T1;Parent=C_lini_771_FUN_000161;product=hypothetical protein;
scaffold_1	funannotate	exon	627426	627692	.	+	.	ID=C_lini_771_FUN_000161-T1.exon1;Parent=C_lini_771_FUN_000161-T1;
scaffold_1	funannotate	exon	627755	627791	.	+	.	ID=C_lini_771_FUN_000161-T1.exon2;Parent=C_lini_771_FUN_000161-T1;
scaffold_1	funannotate	exon	627849	627940	.	+	.	ID=C_lini_771_FUN_000161-T1.exon3;Parent=C_lini_771_FUN_000161-T1;
scaffold_1	funannotate	exon	627999	628083	.	+	.	ID=C_lini_771_FUN_000161-T1.exon4;Parent=C_lini_771_FUN_000161-T1;
scaffold_1	funannotate	exon	628160	628671	.	+	.	ID=C_lini_771_FUN_000161-T1.exon5;Parent=C_lini_771_FUN_000161-T1;
scaffold_1	funannotate	CDS	627426	627692	.	+	0	ID=C_lini_771_FUN_000161-T1.cds;Parent=C_lini_771_FUN_000161-T1;
scaffold_1	funannotate	CDS	627755	627791	.	+	0	ID=C_lini_771_FUN_000161-T1.cds;Parent=C_lini_771_FUN_000161-T1;
scaffold_1	funannotate	CDS	627849	627940	.	+	2	ID=C_lini_771_FUN_000161-T1.cds;Parent=C_lini_771_FUN_000161-T1;
scaffold_1	funannotate	CDS	627999	628083	.	+	0	ID=C_lini_771_FUN_000161-T1.cds;Parent=C_lini_771_FUN_000161-T1;
scaffold_1	funannotate	CDS	628160	628671	.	+	2	ID=C_lini_771_FUN_000161-T1.cds;Parent=C_lini_771_FUN_000161-T1;
scaffold_1	funannotate	gene	628762	629492	.	+	.	ID=C_lini_771_FUN_000162;
scaffold_1	funannotate	mRNA	628762	629492	.	+	.	ID=C_lini_771_FUN_000162-T1;Parent=C_lini_771_FUN_000162;product=hypothetical protein;
scaffold_1	funannotate	exon	628762	628909	.	+	.	ID=C_lini_771_FUN_000162-T1.exon1;Parent=C_lini_771_FUN_000162-T1;
scaffold_1	funannotate	exon	628981	629492	.	+	.	ID=C_lini_771_FUN_000162-T1.exon2;Parent=C_lini_771_FUN_000162-T1;
scaffold_1	funannotate	CDS	628762	628909	.	+	0	ID=C_lini_771_FUN_000162-T1.cds;Parent=C_lini_771_FUN_000162-T1;
scaffold_1	funannotate	CDS	628981	629492	.	+	2	ID=C_lini_771_FUN_000162-T1.cds;Parent=C_lini_771_FUN_000162-T1;
scaffold_1	funannotate	gene	629966	631103	.	-	.	ID=C_lini_771_FUN_000163;
scaffold_1	funannotate	mRNA	629966	631103	.	-	.	ID=C_lini_771_FUN_000163-T1;Parent=C_lini_771_FUN_000163;product=hypothetical protein;Dbxref=PFAM:PF04479;
scaffold_1	funannotate	exon	630920	631103	.	-	.	ID=C_lini_771_FUN_000163-T1.exon1;Parent=C_lini_771_FUN_000163-T1;
scaffold_1	funannotate	exon	630606	630854	.	-	.	ID=C_lini_771_FUN_000163-T1.exon2;Parent=C_lini_771_FUN_000163-T1;
scaffold_1	funannotate	exon	629966	630543	.	-	.	ID=C_lini_771_FUN_000163-T1.exon3;Parent=C_lini_771_FUN_000163-T1;
scaffold_1	funannotate	CDS	630920	631103	.	-	0	ID=C_lini_771_FUN_000163-T1.cds;Parent=C_lini_771_FUN_000163-T1;
scaffold_1	funannotate	CDS	630606	630854	.	-	2	ID=C_lini_771_FUN_000163-T1.cds;Parent=C_lini_771_FUN_000163-T1;
scaffold_1	funannotate	CDS	629966	630543	.	-	2	ID=C_lini_771_FUN_000163-T1.cds;Parent=C_lini_771_FUN_000163-T1;
scaffold_1	funannotate	gene	632738	633380	.	+	.	ID=C_lini_771_FUN_000164;
scaffold_1	funannotate	mRNA	632738	633380	.	+	.	ID=C_lini_771_FUN_000164-T1;Parent=C_lini_771_FUN_000164;product=hypothetical protein;
scaffold_1	funannotate	exon	632738	632848	.	+	.	ID=C_lini_771_FUN_000164-T1.exon1;Parent=C_lini_771_FUN_000164-T1;
scaffold_1	funannotate	exon	633150	633380	.	+	.	ID=C_lini_771_FUN_000164-T1.exon2;Parent=C_lini_771_FUN_000164-T1;
scaffold_1	funannotate	CDS	632738	632848	.	+	0	ID=C_lini_771_FUN_000164-T1.cds;Parent=C_lini_771_FUN_000164-T1;
scaffold_1	funannotate	CDS	633150	633380	.	+	0	ID=C_lini_771_FUN_000164-T1.cds;Parent=C_lini_771_FUN_000164-T1;
scaffold_1	funannotate	gene	633405	635385	.	+	.	ID=C_lini_771_FUN_000165;
scaffold_1	funannotate	mRNA	633405	635385	.	+	.	ID=C_lini_771_FUN_000165-T1;Parent=C_lini_771_FUN_000165;product=hypothetical protein;note=CAZy:GT1;
scaffold_1	funannotate	exon	633405	633685	.	+	.	ID=C_lini_771_FUN_000165-T1.exon1;Parent=C_lini_771_FUN_000165-T1;
scaffold_1	funannotate	exon	633748	633871	.	+	.	ID=C_lini_771_FUN_000165-T1.exon2;Parent=C_lini_771_FUN_000165-T1;
scaffold_1	funannotate	exon	634017	634345	.	+	.	ID=C_lini_771_FUN_000165-T1.exon3;Parent=C_lini_771_FUN_000165-T1;
scaffold_1	funannotate	exon	634419	634769	.	+	.	ID=C_lini_771_FUN_000165-T1.exon4;Parent=C_lini_771_FUN_000165-T1;
scaffold_1	funannotate	exon	634845	635385	.	+	.	ID=C_lini_771_FUN_000165-T1.exon5;Parent=C_lini_771_FUN_000165-T1;
scaffold_1	funannotate	CDS	633405	633685	.	+	0	ID=C_lini_771_FUN_000165-T1.cds;Parent=C_lini_771_FUN_000165-T1;
scaffold_1	funannotate	CDS	633748	633871	.	+	1	ID=C_lini_771_FUN_000165-T1.cds;Parent=C_lini_771_FUN_000165-T1;
scaffold_1	funannotate	CDS	634017	634345	.	+	0	ID=C_lini_771_FUN_000165-T1.cds;Parent=C_lini_771_FUN_000165-T1;
scaffold_1	funannotate	CDS	634419	634769	.	+	1	ID=C_lini_771_FUN_000165-T1.cds;Parent=C_lini_771_FUN_000165-T1;
scaffold_1	funannotate	CDS	634845	635385	.	+	1	ID=C_lini_771_FUN_000165-T1.cds;Parent=C_lini_771_FUN_000165-T1;
scaffold_1	funannotate	gene	635428	635823	.	+	.	ID=C_lini_771_FUN_000166;
scaffold_1	funannotate	mRNA	635428	635823	.	+	.	ID=C_lini_771_FUN_000166-T1;Parent=C_lini_771_FUN_000166;product=hypothetical protein;
scaffold_1	funannotate	exon	635428	635476	.	+	.	ID=C_lini_771_FUN_000166-T1.exon1;Parent=C_lini_771_FUN_000166-T1;
scaffold_1	funannotate	exon	635564	635577	.	+	.	ID=C_lini_771_FUN_000166-T1.exon2;Parent=C_lini_771_FUN_000166-T1;
scaffold_1	funannotate	exon	635596	635823	.	+	.	ID=C_lini_771_FUN_000166-T1.exon3;Parent=C_lini_771_FUN_000166-T1;
scaffold_1	funannotate	CDS	635428	635476	.	+	0	ID=C_lini_771_FUN_000166-T1.cds;Parent=C_lini_771_FUN_000166-T1;
scaffold_1	funannotate	CDS	635564	635577	.	+	2	ID=C_lini_771_FUN_000166-T1.cds;Parent=C_lini_771_FUN_000166-T1;
scaffold_1	funannotate	CDS	635596	635823	.	+	0	ID=C_lini_771_FUN_000166-T1.cds;Parent=C_lini_771_FUN_000166-T1;
scaffold_1	funannotate	gene	636219	636299	.	+	.	ID=C_lini_771_FUN_000167;
scaffold_1	funannotate	tRNA	636219	636299	.	+	.	ID=C_lini_771_FUN_000167-T1;Parent=C_lini_771_FUN_000167;product=tRNA-Gly;
scaffold_1	funannotate	exon	636219	636299	.	+	.	ID=C_lini_771_FUN_000167-T1.exon1;Parent=C_lini_771_FUN_000167-T1;
scaffold_1	funannotate	gene	636466	638947	.	-	.	ID=C_lini_771_FUN_000168;
scaffold_1	funannotate	mRNA	636466	638947	.	-	.	ID=C_lini_771_FUN_000168-T1;Parent=C_lini_771_FUN_000168;product=hypothetical protein;Dbxref=PFAM:PF01120;note=CAZy:GH29;
scaffold_1	funannotate	exon	638855	638947	.	-	.	ID=C_lini_771_FUN_000168-T1.exon1;Parent=C_lini_771_FUN_000168-T1;
scaffold_1	funannotate	exon	636466	638763	.	-	.	ID=C_lini_771_FUN_000168-T1.exon2;Parent=C_lini_771_FUN_000168-T1;
scaffold_1	funannotate	CDS	638855	638947	.	-	0	ID=C_lini_771_FUN_000168-T1.cds;Parent=C_lini_771_FUN_000168-T1;
scaffold_1	funannotate	CDS	636466	638763	.	-	0	ID=C_lini_771_FUN_000168-T1.cds;Parent=C_lini_771_FUN_000168-T1;
scaffold_1	funannotate	gene	640914	642952	.	-	.	ID=C_lini_771_FUN_000169;
scaffold_1	funannotate	mRNA	640914	642952	.	-	.	ID=C_lini_771_FUN_000169-T1;Parent=C_lini_771_FUN_000169;product=hypothetical protein;
scaffold_1	funannotate	exon	642845	642952	.	-	.	ID=C_lini_771_FUN_000169-T1.exon1;Parent=C_lini_771_FUN_000169-T1;
scaffold_1	funannotate	exon	642122	642713	.	-	.	ID=C_lini_771_FUN_000169-T1.exon2;Parent=C_lini_771_FUN_000169-T1;
scaffold_1	funannotate	exon	641937	642020	.	-	.	ID=C_lini_771_FUN_000169-T1.exon3;Parent=C_lini_771_FUN_000169-T1;
scaffold_1	funannotate	exon	640914	641809	.	-	.	ID=C_lini_771_FUN_000169-T1.exon4;Parent=C_lini_771_FUN_000169-T1;
scaffold_1	funannotate	CDS	642845	642952	.	-	0	ID=C_lini_771_FUN_000169-T1.cds;Parent=C_lini_771_FUN_000169-T1;
scaffold_1	funannotate	CDS	642122	642713	.	-	0	ID=C_lini_771_FUN_000169-T1.cds;Parent=C_lini_771_FUN_000169-T1;
scaffold_1	funannotate	CDS	641937	642020	.	-	2	ID=C_lini_771_FUN_000169-T1.cds;Parent=C_lini_771_FUN_000169-T1;
scaffold_1	funannotate	CDS	640914	641809	.	-	2	ID=C_lini_771_FUN_000169-T1.cds;Parent=C_lini_771_FUN_000169-T1;
scaffold_1	funannotate	gene	646199	647329	.	+	.	ID=C_lini_771_FUN_000170;
scaffold_1	funannotate	mRNA	646199	647329	.	+	.	ID=C_lini_771_FUN_000170-T1;Parent=C_lini_771_FUN_000170;product=hypothetical protein;
scaffold_1	funannotate	exon	646199	647329	.	+	.	ID=C_lini_771_FUN_000170-T1.exon1;Parent=C_lini_771_FUN_000170-T1;
scaffold_1	funannotate	CDS	646199	647329	.	+	0	ID=C_lini_771_FUN_000170-T1.cds;Parent=C_lini_771_FUN_000170-T1;
scaffold_1	funannotate	gene	651365	653248	.	+	.	ID=C_lini_771_FUN_000171;
scaffold_1	funannotate	mRNA	651365	653248	.	+	.	ID=C_lini_771_FUN_000171-T1;Parent=C_lini_771_FUN_000171;product=hypothetical protein;
scaffold_1	funannotate	exon	651365	651495	.	+	.	ID=C_lini_771_FUN_000171-T1.exon1;Parent=C_lini_771_FUN_000171-T1;
scaffold_1	funannotate	exon	651560	652074	.	+	.	ID=C_lini_771_FUN_000171-T1.exon2;Parent=C_lini_771_FUN_000171-T1;
scaffold_1	funannotate	exon	652155	653248	.	+	.	ID=C_lini_771_FUN_000171-T1.exon3;Parent=C_lini_771_FUN_000171-T1;
scaffold_1	funannotate	CDS	651365	651495	.	+	0	ID=C_lini_771_FUN_000171-T1.cds;Parent=C_lini_771_FUN_000171-T1;
scaffold_1	funannotate	CDS	651560	652074	.	+	1	ID=C_lini_771_FUN_000171-T1.cds;Parent=C_lini_771_FUN_000171-T1;
scaffold_1	funannotate	CDS	652155	653248	.	+	2	ID=C_lini_771_FUN_000171-T1.cds;Parent=C_lini_771_FUN_000171-T1;
scaffold_1	funannotate	gene	653919	655898	.	+	.	ID=C_lini_771_FUN_000172;
scaffold_1	funannotate	mRNA	653919	655898	.	+	.	ID=C_lini_771_FUN_000172-T1;Parent=C_lini_771_FUN_000172;product=hypothetical protein;
scaffold_1	funannotate	exon	653919	655898	.	+	.	ID=C_lini_771_FUN_000172-T1.exon1;Parent=C_lini_771_FUN_000172-T1;
scaffold_1	funannotate	CDS	653919	655898	.	+	0	ID=C_lini_771_FUN_000172-T1.cds;Parent=C_lini_771_FUN_000172-T1;
scaffold_1	funannotate	gene	657494	658930	.	+	.	ID=C_lini_771_FUN_000173;
scaffold_1	funannotate	mRNA	657494	658930	.	+	.	ID=C_lini_771_FUN_000173-T1;Parent=C_lini_771_FUN_000173;product=hypothetical protein;Dbxref=PFAM:PF01636;
scaffold_1	funannotate	exon	657494	658930	.	+	.	ID=C_lini_771_FUN_000173-T1.exon1;Parent=C_lini_771_FUN_000173-T1;
scaffold_1	funannotate	CDS	657494	658930	.	+	0	ID=C_lini_771_FUN_000173-T1.cds;Parent=C_lini_771_FUN_000173-T1;
scaffold_1	funannotate	gene	660143	662551	.	+	.	ID=C_lini_771_FUN_000174;
scaffold_1	funannotate	mRNA	660143	662551	.	+	.	ID=C_lini_771_FUN_000174-T1;Parent=C_lini_771_FUN_000174;product=hypothetical protein;
scaffold_1	funannotate	exon	660143	660312	.	+	.	ID=C_lini_771_FUN_000174-T1.exon1;Parent=C_lini_771_FUN_000174-T1;
scaffold_1	funannotate	exon	660451	662551	.	+	.	ID=C_lini_771_FUN_000174-T1.exon2;Parent=C_lini_771_FUN_000174-T1;
scaffold_1	funannotate	CDS	660143	660312	.	+	0	ID=C_lini_771_FUN_000174-T1.cds;Parent=C_lini_771_FUN_000174-T1;
scaffold_1	funannotate	CDS	660451	662551	.	+	1	ID=C_lini_771_FUN_000174-T1.cds;Parent=C_lini_771_FUN_000174-T1;
scaffold_1	funannotate	gene	666664	668496	.	+	.	ID=C_lini_771_FUN_000175;
scaffold_1	funannotate	mRNA	666664	668496	.	+	.	ID=C_lini_771_FUN_000175-T1;Parent=C_lini_771_FUN_000175;product=hypothetical protein;Dbxref=PFAM:PF00083,PFAM:PF07690;
scaffold_1	funannotate	exon	666664	666849	.	+	.	ID=C_lini_771_FUN_000175-T1.exon1;Parent=C_lini_771_FUN_000175-T1;
scaffold_1	funannotate	exon	666963	667227	.	+	.	ID=C_lini_771_FUN_000175-T1.exon2;Parent=C_lini_771_FUN_000175-T1;
scaffold_1	funannotate	exon	667364	667999	.	+	.	ID=C_lini_771_FUN_000175-T1.exon3;Parent=C_lini_771_FUN_000175-T1;
scaffold_1	funannotate	exon	668078	668496	.	+	.	ID=C_lini_771_FUN_000175-T1.exon4;Parent=C_lini_771_FUN_000175-T1;
scaffold_1	funannotate	CDS	666664	666849	.	+	0	ID=C_lini_771_FUN_000175-T1.cds;Parent=C_lini_771_FUN_000175-T1;
scaffold_1	funannotate	CDS	666963	667227	.	+	0	ID=C_lini_771_FUN_000175-T1.cds;Parent=C_lini_771_FUN_000175-T1;
scaffold_1	funannotate	CDS	667364	667999	.	+	2	ID=C_lini_771_FUN_000175-T1.cds;Parent=C_lini_771_FUN_000175-T1;
scaffold_1	funannotate	CDS	668078	668496	.	+	2	ID=C_lini_771_FUN_000175-T1.cds;Parent=C_lini_771_FUN_000175-T1;
scaffold_1	funannotate	gene	669218	670429	.	-	.	ID=C_lini_771_FUN_000176;
scaffold_1	funannotate	mRNA	669218	670429	.	-	.	ID=C_lini_771_FUN_000176-T1;Parent=C_lini_771_FUN_000176;product=hypothetical protein;
scaffold_1	funannotate	exon	669218	670429	.	-	.	ID=C_lini_771_FUN_000176-T1.exon1;Parent=C_lini_771_FUN_000176-T1;
scaffold_1	funannotate	CDS	669218	670429	.	-	0	ID=C_lini_771_FUN_000176-T1.cds;Parent=C_lini_771_FUN_000176-T1;
scaffold_1	funannotate	gene	670493	671809	.	-	.	ID=C_lini_771_FUN_000177;
scaffold_1	funannotate	mRNA	670493	671809	.	-	.	ID=C_lini_771_FUN_000177-T1;Parent=C_lini_771_FUN_000177;product=hypothetical protein;
scaffold_1	funannotate	exon	671771	671809	.	-	.	ID=C_lini_771_FUN_000177-T1.exon1;Parent=C_lini_771_FUN_000177-T1;
scaffold_1	funannotate	exon	671465	671565	.	-	.	ID=C_lini_771_FUN_000177-T1.exon2;Parent=C_lini_771_FUN_000177-T1;
scaffold_1	funannotate	exon	671177	671401	.	-	.	ID=C_lini_771_FUN_000177-T1.exon3;Parent=C_lini_771_FUN_000177-T1;
scaffold_1	funannotate	exon	670493	671111	.	-	.	ID=C_lini_771_FUN_000177-T1.exon4;Parent=C_lini_771_FUN_000177-T1;
scaffold_1	funannotate	CDS	671771	671809	.	-	0	ID=C_lini_771_FUN_000177-T1.cds;Parent=C_lini_771_FUN_000177-T1;
scaffold_1	funannotate	CDS	671465	671565	.	-	0	ID=C_lini_771_FUN_000177-T1.cds;Parent=C_lini_771_FUN_000177-T1;
scaffold_1	funannotate	CDS	671177	671401	.	-	1	ID=C_lini_771_FUN_000177-T1.cds;Parent=C_lini_771_FUN_000177-T1;
scaffold_1	funannotate	CDS	670493	671111	.	-	1	ID=C_lini_771_FUN_000177-T1.cds;Parent=C_lini_771_FUN_000177-T1;
scaffold_1	funannotate	gene	677723	680524	.	+	.	ID=C_lini_771_FUN_000178;
scaffold_1	funannotate	mRNA	677723	680524	.	+	.	ID=C_lini_771_FUN_000178-T1;Parent=C_lini_771_FUN_000178;product=hypothetical protein;Dbxref=PFAM:PF04082;
scaffold_1	funannotate	exon	677723	677726	.	+	.	ID=C_lini_771_FUN_000178-T1.exon1;Parent=C_lini_771_FUN_000178-T1;
scaffold_1	funannotate	exon	677868	678284	.	+	.	ID=C_lini_771_FUN_000178-T1.exon2;Parent=C_lini_771_FUN_000178-T1;
scaffold_1	funannotate	exon	678338	679079	.	+	.	ID=C_lini_771_FUN_000178-T1.exon3;Parent=C_lini_771_FUN_000178-T1;
scaffold_1	funannotate	exon	679156	680524	.	+	.	ID=C_lini_771_FUN_000178-T1.exon4;Parent=C_lini_771_FUN_000178-T1;
scaffold_1	funannotate	CDS	677723	677726	.	+	0	ID=C_lini_771_FUN_000178-T1.cds;Parent=C_lini_771_FUN_000178-T1;
scaffold_1	funannotate	CDS	677868	678284	.	+	2	ID=C_lini_771_FUN_000178-T1.cds;Parent=C_lini_771_FUN_000178-T1;
scaffold_1	funannotate	CDS	678338	679079	.	+	2	ID=C_lini_771_FUN_000178-T1.cds;Parent=C_lini_771_FUN_000178-T1;
scaffold_1	funannotate	CDS	679156	680524	.	+	1	ID=C_lini_771_FUN_000178-T1.cds;Parent=C_lini_771_FUN_000178-T1;
scaffold_1	funannotate	gene	683879	685668	.	-	.	ID=C_lini_771_FUN_000179;
scaffold_1	funannotate	mRNA	683879	685668	.	-	.	ID=C_lini_771_FUN_000179-T1;Parent=C_lini_771_FUN_000179;product=hypothetical protein;Dbxref=PFAM:PF00840,PFAM:PF00734;note=CAZy:GH7;
scaffold_1	funannotate	exon	685051	685668	.	-	.	ID=C_lini_771_FUN_000179-T1.exon1;Parent=C_lini_771_FUN_000179-T1;
scaffold_1	funannotate	exon	684859	684949	.	-	.	ID=C_lini_771_FUN_000179-T1.exon2;Parent=C_lini_771_FUN_000179-T1;
scaffold_1	funannotate	exon	683879	684780	.	-	.	ID=C_lini_771_FUN_000179-T1.exon3;Parent=C_lini_771_FUN_000179-T1;
scaffold_1	funannotate	CDS	685051	685668	.	-	0	ID=C_lini_771_FUN_000179-T1.cds;Parent=C_lini_771_FUN_000179-T1;
scaffold_1	funannotate	CDS	684859	684949	.	-	0	ID=C_lini_771_FUN_000179-T1.cds;Parent=C_lini_771_FUN_000179-T1;
scaffold_1	funannotate	CDS	683879	684780	.	-	2	ID=C_lini_771_FUN_000179-T1.cds;Parent=C_lini_771_FUN_000179-T1;
scaffold_1	funannotate	gene	690658	692468	.	-	.	ID=C_lini_771_FUN_000180;
scaffold_1	funannotate	mRNA	690658	692468	.	-	.	ID=C_lini_771_FUN_000180-T1;Parent=C_lini_771_FUN_000180;product=hypothetical protein;Dbxref=PFAM:PF04855;
scaffold_1	funannotate	exon	690816	692468	.	-	.	ID=C_lini_771_FUN_000180-T1.exon1;Parent=C_lini_771_FUN_000180-T1;
scaffold_1	funannotate	exon	690658	690753	.	-	.	ID=C_lini_771_FUN_000180-T1.exon2;Parent=C_lini_771_FUN_000180-T1;
scaffold_1	funannotate	CDS	690816	692468	.	-	0	ID=C_lini_771_FUN_000180-T1.cds;Parent=C_lini_771_FUN_000180-T1;
scaffold_1	funannotate	CDS	690658	690753	.	-	0	ID=C_lini_771_FUN_000180-T1.cds;Parent=C_lini_771_FUN_000180-T1;
scaffold_1	funannotate	gene	693936	696431	.	+	.	ID=C_lini_771_FUN_000181;
scaffold_1	funannotate	mRNA	693936	696431	.	+	.	ID=C_lini_771_FUN_000181-T1;Parent=C_lini_771_FUN_000181;product=hypothetical protein;Dbxref=PFAM:PF12224;
scaffold_1	funannotate	exon	693936	696431	.	+	.	ID=C_lini_771_FUN_000181-T1.exon1;Parent=C_lini_771_FUN_000181-T1;
scaffold_1	funannotate	CDS	693936	696431	.	+	0	ID=C_lini_771_FUN_000181-T1.cds;Parent=C_lini_771_FUN_000181-T1;
scaffold_1	funannotate	gene	696819	697393	.	-	.	ID=C_lini_771_FUN_000182;
scaffold_1	funannotate	mRNA	696819	697393	.	-	.	ID=C_lini_771_FUN_000182-T1;Parent=C_lini_771_FUN_000182;product=hypothetical protein;
scaffold_1	funannotate	exon	697230	697393	.	-	.	ID=C_lini_771_FUN_000182-T1.exon1;Parent=C_lini_771_FUN_000182-T1;
scaffold_1	funannotate	exon	696819	697161	.	-	.	ID=C_lini_771_FUN_000182-T1.exon2;Parent=C_lini_771_FUN_000182-T1;
scaffold_1	funannotate	CDS	697230	697393	.	-	0	ID=C_lini_771_FUN_000182-T1.cds;Parent=C_lini_771_FUN_000182-T1;
scaffold_1	funannotate	CDS	696819	697161	.	-	1	ID=C_lini_771_FUN_000182-T1.cds;Parent=C_lini_771_FUN_000182-T1;
scaffold_1	funannotate	gene	700059	702310	.	-	.	ID=C_lini_771_FUN_000183;
scaffold_1	funannotate	mRNA	700059	702310	.	-	.	ID=C_lini_771_FUN_000183-T1;Parent=C_lini_771_FUN_000183;product=hypothetical protein;
scaffold_1	funannotate	exon	702035	702310	.	-	.	ID=C_lini_771_FUN_000183-T1.exon1;Parent=C_lini_771_FUN_000183-T1;
scaffold_1	funannotate	exon	701914	701978	.	-	.	ID=C_lini_771_FUN_000183-T1.exon2;Parent=C_lini_771_FUN_000183-T1;
scaffold_1	funannotate	exon	701697	701857	.	-	.	ID=C_lini_771_FUN_000183-T1.exon3;Parent=C_lini_771_FUN_000183-T1;
scaffold_1	funannotate	exon	700784	701619	.	-	.	ID=C_lini_771_FUN_000183-T1.exon4;Parent=C_lini_771_FUN_000183-T1;
scaffold_1	funannotate	exon	700059	700709	.	-	.	ID=C_lini_771_FUN_000183-T1.exon5;Parent=C_lini_771_FUN_000183-T1;
scaffold_1	funannotate	CDS	702035	702310	.	-	0	ID=C_lini_771_FUN_000183-T1.cds;Parent=C_lini_771_FUN_000183-T1;
scaffold_1	funannotate	CDS	701914	701978	.	-	0	ID=C_lini_771_FUN_000183-T1.cds;Parent=C_lini_771_FUN_000183-T1;
scaffold_1	funannotate	CDS	701697	701857	.	-	1	ID=C_lini_771_FUN_000183-T1.cds;Parent=C_lini_771_FUN_000183-T1;
scaffold_1	funannotate	CDS	700784	701619	.	-	2	ID=C_lini_771_FUN_000183-T1.cds;Parent=C_lini_771_FUN_000183-T1;
scaffold_1	funannotate	CDS	700059	700709	.	-	0	ID=C_lini_771_FUN_000183-T1.cds;Parent=C_lini_771_FUN_000183-T1;
scaffold_1	funannotate	gene	703302	705202	.	-	.	ID=C_lini_771_FUN_000184;
scaffold_1	funannotate	mRNA	703302	705202	.	-	.	ID=C_lini_771_FUN_000184-T1;Parent=C_lini_771_FUN_000184;product=hypothetical protein;Dbxref=PFAM:PF07690;
scaffold_1	funannotate	exon	704780	705202	.	-	.	ID=C_lini_771_FUN_000184-T1.exon1;Parent=C_lini_771_FUN_000184-T1;
scaffold_1	funannotate	exon	704517	704729	.	-	.	ID=C_lini_771_FUN_000184-T1.exon2;Parent=C_lini_771_FUN_000184-T1;
scaffold_1	funannotate	exon	703601	704462	.	-	.	ID=C_lini_771_FUN_000184-T1.exon3;Parent=C_lini_771_FUN_000184-T1;
scaffold_1	funannotate	exon	703302	703525	.	-	.	ID=C_lini_771_FUN_000184-T1.exon4;Parent=C_lini_771_FUN_000184-T1;
scaffold_1	funannotate	CDS	704780	705202	.	-	0	ID=C_lini_771_FUN_000184-T1.cds;Parent=C_lini_771_FUN_000184-T1;
scaffold_1	funannotate	CDS	704517	704729	.	-	0	ID=C_lini_771_FUN_000184-T1.cds;Parent=C_lini_771_FUN_000184-T1;
scaffold_1	funannotate	CDS	703601	704462	.	-	0	ID=C_lini_771_FUN_000184-T1.cds;Parent=C_lini_771_FUN_000184-T1;
scaffold_1	funannotate	CDS	703302	703525	.	-	2	ID=C_lini_771_FUN_000184-T1.cds;Parent=C_lini_771_FUN_000184-T1;
scaffold_1	funannotate	gene	706046	706117	.	+	.	ID=C_lini_771_FUN_000185;
scaffold_1	funannotate	tRNA	706046	706117	.	+	.	ID=C_lini_771_FUN_000185-T1;Parent=C_lini_771_FUN_000185;product=tRNA-iMet;
scaffold_1	funannotate	exon	706046	706117	.	+	.	ID=C_lini_771_FUN_000185-T1.exon1;Parent=C_lini_771_FUN_000185-T1;
scaffold_1	funannotate	gene	706718	708055	.	-	.	ID=C_lini_771_FUN_000186;
scaffold_1	funannotate	mRNA	706718	708055	.	-	.	ID=C_lini_771_FUN_000186-T1;Parent=C_lini_771_FUN_000186;product=hypothetical protein;Dbxref=PFAM:PF12417;
scaffold_1	funannotate	exon	706718	708055	.	-	.	ID=C_lini_771_FUN_000186-T1.exon1;Parent=C_lini_771_FUN_000186-T1;
scaffold_1	funannotate	CDS	706718	708055	.	-	0	ID=C_lini_771_FUN_000186-T1.cds;Parent=C_lini_771_FUN_000186-T1;
scaffold_1	funannotate	gene	712160	714009	.	+	.	ID=C_lini_771_FUN_000187;
scaffold_1	funannotate	mRNA	712160	714009	.	+	.	ID=C_lini_771_FUN_000187-T1;Parent=C_lini_771_FUN_000187;product=hypothetical protein;Dbxref=PFAM:PF07690;
scaffold_1	funannotate	exon	712160	712769	.	+	.	ID=C_lini_771_FUN_000187-T1.exon1;Parent=C_lini_771_FUN_000187-T1;
scaffold_1	funannotate	exon	712822	712876	.	+	.	ID=C_lini_771_FUN_000187-T1.exon2;Parent=C_lini_771_FUN_000187-T1;
scaffold_1	funannotate	exon	712929	714009	.	+	.	ID=C_lini_771_FUN_000187-T1.exon3;Parent=C_lini_771_FUN_000187-T1;
scaffold_1	funannotate	CDS	712160	712769	.	+	0	ID=C_lini_771_FUN_000187-T1.cds;Parent=C_lini_771_FUN_000187-T1;
scaffold_1	funannotate	CDS	712822	712876	.	+	2	ID=C_lini_771_FUN_000187-T1.cds;Parent=C_lini_771_FUN_000187-T1;
scaffold_1	funannotate	CDS	712929	714009	.	+	1	ID=C_lini_771_FUN_000187-T1.cds;Parent=C_lini_771_FUN_000187-T1;
scaffold_1	funannotate	gene	714840	716042	.	+	.	ID=C_lini_771_FUN_000188;
scaffold_1	funannotate	mRNA	714840	716042	.	+	.	ID=C_lini_771_FUN_000188-T1;Parent=C_lini_771_FUN_000188;product=hypothetical protein;Dbxref=PFAM:PF04389;note=MEROPS:MER0015094;
scaffold_1	funannotate	exon	714840	715492	.	+	.	ID=C_lini_771_FUN_000188-T1.exon1;Parent=C_lini_771_FUN_000188-T1;
scaffold_1	funannotate	exon	715559	716042	.	+	.	ID=C_lini_771_FUN_000188-T1.exon2;Parent=C_lini_771_FUN_000188-T1;
scaffold_1	funannotate	CDS	714840	715492	.	+	0	ID=C_lini_771_FUN_000188-T1.cds;Parent=C_lini_771_FUN_000188-T1;
scaffold_1	funannotate	CDS	715559	716042	.	+	1	ID=C_lini_771_FUN_000188-T1.cds;Parent=C_lini_771_FUN_000188-T1;
scaffold_1	funannotate	gene	716291	717429	.	-	.	ID=C_lini_771_FUN_000189;
scaffold_1	funannotate	mRNA	716291	717429	.	-	.	ID=C_lini_771_FUN_000189-T1;Parent=C_lini_771_FUN_000189;product=hypothetical protein;Dbxref=PFAM:PF00651;
scaffold_1	funannotate	exon	716841	717429	.	-	.	ID=C_lini_771_FUN_000189-T1.exon1;Parent=C_lini_771_FUN_000189-T1;
scaffold_1	funannotate	exon	716291	716781	.	-	.	ID=C_lini_771_FUN_000189-T1.exon2;Parent=C_lini_771_FUN_000189-T1;
scaffold_1	funannotate	CDS	716841	717429	.	-	0	ID=C_lini_771_FUN_000189-T1.cds;Parent=C_lini_771_FUN_000189-T1;
scaffold_1	funannotate	CDS	716291	716781	.	-	2	ID=C_lini_771_FUN_000189-T1.cds;Parent=C_lini_771_FUN_000189-T1;
scaffold_1	funannotate	gene	718577	719762	.	-	.	ID=C_lini_771_FUN_000190;
scaffold_1	funannotate	mRNA	718577	719762	.	-	.	ID=C_lini_771_FUN_000190-T1;Parent=C_lini_771_FUN_000190;product=hypothetical protein;Dbxref=PFAM:PF02737;
scaffold_1	funannotate	exon	719758	719762	.	-	.	ID=C_lini_771_FUN_000190-T1.exon1;Parent=C_lini_771_FUN_000190-T1;
scaffold_1	funannotate	exon	719720	719726	.	-	.	ID=C_lini_771_FUN_000190-T1.exon2;Parent=C_lini_771_FUN_000190-T1;
scaffold_1	funannotate	exon	718577	719272	.	-	.	ID=C_lini_771_FUN_000190-T1.exon3;Parent=C_lini_771_FUN_000190-T1;
scaffold_1	funannotate	CDS	719758	719762	.	-	0	ID=C_lini_771_FUN_000190-T1.cds;Parent=C_lini_771_FUN_000190-T1;
scaffold_1	funannotate	CDS	719720	719726	.	-	1	ID=C_lini_771_FUN_000190-T1.cds;Parent=C_lini_771_FUN_000190-T1;
scaffold_1	funannotate	CDS	718577	719272	.	-	0	ID=C_lini_771_FUN_000190-T1.cds;Parent=C_lini_771_FUN_000190-T1;
scaffold_1	funannotate	gene	719957	720330	.	-	.	ID=C_lini_771_FUN_000191;
scaffold_1	funannotate	mRNA	719957	720330	.	-	.	ID=C_lini_771_FUN_000191-T1;Parent=C_lini_771_FUN_000191;product=hypothetical protein;
scaffold_1	funannotate	exon	720322	720330	.	-	.	ID=C_lini_771_FUN_000191-T1.exon1;Parent=C_lini_771_FUN_000191-T1;
scaffold_1	funannotate	exon	719957	720292	.	-	.	ID=C_lini_771_FUN_000191-T1.exon2;Parent=C_lini_771_FUN_000191-T1;
scaffold_1	funannotate	CDS	720322	720330	.	-	0	ID=C_lini_771_FUN_000191-T1.cds;Parent=C_lini_771_FUN_000191-T1;
scaffold_1	funannotate	CDS	719957	720292	.	-	0	ID=C_lini_771_FUN_000191-T1.cds;Parent=C_lini_771_FUN_000191-T1;
scaffold_1	funannotate	gene	724747	725181	.	+	.	ID=C_lini_771_FUN_000192;
scaffold_1	funannotate	mRNA	724747	725181	.	+	.	ID=C_lini_771_FUN_000192-T1;Parent=C_lini_771_FUN_000192;product=hypothetical protein;
scaffold_1	funannotate	exon	724747	724753	.	+	.	ID=C_lini_771_FUN_000192-T1.exon1;Parent=C_lini_771_FUN_000192-T1;
scaffold_1	funannotate	exon	724799	725181	.	+	.	ID=C_lini_771_FUN_000192-T1.exon2;Parent=C_lini_771_FUN_000192-T1;
scaffold_1	funannotate	CDS	724747	724753	.	+	0	ID=C_lini_771_FUN_000192-T1.cds;Parent=C_lini_771_FUN_000192-T1;
scaffold_1	funannotate	CDS	724799	725181	.	+	2	ID=C_lini_771_FUN_000192-T1.cds;Parent=C_lini_771_FUN_000192-T1;
scaffold_1	funannotate	gene	725338	726584	.	+	.	ID=C_lini_771_FUN_000193;
scaffold_1	funannotate	mRNA	725338	726584	.	+	.	ID=C_lini_771_FUN_000193-T1;Parent=C_lini_771_FUN_000193;product=hypothetical protein;Dbxref=PFAM:PF00082;note=MEROPS:MER0042897;
scaffold_1	funannotate	exon	725338	725414	.	+	.	ID=C_lini_771_FUN_000193-T1.exon1;Parent=C_lini_771_FUN_000193-T1;
scaffold_1	funannotate	exon	725536	725872	.	+	.	ID=C_lini_771_FUN_000193-T1.exon2;Parent=C_lini_771_FUN_000193-T1;
scaffold_1	funannotate	exon	725931	726584	.	+	.	ID=C_lini_771_FUN_000193-T1.exon3;Parent=C_lini_771_FUN_000193-T1;
scaffold_1	funannotate	CDS	725338	725414	.	+	0	ID=C_lini_771_FUN_000193-T1.cds;Parent=C_lini_771_FUN_000193-T1;
scaffold_1	funannotate	CDS	725536	725872	.	+	1	ID=C_lini_771_FUN_000193-T1.cds;Parent=C_lini_771_FUN_000193-T1;
scaffold_1	funannotate	CDS	725931	726584	.	+	0	ID=C_lini_771_FUN_000193-T1.cds;Parent=C_lini_771_FUN_000193-T1;
scaffold_1	funannotate	gene	726655	728434	.	-	.	ID=C_lini_771_FUN_000194;
scaffold_1	funannotate	mRNA	726655	728434	.	-	.	ID=C_lini_771_FUN_000194-T1;Parent=C_lini_771_FUN_000194;product=hypothetical protein;
scaffold_1	funannotate	exon	728266	728434	.	-	.	ID=C_lini_771_FUN_000194-T1.exon1;Parent=C_lini_771_FUN_000194-T1;
scaffold_1	funannotate	exon	727301	727517	.	-	.	ID=C_lini_771_FUN_000194-T1.exon2;Parent=C_lini_771_FUN_000194-T1;
scaffold_1	funannotate	exon	726655	727231	.	-	.	ID=C_lini_771_FUN_000194-T1.exon3;Parent=C_lini_771_FUN_000194-T1;
scaffold_1	funannotate	CDS	728266	728434	.	-	0	ID=C_lini_771_FUN_000194-T1.cds;Parent=C_lini_771_FUN_000194-T1;
scaffold_1	funannotate	CDS	727301	727517	.	-	2	ID=C_lini_771_FUN_000194-T1.cds;Parent=C_lini_771_FUN_000194-T1;
scaffold_1	funannotate	CDS	726655	727231	.	-	1	ID=C_lini_771_FUN_000194-T1.cds;Parent=C_lini_771_FUN_000194-T1;
scaffold_1	funannotate	gene	729610	731433	.	+	.	ID=C_lini_771_FUN_000195;
scaffold_1	funannotate	mRNA	729610	731433	.	+	.	ID=C_lini_771_FUN_000195-T1;Parent=C_lini_771_FUN_000195;product=hypothetical protein;Dbxref=PFAM:PF13537;
scaffold_1	funannotate	exon	729610	730239	.	+	.	ID=C_lini_771_FUN_000195-T1.exon1;Parent=C_lini_771_FUN_000195-T1;
scaffold_1	funannotate	exon	730295	730714	.	+	.	ID=C_lini_771_FUN_000195-T1.exon2;Parent=C_lini_771_FUN_000195-T1;
scaffold_1	funannotate	exon	730770	731306	.	+	.	ID=C_lini_771_FUN_000195-T1.exon3;Parent=C_lini_771_FUN_000195-T1;
scaffold_1	funannotate	exon	731362	731433	.	+	.	ID=C_lini_771_FUN_000195-T1.exon4;Parent=C_lini_771_FUN_000195-T1;
scaffold_1	funannotate	CDS	729610	730239	.	+	0	ID=C_lini_771_FUN_000195-T1.cds;Parent=C_lini_771_FUN_000195-T1;
scaffold_1	funannotate	CDS	730295	730714	.	+	0	ID=C_lini_771_FUN_000195-T1.cds;Parent=C_lini_771_FUN_000195-T1;
scaffold_1	funannotate	CDS	730770	731306	.	+	0	ID=C_lini_771_FUN_000195-T1.cds;Parent=C_lini_771_FUN_000195-T1;
scaffold_1	funannotate	CDS	731362	731433	.	+	0	ID=C_lini_771_FUN_000195-T1.cds;Parent=C_lini_771_FUN_000195-T1;
scaffold_1	funannotate	gene	732411	734497	.	+	.	ID=C_lini_771_FUN_000196;
scaffold_1	funannotate	mRNA	732411	734497	.	+	.	ID=C_lini_771_FUN_000196-T1;Parent=C_lini_771_FUN_000196;product=hypothetical protein;Dbxref=PFAM:PF11374;
scaffold_1	funannotate	exon	732411	732927	.	+	.	ID=C_lini_771_FUN_000196-T1.exon1;Parent=C_lini_771_FUN_000196-T1;
scaffold_1	funannotate	exon	733042	733182	.	+	.	ID=C_lini_771_FUN_000196-T1.exon2;Parent=C_lini_771_FUN_000196-T1;
scaffold_1	funannotate	exon	733248	734061	.	+	.	ID=C_lini_771_FUN_000196-T1.exon3;Parent=C_lini_771_FUN_000196-T1;
scaffold_1	funannotate	exon	734158	734497	.	+	.	ID=C_lini_771_FUN_000196-T1.exon4;Parent=C_lini_771_FUN_000196-T1;
scaffold_1	funannotate	CDS	732411	732927	.	+	0	ID=C_lini_771_FUN_000196-T1.cds;Parent=C_lini_771_FUN_000196-T1;
scaffold_1	funannotate	CDS	733042	733182	.	+	2	ID=C_lini_771_FUN_000196-T1.cds;Parent=C_lini_771_FUN_000196-T1;
scaffold_1	funannotate	CDS	733248	734061	.	+	2	ID=C_lini_771_FUN_000196-T1.cds;Parent=C_lini_771_FUN_000196-T1;
scaffold_1	funannotate	CDS	734158	734497	.	+	1	ID=C_lini_771_FUN_000196-T1.cds;Parent=C_lini_771_FUN_000196-T1;
scaffold_1	funannotate	gene	734818	736500	.	-	.	ID=C_lini_771_FUN_000197;Name=CYP51A;
scaffold_1	funannotate	mRNA	734818	736500	.	-	.	ID=C_lini_771_FUN_000197-T1;Parent=C_lini_771_FUN_000197;product=Sterol 14-alpha demethylase;Dbxref=PFAM:PF00067;
scaffold_1	funannotate	exon	736279	736500	.	-	.	ID=C_lini_771_FUN_000197-T1.exon1;Parent=C_lini_771_FUN_000197-T1;
scaffold_1	funannotate	exon	735789	736223	.	-	.	ID=C_lini_771_FUN_000197-T1.exon2;Parent=C_lini_771_FUN_000197-T1;
scaffold_1	funannotate	exon	734818	735723	.	-	.	ID=C_lini_771_FUN_000197-T1.exon3;Parent=C_lini_771_FUN_000197-T1;
scaffold_1	funannotate	CDS	736279	736500	.	-	0	ID=C_lini_771_FUN_000197-T1.cds;Parent=C_lini_771_FUN_000197-T1;
scaffold_1	funannotate	CDS	735789	736223	.	-	0	ID=C_lini_771_FUN_000197-T1.cds;Parent=C_lini_771_FUN_000197-T1;
scaffold_1	funannotate	CDS	734818	735723	.	-	0	ID=C_lini_771_FUN_000197-T1.cds;Parent=C_lini_771_FUN_000197-T1;
scaffold_1	funannotate	gene	737191	740743	.	-	.	ID=C_lini_771_FUN_000198;
scaffold_1	funannotate	mRNA	737191	740743	.	-	.	ID=C_lini_771_FUN_000198-T1;Parent=C_lini_771_FUN_000198;product=hypothetical protein;Dbxref=PFAM:PF16212,PFAM:PF00122,PFAM:PF13246;
scaffold_1	funannotate	exon	737652	740743	.	-	.	ID=C_lini_771_FUN_000198-T1.exon1;Parent=C_lini_771_FUN_000198-T1;
scaffold_1	funannotate	exon	737191	737590	.	-	.	ID=C_lini_771_FUN_000198-T1.exon2;Parent=C_lini_771_FUN_000198-T1;
scaffold_1	funannotate	CDS	737652	740743	.	-	0	ID=C_lini_771_FUN_000198-T1.cds;Parent=C_lini_771_FUN_000198-T1;
scaffold_1	funannotate	CDS	737191	737590	.	-	1	ID=C_lini_771_FUN_000198-T1.cds;Parent=C_lini_771_FUN_000198-T1;
scaffold_1	funannotate	gene	741844	742876	.	+	.	ID=C_lini_771_FUN_000199;
scaffold_1	funannotate	mRNA	741844	742876	.	+	.	ID=C_lini_771_FUN_000199-T1;Parent=C_lini_771_FUN_000199;product=hypothetical protein;Dbxref=PFAM:PF03381;
scaffold_1	funannotate	exon	741844	741849	.	+	.	ID=C_lini_771_FUN_000199-T1.exon1;Parent=C_lini_771_FUN_000199-T1;
scaffold_1	funannotate	exon	742079	742876	.	+	.	ID=C_lini_771_FUN_000199-T1.exon2;Parent=C_lini_771_FUN_000199-T1;
scaffold_1	funannotate	CDS	741844	741849	.	+	0	ID=C_lini_771_FUN_000199-T1.cds;Parent=C_lini_771_FUN_000199-T1;
scaffold_1	funannotate	CDS	742079	742876	.	+	0	ID=C_lini_771_FUN_000199-T1.cds;Parent=C_lini_771_FUN_000199-T1;
scaffold_1	funannotate	gene	746589	747656	.	+	.	ID=C_lini_771_FUN_000200;
scaffold_1	funannotate	mRNA	746589	747656	.	+	.	ID=C_lini_771_FUN_000200-T1;Parent=C_lini_771_FUN_000200;product=hypothetical protein;
scaffold_1	funannotate	exon	746589	746821	.	+	.	ID=C_lini_771_FUN_000200-T1.exon1;Parent=C_lini_771_FUN_000200-T1;
scaffold_1	funannotate	exon	746942	747656	.	+	.	ID=C_lini_771_FUN_000200-T1.exon2;Parent=C_lini_771_FUN_000200-T1;
scaffold_1	funannotate	CDS	746589	746821	.	+	0	ID=C_lini_771_FUN_000200-T1.cds;Parent=C_lini_771_FUN_000200-T1;
scaffold_1	funannotate	CDS	746942	747656	.	+	1	ID=C_lini_771_FUN_000200-T1.cds;Parent=C_lini_771_FUN_000200-T1;
scaffold_1	funannotate	gene	748193	749493	.	-	.	ID=C_lini_771_FUN_000201;
scaffold_1	funannotate	mRNA	748193	749493	.	-	.	ID=C_lini_771_FUN_000201-T1;Parent=C_lini_771_FUN_000201;product=hypothetical protein;
scaffold_1	funannotate	exon	749041	749493	.	-	.	ID=C_lini_771_FUN_000201-T1.exon1;Parent=C_lini_771_FUN_000201-T1;
scaffold_1	funannotate	exon	748821	748985	.	-	.	ID=C_lini_771_FUN_000201-T1.exon2;Parent=C_lini_771_FUN_000201-T1;
scaffold_1	funannotate	exon	748460	748765	.	-	.	ID=C_lini_771_FUN_000201-T1.exon3;Parent=C_lini_771_FUN_000201-T1;
scaffold_1	funannotate	exon	748193	748375	.	-	.	ID=C_lini_771_FUN_000201-T1.exon4;Parent=C_lini_771_FUN_000201-T1;
scaffold_1	funannotate	CDS	749041	749493	.	-	0	ID=C_lini_771_FUN_000201-T1.cds;Parent=C_lini_771_FUN_000201-T1;
scaffold_1	funannotate	CDS	748821	748985	.	-	0	ID=C_lini_771_FUN_000201-T1.cds;Parent=C_lini_771_FUN_000201-T1;
scaffold_1	funannotate	CDS	748460	748765	.	-	0	ID=C_lini_771_FUN_000201-T1.cds;Parent=C_lini_771_FUN_000201-T1;
scaffold_1	funannotate	CDS	748193	748375	.	-	0	ID=C_lini_771_FUN_000201-T1.cds;Parent=C_lini_771_FUN_000201-T1;
scaffold_1	funannotate	gene	750818	754481	.	-	.	ID=C_lini_771_FUN_000202;
scaffold_1	funannotate	mRNA	750818	754481	.	-	.	ID=C_lini_771_FUN_000202-T1;Parent=C_lini_771_FUN_000202;product=hypothetical protein;Dbxref=PFAM:PF02515;
scaffold_1	funannotate	exon	754445	754481	.	-	.	ID=C_lini_771_FUN_000202-T1.exon1;Parent=C_lini_771_FUN_000202-T1;
scaffold_1	funannotate	exon	754366	754389	.	-	.	ID=C_lini_771_FUN_000202-T1.exon2;Parent=C_lini_771_FUN_000202-T1;
scaffold_1	funannotate	exon	754150	754296	.	-	.	ID=C_lini_771_FUN_000202-T1.exon3;Parent=C_lini_771_FUN_000202-T1;
scaffold_1	funannotate	exon	753570	754085	.	-	.	ID=C_lini_771_FUN_000202-T1.exon4;Parent=C_lini_771_FUN_000202-T1;
scaffold_1	funannotate	exon	753021	753500	.	-	.	ID=C_lini_771_FUN_000202-T1.exon5;Parent=C_lini_771_FUN_000202-T1;
scaffold_1	funannotate	exon	752795	752889	.	-	.	ID=C_lini_771_FUN_000202-T1.exon6;Parent=C_lini_771_FUN_000202-T1;
scaffold_1	funannotate	exon	752107	752138	.	-	.	ID=C_lini_771_FUN_000202-T1.exon7;Parent=C_lini_771_FUN_000202-T1;
scaffold_1	funannotate	exon	751416	752047	.	-	.	ID=C_lini_771_FUN_000202-T1.exon8;Parent=C_lini_771_FUN_000202-T1;
scaffold_1	funannotate	exon	750818	751323	.	-	.	ID=C_lini_771_FUN_000202-T1.exon9;Parent=C_lini_771_FUN_000202-T1;
scaffold_1	funannotate	CDS	754445	754481	.	-	0	ID=C_lini_771_FUN_000202-T1.cds;Parent=C_lini_771_FUN_000202-T1;
scaffold_1	funannotate	CDS	754366	754389	.	-	2	ID=C_lini_771_FUN_000202-T1.cds;Parent=C_lini_771_FUN_000202-T1;
scaffold_1	funannotate	CDS	754150	754296	.	-	2	ID=C_lini_771_FUN_000202-T1.cds;Parent=C_lini_771_FUN_000202-T1;
scaffold_1	funannotate	CDS	753570	754085	.	-	2	ID=C_lini_771_FUN_000202-T1.cds;Parent=C_lini_771_FUN_000202-T1;
scaffold_1	funannotate	CDS	753021	753500	.	-	2	ID=C_lini_771_FUN_000202-T1.cds;Parent=C_lini_771_FUN_000202-T1;
scaffold_1	funannotate	CDS	752795	752889	.	-	2	ID=C_lini_771_FUN_000202-T1.cds;Parent=C_lini_771_FUN_000202-T1;
scaffold_1	funannotate	CDS	752107	752138	.	-	0	ID=C_lini_771_FUN_000202-T1.cds;Parent=C_lini_771_FUN_000202-T1;
scaffold_1	funannotate	CDS	751416	752047	.	-	1	ID=C_lini_771_FUN_000202-T1.cds;Parent=C_lini_771_FUN_000202-T1;
scaffold_1	funannotate	CDS	750818	751323	.	-	2	ID=C_lini_771_FUN_000202-T1.cds;Parent=C_lini_771_FUN_000202-T1;
scaffold_1	funannotate	gene	756065	758607	.	+	.	ID=C_lini_771_FUN_000203;
scaffold_1	funannotate	mRNA	756065	758607	.	+	.	ID=C_lini_771_FUN_000203-T1;Parent=C_lini_771_FUN_000203;product=hypothetical protein;
scaffold_1	funannotate	exon	756065	756140	.	+	.	ID=C_lini_771_FUN_000203-T1.exon1;Parent=C_lini_771_FUN_000203-T1;
scaffold_1	funannotate	exon	756234	758179	.	+	.	ID=C_lini_771_FUN_000203-T1.exon2;Parent=C_lini_771_FUN_000203-T1;
scaffold_1	funannotate	exon	758263	758607	.	+	.	ID=C_lini_771_FUN_000203-T1.exon3;Parent=C_lini_771_FUN_000203-T1;
scaffold_1	funannotate	CDS	756065	756140	.	+	0	ID=C_lini_771_FUN_000203-T1.cds;Parent=C_lini_771_FUN_000203-T1;
scaffold_1	funannotate	CDS	756234	758179	.	+	2	ID=C_lini_771_FUN_000203-T1.cds;Parent=C_lini_771_FUN_000203-T1;
scaffold_1	funannotate	CDS	758263	758607	.	+	0	ID=C_lini_771_FUN_000203-T1.cds;Parent=C_lini_771_FUN_000203-T1;
scaffold_1	funannotate	gene	763899	766849	.	+	.	ID=C_lini_771_FUN_000204;
scaffold_1	funannotate	mRNA	763899	766849	.	+	.	ID=C_lini_771_FUN_000204-T1;Parent=C_lini_771_FUN_000204;product=hypothetical protein;Dbxref=PFAM:PF00382,PFAM:PF08271;note=BUSCO:EOG09262PAY;
scaffold_1	funannotate	exon	763899	764134	.	+	.	ID=C_lini_771_FUN_000204-T1.exon1;Parent=C_lini_771_FUN_000204-T1;
scaffold_1	funannotate	exon	764225	764408	.	+	.	ID=C_lini_771_FUN_000204-T1.exon2;Parent=C_lini_771_FUN_000204-T1;
scaffold_1	funannotate	exon	765596	766849	.	+	.	ID=C_lini_771_FUN_000204-T1.exon3;Parent=C_lini_771_FUN_000204-T1;
scaffold_1	funannotate	CDS	763899	764134	.	+	0	ID=C_lini_771_FUN_000204-T1.cds;Parent=C_lini_771_FUN_000204-T1;
scaffold_1	funannotate	CDS	764225	764408	.	+	1	ID=C_lini_771_FUN_000204-T1.cds;Parent=C_lini_771_FUN_000204-T1;
scaffold_1	funannotate	CDS	765596	766849	.	+	0	ID=C_lini_771_FUN_000204-T1.cds;Parent=C_lini_771_FUN_000204-T1;
scaffold_1	funannotate	gene	767887	769855	.	+	.	ID=C_lini_771_FUN_000205;
scaffold_1	funannotate	mRNA	767887	769855	.	+	.	ID=C_lini_771_FUN_000205-T1;Parent=C_lini_771_FUN_000205;product=hypothetical protein;Dbxref=PFAM:PF08624;
scaffold_1	funannotate	exon	767887	767947	.	+	.	ID=C_lini_771_FUN_000205-T1.exon1;Parent=C_lini_771_FUN_000205-T1;
scaffold_1	funannotate	exon	768253	769321	.	+	.	ID=C_lini_771_FUN_000205-T1.exon2;Parent=C_lini_771_FUN_000205-T1;
scaffold_1	funannotate	exon	769381	769855	.	+	.	ID=C_lini_771_FUN_000205-T1.exon3;Parent=C_lini_771_FUN_000205-T1;
scaffold_1	funannotate	CDS	767887	767947	.	+	0	ID=C_lini_771_FUN_000205-T1.cds;Parent=C_lini_771_FUN_000205-T1;
scaffold_1	funannotate	CDS	768253	769321	.	+	2	ID=C_lini_771_FUN_000205-T1.cds;Parent=C_lini_771_FUN_000205-T1;
scaffold_1	funannotate	CDS	769381	769855	.	+	1	ID=C_lini_771_FUN_000205-T1.cds;Parent=C_lini_771_FUN_000205-T1;
scaffold_1	funannotate	gene	785798	786790	.	+	.	ID=C_lini_771_FUN_000206;
scaffold_1	funannotate	mRNA	785798	786790	.	+	.	ID=C_lini_771_FUN_000206-T1;Parent=C_lini_771_FUN_000206;product=hypothetical protein;
scaffold_1	funannotate	exon	785798	786790	.	+	.	ID=C_lini_771_FUN_000206-T1.exon1;Parent=C_lini_771_FUN_000206-T1;
scaffold_1	funannotate	CDS	785798	786790	.	+	0	ID=C_lini_771_FUN_000206-T1.cds;Parent=C_lini_771_FUN_000206-T1;
scaffold_1	funannotate	gene	789056	789977	.	+	.	ID=C_lini_771_FUN_000207;
scaffold_1	funannotate	mRNA	789056	789977	.	+	.	ID=C_lini_771_FUN_000207-T1;Parent=C_lini_771_FUN_000207;product=hypothetical protein;Dbxref=PFAM:PF10187;
scaffold_1	funannotate	exon	789056	789311	.	+	.	ID=C_lini_771_FUN_000207-T1.exon1;Parent=C_lini_771_FUN_000207-T1;
scaffold_1	funannotate	exon	789412	789639	.	+	.	ID=C_lini_771_FUN_000207-T1.exon2;Parent=C_lini_771_FUN_000207-T1;
scaffold_1	funannotate	exon	789838	789977	.	+	.	ID=C_lini_771_FUN_000207-T1.exon3;Parent=C_lini_771_FUN_000207-T1;
scaffold_1	funannotate	CDS	789056	789311	.	+	0	ID=C_lini_771_FUN_000207-T1.cds;Parent=C_lini_771_FUN_000207-T1;
scaffold_1	funannotate	CDS	789412	789639	.	+	2	ID=C_lini_771_FUN_000207-T1.cds;Parent=C_lini_771_FUN_000207-T1;
scaffold_1	funannotate	CDS	789838	789977	.	+	2	ID=C_lini_771_FUN_000207-T1.cds;Parent=C_lini_771_FUN_000207-T1;
scaffold_1	funannotate	gene	790460	791999	.	-	.	ID=C_lini_771_FUN_000208;
scaffold_1	funannotate	mRNA	790460	791999	.	-	.	ID=C_lini_771_FUN_000208-T1;Parent=C_lini_771_FUN_000208;product=hypothetical protein;Dbxref=PFAM:PF11711;note=BUSCO:EOG09263XVS;
scaffold_1	funannotate	exon	791970	791999	.	-	.	ID=C_lini_771_FUN_000208-T1.exon1;Parent=C_lini_771_FUN_000208-T1;
scaffold_1	funannotate	exon	790460	791896	.	-	.	ID=C_lini_771_FUN_000208-T1.exon2;Parent=C_lini_771_FUN_000208-T1;
scaffold_1	funannotate	CDS	791970	791999	.	-	0	ID=C_lini_771_FUN_000208-T1.cds;Parent=C_lini_771_FUN_000208-T1;
scaffold_1	funannotate	CDS	790460	791896	.	-	0	ID=C_lini_771_FUN_000208-T1.cds;Parent=C_lini_771_FUN_000208-T1;
scaffold_1	funannotate	gene	795579	797712	.	+	.	ID=C_lini_771_FUN_000209;Name=COT1;
scaffold_1	funannotate	mRNA	795579	797712	.	+	.	ID=C_lini_771_FUN_000209-T1;Parent=C_lini_771_FUN_000209;product=Cobalt uptake protein cot1;Dbxref=PFAM:PF07714,PFAM:PF00069;
scaffold_1	funannotate	exon	795579	796258	.	+	.	ID=C_lini_771_FUN_000209-T1.exon1;Parent=C_lini_771_FUN_000209-T1;
scaffold_1	funannotate	exon	796318	796818	.	+	.	ID=C_lini_771_FUN_000209-T1.exon2;Parent=C_lini_771_FUN_000209-T1;
scaffold_1	funannotate	exon	796869	797342	.	+	.	ID=C_lini_771_FUN_000209-T1.exon3;Parent=C_lini_771_FUN_000209-T1;
scaffold_1	funannotate	exon	797397	797712	.	+	.	ID=C_lini_771_FUN_000209-T1.exon4;Parent=C_lini_771_FUN_000209-T1;
scaffold_1	funannotate	CDS	795579	796258	.	+	0	ID=C_lini_771_FUN_000209-T1.cds;Parent=C_lini_771_FUN_000209-T1;
scaffold_1	funannotate	CDS	796318	796818	.	+	1	ID=C_lini_771_FUN_000209-T1.cds;Parent=C_lini_771_FUN_000209-T1;
scaffold_1	funannotate	CDS	796869	797342	.	+	1	ID=C_lini_771_FUN_000209-T1.cds;Parent=C_lini_771_FUN_000209-T1;
scaffold_1	funannotate	CDS	797397	797712	.	+	1	ID=C_lini_771_FUN_000209-T1.cds;Parent=C_lini_771_FUN_000209-T1;
scaffold_1	funannotate	gene	798631	800389	.	-	.	ID=C_lini_771_FUN_000210;
scaffold_1	funannotate	mRNA	798631	800389	.	-	.	ID=C_lini_771_FUN_000210-T1;Parent=C_lini_771_FUN_000210;product=hypothetical protein;Dbxref=PFAM:PF12874,PFAM:PF16835;note=BUSCO:EOG092653YS;
scaffold_1	funannotate	exon	800382	800389	.	-	.	ID=C_lini_771_FUN_000210-T1.exon1;Parent=C_lini_771_FUN_000210-T1;
scaffold_1	funannotate	exon	798631	799396	.	-	.	ID=C_lini_771_FUN_000210-T1.exon2;Parent=C_lini_771_FUN_000210-T1;
scaffold_1	funannotate	CDS	800382	800389	.	-	0	ID=C_lini_771_FUN_000210-T1.cds;Parent=C_lini_771_FUN_000210-T1;
scaffold_1	funannotate	CDS	798631	799396	.	-	1	ID=C_lini_771_FUN_000210-T1.cds;Parent=C_lini_771_FUN_000210-T1;
scaffold_1	funannotate	gene	800405	801773	.	-	.	ID=C_lini_771_FUN_000211;
scaffold_1	funannotate	mRNA	800405	801773	.	-	.	ID=C_lini_771_FUN_000211-T1;Parent=C_lini_771_FUN_000211;product=hypothetical protein;
scaffold_1	funannotate	exon	801744	801773	.	-	.	ID=C_lini_771_FUN_000211-T1.exon1;Parent=C_lini_771_FUN_000211-T1;
scaffold_1	funannotate	exon	801405	801650	.	-	.	ID=C_lini_771_FUN_000211-T1.exon2;Parent=C_lini_771_FUN_000211-T1;
scaffold_1	funannotate	exon	801081	801280	.	-	.	ID=C_lini_771_FUN_000211-T1.exon3;Parent=C_lini_771_FUN_000211-T1;
scaffold_1	funannotate	exon	800921	801006	.	-	.	ID=C_lini_771_FUN_000211-T1.exon4;Parent=C_lini_771_FUN_000211-T1;
scaffold_1	funannotate	exon	800692	800859	.	-	.	ID=C_lini_771_FUN_000211-T1.exon5;Parent=C_lini_771_FUN_000211-T1;
scaffold_1	funannotate	exon	800405	800631	.	-	.	ID=C_lini_771_FUN_000211-T1.exon6;Parent=C_lini_771_FUN_000211-T1;
scaffold_1	funannotate	CDS	801744	801773	.	-	0	ID=C_lini_771_FUN_000211-T1.cds;Parent=C_lini_771_FUN_000211-T1;
scaffold_1	funannotate	CDS	801405	801650	.	-	0	ID=C_lini_771_FUN_000211-T1.cds;Parent=C_lini_771_FUN_000211-T1;
scaffold_1	funannotate	CDS	801081	801280	.	-	0	ID=C_lini_771_FUN_000211-T1.cds;Parent=C_lini_771_FUN_000211-T1;
scaffold_1	funannotate	CDS	800921	801006	.	-	1	ID=C_lini_771_FUN_000211-T1.cds;Parent=C_lini_771_FUN_000211-T1;
scaffold_1	funannotate	CDS	800692	800859	.	-	2	ID=C_lini_771_FUN_000211-T1.cds;Parent=C_lini_771_FUN_000211-T1;
scaffold_1	funannotate	CDS	800405	800631	.	-	2	ID=C_lini_771_FUN_000211-T1.cds;Parent=C_lini_771_FUN_000211-T1;
scaffold_1	funannotate	gene	803360	805058	.	-	.	ID=C_lini_771_FUN_000212;
scaffold_1	funannotate	mRNA	803360	805058	.	-	.	ID=C_lini_771_FUN_000212-T1;Parent=C_lini_771_FUN_000212;product=hypothetical protein;Dbxref=PFAM:PF17851,PFAM:PF04616;note=CAZy:GH43;
scaffold_1	funannotate	exon	804507	805058	.	-	.	ID=C_lini_771_FUN_000212-T1.exon1;Parent=C_lini_771_FUN_000212-T1;
scaffold_1	funannotate	exon	803360	804421	.	-	.	ID=C_lini_771_FUN_000212-T1.exon2;Parent=C_lini_771_FUN_000212-T1;
scaffold_1	funannotate	CDS	804507	805058	.	-	0	ID=C_lini_771_FUN_000212-T1.cds;Parent=C_lini_771_FUN_000212-T1;
scaffold_1	funannotate	CDS	803360	804421	.	-	0	ID=C_lini_771_FUN_000212-T1.cds;Parent=C_lini_771_FUN_000212-T1;
scaffold_1	funannotate	gene	808378	809028	.	+	.	ID=C_lini_771_FUN_000213;
scaffold_1	funannotate	mRNA	808378	809028	.	+	.	ID=C_lini_771_FUN_000213-T1;Parent=C_lini_771_FUN_000213;product=hypothetical protein;Dbxref=PFAM:PF01476;note=CAZy:CBM50;
scaffold_1	funannotate	exon	808378	808437	.	+	.	ID=C_lini_771_FUN_000213-T1.exon1;Parent=C_lini_771_FUN_000213-T1;
scaffold_1	funannotate	exon	808576	809028	.	+	.	ID=C_lini_771_FUN_000213-T1.exon2;Parent=C_lini_771_FUN_000213-T1;
scaffold_1	funannotate	CDS	808378	808437	.	+	0	ID=C_lini_771_FUN_000213-T1.cds;Parent=C_lini_771_FUN_000213-T1;
scaffold_1	funannotate	CDS	808576	809028	.	+	0	ID=C_lini_771_FUN_000213-T1.cds;Parent=C_lini_771_FUN_000213-T1;
scaffold_1	funannotate	gene	809900	811614	.	+	.	ID=C_lini_771_FUN_000214;
scaffold_1	funannotate	mRNA	809900	811614	.	+	.	ID=C_lini_771_FUN_000214-T1;Parent=C_lini_771_FUN_000214;product=hypothetical protein;Dbxref=PFAM:PF05721;
scaffold_1	funannotate	exon	809900	810031	.	+	.	ID=C_lini_771_FUN_000214-T1.exon1;Parent=C_lini_771_FUN_000214-T1;
scaffold_1	funannotate	exon	810136	810530	.	+	.	ID=C_lini_771_FUN_000214-T1.exon2;Parent=C_lini_771_FUN_000214-T1;
scaffold_1	funannotate	exon	810584	810830	.	+	.	ID=C_lini_771_FUN_000214-T1.exon3;Parent=C_lini_771_FUN_000214-T1;
scaffold_1	funannotate	exon	810923	811117	.	+	.	ID=C_lini_771_FUN_000214-T1.exon4;Parent=C_lini_771_FUN_000214-T1;
scaffold_1	funannotate	exon	811186	811614	.	+	.	ID=C_lini_771_FUN_000214-T1.exon5;Parent=C_lini_771_FUN_000214-T1;
scaffold_1	funannotate	CDS	809900	810031	.	+	0	ID=C_lini_771_FUN_000214-T1.cds;Parent=C_lini_771_FUN_000214-T1;
scaffold_1	funannotate	CDS	810136	810530	.	+	0	ID=C_lini_771_FUN_000214-T1.cds;Parent=C_lini_771_FUN_000214-T1;
scaffold_1	funannotate	CDS	810584	810830	.	+	1	ID=C_lini_771_FUN_000214-T1.cds;Parent=C_lini_771_FUN_000214-T1;
scaffold_1	funannotate	CDS	810923	811117	.	+	0	ID=C_lini_771_FUN_000214-T1.cds;Parent=C_lini_771_FUN_000214-T1;
scaffold_1	funannotate	CDS	811186	811614	.	+	0	ID=C_lini_771_FUN_000214-T1.cds;Parent=C_lini_771_FUN_000214-T1;
scaffold_1	funannotate	gene	812195	814142	.	-	.	ID=C_lini_771_FUN_000215;
scaffold_1	funannotate	mRNA	812195	814142	.	-	.	ID=C_lini_771_FUN_000215-T1;Parent=C_lini_771_FUN_000215;product=hypothetical protein;Dbxref=PFAM:PF00083,PFAM:PF07690;
scaffold_1	funannotate	exon	813917	814142	.	-	.	ID=C_lini_771_FUN_000215-T1.exon1;Parent=C_lini_771_FUN_000215-T1;
scaffold_1	funannotate	exon	813041	813780	.	-	.	ID=C_lini_771_FUN_000215-T1.exon2;Parent=C_lini_771_FUN_000215-T1;
scaffold_1	funannotate	exon	812940	812974	.	-	.	ID=C_lini_771_FUN_000215-T1.exon3;Parent=C_lini_771_FUN_000215-T1;
scaffold_1	funannotate	exon	812426	812845	.	-	.	ID=C_lini_771_FUN_000215-T1.exon4;Parent=C_lini_771_FUN_000215-T1;
scaffold_1	funannotate	exon	812195	812360	.	-	.	ID=C_lini_771_FUN_000215-T1.exon5;Parent=C_lini_771_FUN_000215-T1;
scaffold_1	funannotate	CDS	813917	814142	.	-	0	ID=C_lini_771_FUN_000215-T1.cds;Parent=C_lini_771_FUN_000215-T1;
scaffold_1	funannotate	CDS	813041	813780	.	-	2	ID=C_lini_771_FUN_000215-T1.cds;Parent=C_lini_771_FUN_000215-T1;
scaffold_1	funannotate	CDS	812940	812974	.	-	0	ID=C_lini_771_FUN_000215-T1.cds;Parent=C_lini_771_FUN_000215-T1;
scaffold_1	funannotate	CDS	812426	812845	.	-	1	ID=C_lini_771_FUN_000215-T1.cds;Parent=C_lini_771_FUN_000215-T1;
scaffold_1	funannotate	CDS	812195	812360	.	-	1	ID=C_lini_771_FUN_000215-T1.cds;Parent=C_lini_771_FUN_000215-T1;
scaffold_1	funannotate	gene	815908	818116	.	+	.	ID=C_lini_771_FUN_000216;
scaffold_1	funannotate	mRNA	815908	818116	.	+	.	ID=C_lini_771_FUN_000216-T1;Parent=C_lini_771_FUN_000216;product=hypothetical protein;
scaffold_1	funannotate	exon	815908	815942	.	+	.	ID=C_lini_771_FUN_000216-T1.exon1;Parent=C_lini_771_FUN_000216-T1;
scaffold_1	funannotate	exon	816360	817232	.	+	.	ID=C_lini_771_FUN_000216-T1.exon2;Parent=C_lini_771_FUN_000216-T1;
scaffold_1	funannotate	exon	817384	818116	.	+	.	ID=C_lini_771_FUN_000216-T1.exon3;Parent=C_lini_771_FUN_000216-T1;
scaffold_1	funannotate	CDS	815908	815942	.	+	0	ID=C_lini_771_FUN_000216-T1.cds;Parent=C_lini_771_FUN_000216-T1;
scaffold_1	funannotate	CDS	816360	817232	.	+	1	ID=C_lini_771_FUN_000216-T1.cds;Parent=C_lini_771_FUN_000216-T1;
scaffold_1	funannotate	CDS	817384	818116	.	+	1	ID=C_lini_771_FUN_000216-T1.cds;Parent=C_lini_771_FUN_000216-T1;
scaffold_1	funannotate	gene	819125	820846	.	+	.	ID=C_lini_771_FUN_000217;
scaffold_1	funannotate	mRNA	819125	820846	.	+	.	ID=C_lini_771_FUN_000217-T1;Parent=C_lini_771_FUN_000217;product=hypothetical protein;Dbxref=PFAM:PF18120;note=CAZy:GH35;
scaffold_1	funannotate	exon	819125	820846	.	+	.	ID=C_lini_771_FUN_000217-T1.exon1;Parent=C_lini_771_FUN_000217-T1;
scaffold_1	funannotate	CDS	819125	820846	.	+	0	ID=C_lini_771_FUN_000217-T1.cds;Parent=C_lini_771_FUN_000217-T1;
scaffold_1	funannotate	gene	821857	823283	.	+	.	ID=C_lini_771_FUN_000218;
scaffold_1	funannotate	mRNA	821857	823283	.	+	.	ID=C_lini_771_FUN_000218-T1;Parent=C_lini_771_FUN_000218;product=hypothetical protein;Dbxref=PFAM:PF01266;
scaffold_1	funannotate	exon	821857	822995	.	+	.	ID=C_lini_771_FUN_000218-T1.exon1;Parent=C_lini_771_FUN_000218-T1;
scaffold_1	funannotate	exon	823091	823283	.	+	.	ID=C_lini_771_FUN_000218-T1.exon2;Parent=C_lini_771_FUN_000218-T1;
scaffold_1	funannotate	CDS	821857	822995	.	+	0	ID=C_lini_771_FUN_000218-T1.cds;Parent=C_lini_771_FUN_000218-T1;
scaffold_1	funannotate	CDS	823091	823283	.	+	1	ID=C_lini_771_FUN_000218-T1.cds;Parent=C_lini_771_FUN_000218-T1;
scaffold_1	funannotate	gene	823472	825681	.	-	.	ID=C_lini_771_FUN_000219;
scaffold_1	funannotate	mRNA	823472	825681	.	-	.	ID=C_lini_771_FUN_000219-T1;Parent=C_lini_771_FUN_000219;product=hypothetical protein;
scaffold_1	funannotate	exon	825596	825681	.	-	.	ID=C_lini_771_FUN_000219-T1.exon1;Parent=C_lini_771_FUN_000219-T1;
scaffold_1	funannotate	exon	825353	825517	.	-	.	ID=C_lini_771_FUN_000219-T1.exon2;Parent=C_lini_771_FUN_000219-T1;
scaffold_1	funannotate	exon	824960	825282	.	-	.	ID=C_lini_771_FUN_000219-T1.exon3;Parent=C_lini_771_FUN_000219-T1;
scaffold_1	funannotate	exon	823993	824882	.	-	.	ID=C_lini_771_FUN_000219-T1.exon4;Parent=C_lini_771_FUN_000219-T1;
scaffold_1	funannotate	exon	823472	823903	.	-	.	ID=C_lini_771_FUN_000219-T1.exon5;Parent=C_lini_771_FUN_000219-T1;
scaffold_1	funannotate	CDS	825596	825681	.	-	0	ID=C_lini_771_FUN_000219-T1.cds;Parent=C_lini_771_FUN_000219-T1;
scaffold_1	funannotate	CDS	825353	825517	.	-	1	ID=C_lini_771_FUN_000219-T1.cds;Parent=C_lini_771_FUN_000219-T1;
scaffold_1	funannotate	CDS	824960	825282	.	-	1	ID=C_lini_771_FUN_000219-T1.cds;Parent=C_lini_771_FUN_000219-T1;
scaffold_1	funannotate	CDS	823993	824882	.	-	2	ID=C_lini_771_FUN_000219-T1.cds;Parent=C_lini_771_FUN_000219-T1;
scaffold_1	funannotate	CDS	823472	823903	.	-	0	ID=C_lini_771_FUN_000219-T1.cds;Parent=C_lini_771_FUN_000219-T1;
scaffold_1	funannotate	gene	826363	827299	.	-	.	ID=C_lini_771_FUN_000220;
scaffold_1	funannotate	mRNA	826363	827299	.	-	.	ID=C_lini_771_FUN_000220-T1;Parent=C_lini_771_FUN_000220;product=hypothetical protein;Dbxref=PFAM:PF07883;
scaffold_1	funannotate	exon	827147	827299	.	-	.	ID=C_lini_771_FUN_000220-T1.exon1;Parent=C_lini_771_FUN_000220-T1;
scaffold_1	funannotate	exon	826993	827050	.	-	.	ID=C_lini_771_FUN_000220-T1.exon2;Parent=C_lini_771_FUN_000220-T1;
scaffold_1	funannotate	exon	826740	826912	.	-	.	ID=C_lini_771_FUN_000220-T1.exon3;Parent=C_lini_771_FUN_000220-T1;
scaffold_1	funannotate	exon	826525	826669	.	-	.	ID=C_lini_771_FUN_000220-T1.exon4;Parent=C_lini_771_FUN_000220-T1;
scaffold_1	funannotate	exon	826363	826394	.	-	.	ID=C_lini_771_FUN_000220-T1.exon5;Parent=C_lini_771_FUN_000220-T1;
scaffold_1	funannotate	CDS	827147	827299	.	-	0	ID=C_lini_771_FUN_000220-T1.cds;Parent=C_lini_771_FUN_000220-T1;
scaffold_1	funannotate	CDS	826993	827050	.	-	0	ID=C_lini_771_FUN_000220-T1.cds;Parent=C_lini_771_FUN_000220-T1;
scaffold_1	funannotate	CDS	826740	826912	.	-	2	ID=C_lini_771_FUN_000220-T1.cds;Parent=C_lini_771_FUN_000220-T1;
scaffold_1	funannotate	CDS	826525	826669	.	-	0	ID=C_lini_771_FUN_000220-T1.cds;Parent=C_lini_771_FUN_000220-T1;
scaffold_1	funannotate	CDS	826363	826394	.	-	2	ID=C_lini_771_FUN_000220-T1.cds;Parent=C_lini_771_FUN_000220-T1;
scaffold_1	funannotate	gene	827645	829730	.	+	.	ID=C_lini_771_FUN_000221;
scaffold_1	funannotate	mRNA	827645	829730	.	+	.	ID=C_lini_771_FUN_000221-T1;Parent=C_lini_771_FUN_000221;product=hypothetical protein;Dbxref=PFAM:PF13450,PFAM:PF07992;
scaffold_1	funannotate	exon	827645	827832	.	+	.	ID=C_lini_771_FUN_000221-T1.exon1;Parent=C_lini_771_FUN_000221-T1;
scaffold_1	funannotate	exon	827901	827920	.	+	.	ID=C_lini_771_FUN_000221-T1.exon2;Parent=C_lini_771_FUN_000221-T1;
scaffold_1	funannotate	exon	827997	828214	.	+	.	ID=C_lini_771_FUN_000221-T1.exon3;Parent=C_lini_771_FUN_000221-T1;
scaffold_1	funannotate	exon	828296	828602	.	+	.	ID=C_lini_771_FUN_000221-T1.exon4;Parent=C_lini_771_FUN_000221-T1;
scaffold_1	funannotate	exon	828665	829052	.	+	.	ID=C_lini_771_FUN_000221-T1.exon5;Parent=C_lini_771_FUN_000221-T1;
scaffold_1	funannotate	exon	829136	829730	.	+	.	ID=C_lini_771_FUN_000221-T1.exon6;Parent=C_lini_771_FUN_000221-T1;
scaffold_1	funannotate	CDS	827645	827832	.	+	0	ID=C_lini_771_FUN_000221-T1.cds;Parent=C_lini_771_FUN_000221-T1;
scaffold_1	funannotate	CDS	827901	827920	.	+	1	ID=C_lini_771_FUN_000221-T1.cds;Parent=C_lini_771_FUN_000221-T1;
scaffold_1	funannotate	CDS	827997	828214	.	+	2	ID=C_lini_771_FUN_000221-T1.cds;Parent=C_lini_771_FUN_000221-T1;
scaffold_1	funannotate	CDS	828296	828602	.	+	0	ID=C_lini_771_FUN_000221-T1.cds;Parent=C_lini_771_FUN_000221-T1;
scaffold_1	funannotate	CDS	828665	829052	.	+	2	ID=C_lini_771_FUN_000221-T1.cds;Parent=C_lini_771_FUN_000221-T1;
scaffold_1	funannotate	CDS	829136	829730	.	+	1	ID=C_lini_771_FUN_000221-T1.cds;Parent=C_lini_771_FUN_000221-T1;
scaffold_1	funannotate	gene	830366	832473	.	+	.	ID=C_lini_771_FUN_000222;
scaffold_1	funannotate	mRNA	830366	832473	.	+	.	ID=C_lini_771_FUN_000222-T1;Parent=C_lini_771_FUN_000222;product=hypothetical protein;Dbxref=PFAM:PF00854;
scaffold_1	funannotate	exon	830366	830418	.	+	.	ID=C_lini_771_FUN_000222-T1.exon1;Parent=C_lini_771_FUN_000222-T1;
scaffold_1	funannotate	exon	830492	830670	.	+	.	ID=C_lini_771_FUN_000222-T1.exon2;Parent=C_lini_771_FUN_000222-T1;
scaffold_1	funannotate	exon	830799	831377	.	+	.	ID=C_lini_771_FUN_000222-T1.exon3;Parent=C_lini_771_FUN_000222-T1;
scaffold_1	funannotate	exon	831465	831651	.	+	.	ID=C_lini_771_FUN_000222-T1.exon4;Parent=C_lini_771_FUN_000222-T1;
scaffold_1	funannotate	exon	831711	831783	.	+	.	ID=C_lini_771_FUN_000222-T1.exon5;Parent=C_lini_771_FUN_000222-T1;
scaffold_1	funannotate	exon	831868	832473	.	+	.	ID=C_lini_771_FUN_000222-T1.exon6;Parent=C_lini_771_FUN_000222-T1;
scaffold_1	funannotate	CDS	830366	830418	.	+	0	ID=C_lini_771_FUN_000222-T1.cds;Parent=C_lini_771_FUN_000222-T1;
scaffold_1	funannotate	CDS	830492	830670	.	+	1	ID=C_lini_771_FUN_000222-T1.cds;Parent=C_lini_771_FUN_000222-T1;
scaffold_1	funannotate	CDS	830799	831377	.	+	2	ID=C_lini_771_FUN_000222-T1.cds;Parent=C_lini_771_FUN_000222-T1;
scaffold_1	funannotate	CDS	831465	831651	.	+	2	ID=C_lini_771_FUN_000222-T1.cds;Parent=C_lini_771_FUN_000222-T1;
scaffold_1	funannotate	CDS	831711	831783	.	+	1	ID=C_lini_771_FUN_000222-T1.cds;Parent=C_lini_771_FUN_000222-T1;
scaffold_1	funannotate	CDS	831868	832473	.	+	0	ID=C_lini_771_FUN_000222-T1.cds;Parent=C_lini_771_FUN_000222-T1;
scaffold_1	funannotate	gene	834678	835217	.	+	.	ID=C_lini_771_FUN_000223;
scaffold_1	funannotate	mRNA	834678	835217	.	+	.	ID=C_lini_771_FUN_000223-T1;Parent=C_lini_771_FUN_000223;product=hypothetical protein;Dbxref=PFAM:PF04828;
scaffold_1	funannotate	exon	834678	835217	.	+	.	ID=C_lini_771_FUN_000223-T1.exon1;Parent=C_lini_771_FUN_000223-T1;
scaffold_1	funannotate	CDS	834678	835217	.	+	0	ID=C_lini_771_FUN_000223-T1.cds;Parent=C_lini_771_FUN_000223-T1;
scaffold_1	funannotate	gene	835328	835993	.	-	.	ID=C_lini_771_FUN_000224;
scaffold_1	funannotate	mRNA	835328	835993	.	-	.	ID=C_lini_771_FUN_000224-T1;Parent=C_lini_771_FUN_000224;product=hypothetical protein;Dbxref=PFAM:PF18142;
scaffold_1	funannotate	exon	835328	835993	.	-	.	ID=C_lini_771_FUN_000224-T1.exon1;Parent=C_lini_771_FUN_000224-T1;
scaffold_1	funannotate	CDS	835328	835993	.	-	0	ID=C_lini_771_FUN_000224-T1.cds;Parent=C_lini_771_FUN_000224-T1;
scaffold_1	funannotate	gene	842831	844978	.	+	.	ID=C_lini_771_FUN_000225;
scaffold_1	funannotate	mRNA	842831	844978	.	+	.	ID=C_lini_771_FUN_000225-T1;Parent=C_lini_771_FUN_000225;product=hypothetical protein;Dbxref=PFAM:PF01915,PFAM:PF07691,PFAM:PF14310;
scaffold_1	funannotate	exon	842831	842856	.	+	.	ID=C_lini_771_FUN_000225-T1.exon1;Parent=C_lini_771_FUN_000225-T1;
scaffold_1	funannotate	exon	842914	842938	.	+	.	ID=C_lini_771_FUN_000225-T1.exon2;Parent=C_lini_771_FUN_000225-T1;
scaffold_1	funannotate	exon	842995	843056	.	+	.	ID=C_lini_771_FUN_000225-T1.exon3;Parent=C_lini_771_FUN_000225-T1;
scaffold_1	funannotate	exon	843109	844135	.	+	.	ID=C_lini_771_FUN_000225-T1.exon4;Parent=C_lini_771_FUN_000225-T1;
scaffold_1	funannotate	exon	844181	844264	.	+	.	ID=C_lini_771_FUN_000225-T1.exon5;Parent=C_lini_771_FUN_000225-T1;
scaffold_1	funannotate	exon	844349	844978	.	+	.	ID=C_lini_771_FUN_000225-T1.exon6;Parent=C_lini_771_FUN_000225-T1;
scaffold_1	funannotate	CDS	842831	842856	.	+	0	ID=C_lini_771_FUN_000225-T1.cds;Parent=C_lini_771_FUN_000225-T1;
scaffold_1	funannotate	CDS	842914	842938	.	+	1	ID=C_lini_771_FUN_000225-T1.cds;Parent=C_lini_771_FUN_000225-T1;
scaffold_1	funannotate	CDS	842995	843056	.	+	0	ID=C_lini_771_FUN_000225-T1.cds;Parent=C_lini_771_FUN_000225-T1;
scaffold_1	funannotate	CDS	843109	844135	.	+	1	ID=C_lini_771_FUN_000225-T1.cds;Parent=C_lini_771_FUN_000225-T1;
scaffold_1	funannotate	CDS	844181	844264	.	+	0	ID=C_lini_771_FUN_000225-T1.cds;Parent=C_lini_771_FUN_000225-T1;
scaffold_1	funannotate	CDS	844349	844978	.	+	0	ID=C_lini_771_FUN_000225-T1.cds;Parent=C_lini_771_FUN_000225-T1;
scaffold_1	funannotate	gene	847897	849195	.	-	.	ID=C_lini_771_FUN_000226;
scaffold_1	funannotate	mRNA	847897	849195	.	-	.	ID=C_lini_771_FUN_000226-T1;Parent=C_lini_771_FUN_000226;product=hypothetical protein;
scaffold_1	funannotate	exon	849175	849195	.	-	.	ID=C_lini_771_FUN_000226-T1.exon1;Parent=C_lini_771_FUN_000226-T1;
scaffold_1	funannotate	exon	848126	848690	.	-	.	ID=C_lini_771_FUN_000226-T1.exon2;Parent=C_lini_771_FUN_000226-T1;
scaffold_1	funannotate	exon	847897	848021	.	-	.	ID=C_lini_771_FUN_000226-T1.exon3;Parent=C_lini_771_FUN_000226-T1;
scaffold_1	funannotate	CDS	849175	849195	.	-	0	ID=C_lini_771_FUN_000226-T1.cds;Parent=C_lini_771_FUN_000226-T1;
scaffold_1	funannotate	CDS	848126	848690	.	-	0	ID=C_lini_771_FUN_000226-T1.cds;Parent=C_lini_771_FUN_000226-T1;
scaffold_1	funannotate	CDS	847897	848021	.	-	2	ID=C_lini_771_FUN_000226-T1.cds;Parent=C_lini_771_FUN_000226-T1;
scaffold_1	funannotate	gene	849437	850615	.	+	.	ID=C_lini_771_FUN_000227;
scaffold_1	funannotate	mRNA	849437	850615	.	+	.	ID=C_lini_771_FUN_000227-T1;Parent=C_lini_771_FUN_000227;product=hypothetical protein;Dbxref=PFAM:PF04082;
scaffold_1	funannotate	exon	849437	850615	.	+	.	ID=C_lini_771_FUN_000227-T1.exon1;Parent=C_lini_771_FUN_000227-T1;
scaffold_1	funannotate	CDS	849437	850615	.	+	0	ID=C_lini_771_FUN_000227-T1.cds;Parent=C_lini_771_FUN_000227-T1;
scaffold_1	funannotate	gene	854266	855125	.	+	.	ID=C_lini_771_FUN_000228;
scaffold_1	funannotate	mRNA	854266	855125	.	+	.	ID=C_lini_771_FUN_000228-T1;Parent=C_lini_771_FUN_000228;product=hypothetical protein;Dbxref=PFAM:PF13472,PFAM:PF00657;note=CAZy:CE3;
scaffold_1	funannotate	exon	854266	854320	.	+	.	ID=C_lini_771_FUN_000228-T1.exon1;Parent=C_lini_771_FUN_000228-T1;
scaffold_1	funannotate	exon	854386	855125	.	+	.	ID=C_lini_771_FUN_000228-T1.exon2;Parent=C_lini_771_FUN_000228-T1;
scaffold_1	funannotate	CDS	854266	854320	.	+	0	ID=C_lini_771_FUN_000228-T1.cds;Parent=C_lini_771_FUN_000228-T1;
scaffold_1	funannotate	CDS	854386	855125	.	+	2	ID=C_lini_771_FUN_000228-T1.cds;Parent=C_lini_771_FUN_000228-T1;
scaffold_1	funannotate	gene	855706	856895	.	+	.	ID=C_lini_771_FUN_000229;
scaffold_1	funannotate	mRNA	855706	856895	.	+	.	ID=C_lini_771_FUN_000229-T1;Parent=C_lini_771_FUN_000229;product=hypothetical protein;
scaffold_1	funannotate	exon	855706	856025	.	+	.	ID=C_lini_771_FUN_000229-T1.exon1;Parent=C_lini_771_FUN_000229-T1;
scaffold_1	funannotate	exon	856103	856895	.	+	.	ID=C_lini_771_FUN_000229-T1.exon2;Parent=C_lini_771_FUN_000229-T1;
scaffold_1	funannotate	CDS	855706	856025	.	+	0	ID=C_lini_771_FUN_000229-T1.cds;Parent=C_lini_771_FUN_000229-T1;
scaffold_1	funannotate	CDS	856103	856895	.	+	1	ID=C_lini_771_FUN_000229-T1.cds;Parent=C_lini_771_FUN_000229-T1;
scaffold_1	funannotate	gene	857344	858383	.	-	.	ID=C_lini_771_FUN_000230;
scaffold_1	funannotate	mRNA	857344	858383	.	-	.	ID=C_lini_771_FUN_000230-T1;Parent=C_lini_771_FUN_000230;product=hypothetical protein;
scaffold_1	funannotate	exon	858143	858383	.	-	.	ID=C_lini_771_FUN_000230-T1.exon1;Parent=C_lini_771_FUN_000230-T1;
scaffold_1	funannotate	exon	857344	858074	.	-	.	ID=C_lini_771_FUN_000230-T1.exon2;Parent=C_lini_771_FUN_000230-T1;
scaffold_1	funannotate	CDS	858143	858383	.	-	0	ID=C_lini_771_FUN_000230-T1.cds;Parent=C_lini_771_FUN_000230-T1;
scaffold_1	funannotate	CDS	857344	858074	.	-	2	ID=C_lini_771_FUN_000230-T1.cds;Parent=C_lini_771_FUN_000230-T1;
scaffold_1	funannotate	gene	864123	868379	.	-	.	ID=C_lini_771_FUN_000231;
scaffold_1	funannotate	mRNA	864123	868379	.	-	.	ID=C_lini_771_FUN_000231-T1;Parent=C_lini_771_FUN_000231;product=hypothetical protein;
scaffold_1	funannotate	exon	867955	868379	.	-	.	ID=C_lini_771_FUN_000231-T1.exon1;Parent=C_lini_771_FUN_000231-T1;
scaffold_1	funannotate	exon	865511	867905	.	-	.	ID=C_lini_771_FUN_000231-T1.exon2;Parent=C_lini_771_FUN_000231-T1;
scaffold_1	funannotate	exon	864787	865424	.	-	.	ID=C_lini_771_FUN_000231-T1.exon3;Parent=C_lini_771_FUN_000231-T1;
scaffold_1	funannotate	exon	864123	864660	.	-	.	ID=C_lini_771_FUN_000231-T1.exon4;Parent=C_lini_771_FUN_000231-T1;
scaffold_1	funannotate	CDS	867955	868379	.	-	0	ID=C_lini_771_FUN_000231-T1.cds;Parent=C_lini_771_FUN_000231-T1;
scaffold_1	funannotate	CDS	865511	867905	.	-	1	ID=C_lini_771_FUN_000231-T1.cds;Parent=C_lini_771_FUN_000231-T1;
scaffold_1	funannotate	CDS	864787	865424	.	-	0	ID=C_lini_771_FUN_000231-T1.cds;Parent=C_lini_771_FUN_000231-T1;
scaffold_1	funannotate	CDS	864123	864660	.	-	1	ID=C_lini_771_FUN_000231-T1.cds;Parent=C_lini_771_FUN_000231-T1;
scaffold_1	funannotate	gene	874913	876141	.	-	.	ID=C_lini_771_FUN_000232;
scaffold_1	funannotate	mRNA	874913	876141	.	-	.	ID=C_lini_771_FUN_000232-T1;Parent=C_lini_771_FUN_000232;product=hypothetical protein;Dbxref=PFAM:PF03211;note=CAZy:PL3;
scaffold_1	funannotate	exon	875862	876141	.	-	.	ID=C_lini_771_FUN_000232-T1.exon1;Parent=C_lini_771_FUN_000232-T1;
scaffold_1	funannotate	exon	875673	875792	.	-	.	ID=C_lini_771_FUN_000232-T1.exon2;Parent=C_lini_771_FUN_000232-T1;
scaffold_1	funannotate	exon	875525	875622	.	-	.	ID=C_lini_771_FUN_000232-T1.exon3;Parent=C_lini_771_FUN_000232-T1;
scaffold_1	funannotate	exon	875375	875440	.	-	.	ID=C_lini_771_FUN_000232-T1.exon4;Parent=C_lini_771_FUN_000232-T1;
scaffold_1	funannotate	exon	875226	875321	.	-	.	ID=C_lini_771_FUN_000232-T1.exon5;Parent=C_lini_771_FUN_000232-T1;
scaffold_1	funannotate	exon	874913	875170	.	-	.	ID=C_lini_771_FUN_000232-T1.exon6;Parent=C_lini_771_FUN_000232-T1;
scaffold_1	funannotate	CDS	875862	876141	.	-	0	ID=C_lini_771_FUN_000232-T1.cds;Parent=C_lini_771_FUN_000232-T1;
scaffold_1	funannotate	CDS	875673	875792	.	-	2	ID=C_lini_771_FUN_000232-T1.cds;Parent=C_lini_771_FUN_000232-T1;
scaffold_1	funannotate	CDS	875525	875622	.	-	2	ID=C_lini_771_FUN_000232-T1.cds;Parent=C_lini_771_FUN_000232-T1;
scaffold_1	funannotate	CDS	875375	875440	.	-	0	ID=C_lini_771_FUN_000232-T1.cds;Parent=C_lini_771_FUN_000232-T1;
scaffold_1	funannotate	CDS	875226	875321	.	-	0	ID=C_lini_771_FUN_000232-T1.cds;Parent=C_lini_771_FUN_000232-T1;
scaffold_1	funannotate	CDS	874913	875170	.	-	0	ID=C_lini_771_FUN_000232-T1.cds;Parent=C_lini_771_FUN_000232-T1;
scaffold_1	funannotate	gene	879525	880351	.	-	.	ID=C_lini_771_FUN_000233;
scaffold_1	funannotate	mRNA	879525	880351	.	-	.	ID=C_lini_771_FUN_000233-T1;Parent=C_lini_771_FUN_000233;product=hypothetical protein;Dbxref=PFAM:PF00722;note=CAZy:GH16;
scaffold_1	funannotate	exon	879973	880351	.	-	.	ID=C_lini_771_FUN_000233-T1.exon1;Parent=C_lini_771_FUN_000233-T1;
scaffold_1	funannotate	exon	879525	879919	.	-	.	ID=C_lini_771_FUN_000233-T1.exon2;Parent=C_lini_771_FUN_000233-T1;
scaffold_1	funannotate	CDS	879973	880351	.	-	0	ID=C_lini_771_FUN_000233-T1.cds;Parent=C_lini_771_FUN_000233-T1;
scaffold_1	funannotate	CDS	879525	879919	.	-	2	ID=C_lini_771_FUN_000233-T1.cds;Parent=C_lini_771_FUN_000233-T1;
scaffold_1	funannotate	gene	883725	885584	.	-	.	ID=C_lini_771_FUN_000234;
scaffold_1	funannotate	mRNA	883725	885584	.	-	.	ID=C_lini_771_FUN_000234-T1;Parent=C_lini_771_FUN_000234;product=hypothetical protein;Dbxref=PFAM:PF13193,PFAM:PF00501;
scaffold_1	funannotate	exon	885488	885584	.	-	.	ID=C_lini_771_FUN_000234-T1.exon1;Parent=C_lini_771_FUN_000234-T1;
scaffold_1	funannotate	exon	884166	885412	.	-	.	ID=C_lini_771_FUN_000234-T1.exon2;Parent=C_lini_771_FUN_000234-T1;
scaffold_1	funannotate	exon	883977	884101	.	-	.	ID=C_lini_771_FUN_000234-T1.exon3;Parent=C_lini_771_FUN_000234-T1;
scaffold_1	funannotate	exon	883725	883920	.	-	.	ID=C_lini_771_FUN_000234-T1.exon4;Parent=C_lini_771_FUN_000234-T1;
scaffold_1	funannotate	CDS	885488	885584	.	-	0	ID=C_lini_771_FUN_000234-T1.cds;Parent=C_lini_771_FUN_000234-T1;
scaffold_1	funannotate	CDS	884166	885412	.	-	2	ID=C_lini_771_FUN_000234-T1.cds;Parent=C_lini_771_FUN_000234-T1;
scaffold_1	funannotate	CDS	883977	884101	.	-	0	ID=C_lini_771_FUN_000234-T1.cds;Parent=C_lini_771_FUN_000234-T1;
scaffold_1	funannotate	CDS	883725	883920	.	-	1	ID=C_lini_771_FUN_000234-T1.cds;Parent=C_lini_771_FUN_000234-T1;
scaffold_1	funannotate	gene	888772	890294	.	-	.	ID=C_lini_771_FUN_000235;
scaffold_1	funannotate	mRNA	888772	890294	.	-	.	ID=C_lini_771_FUN_000235-T1;Parent=C_lini_771_FUN_000235;product=hypothetical protein;
scaffold_1	funannotate	exon	890001	890294	.	-	.	ID=C_lini_771_FUN_000235-T1.exon1;Parent=C_lini_771_FUN_000235-T1;
scaffold_1	funannotate	exon	888772	889221	.	-	.	ID=C_lini_771_FUN_000235-T1.exon2;Parent=C_lini_771_FUN_000235-T1;
scaffold_1	funannotate	CDS	890001	890294	.	-	0	ID=C_lini_771_FUN_000235-T1.cds;Parent=C_lini_771_FUN_000235-T1;
scaffold_1	funannotate	CDS	888772	889221	.	-	0	ID=C_lini_771_FUN_000235-T1.cds;Parent=C_lini_771_FUN_000235-T1;
scaffold_1	funannotate	gene	893474	895381	.	-	.	ID=C_lini_771_FUN_000236;
scaffold_1	funannotate	mRNA	893474	895381	.	-	.	ID=C_lini_771_FUN_000236-T1;Parent=C_lini_771_FUN_000236;product=hypothetical protein;Dbxref=PFAM:PF17832,PFAM:PF01253;
scaffold_1	funannotate	exon	893474	895381	.	-	.	ID=C_lini_771_FUN_000236-T1.exon1;Parent=C_lini_771_FUN_000236-T1;
scaffold_1	funannotate	CDS	893474	895381	.	-	0	ID=C_lini_771_FUN_000236-T1.cds;Parent=C_lini_771_FUN_000236-T1;
scaffold_1	funannotate	gene	896518	898562	.	+	.	ID=C_lini_771_FUN_000237;
scaffold_1	funannotate	mRNA	896518	898562	.	+	.	ID=C_lini_771_FUN_000237-T1;Parent=C_lini_771_FUN_000237;product=hypothetical protein;Dbxref=PFAM:PF00083,PFAM:PF07690;
scaffold_1	funannotate	exon	896518	896917	.	+	.	ID=C_lini_771_FUN_000237-T1.exon1;Parent=C_lini_771_FUN_000237-T1;
scaffold_1	funannotate	exon	897121	898562	.	+	.	ID=C_lini_771_FUN_000237-T1.exon2;Parent=C_lini_771_FUN_000237-T1;
scaffold_1	funannotate	CDS	896518	896917	.	+	0	ID=C_lini_771_FUN_000237-T1.cds;Parent=C_lini_771_FUN_000237-T1;
scaffold_1	funannotate	CDS	897121	898562	.	+	2	ID=C_lini_771_FUN_000237-T1.cds;Parent=C_lini_771_FUN_000237-T1;
scaffold_1	funannotate	gene	906254	907177	.	+	.	ID=C_lini_771_FUN_000238;
scaffold_1	funannotate	mRNA	906254	907177	.	+	.	ID=C_lini_771_FUN_000238-T1;Parent=C_lini_771_FUN_000238;product=hypothetical protein;Dbxref=PFAM:PF13460,PFAM:PF05368;
scaffold_1	funannotate	exon	906254	907177	.	+	.	ID=C_lini_771_FUN_000238-T1.exon1;Parent=C_lini_771_FUN_000238-T1;
scaffold_1	funannotate	CDS	906254	907177	.	+	0	ID=C_lini_771_FUN_000238-T1.cds;Parent=C_lini_771_FUN_000238-T1;
scaffold_1	funannotate	gene	908491	910770	.	+	.	ID=C_lini_771_FUN_000239;
scaffold_1	funannotate	mRNA	908491	910770	.	+	.	ID=C_lini_771_FUN_000239-T1;Parent=C_lini_771_FUN_000239;product=hypothetical protein;Dbxref=PFAM:PF16655,PFAM:PF09423;
scaffold_1	funannotate	exon	908491	908965	.	+	.	ID=C_lini_771_FUN_000239-T1.exon1;Parent=C_lini_771_FUN_000239-T1;
scaffold_1	funannotate	exon	909033	909158	.	+	.	ID=C_lini_771_FUN_000239-T1.exon2;Parent=C_lini_771_FUN_000239-T1;
scaffold_1	funannotate	exon	909217	909373	.	+	.	ID=C_lini_771_FUN_000239-T1.exon3;Parent=C_lini_771_FUN_000239-T1;
scaffold_1	funannotate	exon	909429	909529	.	+	.	ID=C_lini_771_FUN_000239-T1.exon4;Parent=C_lini_771_FUN_000239-T1;
scaffold_1	funannotate	exon	909582	909710	.	+	.	ID=C_lini_771_FUN_000239-T1.exon5;Parent=C_lini_771_FUN_000239-T1;
scaffold_1	funannotate	exon	909762	909871	.	+	.	ID=C_lini_771_FUN_000239-T1.exon6;Parent=C_lini_771_FUN_000239-T1;
scaffold_1	funannotate	exon	909937	910770	.	+	.	ID=C_lini_771_FUN_000239-T1.exon7;Parent=C_lini_771_FUN_000239-T1;
scaffold_1	funannotate	CDS	908491	908965	.	+	0	ID=C_lini_771_FUN_000239-T1.cds;Parent=C_lini_771_FUN_000239-T1;
scaffold_1	funannotate	CDS	909033	909158	.	+	2	ID=C_lini_771_FUN_000239-T1.cds;Parent=C_lini_771_FUN_000239-T1;
scaffold_1	funannotate	CDS	909217	909373	.	+	2	ID=C_lini_771_FUN_000239-T1.cds;Parent=C_lini_771_FUN_000239-T1;
scaffold_1	funannotate	CDS	909429	909529	.	+	1	ID=C_lini_771_FUN_000239-T1.cds;Parent=C_lini_771_FUN_000239-T1;
scaffold_1	funannotate	CDS	909582	909710	.	+	2	ID=C_lini_771_FUN_000239-T1.cds;Parent=C_lini_771_FUN_000239-T1;
scaffold_1	funannotate	CDS	909762	909871	.	+	2	ID=C_lini_771_FUN_000239-T1.cds;Parent=C_lini_771_FUN_000239-T1;
scaffold_1	funannotate	CDS	909937	910770	.	+	0	ID=C_lini_771_FUN_000239-T1.cds;Parent=C_lini_771_FUN_000239-T1;
scaffold_1	funannotate	gene	911176	912858	.	-	.	ID=C_lini_771_FUN_000240;
scaffold_1	funannotate	mRNA	911176	912858	.	-	.	ID=C_lini_771_FUN_000240-T1;Parent=C_lini_771_FUN_000240;product=hypothetical protein;
scaffold_1	funannotate	exon	911176	912858	.	-	.	ID=C_lini_771_FUN_000240-T1.exon1;Parent=C_lini_771_FUN_000240-T1;
scaffold_1	funannotate	CDS	911176	912858	.	-	0	ID=C_lini_771_FUN_000240-T1.cds;Parent=C_lini_771_FUN_000240-T1;
scaffold_1	funannotate	gene	917644	918891	.	-	.	ID=C_lini_771_FUN_000241;
scaffold_1	funannotate	mRNA	917644	918891	.	-	.	ID=C_lini_771_FUN_000241-T1;Parent=C_lini_771_FUN_000241;product=hypothetical protein;
scaffold_1	funannotate	exon	917644	918891	.	-	.	ID=C_lini_771_FUN_000241-T1.exon1;Parent=C_lini_771_FUN_000241-T1;
scaffold_1	funannotate	CDS	917644	918891	.	-	0	ID=C_lini_771_FUN_000241-T1.cds;Parent=C_lini_771_FUN_000241-T1;
scaffold_1	funannotate	gene	941651	942807	.	-	.	ID=C_lini_771_FUN_000242;
scaffold_1	funannotate	mRNA	941651	942807	.	-	.	ID=C_lini_771_FUN_000242-T1;Parent=C_lini_771_FUN_000242;product=hypothetical protein;
scaffold_1	funannotate	exon	942728	942807	.	-	.	ID=C_lini_771_FUN_000242-T1.exon1;Parent=C_lini_771_FUN_000242-T1;
scaffold_1	funannotate	exon	942530	942671	.	-	.	ID=C_lini_771_FUN_000242-T1.exon2;Parent=C_lini_771_FUN_000242-T1;
scaffold_1	funannotate	exon	942090	942419	.	-	.	ID=C_lini_771_FUN_000242-T1.exon3;Parent=C_lini_771_FUN_000242-T1;
scaffold_1	funannotate	exon	941651	942022	.	-	.	ID=C_lini_771_FUN_000242-T1.exon4;Parent=C_lini_771_FUN_000242-T1;
scaffold_1	funannotate	CDS	942728	942807	.	-	0	ID=C_lini_771_FUN_000242-T1.cds;Parent=C_lini_771_FUN_000242-T1;
scaffold_1	funannotate	CDS	942530	942671	.	-	1	ID=C_lini_771_FUN_000242-T1.cds;Parent=C_lini_771_FUN_000242-T1;
scaffold_1	funannotate	CDS	942090	942419	.	-	0	ID=C_lini_771_FUN_000242-T1.cds;Parent=C_lini_771_FUN_000242-T1;
scaffold_1	funannotate	CDS	941651	942022	.	-	0	ID=C_lini_771_FUN_000242-T1.cds;Parent=C_lini_771_FUN_000242-T1;
scaffold_1	funannotate	gene	943946	945409	.	+	.	ID=C_lini_771_FUN_000243;
scaffold_1	funannotate	mRNA	943946	945409	.	+	.	ID=C_lini_771_FUN_000243-T1;Parent=C_lini_771_FUN_000243;product=hypothetical protein;
scaffold_1	funannotate	exon	943946	944867	.	+	.	ID=C_lini_771_FUN_000243-T1.exon1;Parent=C_lini_771_FUN_000243-T1;
scaffold_1	funannotate	exon	944985	945409	.	+	.	ID=C_lini_771_FUN_000243-T1.exon2;Parent=C_lini_771_FUN_000243-T1;
scaffold_1	funannotate	CDS	943946	944867	.	+	0	ID=C_lini_771_FUN_000243-T1.cds;Parent=C_lini_771_FUN_000243-T1;
scaffold_1	funannotate	CDS	944985	945409	.	+	2	ID=C_lini_771_FUN_000243-T1.cds;Parent=C_lini_771_FUN_000243-T1;
scaffold_1	funannotate	gene	946366	947412	.	-	.	ID=C_lini_771_FUN_000244;
scaffold_1	funannotate	mRNA	946366	947412	.	-	.	ID=C_lini_771_FUN_000244-T1;Parent=C_lini_771_FUN_000244;product=hypothetical protein;
scaffold_1	funannotate	exon	946806	947412	.	-	.	ID=C_lini_771_FUN_000244-T1.exon1;Parent=C_lini_771_FUN_000244-T1;
scaffold_1	funannotate	exon	946366	946733	.	-	.	ID=C_lini_771_FUN_000244-T1.exon2;Parent=C_lini_771_FUN_000244-T1;
scaffold_1	funannotate	CDS	946806	947412	.	-	0	ID=C_lini_771_FUN_000244-T1.cds;Parent=C_lini_771_FUN_000244-T1;
scaffold_1	funannotate	CDS	946366	946733	.	-	2	ID=C_lini_771_FUN_000244-T1.cds;Parent=C_lini_771_FUN_000244-T1;
scaffold_1	funannotate	gene	948185	951278	.	-	.	ID=C_lini_771_FUN_000245;
scaffold_1	funannotate	mRNA	948185	951278	.	-	.	ID=C_lini_771_FUN_000245-T1;Parent=C_lini_771_FUN_000245;product=hypothetical protein;Dbxref=PFAM:PF16870,PFAM:PF02779,PFAM:PF00676,PFAM:PF16078;
scaffold_1	funannotate	exon	951269	951278	.	-	.	ID=C_lini_771_FUN_000245-T1.exon1;Parent=C_lini_771_FUN_000245-T1;
scaffold_1	funannotate	exon	948840	951161	.	-	.	ID=C_lini_771_FUN_000245-T1.exon2;Parent=C_lini_771_FUN_000245-T1;
scaffold_1	funannotate	exon	948185	948702	.	-	.	ID=C_lini_771_FUN_000245-T1.exon3;Parent=C_lini_771_FUN_000245-T1;
scaffold_1	funannotate	CDS	951269	951278	.	-	0	ID=C_lini_771_FUN_000245-T1.cds;Parent=C_lini_771_FUN_000245-T1;
scaffold_1	funannotate	CDS	948840	951161	.	-	2	ID=C_lini_771_FUN_000245-T1.cds;Parent=C_lini_771_FUN_000245-T1;
scaffold_1	funannotate	CDS	948185	948702	.	-	2	ID=C_lini_771_FUN_000245-T1.cds;Parent=C_lini_771_FUN_000245-T1;
scaffold_1	funannotate	gene	952698	954210	.	-	.	ID=C_lini_771_FUN_000246;
scaffold_1	funannotate	mRNA	952698	954210	.	-	.	ID=C_lini_771_FUN_000246-T1;Parent=C_lini_771_FUN_000246;product=hypothetical protein;Dbxref=PFAM:PF00198,PFAM:PF00364;
scaffold_1	funannotate	exon	953101	954210	.	-	.	ID=C_lini_771_FUN_000246-T1.exon1;Parent=C_lini_771_FUN_000246-T1;
scaffold_1	funannotate	exon	952698	952997	.	-	.	ID=C_lini_771_FUN_000246-T1.exon2;Parent=C_lini_771_FUN_000246-T1;
scaffold_1	funannotate	CDS	953101	954210	.	-	0	ID=C_lini_771_FUN_000246-T1.cds;Parent=C_lini_771_FUN_000246-T1;
scaffold_1	funannotate	CDS	952698	952997	.	-	0	ID=C_lini_771_FUN_000246-T1.cds;Parent=C_lini_771_FUN_000246-T1;
scaffold_1	funannotate	gene	955608	956503	.	+	.	ID=C_lini_771_FUN_000247;
scaffold_1	funannotate	mRNA	955608	956503	.	+	.	ID=C_lini_771_FUN_000247-T1;Parent=C_lini_771_FUN_000247;product=hypothetical protein;Dbxref=PFAM:PF04387;
scaffold_1	funannotate	exon	955608	955821	.	+	.	ID=C_lini_771_FUN_000247-T1.exon1;Parent=C_lini_771_FUN_000247-T1;
scaffold_1	funannotate	exon	955942	956155	.	+	.	ID=C_lini_771_FUN_000247-T1.exon2;Parent=C_lini_771_FUN_000247-T1;
scaffold_1	funannotate	exon	956209	956503	.	+	.	ID=C_lini_771_FUN_000247-T1.exon3;Parent=C_lini_771_FUN_000247-T1;
scaffold_1	funannotate	CDS	955608	955821	.	+	0	ID=C_lini_771_FUN_000247-T1.cds;Parent=C_lini_771_FUN_000247-T1;
scaffold_1	funannotate	CDS	955942	956155	.	+	2	ID=C_lini_771_FUN_000247-T1.cds;Parent=C_lini_771_FUN_000247-T1;
scaffold_1	funannotate	CDS	956209	956503	.	+	1	ID=C_lini_771_FUN_000247-T1.cds;Parent=C_lini_771_FUN_000247-T1;
scaffold_1	funannotate	gene	956935	958619	.	-	.	ID=C_lini_771_FUN_000248;
scaffold_1	funannotate	mRNA	956935	958619	.	-	.	ID=C_lini_771_FUN_000248-T1;Parent=C_lini_771_FUN_000248;product=hypothetical protein;Dbxref=PFAM:PF07690;
scaffold_1	funannotate	exon	958442	958619	.	-	.	ID=C_lini_771_FUN_000248-T1.exon1;Parent=C_lini_771_FUN_000248-T1;
scaffold_1	funannotate	exon	957654	958357	.	-	.	ID=C_lini_771_FUN_000248-T1.exon2;Parent=C_lini_771_FUN_000248-T1;
scaffold_1	funannotate	exon	957225	957578	.	-	.	ID=C_lini_771_FUN_000248-T1.exon3;Parent=C_lini_771_FUN_000248-T1;
scaffold_1	funannotate	exon	956935	957165	.	-	.	ID=C_lini_771_FUN_000248-T1.exon4;Parent=C_lini_771_FUN_000248-T1;
scaffold_1	funannotate	CDS	958442	958619	.	-	0	ID=C_lini_771_FUN_000248-T1.cds;Parent=C_lini_771_FUN_000248-T1;
scaffold_1	funannotate	CDS	957654	958357	.	-	2	ID=C_lini_771_FUN_000248-T1.cds;Parent=C_lini_771_FUN_000248-T1;
scaffold_1	funannotate	CDS	957225	957578	.	-	0	ID=C_lini_771_FUN_000248-T1.cds;Parent=C_lini_771_FUN_000248-T1;
scaffold_1	funannotate	CDS	956935	957165	.	-	0	ID=C_lini_771_FUN_000248-T1.cds;Parent=C_lini_771_FUN_000248-T1;
scaffold_1	funannotate	gene	963884	966673	.	-	.	ID=C_lini_771_FUN_000249;
scaffold_1	funannotate	mRNA	963884	966673	.	-	.	ID=C_lini_771_FUN_000249-T1;Parent=C_lini_771_FUN_000249;product=hypothetical protein;Dbxref=PFAM:PF00172;
scaffold_1	funannotate	exon	966438	966673	.	-	.	ID=C_lini_771_FUN_000249-T1.exon1;Parent=C_lini_771_FUN_000249-T1;
scaffold_1	funannotate	exon	965827	966185	.	-	.	ID=C_lini_771_FUN_000249-T1.exon2;Parent=C_lini_771_FUN_000249-T1;
scaffold_1	funannotate	exon	965148	965738	.	-	.	ID=C_lini_771_FUN_000249-T1.exon3;Parent=C_lini_771_FUN_000249-T1;
scaffold_1	funannotate	exon	964513	964724	.	-	.	ID=C_lini_771_FUN_000249-T1.exon4;Parent=C_lini_771_FUN_000249-T1;
scaffold_1	funannotate	exon	964274	964454	.	-	.	ID=C_lini_771_FUN_000249-T1.exon5;Parent=C_lini_771_FUN_000249-T1;
scaffold_1	funannotate	exon	963884	964182	.	-	.	ID=C_lini_771_FUN_000249-T1.exon6;Parent=C_lini_771_FUN_000249-T1;
scaffold_1	funannotate	CDS	966438	966673	.	-	0	ID=C_lini_771_FUN_000249-T1.cds;Parent=C_lini_771_FUN_000249-T1;
scaffold_1	funannotate	CDS	965827	966185	.	-	1	ID=C_lini_771_FUN_000249-T1.cds;Parent=C_lini_771_FUN_000249-T1;
scaffold_1	funannotate	CDS	965148	965738	.	-	2	ID=C_lini_771_FUN_000249-T1.cds;Parent=C_lini_771_FUN_000249-T1;
scaffold_1	funannotate	CDS	964513	964724	.	-	2	ID=C_lini_771_FUN_000249-T1.cds;Parent=C_lini_771_FUN_000249-T1;
scaffold_1	funannotate	CDS	964274	964454	.	-	0	ID=C_lini_771_FUN_000249-T1.cds;Parent=C_lini_771_FUN_000249-T1;
scaffold_1	funannotate	CDS	963884	964182	.	-	2	ID=C_lini_771_FUN_000249-T1.cds;Parent=C_lini_771_FUN_000249-T1;
scaffold_1	funannotate	gene	967229	969485	.	-	.	ID=C_lini_771_FUN_000250;
scaffold_1	funannotate	mRNA	967229	969485	.	-	.	ID=C_lini_771_FUN_000250-T1;Parent=C_lini_771_FUN_000250;product=hypothetical protein;Dbxref=PFAM:PF00004;
scaffold_1	funannotate	exon	968168	969485	.	-	.	ID=C_lini_771_FUN_000250-T1.exon1;Parent=C_lini_771_FUN_000250-T1;
scaffold_1	funannotate	exon	967229	968085	.	-	.	ID=C_lini_771_FUN_000250-T1.exon2;Parent=C_lini_771_FUN_000250-T1;
scaffold_1	funannotate	CDS	968168	969485	.	-	0	ID=C_lini_771_FUN_000250-T1.cds;Parent=C_lini_771_FUN_000250-T1;
scaffold_1	funannotate	CDS	967229	968085	.	-	2	ID=C_lini_771_FUN_000250-T1.cds;Parent=C_lini_771_FUN_000250-T1;
scaffold_1	funannotate	gene	973933	975214	.	+	.	ID=C_lini_771_FUN_000251;
scaffold_1	funannotate	mRNA	973933	975214	.	+	.	ID=C_lini_771_FUN_000251-T1;Parent=C_lini_771_FUN_000251;product=hypothetical protein;
scaffold_1	funannotate	exon	973933	974692	.	+	.	ID=C_lini_771_FUN_000251-T1.exon1;Parent=C_lini_771_FUN_000251-T1;
scaffold_1	funannotate	exon	974772	975214	.	+	.	ID=C_lini_771_FUN_000251-T1.exon2;Parent=C_lini_771_FUN_000251-T1;
scaffold_1	funannotate	CDS	973933	974692	.	+	0	ID=C_lini_771_FUN_000251-T1.cds;Parent=C_lini_771_FUN_000251-T1;
scaffold_1	funannotate	CDS	974772	975214	.	+	2	ID=C_lini_771_FUN_000251-T1.cds;Parent=C_lini_771_FUN_000251-T1;
scaffold_1	funannotate	gene	975727	977342	.	-	.	ID=C_lini_771_FUN_000252;
scaffold_1	funannotate	mRNA	975727	977342	.	-	.	ID=C_lini_771_FUN_000252-T1;Parent=C_lini_771_FUN_000252;product=hypothetical protein;Dbxref=PFAM:PF00171;
scaffold_1	funannotate	exon	977057	977342	.	-	.	ID=C_lini_771_FUN_000252-T1.exon1;Parent=C_lini_771_FUN_000252-T1;
scaffold_1	funannotate	exon	976387	976988	.	-	.	ID=C_lini_771_FUN_000252-T1.exon2;Parent=C_lini_771_FUN_000252-T1;
scaffold_1	funannotate	exon	975727	976338	.	-	.	ID=C_lini_771_FUN_000252-T1.exon3;Parent=C_lini_771_FUN_000252-T1;
scaffold_1	funannotate	CDS	977057	977342	.	-	0	ID=C_lini_771_FUN_000252-T1.cds;Parent=C_lini_771_FUN_000252-T1;
scaffold_1	funannotate	CDS	976387	976988	.	-	2	ID=C_lini_771_FUN_000252-T1.cds;Parent=C_lini_771_FUN_000252-T1;
scaffold_1	funannotate	CDS	975727	976338	.	-	0	ID=C_lini_771_FUN_000252-T1.cds;Parent=C_lini_771_FUN_000252-T1;
scaffold_1	funannotate	gene	980849	983410	.	+	.	ID=C_lini_771_FUN_000253;
scaffold_1	funannotate	mRNA	980849	983410	.	+	.	ID=C_lini_771_FUN_000253-T1;Parent=C_lini_771_FUN_000253;product=hypothetical protein;Dbxref=PFAM:PF11885;
scaffold_1	funannotate	exon	980849	980857	.	+	.	ID=C_lini_771_FUN_000253-T1.exon1;Parent=C_lini_771_FUN_000253-T1;
scaffold_1	funannotate	exon	981112	981500	.	+	.	ID=C_lini_771_FUN_000253-T1.exon2;Parent=C_lini_771_FUN_000253-T1;
scaffold_1	funannotate	exon	981577	983410	.	+	.	ID=C_lini_771_FUN_000253-T1.exon3;Parent=C_lini_771_FUN_000253-T1;
scaffold_1	funannotate	CDS	980849	980857	.	+	0	ID=C_lini_771_FUN_000253-T1.cds;Parent=C_lini_771_FUN_000253-T1;
scaffold_1	funannotate	CDS	981112	981500	.	+	0	ID=C_lini_771_FUN_000253-T1.cds;Parent=C_lini_771_FUN_000253-T1;
scaffold_1	funannotate	CDS	981577	983410	.	+	1	ID=C_lini_771_FUN_000253-T1.cds;Parent=C_lini_771_FUN_000253-T1;
scaffold_1	funannotate	gene	985151	987067	.	-	.	ID=C_lini_771_FUN_000254;
scaffold_1	funannotate	mRNA	985151	987067	.	-	.	ID=C_lini_771_FUN_000254-T1;Parent=C_lini_771_FUN_000254;product=hypothetical protein;Dbxref=PFAM:PF06985;
scaffold_1	funannotate	exon	985151	987067	.	-	.	ID=C_lini_771_FUN_000254-T1.exon1;Parent=C_lini_771_FUN_000254-T1;
scaffold_1	funannotate	CDS	985151	987067	.	-	0	ID=C_lini_771_FUN_000254-T1.cds;Parent=C_lini_771_FUN_000254-T1;
scaffold_1	funannotate	gene	991356	992423	.	-	.	ID=C_lini_771_FUN_000255;
scaffold_1	funannotate	mRNA	991356	992423	.	-	.	ID=C_lini_771_FUN_000255-T1;Parent=C_lini_771_FUN_000255;product=hypothetical protein;Dbxref=PFAM:PF00067;
scaffold_1	funannotate	exon	991356	992423	.	-	.	ID=C_lini_771_FUN_000255-T1.exon1;Parent=C_lini_771_FUN_000255-T1;
scaffold_1	funannotate	CDS	991356	992423	.	-	0	ID=C_lini_771_FUN_000255-T1.cds;Parent=C_lini_771_FUN_000255-T1;
scaffold_1	funannotate	gene	994423	997344	.	-	.	ID=C_lini_771_FUN_000256;
scaffold_1	funannotate	mRNA	994423	997344	.	-	.	ID=C_lini_771_FUN_000256-T1;Parent=C_lini_771_FUN_000256;product=hypothetical protein;Dbxref=PFAM:PF00350;
scaffold_1	funannotate	exon	996960	997344	.	-	.	ID=C_lini_771_FUN_000256-T1.exon1;Parent=C_lini_771_FUN_000256-T1;
scaffold_1	funannotate	exon	996852	996904	.	-	.	ID=C_lini_771_FUN_000256-T1.exon2;Parent=C_lini_771_FUN_000256-T1;
scaffold_1	funannotate	exon	996329	996801	.	-	.	ID=C_lini_771_FUN_000256-T1.exon3;Parent=C_lini_771_FUN_000256-T1;
scaffold_1	funannotate	exon	996211	996266	.	-	.	ID=C_lini_771_FUN_000256-T1.exon4;Parent=C_lini_771_FUN_000256-T1;
scaffold_1	funannotate	exon	995976	996157	.	-	.	ID=C_lini_771_FUN_000256-T1.exon5;Parent=C_lini_771_FUN_000256-T1;
scaffold_1	funannotate	exon	995725	995912	.	-	.	ID=C_lini_771_FUN_000256-T1.exon6;Parent=C_lini_771_FUN_000256-T1;
scaffold_1	funannotate	exon	995197	995575	.	-	.	ID=C_lini_771_FUN_000256-T1.exon7;Parent=C_lini_771_FUN_000256-T1;
scaffold_1	funannotate	exon	994423	994737	.	-	.	ID=C_lini_771_FUN_000256-T1.exon8;Parent=C_lini_771_FUN_000256-T1;
scaffold_1	funannotate	CDS	996960	997344	.	-	0	ID=C_lini_771_FUN_000256-T1.cds;Parent=C_lini_771_FUN_000256-T1;
scaffold_1	funannotate	CDS	996852	996904	.	-	2	ID=C_lini_771_FUN_000256-T1.cds;Parent=C_lini_771_FUN_000256-T1;
scaffold_1	funannotate	CDS	996329	996801	.	-	0	ID=C_lini_771_FUN_000256-T1.cds;Parent=C_lini_771_FUN_000256-T1;
scaffold_1	funannotate	CDS	996211	996266	.	-	1	ID=C_lini_771_FUN_000256-T1.cds;Parent=C_lini_771_FUN_000256-T1;
scaffold_1	funannotate	CDS	995976	996157	.	-	2	ID=C_lini_771_FUN_000256-T1.cds;Parent=C_lini_771_FUN_000256-T1;
scaffold_1	funannotate	CDS	995725	995912	.	-	0	ID=C_lini_771_FUN_000256-T1.cds;Parent=C_lini_771_FUN_000256-T1;
scaffold_1	funannotate	CDS	995197	995575	.	-	1	ID=C_lini_771_FUN_000256-T1.cds;Parent=C_lini_771_FUN_000256-T1;
scaffold_1	funannotate	CDS	994423	994737	.	-	0	ID=C_lini_771_FUN_000256-T1.cds;Parent=C_lini_771_FUN_000256-T1;
scaffold_1	funannotate	gene	999122	1000230	.	-	.	ID=C_lini_771_FUN_000257;
scaffold_1	funannotate	mRNA	999122	1000230	.	-	.	ID=C_lini_771_FUN_000257-T1;Parent=C_lini_771_FUN_000257;product=hypothetical protein;
scaffold_1	funannotate	exon	999608	1000230	.	-	.	ID=C_lini_771_FUN_000257-T1.exon1;Parent=C_lini_771_FUN_000257-T1;
scaffold_1	funannotate	exon	999122	999323	.	-	.	ID=C_lini_771_FUN_000257-T1.exon2;Parent=C_lini_771_FUN_000257-T1;
scaffold_1	funannotate	CDS	999608	1000230	.	-	0	ID=C_lini_771_FUN_000257-T1.cds;Parent=C_lini_771_FUN_000257-T1;
scaffold_1	funannotate	CDS	999122	999323	.	-	1	ID=C_lini_771_FUN_000257-T1.cds;Parent=C_lini_771_FUN_000257-T1;
scaffold_1	funannotate	gene	1002358	1002976	.	+	.	ID=C_lini_771_FUN_000258;
scaffold_1	funannotate	mRNA	1002358	1002976	.	+	.	ID=C_lini_771_FUN_000258-T1;Parent=C_lini_771_FUN_000258;product=hypothetical protein;
scaffold_1	funannotate	exon	1002358	1002630	.	+	.	ID=C_lini_771_FUN_000258-T1.exon1;Parent=C_lini_771_FUN_000258-T1;
scaffold_1	funannotate	exon	1002695	1002718	.	+	.	ID=C_lini_771_FUN_000258-T1.exon2;Parent=C_lini_771_FUN_000258-T1;
scaffold_1	funannotate	exon	1002779	1002976	.	+	.	ID=C_lini_771_FUN_000258-T1.exon3;Parent=C_lini_771_FUN_000258-T1;
scaffold_1	funannotate	CDS	1002358	1002630	.	+	0	ID=C_lini_771_FUN_000258-T1.cds;Parent=C_lini_771_FUN_000258-T1;
scaffold_1	funannotate	CDS	1002695	1002718	.	+	0	ID=C_lini_771_FUN_000258-T1.cds;Parent=C_lini_771_FUN_000258-T1;
scaffold_1	funannotate	CDS	1002779	1002976	.	+	0	ID=C_lini_771_FUN_000258-T1.cds;Parent=C_lini_771_FUN_000258-T1;
scaffold_1	funannotate	gene	1006689	1008017	.	-	.	ID=C_lini_771_FUN_000259;
scaffold_1	funannotate	mRNA	1006689	1008017	.	-	.	ID=C_lini_771_FUN_000259-T1;Parent=C_lini_771_FUN_000259;product=hypothetical protein;Dbxref=PFAM:PF01237;
scaffold_1	funannotate	exon	1007973	1008017	.	-	.	ID=C_lini_771_FUN_000259-T1.exon1;Parent=C_lini_771_FUN_000259-T1;
scaffold_1	funannotate	exon	1006689	1007828	.	-	.	ID=C_lini_771_FUN_000259-T1.exon2;Parent=C_lini_771_FUN_000259-T1;
scaffold_1	funannotate	CDS	1007973	1008017	.	-	0	ID=C_lini_771_FUN_000259-T1.cds;Parent=C_lini_771_FUN_000259-T1;
scaffold_1	funannotate	CDS	1006689	1007828	.	-	0	ID=C_lini_771_FUN_000259-T1.cds;Parent=C_lini_771_FUN_000259-T1;
scaffold_1	funannotate	gene	1009321	1011789	.	-	.	ID=C_lini_771_FUN_000260;
scaffold_1	funannotate	mRNA	1009321	1011789	.	-	.	ID=C_lini_771_FUN_000260-T1;Parent=C_lini_771_FUN_000260;product=hypothetical protein;Dbxref=PFAM:PF00450;note=MEROPS:MER0016549;
scaffold_1	funannotate	exon	1011664	1011789	.	-	.	ID=C_lini_771_FUN_000260-T1.exon1;Parent=C_lini_771_FUN_000260-T1;
scaffold_1	funannotate	exon	1011476	1011588	.	-	.	ID=C_lini_771_FUN_000260-T1.exon2;Parent=C_lini_771_FUN_000260-T1;
scaffold_1	funannotate	exon	1010714	1011395	.	-	.	ID=C_lini_771_FUN_000260-T1.exon3;Parent=C_lini_771_FUN_000260-T1;
scaffold_1	funannotate	exon	1010202	1010655	.	-	.	ID=C_lini_771_FUN_000260-T1.exon4;Parent=C_lini_771_FUN_000260-T1;
scaffold_1	funannotate	exon	1010033	1010104	.	-	.	ID=C_lini_771_FUN_000260-T1.exon5;Parent=C_lini_771_FUN_000260-T1;
scaffold_1	funannotate	exon	1009321	1009865	.	-	.	ID=C_lini_771_FUN_000260-T1.exon6;Parent=C_lini_771_FUN_000260-T1;
scaffold_1	funannotate	CDS	1011664	1011789	.	-	0	ID=C_lini_771_FUN_000260-T1.cds;Parent=C_lini_771_FUN_000260-T1;
scaffold_1	funannotate	CDS	1011476	1011588	.	-	0	ID=C_lini_771_FUN_000260-T1.cds;Parent=C_lini_771_FUN_000260-T1;
scaffold_1	funannotate	CDS	1010714	1011395	.	-	1	ID=C_lini_771_FUN_000260-T1.cds;Parent=C_lini_771_FUN_000260-T1;
scaffold_1	funannotate	CDS	1010202	1010655	.	-	0	ID=C_lini_771_FUN_000260-T1.cds;Parent=C_lini_771_FUN_000260-T1;
scaffold_1	funannotate	CDS	1010033	1010104	.	-	2	ID=C_lini_771_FUN_000260-T1.cds;Parent=C_lini_771_FUN_000260-T1;
scaffold_1	funannotate	CDS	1009321	1009865	.	-	2	ID=C_lini_771_FUN_000260-T1.cds;Parent=C_lini_771_FUN_000260-T1;
scaffold_1	funannotate	gene	1012559	1013838	.	-	.	ID=C_lini_771_FUN_000261;
scaffold_1	funannotate	mRNA	1012559	1013838	.	-	.	ID=C_lini_771_FUN_000261-T1;Parent=C_lini_771_FUN_000261;product=hypothetical protein;Dbxref=PFAM:PF00657;note=CAZy:CE16;
scaffold_1	funannotate	exon	1013765	1013838	.	-	.	ID=C_lini_771_FUN_000261-T1.exon1;Parent=C_lini_771_FUN_000261-T1;
scaffold_1	funannotate	exon	1013425	1013685	.	-	.	ID=C_lini_771_FUN_000261-T1.exon2;Parent=C_lini_771_FUN_000261-T1;
scaffold_1	funannotate	exon	1013060	1013351	.	-	.	ID=C_lini_771_FUN_000261-T1.exon3;Parent=C_lini_771_FUN_000261-T1;
scaffold_1	funannotate	exon	1012559	1012987	.	-	.	ID=C_lini_771_FUN_000261-T1.exon4;Parent=C_lini_771_FUN_000261-T1;
scaffold_1	funannotate	CDS	1013765	1013838	.	-	0	ID=C_lini_771_FUN_000261-T1.cds;Parent=C_lini_771_FUN_000261-T1;
scaffold_1	funannotate	CDS	1013425	1013685	.	-	1	ID=C_lini_771_FUN_000261-T1.cds;Parent=C_lini_771_FUN_000261-T1;
scaffold_1	funannotate	CDS	1013060	1013351	.	-	1	ID=C_lini_771_FUN_000261-T1.cds;Parent=C_lini_771_FUN_000261-T1;
scaffold_1	funannotate	CDS	1012559	1012987	.	-	0	ID=C_lini_771_FUN_000261-T1.cds;Parent=C_lini_771_FUN_000261-T1;
scaffold_1	funannotate	gene	1014823	1015888	.	-	.	ID=C_lini_771_FUN_000262;
scaffold_1	funannotate	mRNA	1014823	1015888	.	-	.	ID=C_lini_771_FUN_000262-T1;Parent=C_lini_771_FUN_000262;product=hypothetical protein;Dbxref=PFAM:PF01040;
scaffold_1	funannotate	exon	1015793	1015888	.	-	.	ID=C_lini_771_FUN_000262-T1.exon1;Parent=C_lini_771_FUN_000262-T1;
scaffold_1	funannotate	exon	1014823	1015725	.	-	.	ID=C_lini_771_FUN_000262-T1.exon2;Parent=C_lini_771_FUN_000262-T1;
scaffold_1	funannotate	CDS	1015793	1015888	.	-	0	ID=C_lini_771_FUN_000262-T1.cds;Parent=C_lini_771_FUN_000262-T1;
scaffold_1	funannotate	CDS	1014823	1015725	.	-	0	ID=C_lini_771_FUN_000262-T1.cds;Parent=C_lini_771_FUN_000262-T1;
scaffold_1	funannotate	gene	1018784	1021665	.	-	.	ID=C_lini_771_FUN_000263;
scaffold_1	funannotate	mRNA	1018784	1021665	.	-	.	ID=C_lini_771_FUN_000263-T1;Parent=C_lini_771_FUN_000263;product=hypothetical protein;Dbxref=PFAM:PF01915,PFAM:PF14310,PFAM:PF00933;note=CAZy:GH3;
scaffold_1	funannotate	exon	1021497	1021665	.	-	.	ID=C_lini_771_FUN_000263-T1.exon1;Parent=C_lini_771_FUN_000263-T1;
scaffold_1	funannotate	exon	1021087	1021429	.	-	.	ID=C_lini_771_FUN_000263-T1.exon2;Parent=C_lini_771_FUN_000263-T1;
scaffold_1	funannotate	exon	1020580	1021008	.	-	.	ID=C_lini_771_FUN_000263-T1.exon3;Parent=C_lini_771_FUN_000263-T1;
scaffold_1	funannotate	exon	1020418	1020470	.	-	.	ID=C_lini_771_FUN_000263-T1.exon4;Parent=C_lini_771_FUN_000263-T1;
scaffold_1	funannotate	exon	1018784	1020261	.	-	.	ID=C_lini_771_FUN_000263-T1.exon5;Parent=C_lini_771_FUN_000263-T1;
scaffold_1	funannotate	CDS	1021497	1021665	.	-	0	ID=C_lini_771_FUN_000263-T1.cds;Parent=C_lini_771_FUN_000263-T1;
scaffold_1	funannotate	CDS	1021087	1021429	.	-	2	ID=C_lini_771_FUN_000263-T1.cds;Parent=C_lini_771_FUN_000263-T1;
scaffold_1	funannotate	CDS	1020580	1021008	.	-	1	ID=C_lini_771_FUN_000263-T1.cds;Parent=C_lini_771_FUN_000263-T1;
scaffold_1	funannotate	CDS	1020418	1020470	.	-	1	ID=C_lini_771_FUN_000263-T1.cds;Parent=C_lini_771_FUN_000263-T1;
scaffold_1	funannotate	CDS	1018784	1020261	.	-	2	ID=C_lini_771_FUN_000263-T1.cds;Parent=C_lini_771_FUN_000263-T1;
scaffold_1	funannotate	gene	1026642	1028890	.	-	.	ID=C_lini_771_FUN_000264;
scaffold_1	funannotate	mRNA	1026642	1028890	.	-	.	ID=C_lini_771_FUN_000264-T1;Parent=C_lini_771_FUN_000264;product=hypothetical protein;Dbxref=PFAM:PF05199,PFAM:PF00732;note=CAZy:AA3;
scaffold_1	funannotate	exon	1028832	1028890	.	-	.	ID=C_lini_771_FUN_000264-T1.exon1;Parent=C_lini_771_FUN_000264-T1;
scaffold_1	funannotate	exon	1028492	1028759	.	-	.	ID=C_lini_771_FUN_000264-T1.exon2;Parent=C_lini_771_FUN_000264-T1;
scaffold_1	funannotate	exon	1027792	1028433	.	-	.	ID=C_lini_771_FUN_000264-T1.exon3;Parent=C_lini_771_FUN_000264-T1;
scaffold_1	funannotate	exon	1026642	1027715	.	-	.	ID=C_lini_771_FUN_000264-T1.exon4;Parent=C_lini_771_FUN_000264-T1;
scaffold_1	funannotate	CDS	1028832	1028890	.	-	0	ID=C_lini_771_FUN_000264-T1.cds;Parent=C_lini_771_FUN_000264-T1;
[truncated: 88,469 more rows]
