# Supplementary material for: Comparative Genomic Analysis of Colletotrichum lini Strains with Different Virulence on Flax
Source: J Fungi (Basel). 2023 Dec 31;10(1):32. doi: 10.3390/jof10010032 (PMC10817032; doi:10.3390/jof10010032)
Supplement: Supplementary file 1 [file jof-10-00032-s001.zip › Supplementary Table S1_2023.12.03.xlsx]

## Sheet: Sheet1
Table S1. QUAST statistics of Colletotrichum lini strain #390-1 draft genome assemblies
Assembly	# contigs (>= 0 bp)	# contigs (>= 1000 bp)	# contigs (>= 5000 bp)	# contigs (>= 10000 bp)	# contigs (>= 25000 bp)	# contigs (>= 50000 bp)	Total length (>= 0 bp)	Total length (>= 1000 bp)	Total length (>= 5000 bp)	Total length (>= 10000 bp)	Total length (>= 25000 bp)	Total length (>= 50000 bp)	# contigs	Largest contig	Total length	Reference length	GC (%)	Reference GC (%)	N50	NG50	N75	NG75	L50	LG50	L75	LG75	# misassemblies	# misassembled contigs	Misassembled contigs length	# local misassemblies	# scaffold gap ext. mis.	# scaffold gap loc. mis.	# unaligned mis. contigs	# unaligned contigs	Unaligned length	Genome fraction (%)	Duplication ratio	# N's per 100 kbp	# mismatches per 100 kbp	# indels per 100 kbp	# genomic features	Largest alignment	Total aligned length	NA50	NGA50	LA50	LGA50
Clini_390_1_canu	31	31	31	31	31	18	55253004	55253004	55253004	55253004	55253004	54732503	31	6597983	55253004	50716103	53.95	54.41	5162798	5162798	4166731	4887594	5	5	8	7	1678	18	44783477	18013	0	0	12	0 + 31 part	24449025	57.564	1.055	0	4425.06	182.38	53078 + 26899 part	645432	30804039	1700	4616	1669	679
Clini_390_1_flye	335	240	68	57	54	52	53124659	53059041	52584949	52509010	52447167	52364651	332	6254819	53123748	50716103	54.11	54.41	1772051	1774434	906614	953238	10	9	21	19	1106	34	36646561	14713	0	0	86	127 + 173 part	22894259	57.486	1.037	0	4203.59	164.31	54704 + 25143 part	643781	30220702	1049	1625	2506	1587
Clini_390_1_goldrush	3790	3790	3209	2169	493	1	52989043	52989043	51178395	43809133	14759292	51137	3790	51137	52989043	50716103	55.01	54.41	21076	21479	12000	13731	1006	953	1797	1664	45	31	485715	6500	0	0	3136	116 + 3538 part	36947932	29.483	1.073	0	4545.86	95.72	4700 + 54465 part	27128	15802693	-
Clini_390_1_haslr	290	232	214	203	178	144	49899232	49861935	49822404	49740428	49301903	48067093	290	2278264	49899232	50716103	54.77	54.41	666837	597713	243063	226465	22	23	59	62	663	73	31838740	13231	0	0	123	72 + 212 part	20307488	57.078	1.022	0	4085.74	161.41	53116 + 26537 part	633290	29590251	1231	1050	1782	2143
Clini_390_1_masurca	35	35	35	35	35	35	53732682	53732682	53732682	53732682	53732682	53732682	35	6576894	53732682	50716103	54.3	54.41	2729449	2729449	1494719	1734441	6	6	13	11	1278	16	38800774	15430	0	0	19	0 + 35 part	23311691	57.303	1.047	0.56	4299.08	160.5	55852 + 23532 part	642567	30420691	1201	1868	2295	1326
Clini_390_1_spades_scaffolds	18723	2306	1561	1187	630	287	57609699	52967724	51204151	48448472	39275104	27200173	3696	327021	53888028	50716103	54.46	54.41	50291	55175	23208	27544	282	252	678	583	421	240	16525179	13447	2	5	626	1963 + 1538 part	24652072	56.978	1.012	56.93	4114.88	166.86	55642 + 24047 part	288166	29116049	506	1228	3819	1756
Clini_390_1_unicycler	1223	579	236	156	84	60	56794463	56556788	55830909	55265210	54121801	53328273	762	3685152	56687665	50716103	53.86	54.41	1232682	1289621	733020	924192	15	13	30	24	1241	51	38034418	14865	0	0	63	462 + 160 part	26009781	57.529	1.051	0	4253.36	162.49	56664 + 23024 part	456055	30648377	569	1867	4056	1305
	BUSCO: the glomerellales_odb10 dataset
	Genomic features: “part” – partially covered features (an assembly containes at least 100 bp of a feature (CDS, exons, etc.) but not its whole sequence)
	Bold font indicates the most quality assembly
	The following reference genome was used: Colletotrichum higginsianum IMI 349063 (NCBI Genome, GCA_001672515.1)
