# Supplementary material for: Comparative Genomic Analysis of Colletotrichum lini Strains with Different Virulence on Flax
Source: J Fungi (Basel). 2023 Dec 31;10(1):32. doi: 10.3390/jof10010032 (PMC10817032; doi:10.3390/jof10010032)
Supplement: Supplementary file 1 [file jof-10-00032-s001.zip › Supplementary Table S2_2023.12.28.xlsx]

## Sheet: Sheet1
Table S2. QUAST statistics of polished genome assemblies of Colletotrichum lini highly virulent strain #390-1, moderately virulent strain #757, and lowly virulent strain #771
Assembly	# contigs (>= 0 bp)	# contigs (>= 1000 bp)	# contigs (>= 5000 bp)	# contigs (>= 10000 bp)	# contigs (>= 25000 bp)	# contigs (>= 50000 bp)	Total length (>= 0 bp)	Total length (>= 1000 bp)	Total length (>= 5000 bp)	Total length (>= 10000 bp)	Total length (>= 25000 bp)	Total length (>= 50000 bp)	# contigs	Largest contig	Total length	Reference length	GC (%)	Reference GC (%)	N50	NG50	N75	NG75	L50	LG50	L75	LG75	# misassemblies	# misassembled contigs	Misassembled contigs length	# local misassemblies	# scaffold gap ext. mis.	# scaffold gap loc. mis.	# unaligned mis. contigs	# unaligned contigs	Unaligned length	Genome fraction (%)	Duplication ratio	# N's per 100 kbp	# mismatches per 100 kbp	# indels per 100 kbp	# genomic features	Largest alignment	Total aligned length	NA50	NGA50	LA50	LGA50
Clini_390_1_canu	31	31	31	31	31	18	55253004	55253004	55253004	55253004	55253004	54732503	31	6597983	55253004	50716103	53.95	54.41	5162798	5162798	4166731	4887594	5	5	8	7	1678	18	44783477	18013	0	0	12	0 + 31 part	24449025	57.564	1.055	0	4425.06	182.38	53078 + 26899 part	645432	30804039	1700	4616	1669	679
Clini_390_1_canu_racon	31	31	31	31	30	18	55295289	55295289	55295289	55295289	55270757	54789489	31	6605175	55295289	50716103	53.99	54.41	5169706	5169706	4172329	4895984	5	5	8	7	1687	18	44822093	18097	0	0	12	0 + 31 part	24545181	57.48	1.055	0	4414	174.67	53890 + 25864 part	632228	30750201	1691	4393	1707	690
Clini_390_1_canu_racon2	31	31	31	31	31	18	55256749	55256749	55256749	55256749	55256749	54773690	31	6605131	55256749	50716103	53.99	54.41	5169415	5169415	4170897	4895989	5	5	8	7	1696	18	44794252	18024	0	0	12	0 + 31 part	24507548	57.617	1.052	0	4396.62	175.62	54118 + 25656 part	633441	30749292	1701	4487	1685	686
Clini_390_1_canu_racon2_medaka	31	31	31	31	31	18	55252595	55252595	55252595	55252595	55252595	54765454	31	6604430	55252595	50716103	53.98	54.41	5167449	5167449	4170743	4891555	5	5	8	7	1686	18	44789706	17518	0	0	12	0 + 31 part	24387625	57.842	1.052	0	4373.97	169.74	56904 + 22807 part	644225	30865062	1785	4825	1607	662
Clini_390_1_canu_racon2_medaka_polca	31	31	31	31	31	18	55253187	55253187	55253187	55253187	55253187	54766071	31	6604516	55253187	50716103	53.98	54.41	5167518	5167518	4170695	4891710	5	5	8	7	1688	18	44790063	17485	0	0	12	0 + 31 part	24366758	57.872	1.052	0	4373.68	168.98	57264 + 22431 part	644267	30886525	1790	4854	1596	660
Clini_757_canu	26	26	26	26	19	15	54029853	54029853	54029853	54029853	53898977	53735821	26	6745264	54029853	50716103	54	54.41	5797260	6224826	4413629	4413629	5	4	7	7	1670	11	44698896	18083	0	0	9	0 + 26 part	23626204	57.269	1.047	0	4428.6	179.82	52880 + 26849 part	445181	30403805	1852	3767	1459	717
Clini_757_canu_racon	26	26	26	26	19	14	54073399	54073399	54073399	54073399	53947253	53737842	26	6751883	54073399	50716103	54.03	54.41	5804084	6231107	4417196	4417196	5	4	7	7	1674	11	44743546	18192	0	0	9	0 + 26 part	23660959	57.304	1.046	0	4410.23	175.08	53282 + 26441 part	439643	30412622	1828	3731	1471	715
Clini_757_canu_racon2	26	26	26	26	19	14	54044207	54044207	54044207	54044207	53926433	53730676	26	6751999	54044207	50716103	54.03	54.41	5802977	6231050	4419036	4419036	5	4	7	7	1676	11	44726916	18085	0	0	9	0 + 26 part	23596397	57.37	1.046	0	4410.96	177.33	53442 + 26263 part	440082	30448003	1866	4120	1404	690
Clini_757_canu_racon2_medaka	26	26	26	26	19	14	54042521	54042521	54042521	54042521	53923201	53723906	26	6750982	54042521	50716103	54.02	54.41	5802776	6230814	4416888	4416888	5	4	7	7	1650	11	44724806	17532	0	0	9	0 + 26 part	23535967	57.499	1.046	0	4380.95	166.52	57060 + 22475 part	449558	30506716	1868	4184	1373	681
Clini_757_canu_racon2_medaka_polca	26	26	26	26	19	14	54042644	54042644	54042644	54042644	53923325	53724029	26	6750984	54042644	50716103	54.03	54.41	5802763	6230876	4416873	4416873	5	4	7	7	1650	11	44724911	17532	0	0	9	0 + 26 part	23536090	57.499	1.046	0	4380.95	166.52	57060 + 22475 part	449558	30506716	1868	4184	1373	681
Clini_771_canu	33	33	33	33	30	17	55037308	55037308	55037308	55037308	54997065	54539697	33	6693741	55037308	50716103	53.89	54.41	5506822	6171992	4735685	4735685	5	4	7	7	1671	19	44623482	18093	0	0	8	1 + 32 part	24296744	57.402	1.056	0	4423.36	180.15	52506 + 27360 part	662460	30740115	1698	4042	1686	702
Clini_771_canu_racon	32	32	32	32	29	17	55135770	55135770	55135770	55135770	55095460	54686935	32	6711027	55135770	50716103	53.93	54.41	5519435	6187641	4748631	4748631	5	4	7	7	1735	20	44751767	19775	0	0	9	0 + 32 part	24611662	56.769	1.06	0	4522.9	208.8	42644 + 37638 part	660059	30523662	1129	2705	2116	832
Clini_771_canu_racon2	32	32	32	32	29	17	55156076	55156076	55156076	55156076	55115786	54707134	32	6712408	55156076	50716103	53.92	54.41	5522135	6187511	4749331	4749331	5	4	7	7	1748	19	44754347	19815	0	0	9	0 + 32 part	24703409	56.664	1.06	0	4522.37	206.46	42552 + 37572 part	657296	30452336	1058	2607	2194	856
Clini_771_canu_racon2_medaka	32	32	32	32	29	17	55057678	55057678	55057678	55057678	55017365	54608801	32	6701512	55057678	50716103	53.92	54.41	5513506	6178569	4743319	4743319	5	4	7	7	1669	19	44677710	17512	0	0	9	0 + 32 part	24165434	57.67	1.056	0	4381.16	169.05	56392 + 23143 part	672809	30891821	1798	4582	1591	670
Clini_771_canu_racon2_medaka_polca	32	32	32	32	29	17	55058613	55058613	55058613	55058613	55018300	54609743	32	6701628	55058613	50716103	53.92	54.41	5513638	6178609	4743354	4743354	5	4	7	7	1664	19	44678507	17454	0	0	9	0 + 32 part	24147438	57.729	1.056	0	4373.31	167.46	57034 + 22537 part	673248	30910745	1825	4634	1572	666
	BUSCO: the glomerellales_odb10 dataset
	Genomic features: “part” – partially covered features (an assembly containes at least 100 bp of a feature (CDS, exons, etc.) but not its whole sequence)
	The used colors indicate estimations of the value quality: from dark green (best) to bright red (worst)
	Bold font indicates the final assemblies
	The following reference genome was used: Colletotrichum higginsianum IMI 349063 (NCBI Genome, GCA_001672515.1)
