# Supplementary material for: Comparative Genomic Analysis of Colletotrichum lini Strains with Different Virulence on Flax
Source: J Fungi (Basel). 2023 Dec 31;10(1):32. doi: 10.3390/jof10010032 (PMC10817032; doi:10.3390/jof10010032)
Supplement: Supplementary file 1 [file jof-10-00032-s001.zip › Supplementary Table S3_2023.12.03.xlsx]

## Sheet: Sheet1
Table S3. The full list of InterPro-annotated proteins with IP, defenition, and GO terms for Colletotrichum lini highly virulent strain #390-1, moderately virulent strain #757, and lowly virulent strain #771
C. lini #390-1												C. lini #757												C. lini #771
Protein accession	Sequence MD5 digest	Sequence length, a.a.	Analysis (database)	Signature accession	Signature description	Start location, a.a.	Stop location, a.a.	E-value (or score) of the match reported by member database method	InterPro annotations accession	InterPro annotations description	GO annotations with their source(s)	Protein accession	Sequence MD5 digest	Sequence length, a.a.	Analysis (database)	Signature accession	Signature description	Start location, a.a.	Stop location, a.a.	E-value (or score) of the match reported by member database method	InterPro annotations accession	InterPro annotations description	GO annotations with their source(s)	Protein accession	Sequence MD5 digest	Sequence length, a.a.	Analysis (database)	Signature accession	Signature description	Start location, a.a.	Stop location, a.a.	E-value (or score) of the match reported by member database method	InterPro annotations accession	InterPro annotations description	GO annotations with their source(s)
C_lini_390-1_FUN_012184-T1	14a7b6c97a2a6954112ccdc8efa0e99e	478	SUPERFAMILY	SSF51905	FAD/NAD(P)-binding domain	7	224	4.46e-11	IPR036188	FAD/NAD(P)-binding domain superfamily	-	C_lini_757_FUN_002314-T1	153058ef463cf22c47bc7697e442ce87	258	Pfam	PF12296	Hydrophobic surface binding protein A	30	148	4.5e-10	IPR021054	Cell wall mannoprotein 1	-	C_lini_771_FUN_008936-T1	947ffae66e2cbb551ecd7982c3166fb5	542	PIRSF	PIRSF000858	SCOT-t	56	542	3.7e-116	IPR014388	3-oxoacid CoA-transferase	GO:0008410(InterPro)|GO:0046952(InterPro)
C_lini_390-1_FUN_012184-T1	14a7b6c97a2a6954112ccdc8efa0e99e	478	Gene3D	G3DSA:3.50.50.60	-	6	319	1.1e-08	IPR036188	FAD/NAD(P)-binding domain superfamily	-	C_lini_757_FUN_004864-T1	f3030f5457142976418ddffcf044351f	314	PANTHER	PTHR46044	NITRILASE	2	307	1e-56	IPR044149	Nitrilase/Cyanide hydratase	GO:0003824(InterPro)	C_lini_771_FUN_008936-T1	947ffae66e2cbb551ecd7982c3166fb5	542	Pfam	PF01144	Coenzyme A transferase	327	526	4.5e-43	IPR004165	Coenzyme A transferase family I	GO:0008410(InterPro)
C_lini_390-1_FUN_005755-T1	fc1c94689bdecc6a6b04a8c377fda8c5	295	SMART	SM00321	SLG_2	39	131	0.00021	IPR002889	Carbohydrate-binding WSC	-	C_lini_757_FUN_004864-T1	f3030f5457142976418ddffcf044351f	314	SUPERFAMILY	SSF56317	Carbon-nitrogen hydrolase	2	305	3.27e-51	IPR036526	Carbon-nitrogen hydrolase superfamily	-	C_lini_771_FUN_008936-T1	947ffae66e2cbb551ecd7982c3166fb5	542	Pfam	PF01144	Coenzyme A transferase	61	292	5.5e-55	IPR004165	Coenzyme A transferase family I	GO:0008410(InterPro)
C_lini_390-1_FUN_005755-T1	fc1c94689bdecc6a6b04a8c377fda8c5	295	Pfam	PF01822	WSC domain	43	119	9.2e-08	IPR002889	Carbohydrate-binding WSC	-	C_lini_757_FUN_004864-T1	f3030f5457142976418ddffcf044351f	314	CDD	cd07564	nitrilases_CHs	2	307	3.17594e-110	IPR044149	Nitrilase/Cyanide hydratase	GO:0003824(InterPro)	C_lini_771_FUN_008936-T1	947ffae66e2cbb551ecd7982c3166fb5	542	NCBIfam	TIGR02429	3-oxoacid CoA-transferase subunit A	58	293	1.6e-56	IPR012792	3-oxoacid CoA-transferase, subunit A	GO:0008410(InterPro)
C_lini_390-1_FUN_005755-T1	fc1c94689bdecc6a6b04a8c377fda8c5	295	ProSiteProfiles	PS51212	WSC domain profile.	39	132	9.19845	IPR002889	Carbohydrate-binding WSC	-	C_lini_757_FUN_004864-T1	f3030f5457142976418ddffcf044351f	314	ProSiteProfiles	PS50263	Carbon-nitrogen hydrolase domain profile.	2	279	37.0839	IPR003010	Carbon-nitrogen hydrolase	GO:0006807(InterPro)	C_lini_771_FUN_008936-T1	947ffae66e2cbb551ecd7982c3166fb5	542	PANTHER	PTHR13707	KETOACID-COENZYME A TRANSFERASE	53	542	2.8e-217	IPR004165	Coenzyme A transferase family I	GO:0008260(PANTHER)|GO:0008410(InterPro)|GO:0008410(PANTHER)|GO:0046950(PANTHER)
C_lini_390-1_FUN_003043-T1	cdef91e1a2a2e26db7f4006696e90134	451	ProSiteProfiles	PS51748	Hexokinase domain profile.	1	446	31.7774	IPR001312	Hexokinase	GO:0001678(InterPro)|GO:0004396(InterPro)|GO:0005524(InterPro)|GO:0005536(InterPro)|GO:0005975(InterPro)	C_lini_757_FUN_004864-T1	f3030f5457142976418ddffcf044351f	314	Pfam	PF00795	Carbon-nitrogen hydrolase	3	286	6e-29	IPR003010	Carbon-nitrogen hydrolase	GO:0006807(InterPro)	C_lini_771_FUN_008936-T1	947ffae66e2cbb551ecd7982c3166fb5	542	NCBIfam	TIGR02428	3-oxoacid CoA-transferase subunit B	325	533	2.6e-85	IPR012791	3-oxoacid CoA-transferase, subunit B	GO:0008410(InterPro)
C_lini_390-1_FUN_003043-T1	cdef91e1a2a2e26db7f4006696e90134	451	PANTHER	PTHR19443	HEXOKINASE	8	449	8.7e-94	IPR001312	Hexokinase	GO:0001678(InterPro)|GO:0001678(PANTHER)|GO:0004340(PANTHER)|GO:0004396(InterPro)|GO:0005524(InterPro)|GO:0005536(InterPro)|GO:0005739(PANTHER)|GO:0005829(PANTHER)|GO:0005975(InterPro)|GO:0006006(PANTHER)|GO:0006096(PANTHER)|GO:0008865(PANTHER)|GO:0046835(PANTHER)|GO:0051156(PANTHER)	C_lini_757_FUN_004864-T1	f3030f5457142976418ddffcf044351f	314	Gene3D	G3DSA:3.60.110.10	-	1	291	3.6e-57	IPR036526	Carbon-nitrogen hydrolase superfamily	-	C_lini_771_FUN_008936-T1	947ffae66e2cbb551ecd7982c3166fb5	542	SUPERFAMILY	SSF100950	NagB/RpiA/CoA transferase-like	58	370	1.81e-89	IPR037171	NagB/RpiA transferase-like	-
C_lini_390-1_FUN_003043-T1	cdef91e1a2a2e26db7f4006696e90134	451	SUPERFAMILY	SSF53067	Actin-like ATPase domain	130	446	4.83e-61	IPR043129	ATPase, nucleotide binding domain	-	C_lini_757_FUN_004864-T1	f3030f5457142976418ddffcf044351f	314	ProSitePatterns	PS00920	Nitrilases / cyanide hydratase signature 1.	34	49	-	IPR000132	Nitrilase/cyanide hydratase, conserved site	GO:0003824(InterPro)	C_lini_771_FUN_008936-T1	947ffae66e2cbb551ecd7982c3166fb5	542	SMART	SM00882	CoA_trans_3	327	527	8.1e-72	IPR004165	Coenzyme A transferase family I	GO:0008410(InterPro)
C_lini_390-1_FUN_003043-T1	cdef91e1a2a2e26db7f4006696e90134	451	SUPERFAMILY	SSF53067	Actin-like ATPase domain	5	124	2.59e-25	IPR043129	ATPase, nucleotide binding domain	-	C_lini_757_FUN_004518-T1	ee9fa4b27e9cf12e12b88198fed975d1	866	SUPERFAMILY	SSF47473	EF-hand	397	477	4.7e-06	IPR011992	EF-hand domain pair	-	C_lini_771_FUN_008936-T1	947ffae66e2cbb551ecd7982c3166fb5	542	SMART	SM00882	CoA_trans_3	60	293	1.9e-76	IPR004165	Coenzyme A transferase family I	GO:0008410(InterPro)
C_lini_390-1_FUN_003043-T1	cdef91e1a2a2e26db7f4006696e90134	451	Pfam	PF00349	Hexokinase	5	121	5e-28	IPR022672	Hexokinase, N-terminal	GO:0005524(InterPro)|GO:0005975(InterPro)|GO:0016773(InterPro)	C_lini_757_FUN_004518-T1	ee9fa4b27e9cf12e12b88198fed975d1	866	Gene3D	G3DSA:2.30.30.60	-	558	614	2.9e-06	IPR023408	Mechanosensitive ion channel MscS, beta-domain superfamily	-	C_lini_771_FUN_008936-T1	947ffae66e2cbb551ecd7982c3166fb5	542	SUPERFAMILY	SSF100950	NagB/RpiA/CoA transferase-like	324	542	9.07e-72	IPR037171	NagB/RpiA transferase-like	-
C_lini_390-1_FUN_003043-T1	cdef91e1a2a2e26db7f4006696e90134	451	Pfam	PF03727	Hexokinase	131	445	6.7e-64	IPR022673	Hexokinase, C-terminal	GO:0005524(InterPro)|GO:0005975(InterPro)|GO:0016773(InterPro)	C_lini_757_FUN_004518-T1	ee9fa4b27e9cf12e12b88198fed975d1	866	Pfam	PF00924	Mechanosensitive ion channel, beta-domain	544	617	8e-05	IPR006685	Mechanosensitive ion channel MscS	GO:0016020(InterPro)|GO:0055085(InterPro)	C_lini_771_FUN_011007-T1	14a7b6c97a2a6954112ccdc8efa0e99e	478	SUPERFAMILY	SSF51905	FAD/NAD(P)-binding domain	7	224	4.46e-11	IPR036188	FAD/NAD(P)-binding domain superfamily	-
C_lini_390-1_FUN_000129-T1	98bbf096165eda1ab165cc9c498c79a3	233	PANTHER	PTHR10476	CHARGED MULTIVESICULAR BODY PROTEIN	7	232	4e-52	IPR005024	Snf7 family	GO:0000815(PANTHER)|GO:0005771(PANTHER)|GO:0007034(InterPro)|GO:0015031(PANTHER)|GO:0032509(PANTHER)|GO:0045324(PANTHER)	C_lini_757_FUN_004518-T1	ee9fa4b27e9cf12e12b88198fed975d1	866	SUPERFAMILY	SSF50182	Sm-like ribonucleoproteins	548	614	5.89e-07	IPR010920	LSM domain superfamily	-	C_lini_771_FUN_011007-T1	14a7b6c97a2a6954112ccdc8efa0e99e	478	Gene3D	G3DSA:3.50.50.60	-	6	319	1.1e-08	IPR036188	FAD/NAD(P)-binding domain superfamily	-
C_lini_390-1_FUN_000129-T1	98bbf096165eda1ab165cc9c498c79a3	233	Pfam	PF03357	Snf7	21	196	8.5e-29	IPR005024	Snf7 family	GO:0007034(InterPro)	C_lini_757_FUN_004518-T1	ee9fa4b27e9cf12e12b88198fed975d1	866	PIRSF	PIRSF017209	Memb_At2g17000	1	849	1.3e-182	IPR016688	Mechanosensitive ion channel MscS-like, plants/fungi	-	C_lini_771_FUN_006645-T1	fc1c94689bdecc6a6b04a8c377fda8c5	295	SMART	SM00321	SLG_2	39	131	0.00021	IPR002889	Carbohydrate-binding WSC	-
C_lini_390-1_FUN_006164-T1	564dce0f9e879f682ba8971639028e7a	206	Pfam	PF00067	Cytochrome P450	34	206	1.4e-32	IPR001128	Cytochrome P450	GO:0004497(InterPro)|GO:0005506(InterPro)|GO:0016705(InterPro)|GO:0020037(InterPro)	C_lini_757_FUN_004518-T1	ee9fa4b27e9cf12e12b88198fed975d1	866	ProSiteProfiles	PS50222	EF-hand calcium-binding domain profile.	444	479	10.1896	IPR002048	EF-hand domain	GO:0005509(InterPro)	C_lini_771_FUN_006645-T1	fc1c94689bdecc6a6b04a8c377fda8c5	295	Pfam	PF01822	WSC domain	43	119	9.2e-08	IPR002889	Carbohydrate-binding WSC	-
C_lini_390-1_FUN_006164-T1	564dce0f9e879f682ba8971639028e7a	206	PRINTS	PR00463	E-class P450 group I signature	56	73	8e-14	IPR002401	Cytochrome P450, E-class, group I	GO:0004497(InterPro)|GO:0005506(InterPro)|GO:0016705(InterPro)|GO:0020037(InterPro)	C_lini_757_FUN_004715-T1	f58e8628fc3133d75be7ee75e19d0267	513	SMART	SM00256	fbox_2	16	55	0.0078	IPR001810	F-box domain	GO:0005515(InterPro)	C_lini_771_FUN_006645-T1	fc1c94689bdecc6a6b04a8c377fda8c5	295	ProSiteProfiles	PS51212	WSC domain profile.	39	132	9.19845	IPR002889	Carbohydrate-binding WSC	-
C_lini_390-1_FUN_006164-T1	564dce0f9e879f682ba8971639028e7a	206	PRINTS	PR00463	E-class P450 group I signature	202	206	8e-14	IPR002401	Cytochrome P450, E-class, group I	GO:0004497(InterPro)|GO:0005506(InterPro)|GO:0016705(InterPro)|GO:0020037(InterPro)	C_lini_757_FUN_004715-T1	f58e8628fc3133d75be7ee75e19d0267	513	Pfam	PF12937	F-box-like	14	45	0.05	IPR001810	F-box domain	GO:0005515(InterPro)	C_lini_771_FUN_003393-T1	cdef91e1a2a2e26db7f4006696e90134	451	ProSiteProfiles	PS51748	Hexokinase domain profile.	1	446	31.7774	IPR001312	Hexokinase	GO:0001678(InterPro)|GO:0004396(InterPro)|GO:0005524(InterPro)|GO:0005536(InterPro)|GO:0005975(InterPro)
C_lini_390-1_FUN_006164-T1	564dce0f9e879f682ba8971639028e7a	206	PRINTS	PR00463	E-class P450 group I signature	114	132	8e-14	IPR002401	Cytochrome P450, E-class, group I	GO:0004497(InterPro)|GO:0005506(InterPro)|GO:0016705(InterPro)|GO:0020037(InterPro)	C_lini_757_FUN_004715-T1	f58e8628fc3133d75be7ee75e19d0267	513	ProSiteProfiles	PS50181	F-box domain profile.	10	59	9.89489	IPR001810	F-box domain	GO:0005515(InterPro)	C_lini_771_FUN_003393-T1	cdef91e1a2a2e26db7f4006696e90134	451	PANTHER	PTHR19443	HEXOKINASE	8	449	8.7e-94	IPR001312	Hexokinase	GO:0001678(PANTHER)|GO:0001678(InterPro)|GO:0004340(PANTHER)|GO:0004396(InterPro)|GO:0005524(InterPro)|GO:0005536(InterPro)|GO:0005739(PANTHER)|GO:0005829(PANTHER)|GO:0005975(InterPro)|GO:0006006(PANTHER)|GO:0006096(PANTHER)|GO:0008865(PANTHER)|GO:0046835(PANTHER)|GO:0051156(PANTHER)
C_lini_390-1_FUN_006164-T1	564dce0f9e879f682ba8971639028e7a	206	PRINTS	PR00463	E-class P450 group I signature	157	181	8e-14	IPR002401	Cytochrome P450, E-class, group I	GO:0004497(InterPro)|GO:0005506(InterPro)|GO:0016705(InterPro)|GO:0020037(InterPro)	C_lini_757_FUN_004715-T1	f58e8628fc3133d75be7ee75e19d0267	513	SUPERFAMILY	SSF81383	F-box domain	4	47	8.37e-07	IPR036047	F-box-like domain superfamily	GO:0005515(InterPro)	C_lini_771_FUN_003393-T1	cdef91e1a2a2e26db7f4006696e90134	451	SUPERFAMILY	SSF53067	Actin-like ATPase domain	130	446	4.83e-61	IPR043129	ATPase, nucleotide binding domain	-
C_lini_390-1_FUN_006164-T1	564dce0f9e879f682ba8971639028e7a	206	PRINTS	PR00463	E-class P450 group I signature	192	202	8e-14	IPR002401	Cytochrome P450, E-class, group I	GO:0004497(InterPro)|GO:0005506(InterPro)|GO:0016705(InterPro)|GO:0020037(InterPro)	C_lini_757_FUN_000756-T1	a0906d8bba444369466f51b3d85bfb32	723	Gene3D	G3DSA:3.40.50.1820	alpha/beta hydrolase	258	680	6e-101	IPR029058	Alpha/Beta hydrolase fold	-	C_lini_771_FUN_003393-T1	cdef91e1a2a2e26db7f4006696e90134	451	SUPERFAMILY	SSF53067	Actin-like ATPase domain	5	124	2.59e-25	IPR043129	ATPase, nucleotide binding domain	-
C_lini_390-1_FUN_006164-T1	564dce0f9e879f682ba8971639028e7a	206	PRINTS	PR00385	P450 superfamily signature	193	202	1.5e-07	IPR001128	Cytochrome P450	GO:0004497(InterPro)|GO:0005506(InterPro)|GO:0016705(InterPro)|GO:0020037(InterPro)	C_lini_757_FUN_000756-T1	a0906d8bba444369466f51b3d85bfb32	723	Pfam	PF04083	Partial alpha/beta-hydrolase lipase region	266	350	2e-13	IPR006693	Partial AB-hydrolase lipase domain	GO:0006629(InterPro)	C_lini_771_FUN_003393-T1	cdef91e1a2a2e26db7f4006696e90134	451	Pfam	PF00349	Hexokinase	5	121	5e-28	IPR022672	Hexokinase, N-terminal	GO:0005524(InterPro)|GO:0005975(InterPro)|GO:0016773(InterPro)
C_lini_390-1_FUN_006164-T1	564dce0f9e879f682ba8971639028e7a	206	PRINTS	PR00385	P450 superfamily signature	202	206	1.5e-07	IPR001128	Cytochrome P450	GO:0004497(InterPro)|GO:0005506(InterPro)|GO:0016705(InterPro)|GO:0020037(InterPro)	C_lini_757_FUN_000756-T1	a0906d8bba444369466f51b3d85bfb32	723	SUPERFAMILY	SSF53474	alpha/beta-Hydrolases	258	679	2.03e-37	IPR029058	Alpha/Beta hydrolase fold	-	C_lini_771_FUN_003393-T1	cdef91e1a2a2e26db7f4006696e90134	451	Pfam	PF03727	Hexokinase	131	445	6.7e-64	IPR022673	Hexokinase, C-terminal	GO:0005524(InterPro)|GO:0005975(InterPro)|GO:0016773(InterPro)
C_lini_390-1_FUN_006164-T1	564dce0f9e879f682ba8971639028e7a	206	PRINTS	PR00385	P450 superfamily signature	67	84	1.5e-07	IPR001128	Cytochrome P450	GO:0004497(InterPro)|GO:0005506(InterPro)|GO:0016705(InterPro)|GO:0020037(InterPro)	C_lini_757_FUN_007847-T1	a1d8b9a7902dfd78bb3994be042cf91a	541	Gene3D	G3DSA:1.20.1250.20	MFS general substrate transporter like domains	16	484	2.3e-117	IPR036259	MFS transporter superfamily	-	C_lini_771_FUN_003086-T1	98bbf096165eda1ab165cc9c498c79a3	233	PANTHER	PTHR10476	CHARGED MULTIVESICULAR BODY PROTEIN	7	232	4e-52	IPR005024	Snf7 family	GO:0000815(PANTHER)|GO:0005771(PANTHER)|GO:0007034(InterPro)|GO:0015031(PANTHER)|GO:0032509(PANTHER)|GO:0045324(PANTHER)
C_lini_390-1_FUN_006164-T1	564dce0f9e879f682ba8971639028e7a	206	PRINTS	PR00385	P450 superfamily signature	115	126	1.5e-07	IPR001128	Cytochrome P450	GO:0004497(InterPro)|GO:0005506(InterPro)|GO:0016705(InterPro)|GO:0020037(InterPro)	C_lini_757_FUN_007847-T1	a1d8b9a7902dfd78bb3994be042cf91a	541	Pfam	PF00083	Sugar (and other) transporter	23	479	4.4e-109	IPR005828	Major facilitator, sugar transporter-like	GO:0016020(InterPro)|GO:0022857(InterPro)|GO:0055085(InterPro)	C_lini_771_FUN_003086-T1	98bbf096165eda1ab165cc9c498c79a3	233	Pfam	PF03357	Snf7	21	196	8.5e-29	IPR005024	Snf7 family	GO:0007034(InterPro)
C_lini_390-1_FUN_006164-T1	564dce0f9e879f682ba8971639028e7a	206	Gene3D	G3DSA:1.10.630.10	Cytochrome P450	21	206	3e-48	IPR036396	Cytochrome P450 superfamily	GO:0004497(InterPro)|GO:0005506(InterPro)|GO:0016705(InterPro)|GO:0020037(InterPro)	C_lini_757_FUN_007847-T1	a1d8b9a7902dfd78bb3994be042cf91a	541	ProSitePatterns	PS00217	Sugar transport proteins signature 2.	126	151	-	IPR005829	Sugar transporter, conserved site	GO:0016020(InterPro)|GO:0022857(InterPro)|GO:0055085(InterPro)	C_lini_771_FUN_009725-T1	25e1e49002634a90baf954944cc11bf8	499	Gene3D	G3DSA:3.40.640.10	-	1	77	9.5e-07	IPR015421	Pyridoxal phosphate-dependent transferase, major domain	-
C_lini_390-1_FUN_006164-T1	564dce0f9e879f682ba8971639028e7a	206	SUPERFAMILY	SSF48264	Cytochrome P450	33	206	6.94e-44	IPR036396	Cytochrome P450 superfamily	GO:0004497(InterPro)|GO:0005506(InterPro)|GO:0016705(InterPro)|GO:0020037(InterPro)	C_lini_757_FUN_007847-T1	a1d8b9a7902dfd78bb3994be042cf91a	541	SUPERFAMILY	SSF103473	MFS general substrate transporter	16	476	1.7e-51	IPR036259	MFS transporter superfamily	-	C_lini_771_FUN_009725-T1	25e1e49002634a90baf954944cc11bf8	499	SUPERFAMILY	SSF53383	PLP-dependent transferases	6	74	6.02e-05	IPR015424	Pyridoxal phosphate-dependent transferase	-
C_lini_390-1_FUN_004315-T1	71c3abe6a6ae879fe47c65f228b494c7	530	Pfam	PF01062	Bestrophin, RFP-TM, chloride channel	115	439	1.5e-47	IPR021134	Bestrophin-like	GO:0005254(InterPro)	C_lini_757_FUN_007847-T1	a1d8b9a7902dfd78bb3994be042cf91a	541	ProSitePatterns	PS00216	Sugar transport proteins signature 1.	83	100	-	IPR005829	Sugar transporter, conserved site	GO:0016020(InterPro)|GO:0022857(InterPro)|GO:0055085(InterPro)	C_lini_771_FUN_007311-T1	5081c241038e014889997654eb736c9b	398	Pfam	PF18922	Protein of unknown function (DUF5672)	123	264	7.8e-27	IPR043729	Domain of unknown function DUF5672	-
C_lini_390-1_FUN_004315-T1	71c3abe6a6ae879fe47c65f228b494c7	530	PANTHER	PTHR33281	UPF0187 PROTEIN YNEE	98	471	5.8e-72	IPR044669	Voltage-dependent anion channel-forming protein YneE/VCCN1/2-like	-	C_lini_757_FUN_007847-T1	a1d8b9a7902dfd78bb3994be042cf91a	541	ProSitePatterns	PS00216	Sugar transport proteins signature 1.	335	352	-	IPR005829	Sugar transporter, conserved site	GO:0016020(InterPro)|GO:0022857(InterPro)|GO:0055085(InterPro)	C_lini_771_FUN_001354-T1	a6e37c3b0ff172eb8d3dc17e2060a541	479	Pfam	PF05224	NDT80 / PhoG like DNA-binding family	111	272	1.5e-34	IPR024061	NDT80 DNA-binding domain	GO:0003677(InterPro)
C_lini_390-1_FUN_011067-T1	b7a1b073e21e3ac9bed5e94c3f08e230	601	Pfam	PF11951	Fungal specific transcription factor domain	87	224	0.00016	IPR021858	Fungal transcription factor	-	C_lini_757_FUN_007847-T1	a1d8b9a7902dfd78bb3994be042cf91a	541	ProSiteProfiles	PS50850	Major facilitator superfamily (MFS) profile.	20	468	35.8996	IPR020846	Major facilitator superfamily domain	GO:0022857(InterPro)	C_lini_771_FUN_001354-T1	a6e37c3b0ff172eb8d3dc17e2060a541	479	ProSiteProfiles	PS51517	NDT80 DNA-binding domain profile.	40	273	37.9857	IPR024061	NDT80 DNA-binding domain	GO:0003677(InterPro)
C_lini_390-1_FUN_009553-T1	af405509a896f2cee7b9f9c0f0e14d94	528	Gene3D	G3DSA:4.10.240.10	-	4	61	6e-07	IPR036864	Zn(2)-C6 fungal-type DNA-binding domain superfamily	GO:0000981(InterPro)|GO:0006355(InterPro)|GO:0008270(InterPro)	C_lini_757_FUN_007847-T1	a1d8b9a7902dfd78bb3994be042cf91a	541	NCBIfam	TIGR00879	sugar porter family MFS transporter	23	474	1.9e-103	IPR003663	Sugar/inositol transporter	GO:0016020(InterPro)|GO:0022857(InterPro)|GO:0055085(InterPro)	C_lini_771_FUN_001354-T1	a6e37c3b0ff172eb8d3dc17e2060a541	479	SUPERFAMILY	SSF49417	p53-like transcription factors	70	273	3.48e-51	IPR008967	p53-like transcription factor, DNA-binding domain superfamily	GO:0003700(InterPro)|GO:0006355(InterPro)
C_lini_390-1_FUN_009553-T1	af405509a896f2cee7b9f9c0f0e14d94	528	Pfam	PF00172	Fungal Zn(2)-Cys(6) binuclear cluster domain	5	43	0.9	IPR001138	Zn(2)Cys(6) fungal-type DNA-binding domain	GO:0000981(InterPro)|GO:0006355(InterPro)|GO:0008270(InterPro)	C_lini_757_FUN_007847-T1	a1d8b9a7902dfd78bb3994be042cf91a	541	PRINTS	PR00171	Sugar transporter signature	289	299	1.2e-12	IPR003663	Sugar/inositol transporter	GO:0016020(InterPro)|GO:0022857(InterPro)|GO:0055085(InterPro)	C_lini_771_FUN_001354-T1	a6e37c3b0ff172eb8d3dc17e2060a541	479	Gene3D	G3DSA:2.60.40.1390	-	39	174	3.2e-07	IPR037141	NDT80 DNA-binding domain superfamily	GO:0003700(InterPro)
C_lini_390-1_FUN_009553-T1	af405509a896f2cee7b9f9c0f0e14d94	528	SUPERFAMILY	SSF57701	Zn2/Cys6 DNA-binding domain	3	44	8.77e-07	IPR036864	Zn(2)-C6 fungal-type DNA-binding domain superfamily	GO:0000981(InterPro)|GO:0006355(InterPro)|GO:0008270(InterPro)	C_lini_757_FUN_007847-T1	a1d8b9a7902dfd78bb3994be042cf91a	541	PRINTS	PR00171	Sugar transporter signature	121	140	1.2e-12	IPR003663	Sugar/inositol transporter	GO:0016020(InterPro)|GO:0022857(InterPro)|GO:0055085(InterPro)	C_lini_771_FUN_001354-T1	a6e37c3b0ff172eb8d3dc17e2060a541	479	Gene3D	G3DSA:2.60.40.1390	-	190	278	1.8e-21	IPR037141	NDT80 DNA-binding domain superfamily	GO:0003700(InterPro)
C_lini_390-1_FUN_009553-T1	af405509a896f2cee7b9f9c0f0e14d94	528	SMART	SM00066	gal4_2	1	47	0.0097	IPR001138	Zn(2)Cys(6) fungal-type DNA-binding domain	GO:0000981(InterPro)|GO:0006355(InterPro)|GO:0008270(InterPro)	C_lini_757_FUN_007847-T1	a1d8b9a7902dfd78bb3994be042cf91a	541	PRINTS	PR00171	Sugar transporter signature	28	38	1.2e-12	IPR003663	Sugar/inositol transporter	GO:0016020(InterPro)|GO:0022857(InterPro)|GO:0055085(InterPro)	C_lini_771_FUN_005957-T1	71c3abe6a6ae879fe47c65f228b494c7	530	Pfam	PF01062	Bestrophin, RFP-TM, chloride channel	115	439	1.5e-47	IPR021134	Bestrophin-like	GO:0005254(InterPro)
C_lini_390-1_FUN_009553-T1	af405509a896f2cee7b9f9c0f0e14d94	528	ProSiteProfiles	PS50048	Zn(2)-C6 fungal-type DNA-binding domain profile.	6	38	9.028	IPR001138	Zn(2)Cys(6) fungal-type DNA-binding domain	GO:0000981(InterPro)|GO:0006355(InterPro)|GO:0008270(InterPro)	C_lini_757_FUN_007847-T1	a1d8b9a7902dfd78bb3994be042cf91a	541	PRINTS	PR00171	Sugar transporter signature	404	416	1.2e-12	IPR003663	Sugar/inositol transporter	GO:0016020(InterPro)|GO:0022857(InterPro)|GO:0055085(InterPro)	C_lini_771_FUN_005957-T1	71c3abe6a6ae879fe47c65f228b494c7	530	PANTHER	PTHR33281	UPF0187 PROTEIN YNEE	98	471	5.8e-72	IPR044669	Voltage-dependent anion channel-forming protein YneE/VCCN1/2-like	-
C_lini_390-1_FUN_009553-T1	af405509a896f2cee7b9f9c0f0e14d94	528	Pfam	PF11951	Fungal specific transcription factor domain	328	518	3.6e-09	IPR021858	Fungal transcription factor	-	C_lini_757_FUN_010861-T1	14a7b6c97a2a6954112ccdc8efa0e99e	478	SUPERFAMILY	SSF51905	FAD/NAD(P)-binding domain	7	224	4.46e-11	IPR036188	FAD/NAD(P)-binding domain superfamily	-	C_lini_771_FUN_008991-T1	af405509a896f2cee7b9f9c0f0e14d94	528	Gene3D	G3DSA:4.10.240.10	-	4	61	6e-07	IPR036864	Zn(2)-C6 fungal-type DNA-binding domain superfamily	GO:0000981(InterPro)|GO:0006355(InterPro)|GO:0008270(InterPro)
C_lini_390-1_FUN_009553-T1	af405509a896f2cee7b9f9c0f0e14d94	528	CDD	cd00067	GAL4	3	38	0.000773121	IPR001138	Zn(2)Cys(6) fungal-type DNA-binding domain	GO:0000981(InterPro)|GO:0006355(InterPro)|GO:0008270(InterPro)	C_lini_757_FUN_010861-T1	14a7b6c97a2a6954112ccdc8efa0e99e	478	Gene3D	G3DSA:3.50.50.60	-	6	319	1.1e-08	IPR036188	FAD/NAD(P)-binding domain superfamily	-	C_lini_771_FUN_008991-T1	af405509a896f2cee7b9f9c0f0e14d94	528	Pfam	PF00172	Fungal Zn(2)-Cys(6) binuclear cluster domain	5	43	0.9	IPR001138	Zn(2)Cys(6) fungal-type DNA-binding domain	GO:0000981(InterPro)|GO:0006355(InterPro)|GO:0008270(InterPro)
C_lini_390-1_FUN_001248-T1	4326e165026412fcaf61d65b2a9af5b6	640	Pfam	PF03062	MBOAT, membrane-bound O-acyltransferase family	271	586	1.9e-51	IPR004299	Membrane bound O-acyl transferase, MBOAT	-	C_lini_757_FUN_003754-T1	4853f471d6fcada40d3541eba0b39dc0	405	PANTHER	PTHR12466	CDC73 DOMAIN PROTEIN	6	199	2.7e-64	IPR007852	Cdc73/Parafibromin	GO:0000993(PANTHER)|GO:0006368(InterPro)|GO:0016570(InterPro)|GO:0016593(InterPro)|GO:0016593(PANTHER)|GO:0032968(PANTHER)|GO:0034402(PANTHER)	C_lini_771_FUN_008991-T1	af405509a896f2cee7b9f9c0f0e14d94	528	SUPERFAMILY	SSF57701	Zn2/Cys6 DNA-binding domain	3	44	8.77e-07	IPR036864	Zn(2)-C6 fungal-type DNA-binding domain superfamily	GO:0000981(InterPro)|GO:0006355(InterPro)|GO:0008270(InterPro)
C_lini_390-1_FUN_009552-T1	24693e364d2976c43db076c90bff1765	770	SUPERFAMILY	SSF57701	Zn2/Cys6 DNA-binding domain	78	121	1.96e-09	IPR036864	Zn(2)-C6 fungal-type DNA-binding domain superfamily	GO:0000981(InterPro)|GO:0006355(InterPro)|GO:0008270(InterPro)	C_lini_757_FUN_003754-T1	4853f471d6fcada40d3541eba0b39dc0	405	Gene3D	G3DSA:3.40.50.11990	-	220	397	5.5e-54	IPR038103	Cell division control protein 73, C-terminal domain superfamily	-	C_lini_771_FUN_008991-T1	af405509a896f2cee7b9f9c0f0e14d94	528	SMART	SM00066	gal4_2	1	47	0.0097	IPR001138	Zn(2)Cys(6) fungal-type DNA-binding domain	GO:0000981(InterPro)|GO:0006355(InterPro)|GO:0008270(InterPro)
C_lini_390-1_FUN_009552-T1	24693e364d2976c43db076c90bff1765	770	CDD	cd00067	GAL4	80	114	2.66239e-09	IPR001138	Zn(2)Cys(6) fungal-type DNA-binding domain	GO:0000981(InterPro)|GO:0006355(InterPro)|GO:0008270(InterPro)	C_lini_757_FUN_003754-T1	4853f471d6fcada40d3541eba0b39dc0	405	Pfam	PF05179	RNA pol II accessory factor, Cdc73 family, C-terminal	229	389	6.2e-46	IPR031336	Cell division control protein 73, C-terminal	-	C_lini_771_FUN_008991-T1	af405509a896f2cee7b9f9c0f0e14d94	528	ProSiteProfiles	PS50048	Zn(2)-C6 fungal-type DNA-binding domain profile.	6	38	9.028	IPR001138	Zn(2)Cys(6) fungal-type DNA-binding domain	GO:0000981(InterPro)|GO:0006355(InterPro)|GO:0008270(InterPro)
C_lini_390-1_FUN_009552-T1	24693e364d2976c43db076c90bff1765	770	Pfam	PF04082	Fungal specific transcription factor domain	286	449	4.8e-06	IPR007219	Transcription factor domain, fungi	GO:0003677(InterPro)|GO:0006351(InterPro)|GO:0008270(InterPro)	C_lini_757_FUN_004628-T1	cdef91e1a2a2e26db7f4006696e90134	451	ProSiteProfiles	PS51748	Hexokinase domain profile.	1	446	31.7774	IPR001312	Hexokinase	GO:0001678(InterPro)|GO:0004396(InterPro)|GO:0005524(InterPro)|GO:0005536(InterPro)|GO:0005975(InterPro)	C_lini_771_FUN_008991-T1	af405509a896f2cee7b9f9c0f0e14d94	528	Pfam	PF11951	Fungal specific transcription factor domain	328	518	3.6e-09	IPR021858	Fungal transcription factor	-
C_lini_390-1_FUN_009552-T1	24693e364d2976c43db076c90bff1765	770	SMART	SM00066	gal4_2	79	122	2.8e-07	IPR001138	Zn(2)Cys(6) fungal-type DNA-binding domain	GO:0000981(InterPro)|GO:0006355(InterPro)|GO:0008270(InterPro)	C_lini_757_FUN_004628-T1	cdef91e1a2a2e26db7f4006696e90134	451	PANTHER	PTHR19443	HEXOKINASE	8	449	8.7e-94	IPR001312	Hexokinase	GO:0001678(PANTHER)|GO:0001678(InterPro)|GO:0004340(PANTHER)|GO:0004396(InterPro)|GO:0005524(InterPro)|GO:0005536(InterPro)|GO:0005739(PANTHER)|GO:0005829(PANTHER)|GO:0005975(InterPro)|GO:0006006(PANTHER)|GO:0006096(PANTHER)|GO:0008865(PANTHER)|GO:0046835(PANTHER)|GO:0051156(PANTHER)	C_lini_771_FUN_008991-T1	af405509a896f2cee7b9f9c0f0e14d94	528	CDD	cd00067	GAL4	3	38	0.000773121	IPR001138	Zn(2)Cys(6) fungal-type DNA-binding domain	GO:0000981(InterPro)|GO:0006355(InterPro)|GO:0008270(InterPro)
C_lini_390-1_FUN_009552-T1	24693e364d2976c43db076c90bff1765	770	Pfam	PF00172	Fungal Zn(2)-Cys(6) binuclear cluster domain	83	114	0.00036	IPR001138	Zn(2)Cys(6) fungal-type DNA-binding domain	GO:0000981(InterPro)|GO:0006355(InterPro)|GO:0008270(InterPro)	C_lini_757_FUN_004628-T1	cdef91e1a2a2e26db7f4006696e90134	451	SUPERFAMILY	SSF53067	Actin-like ATPase domain	130	446	4.83e-61	IPR043129	ATPase, nucleotide binding domain	-	C_lini_771_FUN_008992-T1	24693e364d2976c43db076c90bff1765	770	SUPERFAMILY	SSF57701	Zn2/Cys6 DNA-binding domain	78	121	1.96e-09	IPR036864	Zn(2)-C6 fungal-type DNA-binding domain superfamily	GO:0000981(InterPro)|GO:0006355(InterPro)|GO:0008270(InterPro)
C_lini_390-1_FUN_009552-T1	24693e364d2976c43db076c90bff1765	770	ProSitePatterns	PS00463	Zn(2)-C6 fungal-type DNA-binding domain signature.	84	111	-	IPR001138	Zn(2)Cys(6) fungal-type DNA-binding domain	GO:0000981(InterPro)|GO:0006355(InterPro)|GO:0008270(InterPro)	C_lini_757_FUN_004628-T1	cdef91e1a2a2e26db7f4006696e90134	451	SUPERFAMILY	SSF53067	Actin-like ATPase domain	5	124	2.59e-25	IPR043129	ATPase, nucleotide binding domain	-	C_lini_771_FUN_008992-T1	24693e364d2976c43db076c90bff1765	770	CDD	cd00067	GAL4	80	114	2.66239e-09	IPR001138	Zn(2)Cys(6) fungal-type DNA-binding domain	GO:0000981(InterPro)|GO:0006355(InterPro)|GO:0008270(InterPro)
C_lini_390-1_FUN_009552-T1	24693e364d2976c43db076c90bff1765	770	SMART	SM00906	Fungal_trans_2	397	471	0.00012	IPR007219	Transcription factor domain, fungi	GO:0003677(InterPro)|GO:0006351(InterPro)|GO:0008270(InterPro)	C_lini_757_FUN_004628-T1	cdef91e1a2a2e26db7f4006696e90134	451	Pfam	PF00349	Hexokinase	5	121	5e-28	IPR022672	Hexokinase, N-terminal	GO:0005524(InterPro)|GO:0005975(InterPro)|GO:0016773(InterPro)	C_lini_771_FUN_008992-T1	24693e364d2976c43db076c90bff1765	770	Pfam	PF04082	Fungal specific transcription factor domain	286	449	4.8e-06	IPR007219	Transcription factor domain, fungi	GO:0003677(InterPro)|GO:0006351(InterPro)|GO:0008270(InterPro)
C_lini_390-1_FUN_009552-T1	24693e364d2976c43db076c90bff1765	770	Gene3D	G3DSA:4.10.240.10	-	82	158	9e-13	IPR036864	Zn(2)-C6 fungal-type DNA-binding domain superfamily	GO:0000981(InterPro)|GO:0006355(InterPro)|GO:0008270(InterPro)	C_lini_757_FUN_004628-T1	cdef91e1a2a2e26db7f4006696e90134	451	Pfam	PF03727	Hexokinase	131	445	6.7e-64	IPR022673	Hexokinase, C-terminal	GO:0005524(InterPro)|GO:0005975(InterPro)|GO:0016773(InterPro)	C_lini_771_FUN_008992-T1	24693e364d2976c43db076c90bff1765	770	SMART	SM00066	gal4_2	79	122	2.8e-07	IPR001138	Zn(2)Cys(6) fungal-type DNA-binding domain	GO:0000981(InterPro)|GO:0006355(InterPro)|GO:0008270(InterPro)
C_lini_390-1_FUN_009552-T1	24693e364d2976c43db076c90bff1765	770	ProSiteProfiles	PS50048	Zn(2)-C6 fungal-type DNA-binding domain profile.	84	113	10.766	IPR001138	Zn(2)Cys(6) fungal-type DNA-binding domain	GO:0000981(InterPro)|GO:0006355(InterPro)|GO:0008270(InterPro)	C_lini_757_FUN_003024-T1	b12abe235026f4ff7a7a1a8b1d4afe8e	770	Gene3D	G3DSA:3.40.50.80	-	630	703	9.3e-07	IPR039261	Ferredoxin-NADP reductase (FNR), nucleotide-binding domain	-	C_lini_771_FUN_008992-T1	24693e364d2976c43db076c90bff1765	770	Pfam	PF00172	Fungal Zn(2)-Cys(6) binuclear cluster domain	83	114	0.00036	IPR001138	Zn(2)Cys(6) fungal-type DNA-binding domain	GO:0000981(InterPro)|GO:0006355(InterPro)|GO:0008270(InterPro)
C_lini_390-1_FUN_009987-T1	e2a66b959d55e650cfee31e61d5a5ddd	609	Pfam	PF00082	Subtilase family	385	538	6e-05	IPR000209	Peptidase S8/S53 domain	GO:0006508(InterPro)|GO:0008236(InterPro)	C_lini_757_FUN_003024-T1	b12abe235026f4ff7a7a1a8b1d4afe8e	770	Gene3D	G3DSA:3.40.50.80	-	704	769	6.3e-06	IPR039261	Ferredoxin-NADP reductase (FNR), nucleotide-binding domain	-	C_lini_771_FUN_008992-T1	24693e364d2976c43db076c90bff1765	770	ProSitePatterns	PS00463	Zn(2)-C6 fungal-type DNA-binding domain signature.	84	111	-	IPR001138	Zn(2)Cys(6) fungal-type DNA-binding domain	GO:0000981(InterPro)|GO:0006355(InterPro)|GO:0008270(InterPro)
C_lini_390-1_FUN_009987-T1	e2a66b959d55e650cfee31e61d5a5ddd	609	ProSitePatterns	PS00138	Serine proteases, subtilase family, serine active site.	521	531	-	IPR023828	Peptidase S8, subtilisin, Ser-active site	-	C_lini_757_FUN_003024-T1	b12abe235026f4ff7a7a1a8b1d4afe8e	770	SUPERFAMILY	SSF52343	Ferredoxin reductase-like, C-terminal NADP-linked domain	646	754	4.32e-12	IPR039261	Ferredoxin-NADP reductase (FNR), nucleotide-binding domain	-	C_lini_771_FUN_008992-T1	24693e364d2976c43db076c90bff1765	770	SMART	SM00906	Fungal_trans_2	397	471	0.00012	IPR007219	Transcription factor domain, fungi	GO:0003677(InterPro)|GO:0006351(InterPro)|GO:0008270(InterPro)
C_lini_390-1_FUN_009987-T1	e2a66b959d55e650cfee31e61d5a5ddd	609	SUPERFAMILY	SSF52743	Subtilisin-like	384	542	2.09e-24	IPR036852	Peptidase S8/S53 domain superfamily	GO:0004252(InterPro)|GO:0006508(InterPro)	C_lini_757_FUN_003024-T1	b12abe235026f4ff7a7a1a8b1d4afe8e	770	Pfam	PF01794	Ferric reductase like transmembrane component	337	453	1.5e-22	IPR013130	Ferric reductase transmembrane component-like domain	-	C_lini_771_FUN_008992-T1	24693e364d2976c43db076c90bff1765	770	Gene3D	G3DSA:4.10.240.10	-	82	158	9e-13	IPR036864	Zn(2)-C6 fungal-type DNA-binding domain superfamily	GO:0000981(InterPro)|GO:0006355(InterPro)|GO:0008270(InterPro)
C_lini_390-1_FUN_009987-T1	e2a66b959d55e650cfee31e61d5a5ddd	609	Gene3D	G3DSA:3.40.50.200	Peptidase S8/S53 domain	381	567	1.2e-21	IPR036852	Peptidase S8/S53 domain superfamily	GO:0004252(InterPro)|GO:0006508(InterPro)	C_lini_757_FUN_005147-T1	71c3abe6a6ae879fe47c65f228b494c7	530	Pfam	PF01062	Bestrophin, RFP-TM, chloride channel	115	439	1.5e-47	IPR021134	Bestrophin-like	GO:0005254(InterPro)	C_lini_771_FUN_008992-T1	24693e364d2976c43db076c90bff1765	770	ProSiteProfiles	PS50048	Zn(2)-C6 fungal-type DNA-binding domain profile.	84	113	10.766	IPR001138	Zn(2)Cys(6) fungal-type DNA-binding domain	GO:0000981(InterPro)|GO:0006355(InterPro)|GO:0008270(InterPro)
C_lini_390-1_FUN_005926-T1	a1507dae7359bc93669406f2b88abc6d	1154	Gene3D	G3DSA:1.10.630.10	Cytochrome P450	670	1088	1.4e-23	IPR036396	Cytochrome P450 superfamily	GO:0004497(InterPro)|GO:0005506(InterPro)|GO:0016705(InterPro)|GO:0020037(InterPro)	C_lini_757_FUN_005147-T1	71c3abe6a6ae879fe47c65f228b494c7	530	PANTHER	PTHR33281	UPF0187 PROTEIN YNEE	98	471	5.8e-72	IPR044669	Voltage-dependent anion channel-forming protein YneE/VCCN1/2-like	-	C_lini_771_FUN_006470-T1	a1507dae7359bc93669406f2b88abc6d	1154	ProSitePatterns	PS00086	Cytochrome P450 cysteine heme-iron ligand signature.	1042	1051	-	IPR017972	Cytochrome P450, conserved site	GO:0005506(InterPro)|GO:0016705(InterPro)
C_lini_390-1_FUN_005926-T1	a1507dae7359bc93669406f2b88abc6d	1154	PRINTS	PR00457	Animal haem peroxidase signature	347	373	2.2e-10	IPR019791	Haem peroxidase, animal-type	-	C_lini_757_FUN_008423-T1	5b0179c72d53f5ba92b2b19f73029a68	493	Pfam	PF00443	Ubiquitin carboxyl-terminal hydrolase	160	487	4.9e-54	IPR001394	Peptidase C19, ubiquitin carboxyl-terminal hydrolase	GO:0004843(InterPro)|GO:0016579(InterPro)	C_lini_771_FUN_006470-T1	a1507dae7359bc93669406f2b88abc6d	1154	Gene3D	G3DSA:1.10.630.10	Cytochrome P450	670	1088	1.4e-23	IPR036396	Cytochrome P450 superfamily	GO:0004497(InterPro)|GO:0005506(InterPro)|GO:0016705(InterPro)|GO:0020037(InterPro)
C_lini_390-1_FUN_005926-T1	a1507dae7359bc93669406f2b88abc6d	1154	PRINTS	PR00457	Animal haem peroxidase signature	226	241	2.2e-10	IPR019791	Haem peroxidase, animal-type	-	C_lini_757_FUN_008423-T1	5b0179c72d53f5ba92b2b19f73029a68	493	ProSitePatterns	PS00973	Ubiquitin specific protease (USP) domain signature 2.	434	451	-	IPR018200	Ubiquitin specific protease, conserved site	GO:0004843(InterPro)	C_lini_771_FUN_006470-T1	a1507dae7359bc93669406f2b88abc6d	1154	PRINTS	PR00457	Animal haem peroxidase signature	347	373	2.2e-10	IPR019791	Haem peroxidase, animal-type	-
C_lini_390-1_FUN_005926-T1	a1507dae7359bc93669406f2b88abc6d	1154	PRINTS	PR00457	Animal haem peroxidase signature	552	572	2.2e-10	IPR019791	Haem peroxidase, animal-type	-	C_lini_757_FUN_008423-T1	5b0179c72d53f5ba92b2b19f73029a68	493	Gene3D	G3DSA:3.30.40.10	Zinc/RING finger domain, C3HC4 (zinc finger)	2	116	1.1e-12	IPR013083	Zinc finger, RING/FYVE/PHD-type	-	C_lini_771_FUN_006470-T1	a1507dae7359bc93669406f2b88abc6d	1154	PRINTS	PR00457	Animal haem peroxidase signature	226	241	2.2e-10	IPR019791	Haem peroxidase, animal-type	-
C_lini_390-1_FUN_005926-T1	a1507dae7359bc93669406f2b88abc6d	1154	ProSitePatterns	PS00086	Cytochrome P450 cysteine heme-iron ligand signature.	1042	1051	-	IPR017972	Cytochrome P450, conserved site	GO:0005506(InterPro)|GO:0016705(InterPro)	C_lini_757_FUN_008423-T1	5b0179c72d53f5ba92b2b19f73029a68	493	ProSiteProfiles	PS50235	Ubiquitin specific protease (USP) domain profile.	159	490	47.2131	IPR028889	Ubiquitin specific protease domain	-	C_lini_771_FUN_006470-T1	a1507dae7359bc93669406f2b88abc6d	1154	PRINTS	PR00457	Animal haem peroxidase signature	552	572	2.2e-10	IPR019791	Haem peroxidase, animal-type	-
C_lini_390-1_FUN_005926-T1	a1507dae7359bc93669406f2b88abc6d	1154	CDD	cd09817	linoleate_diol_synthase_like	85	686	0	IPR034812	Psi-factor producing oxygenase-like, N-terminal heme peroxidase domain	GO:0016491(InterPro)	C_lini_757_FUN_008423-T1	5b0179c72d53f5ba92b2b19f73029a68	493	Pfam	PF02148	Zn-finger in ubiquitin-hydrolases and other protein	54	104	0.076	IPR001607	Zinc finger, UBP-type	GO:0008270(InterPro)	C_lini_771_FUN_006470-T1	a1507dae7359bc93669406f2b88abc6d	1154	CDD	cd09817	linoleate_diol_synthase_like	85	686	0	IPR034812	Psi-factor producing oxygenase-like, N-terminal heme peroxidase domain	GO:0016491(InterPro)
C_lini_390-1_FUN_005926-T1	a1507dae7359bc93669406f2b88abc6d	1154	SUPERFAMILY	SSF48264	Cytochrome P450	674	1079	3.01e-24	IPR036396	Cytochrome P450 superfamily	GO:0004497(InterPro)|GO:0005506(InterPro)|GO:0016705(InterPro)|GO:0020037(InterPro)	C_lini_757_FUN_008423-T1	5b0179c72d53f5ba92b2b19f73029a68	493	SUPERFAMILY	SSF54001	Cysteine proteinases	156	487	9.22e-80	IPR038765	Papain-like cysteine peptidase superfamily	-	C_lini_771_FUN_006470-T1	a1507dae7359bc93669406f2b88abc6d	1154	SUPERFAMILY	SSF48264	Cytochrome P450	674	1079	3.01e-24	IPR036396	Cytochrome P450 superfamily	GO:0004497(InterPro)|GO:0005506(InterPro)|GO:0016705(InterPro)|GO:0020037(InterPro)
C_lini_390-1_FUN_005926-T1	a1507dae7359bc93669406f2b88abc6d	1154	ProSiteProfiles	PS50292	Animal heme peroxidase superfamily profile.	152	689	26.9818	IPR019791	Haem peroxidase, animal-type	-	C_lini_757_FUN_009741-T1	af405509a896f2cee7b9f9c0f0e14d94	528	Gene3D	G3DSA:4.10.240.10	-	4	61	6e-07	IPR036864	Zn(2)-C6 fungal-type DNA-binding domain superfamily	GO:0000981(InterPro)|GO:0006355(InterPro)|GO:0008270(InterPro)	C_lini_771_FUN_006470-T1	a1507dae7359bc93669406f2b88abc6d	1154	ProSiteProfiles	PS50292	Animal heme peroxidase superfamily profile.	152	689	26.9818	IPR019791	Haem peroxidase, animal-type	-
C_lini_390-1_FUN_005926-T1	a1507dae7359bc93669406f2b88abc6d	1154	Gene3D	G3DSA:1.10.640.10	Haem peroxidase domain superfamily, animal type	129	658	1.7e-96	IPR037120	Haem peroxidase domain superfamily, animal type	-	C_lini_757_FUN_009741-T1	af405509a896f2cee7b9f9c0f0e14d94	528	Pfam	PF00172	Fungal Zn(2)-Cys(6) binuclear cluster domain	5	43	0.9	IPR001138	Zn(2)Cys(6) fungal-type DNA-binding domain	GO:0000981(InterPro)|GO:0006355(InterPro)|GO:0008270(InterPro)	C_lini_771_FUN_006470-T1	a1507dae7359bc93669406f2b88abc6d	1154	Gene3D	G3DSA:1.10.640.10	Haem peroxidase domain superfamily, animal type	129	658	1.7e-96	IPR037120	Haem peroxidase domain superfamily, animal type	-
C_lini_390-1_FUN_005926-T1	a1507dae7359bc93669406f2b88abc6d	1154	SUPERFAMILY	SSF48113	Heme-dependent peroxidases	66	654	8.56e-107	IPR010255	Haem peroxidase superfamily	GO:0004601(InterPro)|GO:0006979(InterPro)|GO:0020037(InterPro)	C_lini_757_FUN_009741-T1	af405509a896f2cee7b9f9c0f0e14d94	528	SUPERFAMILY	SSF57701	Zn2/Cys6 DNA-binding domain	3	44	8.77e-07	IPR036864	Zn(2)-C6 fungal-type DNA-binding domain superfamily	GO:0000981(InterPro)|GO:0006355(InterPro)|GO:0008270(InterPro)	C_lini_771_FUN_006470-T1	a1507dae7359bc93669406f2b88abc6d	1154	SUPERFAMILY	SSF48113	Heme-dependent peroxidases	66	654	8.56e-107	IPR010255	Haem peroxidase superfamily	GO:0004601(InterPro)|GO:0006979(InterPro)|GO:0020037(InterPro)
C_lini_390-1_FUN_005926-T1	a1507dae7359bc93669406f2b88abc6d	1154	Pfam	PF00067	Cytochrome P450	973	1056	0.0086	IPR001128	Cytochrome P450	GO:0004497(InterPro)|GO:0005506(InterPro)|GO:0016705(InterPro)|GO:0020037(InterPro)	C_lini_757_FUN_009741-T1	af405509a896f2cee7b9f9c0f0e14d94	528	SMART	SM00066	gal4_2	1	47	0.0097	IPR001138	Zn(2)Cys(6) fungal-type DNA-binding domain	GO:0000981(InterPro)|GO:0006355(InterPro)|GO:0008270(InterPro)	C_lini_771_FUN_006470-T1	a1507dae7359bc93669406f2b88abc6d	1154	Pfam	PF00067	Cytochrome P450	973	1056	0.0086	IPR001128	Cytochrome P450	GO:0004497(InterPro)|GO:0005506(InterPro)|GO:0016705(InterPro)|GO:0020037(InterPro)
C_lini_390-1_FUN_005926-T1	a1507dae7359bc93669406f2b88abc6d	1154	Pfam	PF03098	Animal haem peroxidase	294	632	1.5e-13	IPR019791	Haem peroxidase, animal-type	-	C_lini_757_FUN_009741-T1	af405509a896f2cee7b9f9c0f0e14d94	528	ProSiteProfiles	PS50048	Zn(2)-C6 fungal-type DNA-binding domain profile.	6	38	9.028	IPR001138	Zn(2)Cys(6) fungal-type DNA-binding domain	GO:0000981(InterPro)|GO:0006355(InterPro)|GO:0008270(InterPro)	C_lini_771_FUN_006470-T1	a1507dae7359bc93669406f2b88abc6d	1154	Pfam	PF03098	Animal haem peroxidase	294	632	1.5e-13	IPR019791	Haem peroxidase, animal-type	-
C_lini_390-1_FUN_011123-T1	517074f3f145e23db27471c943d0dfd3	386	Gene3D	G3DSA:3.60.21.10	-	2	251	4e-79	IPR029052	Metallo-dependent phosphatase-like	-	C_lini_757_FUN_009741-T1	af405509a896f2cee7b9f9c0f0e14d94	528	Pfam	PF11951	Fungal specific transcription factor domain	328	518	3.6e-09	IPR021858	Fungal transcription factor	-	C_lini_771_FUN_012619-T1	14d6c9d7d3448f088c4a567524eb0256	1278	SUPERFAMILY	SSF52540	P-loop containing nucleoside triphosphate hydrolases	804	866	3.9e-05	IPR027417	P-loop containing nucleoside triphosphate hydrolase	-
C_lini_390-1_FUN_011123-T1	517074f3f145e23db27471c943d0dfd3	386	Pfam	PF00149	Calcineurin-like phosphoesterase	18	224	4e-09	IPR004843	Calcineurin-like phosphoesterase domain, ApaH type	GO:0016787(InterPro)	C_lini_757_FUN_009741-T1	af405509a896f2cee7b9f9c0f0e14d94	528	CDD	cd00067	GAL4	3	38	0.000773121	IPR001138	Zn(2)Cys(6) fungal-type DNA-binding domain	GO:0000981(InterPro)|GO:0006355(InterPro)|GO:0008270(InterPro)	C_lini_771_FUN_012619-T1	14d6c9d7d3448f088c4a567524eb0256	1278	SMART	SM00490	helicmild6	1125	1221	2.7e-05	IPR001650	Helicase, C-terminal	-
C_lini_390-1_FUN_011123-T1	517074f3f145e23db27471c943d0dfd3	386	SUPERFAMILY	SSF56300	Metallo-dependent phosphatases	17	231	1.82e-27	IPR029052	Metallo-dependent phosphatase-like	-	C_lini_757_FUN_011867-T1	1da0255ab2c7745ad8e38ea593a1ac4c	962	Pfam	PF16192	C-terminal four TMM region of protein-O-mannosyltransferase	575	773	4.2e-72	IPR032421	Protein O-mannosyl-transferase, C-terminal four TM domain	-	C_lini_771_FUN_012619-T1	14d6c9d7d3448f088c4a567524eb0256	1278	Gene3D	G3DSA:3.40.50.300	-	1042	1247	4.8e-16	IPR027417	P-loop containing nucleoside triphosphate hydrolase	-
C_lini_390-1_FUN_004791-T1	19684bc41ddc8bfe03faccaa0589be5d	646	Pfam	PF06985	Heterokaryon incompatibility protein (HET)	67	242	3.4e-30	IPR010730	Heterokaryon incompatibility	-	C_lini_757_FUN_011867-T1	1da0255ab2c7745ad8e38ea593a1ac4c	962	PANTHER	PTHR10050	DOLICHYL-PHOSPHATE-MANNOSE--PROTEIN MANNOSYLTRANSFERASE	34	778	0	IPR027005	Glycosyltransferase 39-like	GO:0004169(PANTHER)|GO:0005783(PANTHER)|GO:0035269(PANTHER)	C_lini_771_FUN_012619-T1	14d6c9d7d3448f088c4a567524eb0256	1278	Pfam	PF00271	Helicase conserved C-terminal domain	1108	1221	0.021	IPR001650	Helicase, C-terminal	-
C_lini_390-1_FUN_005683-T1	578aa419ea2da864cb4d4fd301dbaa01	560	ProSitePatterns	PS00218	Amino acid permeases signature.	69	100	-	IPR004840	Amino acid permease, conserved site	GO:0006865(InterPro)|GO:0016020(InterPro)|GO:0055085(InterPro)	C_lini_757_FUN_011867-T1	1da0255ab2c7745ad8e38ea593a1ac4c	962	Pfam	PF02815	MIR domain	372	550	2.4e-41	IPR016093	MIR motif	-	C_lini_771_FUN_012619-T1	14d6c9d7d3448f088c4a567524eb0256	1278	SUPERFAMILY	SSF52540	P-loop containing nucleoside triphosphate hydrolases	1108	1243	1.36e-16	IPR027417	P-loop containing nucleoside triphosphate hydrolase	-
C_lini_390-1_FUN_005683-T1	578aa419ea2da864cb4d4fd301dbaa01	560	Pfam	PF00324	Amino acid permease	44	507	1.8e-118	IPR004841	Amino acid permease/ SLC12A domain	GO:0016020(InterPro)|GO:0055085(InterPro)	C_lini_757_FUN_011867-T1	1da0255ab2c7745ad8e38ea593a1ac4c	962	ProSiteProfiles	PS50919	MIR domain profile.	499	555	12.4447	IPR016093	MIR motif	-	C_lini_771_FUN_012175-T1	517074f3f145e23db27471c943d0dfd3	386	Gene3D	G3DSA:3.60.21.10	-	2	251	4e-79	IPR029052	Metallo-dependent phosphatase-like	-
C_lini_390-1_FUN_000208-T1	48b2dedf04240cfe55860f6274dd02c0	600	CDD	cd00067	GAL4	43	75	2.44175e-10	IPR001138	Zn(2)Cys(6) fungal-type DNA-binding domain	GO:0000981(InterPro)|GO:0006355(InterPro)|GO:0008270(InterPro)	C_lini_757_FUN_011867-T1	1da0255ab2c7745ad8e38ea593a1ac4c	962	SMART	SM00472	mir_2	353	407	6.2e-13	IPR016093	MIR motif	-	C_lini_771_FUN_012175-T1	517074f3f145e23db27471c943d0dfd3	386	Pfam	PF00149	Calcineurin-like phosphoesterase	18	224	4e-09	IPR004843	Calcineurin-like phosphoesterase domain, ApaH type	GO:0016787(InterPro)
C_lini_390-1_FUN_000208-T1	48b2dedf04240cfe55860f6274dd02c0	600	ProSitePatterns	PS00463	Zn(2)-C6 fungal-type DNA-binding domain signature.	46	73	-	IPR001138	Zn(2)Cys(6) fungal-type DNA-binding domain	GO:0000981(InterPro)|GO:0006355(InterPro)|GO:0008270(InterPro)	C_lini_757_FUN_011867-T1	1da0255ab2c7745ad8e38ea593a1ac4c	962	SMART	SM00472	mir_2	430	489	3.1e-14	IPR016093	MIR motif	-	C_lini_771_FUN_012175-T1	517074f3f145e23db27471c943d0dfd3	386	SUPERFAMILY	SSF56300	Metallo-dependent phosphatases	17	231	1.82e-27	IPR029052	Metallo-dependent phosphatase-like	-
C_lini_390-1_FUN_000208-T1	48b2dedf04240cfe55860f6274dd02c0	600	Pfam	PF00172	Fungal Zn(2)-Cys(6) binuclear cluster domain	45	78	0.0027	IPR001138	Zn(2)Cys(6) fungal-type DNA-binding domain	GO:0000981(InterPro)|GO:0006355(InterPro)|GO:0008270(InterPro)	C_lini_757_FUN_011867-T1	1da0255ab2c7745ad8e38ea593a1ac4c	962	SMART	SM00472	mir_2	500	555	1.4e-13	IPR016093	MIR motif	-	C_lini_771_FUN_006717-T1	578aa419ea2da864cb4d4fd301dbaa01	560	ProSitePatterns	PS00218	Amino acid permeases signature.	69	100	-	IPR004840	Amino acid permease, conserved site	GO:0006865(InterPro)|GO:0016020(InterPro)|GO:0055085(InterPro)
C_lini_390-1_FUN_000208-T1	48b2dedf04240cfe55860f6274dd02c0	600	Gene3D	G3DSA:4.10.240.10	-	44	118	4.3e-08	IPR036864	Zn(2)-C6 fungal-type DNA-binding domain superfamily	GO:0000981(InterPro)|GO:0006355(InterPro)|GO:0008270(InterPro)	C_lini_757_FUN_011867-T1	1da0255ab2c7745ad8e38ea593a1ac4c	962	ProSiteProfiles	PS50919	MIR domain profile.	430	489	12.5915	IPR016093	MIR motif	-	C_lini_771_FUN_006717-T1	578aa419ea2da864cb4d4fd301dbaa01	560	Pfam	PF00324	Amino acid permease	44	507	1.8e-118	IPR004841	Amino acid permease/ SLC12A domain	GO:0016020(InterPro)|GO:0055085(InterPro)
C_lini_390-1_FUN_000208-T1	48b2dedf04240cfe55860f6274dd02c0	600	ProSiteProfiles	PS50048	Zn(2)-C6 fungal-type DNA-binding domain profile.	46	75	9.765	IPR001138	Zn(2)Cys(6) fungal-type DNA-binding domain	GO:0000981(InterPro)|GO:0006355(InterPro)|GO:0008270(InterPro)	C_lini_757_FUN_011867-T1	1da0255ab2c7745ad8e38ea593a1ac4c	962	Pfam	PF02366	Dolichyl-phosphate-mannose-protein mannosyltransferase	60	188	6.9e-39	IPR003342	Glycosyl transferase family 39/83	GO:0000030(InterPro)|GO:0006493(InterPro)|GO:0016020(InterPro)	C_lini_771_FUN_007591-T1	19684bc41ddc8bfe03faccaa0589be5d	646	Pfam	PF06985	Heterokaryon incompatibility protein (HET)	67	242	3.4e-30	IPR010730	Heterokaryon incompatibility	-
C_lini_390-1_FUN_000208-T1	48b2dedf04240cfe55860f6274dd02c0	600	SMART	SM00066	gal4_2	41	84	3.2e-05	IPR001138	Zn(2)Cys(6) fungal-type DNA-binding domain	GO:0000981(InterPro)|GO:0006355(InterPro)|GO:0008270(InterPro)	C_lini_757_FUN_011867-T1	1da0255ab2c7745ad8e38ea593a1ac4c	962	Pfam	PF02366	Dolichyl-phosphate-mannose-protein mannosyltransferase	196	325	1.6e-28	IPR003342	Glycosyl transferase family 39/83	GO:0000030(InterPro)|GO:0006493(InterPro)|GO:0016020(InterPro)	C_lini_771_FUN_008481-T1	b6ed64437ab1ad9fe08fdfac02fee406	859	ProSitePatterns	PS00108	Serine/Threonine protein kinases active-site signature.	640	652	-	IPR008271	Serine/threonine-protein kinase, active site	GO:0004672(InterPro)|GO:0006468(InterPro)
C_lini_390-1_FUN_000208-T1	48b2dedf04240cfe55860f6274dd02c0	600	SUPERFAMILY	SSF57701	Zn2/Cys6 DNA-binding domain	37	77	5.36e-08	IPR036864	Zn(2)-C6 fungal-type DNA-binding domain superfamily	GO:0000981(InterPro)|GO:0006355(InterPro)|GO:0008270(InterPro)	C_lini_757_FUN_011867-T1	1da0255ab2c7745ad8e38ea593a1ac4c	962	SUPERFAMILY	SSF82109	MIR domain	354	553	4.97e-57	IPR036300	Mir domain superfamily	-	C_lini_771_FUN_008481-T1	b6ed64437ab1ad9fe08fdfac02fee406	859	ProSiteProfiles	PS50011	Protein kinase domain profile.	516	801	38.0113	IPR000719	Protein kinase domain	GO:0004672(InterPro)|GO:0005524(InterPro)|GO:0006468(InterPro)
C_lini_390-1_FUN_006681-T1	b6ed64437ab1ad9fe08fdfac02fee406	859	ProSiteProfiles	PS50011	Protein kinase domain profile.	516	801	38.0113	IPR000719	Protein kinase domain	GO:0004672(InterPro)|GO:0005524(InterPro)|GO:0006468(InterPro)	C_lini_757_FUN_011867-T1	1da0255ab2c7745ad8e38ea593a1ac4c	962	ProSiteProfiles	PS50919	MIR domain profile.	353	407	14.6717	IPR016093	MIR motif	-	C_lini_771_FUN_008481-T1	b6ed64437ab1ad9fe08fdfac02fee406	859	SUPERFAMILY	SSF56112	Protein kinase-like (PK-like)	508	795	7.28e-56	IPR011009	Protein kinase-like domain superfamily	-
C_lini_390-1_FUN_006681-T1	b6ed64437ab1ad9fe08fdfac02fee406	859	ProSitePatterns	PS00107	Protein kinases ATP-binding region signature.	522	544	-	IPR017441	Protein kinase, ATP binding site	GO:0005524(InterPro)	C_lini_757_FUN_001953-T1	4326e165026412fcaf61d65b2a9af5b6	640	Pfam	PF03062	MBOAT, membrane-bound O-acyltransferase family	271	586	1.9e-51	IPR004299	Membrane bound O-acyl transferase, MBOAT	-	C_lini_771_FUN_008481-T1	b6ed64437ab1ad9fe08fdfac02fee406	859	ProSitePatterns	PS00107	Protein kinases ATP-binding region signature.	522	544	-	IPR017441	Protein kinase, ATP binding site	GO:0005524(InterPro)
C_lini_390-1_FUN_006681-T1	b6ed64437ab1ad9fe08fdfac02fee406	859	SUPERFAMILY	SSF56112	Protein kinase-like (PK-like)	508	795	7.28e-56	IPR011009	Protein kinase-like domain superfamily	-	C_lini_757_FUN_009970-T1	642a4890fd4efc0984bc43e69190c511	545	Pfam	PF11951	Fungal specific transcription factor domain	20	162	2.9e-05	IPR021858	Fungal transcription factor	-	C_lini_771_FUN_008481-T1	b6ed64437ab1ad9fe08fdfac02fee406	859	SMART	SM00220	serkin_6	516	801	2.4e-61	IPR000719	Protein kinase domain	GO:0004672(InterPro)|GO:0005524(InterPro)|GO:0006468(InterPro)
C_lini_390-1_FUN_006681-T1	b6ed64437ab1ad9fe08fdfac02fee406	859	SMART	SM00220	serkin_6	516	801	2.4e-61	IPR000719	Protein kinase domain	GO:0004672(InterPro)|GO:0005524(InterPro)|GO:0006468(InterPro)	C_lini_757_FUN_009740-T1	24693e364d2976c43db076c90bff1765	770	SUPERFAMILY	SSF57701	Zn2/Cys6 DNA-binding domain	78	121	1.96e-09	IPR036864	Zn(2)-C6 fungal-type DNA-binding domain superfamily	GO:0000981(InterPro)|GO:0006355(InterPro)|GO:0008270(InterPro)	C_lini_771_FUN_008481-T1	b6ed64437ab1ad9fe08fdfac02fee406	859	CDD	cd14131	PKc_Mps1	514	801	2.55875e-141	IPR027084	Protein kinase Mps1 family, catalytic domain	-
C_lini_390-1_FUN_006681-T1	b6ed64437ab1ad9fe08fdfac02fee406	859	CDD	cd14131	PKc_Mps1	514	801	2.55875e-141	IPR027084	Protein kinase Mps1 family, catalytic domain	-	C_lini_757_FUN_009740-T1	24693e364d2976c43db076c90bff1765	770	CDD	cd00067	GAL4	80	114	2.66239e-09	IPR001138	Zn(2)Cys(6) fungal-type DNA-binding domain	GO:0000981(InterPro)|GO:0006355(InterPro)|GO:0008270(InterPro)	C_lini_771_FUN_008481-T1	b6ed64437ab1ad9fe08fdfac02fee406	859	Pfam	PF00069	Protein kinase domain	516	796	7.5e-43	IPR000719	Protein kinase domain	GO:0004672(InterPro)|GO:0005524(InterPro)|GO:0006468(InterPro)
C_lini_390-1_FUN_006681-T1	b6ed64437ab1ad9fe08fdfac02fee406	859	ProSitePatterns	PS00108	Serine/Threonine protein kinases active-site signature.	640	652	-	IPR008271	Serine/threonine-protein kinase, active site	GO:0004672(InterPro)|GO:0006468(InterPro)	C_lini_757_FUN_009740-T1	24693e364d2976c43db076c90bff1765	770	Pfam	PF04082	Fungal specific transcription factor domain	286	449	4.8e-06	IPR007219	Transcription factor domain, fungi	GO:0003677(InterPro)|GO:0006351(InterPro)|GO:0008270(InterPro)	C_lini_771_FUN_002715-T1	6c19a448cb1f1fc4c2f37e6f613bcc0f	435	Gene3D	G3DSA:3.30.420.60	eRF1 domain 2	138	276	6.4e-60	IPR042226	eRF1, domain 2 superfamily	-
C_lini_390-1_FUN_006681-T1	b6ed64437ab1ad9fe08fdfac02fee406	859	Pfam	PF00069	Protein kinase domain	516	796	7.5e-43	IPR000719	Protein kinase domain	GO:0004672(InterPro)|GO:0005524(InterPro)|GO:0006468(InterPro)	C_lini_757_FUN_009740-T1	24693e364d2976c43db076c90bff1765	770	SMART	SM00066	gal4_2	79	122	2.8e-07	IPR001138	Zn(2)Cys(6) fungal-type DNA-binding domain	GO:0000981(InterPro)|GO:0006355(InterPro)|GO:0008270(InterPro)	C_lini_771_FUN_002715-T1	6c19a448cb1f1fc4c2f37e6f613bcc0f	435	Pfam	PF03464	eRF1 domain 2	146	276	1.7e-43	IPR005141	eRF1 domain 2	-
C_lini_390-1_FUN_000504-T1	6c19a448cb1f1fc4c2f37e6f613bcc0f	435	Gene3D	G3DSA:3.30.420.60	eRF1 domain 2	138	276	6.4e-60	IPR042226	eRF1, domain 2 superfamily	-	C_lini_757_FUN_009740-T1	24693e364d2976c43db076c90bff1765	770	Pfam	PF00172	Fungal Zn(2)-Cys(6) binuclear cluster domain	83	114	0.00036	IPR001138	Zn(2)Cys(6) fungal-type DNA-binding domain	GO:0000981(InterPro)|GO:0006355(InterPro)|GO:0008270(InterPro)	C_lini_771_FUN_002715-T1	6c19a448cb1f1fc4c2f37e6f613bcc0f	435	Gene3D	G3DSA:3.30.1330.30	-	279	435	7.7e-63	IPR029064	Ribosomal protein eL30-like superfamily	-
C_lini_390-1_FUN_000504-T1	6c19a448cb1f1fc4c2f37e6f613bcc0f	435	Pfam	PF03464	eRF1 domain 2	146	276	1.7e-43	IPR005141	eRF1 domain 2	-	C_lini_757_FUN_009740-T1	24693e364d2976c43db076c90bff1765	770	ProSitePatterns	PS00463	Zn(2)-C6 fungal-type DNA-binding domain signature.	84	111	-	IPR001138	Zn(2)Cys(6) fungal-type DNA-binding domain	GO:0000981(InterPro)|GO:0006355(InterPro)|GO:0008270(InterPro)	C_lini_771_FUN_002715-T1	6c19a448cb1f1fc4c2f37e6f613bcc0f	435	SUPERFAMILY	SSF55481	N-terminal domain of eukaryotic peptide chain release factor subunit 1, ERF1	8	142	3.92e-59	IPR024049	eRF1, domain 1	-
C_lini_390-1_FUN_000504-T1	6c19a448cb1f1fc4c2f37e6f613bcc0f	435	Gene3D	G3DSA:3.30.1330.30	-	279	435	7.7e-63	IPR029064	Ribosomal protein eL30-like superfamily	-	C_lini_757_FUN_009740-T1	24693e364d2976c43db076c90bff1765	770	SMART	SM00906	Fungal_trans_2	397	471	0.00012	IPR007219	Transcription factor domain, fungi	GO:0003677(InterPro)|GO:0006351(InterPro)|GO:0008270(InterPro)	C_lini_771_FUN_002715-T1	6c19a448cb1f1fc4c2f37e6f613bcc0f	435	SUPERFAMILY	SSF55315	L30e-like	278	422	8.11e-50	IPR029064	Ribosomal protein eL30-like superfamily	-
C_lini_390-1_FUN_000504-T1	6c19a448cb1f1fc4c2f37e6f613bcc0f	435	SUPERFAMILY	SSF55315	L30e-like	278	422	8.11e-50	IPR029064	Ribosomal protein eL30-like superfamily	-	C_lini_757_FUN_009740-T1	24693e364d2976c43db076c90bff1765	770	Gene3D	G3DSA:4.10.240.10	-	82	158	9e-13	IPR036864	Zn(2)-C6 fungal-type DNA-binding domain superfamily	GO:0000981(InterPro)|GO:0006355(InterPro)|GO:0008270(InterPro)	C_lini_771_FUN_002715-T1	6c19a448cb1f1fc4c2f37e6f613bcc0f	435	Pfam	PF03465	eRF1 domain 3	281	418	2.1e-32	IPR005142	eRF1 domain 3	-
C_lini_390-1_FUN_000504-T1	6c19a448cb1f1fc4c2f37e6f613bcc0f	435	SUPERFAMILY	SSF55481	N-terminal domain of eukaryotic peptide chain release factor subunit 1, ERF1	8	142	3.92e-59	IPR024049	eRF1, domain 1	-	C_lini_757_FUN_009740-T1	24693e364d2976c43db076c90bff1765	770	ProSiteProfiles	PS50048	Zn(2)-C6 fungal-type DNA-binding domain profile.	84	113	10.766	IPR001138	Zn(2)Cys(6) fungal-type DNA-binding domain	GO:0000981(InterPro)|GO:0006355(InterPro)|GO:0008270(InterPro)	C_lini_771_FUN_002715-T1	6c19a448cb1f1fc4c2f37e6f613bcc0f	435	NCBIfam	TIGR03676	peptide chain release factor aRF-1	14	418	6.5e-130	IPR004403	Peptide chain release factor eRF1/aRF1	GO:0003747(InterPro)|GO:0006415(InterPro)
C_lini_390-1_FUN_000504-T1	6c19a448cb1f1fc4c2f37e6f613bcc0f	435	Pfam	PF03465	eRF1 domain 3	281	418	2.1e-32	IPR005142	eRF1 domain 3	-	C_lini_757_FUN_002210-T1	e4182b9be0ef933697866463c777b87f	192	Gene3D	G3DSA:2.60.40.790	-	26	154	5.4e-37	IPR008978	HSP20-like chaperone	-	C_lini_771_FUN_002715-T1	6c19a448cb1f1fc4c2f37e6f613bcc0f	435	SMART	SM01194	eRF1_1_2	6	142	3.1e-49	IPR005140	eRF1 domain 1/Pelota-like	-
C_lini_390-1_FUN_000504-T1	6c19a448cb1f1fc4c2f37e6f613bcc0f	435	NCBIfam	TIGR03676	peptide chain release factor aRF-1	14	418	6.5e-130	IPR004403	Peptide chain release factor eRF1/aRF1	GO:0003747(InterPro)|GO:0006415(InterPro)	C_lini_757_FUN_002210-T1	e4182b9be0ef933697866463c777b87f	192	Pfam	PF04969	CS domain	30	108	3.4e-15	IPR007052	CS domain	-	C_lini_771_FUN_002715-T1	6c19a448cb1f1fc4c2f37e6f613bcc0f	435	Pfam	PF03463	eRF1 domain 1	19	140	1e-24	IPR005140	eRF1 domain 1/Pelota-like	-
C_lini_390-1_FUN_000504-T1	6c19a448cb1f1fc4c2f37e6f613bcc0f	435	SMART	SM01194	eRF1_1_2	6	142	3.1e-49	IPR005140	eRF1 domain 1/Pelota-like	-	C_lini_757_FUN_002210-T1	e4182b9be0ef933697866463c777b87f	192	SUPERFAMILY	SSF49764	HSP20-like chaperones	29	191	1.48e-32	IPR008978	HSP20-like chaperone	-	C_lini_771_FUN_002715-T1	6c19a448cb1f1fc4c2f37e6f613bcc0f	435	PANTHER	PTHR10113	PEPTIDE CHAIN RELEASE FACTOR SUBUNIT 1	5	430	4.6e-229	IPR004403	Peptide chain release factor eRF1/aRF1	GO:0002184(PANTHER)|GO:0003747(InterPro)|GO:0005829(PANTHER)|GO:0006415(InterPro)|GO:0016149(PANTHER)|GO:0018444(PANTHER)|GO:1990825(PANTHER)
C_lini_390-1_FUN_000504-T1	6c19a448cb1f1fc4c2f37e6f613bcc0f	435	Pfam	PF03463	eRF1 domain 1	19	140	1e-24	IPR005140	eRF1 domain 1/Pelota-like	-	C_lini_757_FUN_002210-T1	e4182b9be0ef933697866463c777b87f	192	PANTHER	PTHR12356	NUCLEAR MOVEMENT PROTEIN NUDC	30	191	5e-61	IPR037898	NudC family	GO:0005737(PANTHER)|GO:0006457(PANTHER)|GO:0051082(PANTHER)	C_lini_771_FUN_002715-T1	6c19a448cb1f1fc4c2f37e6f613bcc0f	435	Gene3D	G3DSA:3.30.960.10	eRF1 domain 1	2	137	1.4e-68	IPR024049	eRF1, domain 1	-
C_lini_390-1_FUN_000504-T1	6c19a448cb1f1fc4c2f37e6f613bcc0f	435	PANTHER	PTHR10113	PEPTIDE CHAIN RELEASE FACTOR SUBUNIT 1	5	430	4.6e-229	IPR004403	Peptide chain release factor eRF1/aRF1	GO:0002184(PANTHER)|GO:0003747(InterPro)|GO:0005829(PANTHER)|GO:0006415(InterPro)|GO:0016149(PANTHER)|GO:0018444(PANTHER)|GO:1990825(PANTHER)	C_lini_757_FUN_002210-T1	e4182b9be0ef933697866463c777b87f	192	ProSiteProfiles	PS51203	CS domain profile.	26	119	17.7336	IPR007052	CS domain	-	C_lini_771_FUN_005741-T1	dfaf9a81b6623551ee329830c86bcda2	1154	SUPERFAMILY	SSF51735	NAD(P)-binding Rossmann-fold domains	745	1037	1.61e-43	IPR036291	NAD(P)-binding domain superfamily	-
C_lini_390-1_FUN_000504-T1	6c19a448cb1f1fc4c2f37e6f613bcc0f	435	Gene3D	G3DSA:3.30.960.10	eRF1 domain 1	2	137	1.4e-68	IPR024049	eRF1, domain 1	-	C_lini_757_FUN_006375-T1	a1507dae7359bc93669406f2b88abc6d	1154	ProSitePatterns	PS00086	Cytochrome P450 cysteine heme-iron ligand signature.	1042	1051	-	IPR017972	Cytochrome P450, conserved site	GO:0005506(InterPro)|GO:0016705(InterPro)	C_lini_771_FUN_005741-T1	dfaf9a81b6623551ee329830c86bcda2	1154	NCBIfam	TIGR03443	L-aminoadipate-semialdehyde dehydrogenase	4	1152	0	IPR014397	L-2-aminoadipate reductase	GO:0004043(InterPro)|GO:0009085(InterPro)
C_lini_390-1_FUN_004098-T1	dfaf9a81b6623551ee329830c86bcda2	1154	SUPERFAMILY	SSF51735	NAD(P)-binding Rossmann-fold domains	745	1037	1.61e-43	IPR036291	NAD(P)-binding domain superfamily	-	C_lini_757_FUN_006375-T1	a1507dae7359bc93669406f2b88abc6d	1154	Gene3D	G3DSA:1.10.630.10	Cytochrome P450	670	1088	1.4e-23	IPR036396	Cytochrome P450 superfamily	GO:0004497(InterPro)|GO:0005506(InterPro)|GO:0016705(InterPro)|GO:0020037(InterPro)	C_lini_771_FUN_005741-T1	dfaf9a81b6623551ee329830c86bcda2	1154	SUPERFAMILY	SSF47336	ACP-like	623	698	3.01e-10	IPR036736	ACP-like superfamily	-
C_lini_390-1_FUN_004098-T1	dfaf9a81b6623551ee329830c86bcda2	1154	NCBIfam	TIGR03443	L-aminoadipate-semialdehyde dehydrogenase	4	1152	0	IPR014397	L-2-aminoadipate reductase	GO:0004043(InterPro)|GO:0009085(InterPro)	C_lini_757_FUN_006375-T1	a1507dae7359bc93669406f2b88abc6d	1154	PRINTS	PR00457	Animal haem peroxidase signature	347	373	2.2e-10	IPR019791	Haem peroxidase, animal-type	-	C_lini_771_FUN_005741-T1	dfaf9a81b6623551ee329830c86bcda2	1154	Gene3D	G3DSA:1.10.1200.10	-	615	705	3.4e-14	IPR036736	ACP-like superfamily	-
C_lini_390-1_FUN_004098-T1	dfaf9a81b6623551ee329830c86bcda2	1154	SUPERFAMILY	SSF47336	ACP-like	623	698	3.01e-10	IPR036736	ACP-like superfamily	-	C_lini_757_FUN_006375-T1	a1507dae7359bc93669406f2b88abc6d	1154	PRINTS	PR00457	Animal haem peroxidase signature	226	241	2.2e-10	IPR019791	Haem peroxidase, animal-type	-	C_lini_771_FUN_005741-T1	dfaf9a81b6623551ee329830c86bcda2	1154	NCBIfam	TIGR01733	amino acid adenylation domain	52	512	5e-111	IPR010071	Amino acid adenylation domain	-
C_lini_390-1_FUN_004098-T1	dfaf9a81b6623551ee329830c86bcda2	1154	ProSitePatterns	PS00455	Putative AMP-binding domain signature.	200	211	-	IPR020845	AMP-binding, conserved site	-	C_lini_757_FUN_006375-T1	a1507dae7359bc93669406f2b88abc6d	1154	PRINTS	PR00457	Animal haem peroxidase signature	552	572	2.2e-10	IPR019791	Haem peroxidase, animal-type	-	C_lini_771_FUN_005741-T1	dfaf9a81b6623551ee329830c86bcda2	1154	ProSitePatterns	PS00455	Putative AMP-binding domain signature.	200	211	-	IPR020845	AMP-binding, conserved site	-
C_lini_390-1_FUN_004098-T1	dfaf9a81b6623551ee329830c86bcda2	1154	Gene3D	G3DSA:1.10.1200.10	-	615	705	3.4e-14	IPR036736	ACP-like superfamily	-	C_lini_757_FUN_006375-T1	a1507dae7359bc93669406f2b88abc6d	1154	CDD	cd09817	linoleate_diol_synthase_like	85	686	0	IPR034812	Psi-factor producing oxygenase-like, N-terminal heme peroxidase domain	GO:0016491(InterPro)	C_lini_771_FUN_005741-T1	dfaf9a81b6623551ee329830c86bcda2	1154	Gene3D	G3DSA:3.40.50.12780	-	17	482	8.7e-90	IPR042099	ANL, N-terminal domain	-
C_lini_390-1_FUN_004098-T1	dfaf9a81b6623551ee329830c86bcda2	1154	NCBIfam	TIGR01733	amino acid adenylation domain	52	512	5e-111	IPR010071	Amino acid adenylation domain	-	C_lini_757_FUN_006375-T1	a1507dae7359bc93669406f2b88abc6d	1154	SUPERFAMILY	SSF48264	Cytochrome P450	674	1079	3.01e-24	IPR036396	Cytochrome P450 superfamily	GO:0004497(InterPro)|GO:0005506(InterPro)|GO:0016705(InterPro)|GO:0020037(InterPro)	C_lini_771_FUN_005741-T1	dfaf9a81b6623551ee329830c86bcda2	1154	CDD	cd05235	SDR_e1	746	1040	3.34356e-107	IPR010080	Thioester reductase-like domain	-
C_lini_390-1_FUN_004098-T1	dfaf9a81b6623551ee329830c86bcda2	1154	Gene3D	G3DSA:3.40.50.12780	-	17	482	8.7e-90	IPR042099	ANL, N-terminal domain	-	C_lini_757_FUN_006375-T1	a1507dae7359bc93669406f2b88abc6d	1154	ProSiteProfiles	PS50292	Animal heme peroxidase superfamily profile.	152	689	26.9818	IPR019791	Haem peroxidase, animal-type	-	C_lini_771_FUN_005741-T1	dfaf9a81b6623551ee329830c86bcda2	1154	Gene3D	G3DSA:3.30.300.30	-	483	614	6.5e-27	IPR045851	AMP-binding enzyme, C-terminal domain superfamily	-
C_lini_390-1_FUN_004098-T1	dfaf9a81b6623551ee329830c86bcda2	1154	CDD	cd05235	SDR_e1	746	1040	3.34356e-107	IPR010080	Thioester reductase-like domain	-	C_lini_757_FUN_006375-T1	a1507dae7359bc93669406f2b88abc6d	1154	Gene3D	G3DSA:1.10.640.10	Haem peroxidase domain superfamily, animal type	129	658	1.7e-96	IPR037120	Haem peroxidase domain superfamily, animal type	-	C_lini_771_FUN_005741-T1	dfaf9a81b6623551ee329830c86bcda2	1154	NCBIfam	TIGR01746	thioester reductase domain	746	1120	6.9e-97	IPR010080	Thioester reductase-like domain	-
C_lini_390-1_FUN_004098-T1	dfaf9a81b6623551ee329830c86bcda2	1154	Gene3D	G3DSA:3.30.300.30	-	483	614	6.5e-27	IPR045851	AMP-binding enzyme, C-terminal domain superfamily	-	C_lini_757_FUN_006375-T1	a1507dae7359bc93669406f2b88abc6d	1154	SUPERFAMILY	SSF48113	Heme-dependent peroxidases	66	654	8.56e-107	IPR010255	Haem peroxidase superfamily	GO:0004601(InterPro)|GO:0006979(InterPro)|GO:0020037(InterPro)	C_lini_771_FUN_005741-T1	dfaf9a81b6623551ee329830c86bcda2	1154	ProSiteProfiles	PS50075	Carrier protein (CP) domain profile.	623	702	14.178	IPR009081	Phosphopantetheine binding ACP domain	-
C_lini_390-1_FUN_004098-T1	dfaf9a81b6623551ee329830c86bcda2	1154	NCBIfam	TIGR01746	thioester reductase domain	746	1120	6.9e-97	IPR010080	Thioester reductase-like domain	-	C_lini_757_FUN_006375-T1	a1507dae7359bc93669406f2b88abc6d	1154	Pfam	PF00067	Cytochrome P450	973	1056	0.0086	IPR001128	Cytochrome P450	GO:0004497(InterPro)|GO:0005506(InterPro)|GO:0016705(InterPro)|GO:0020037(InterPro)	C_lini_771_FUN_005741-T1	dfaf9a81b6623551ee329830c86bcda2	1154	Pfam	PF00501	AMP-binding enzyme	25	416	2.7e-60	IPR000873	AMP-dependent synthetase/ligase domain	-
C_lini_390-1_FUN_004098-T1	dfaf9a81b6623551ee329830c86bcda2	1154	ProSiteProfiles	PS50075	Carrier protein (CP) domain profile.	623	702	14.178	IPR009081	Phosphopantetheine binding ACP domain	-	C_lini_757_FUN_006375-T1	a1507dae7359bc93669406f2b88abc6d	1154	Pfam	PF03098	Animal haem peroxidase	294	632	1.5e-13	IPR019791	Haem peroxidase, animal-type	-	C_lini_771_FUN_005741-T1	dfaf9a81b6623551ee329830c86bcda2	1154	Pfam	PF00550	Phosphopantetheine attachment site	631	697	0.00067	IPR009081	Phosphopantetheine binding ACP domain	-
C_lini_390-1_FUN_004098-T1	dfaf9a81b6623551ee329830c86bcda2	1154	Pfam	PF00501	AMP-binding enzyme	25	416	2.7e-60	IPR000873	AMP-dependent synthetase/ligase domain	-	C_lini_757_FUN_001382-T1	5b9c5c722d1cae4faca2fb8f542957ec	422	Pfam	PF20684	Fungal rhodopsin domain	122	330	2.5e-60	IPR049326	Rhodopsin domain, fungi	-	C_lini_771_FUN_005741-T1	dfaf9a81b6623551ee329830c86bcda2	1154	Pfam	PF07993	Male sterility protein	749	992	3.2e-66	IPR013120	Fatty acyl-coenzyme A reductase, NAD-binding domain	-
C_lini_390-1_FUN_004098-T1	dfaf9a81b6623551ee329830c86bcda2	1154	Pfam	PF00550	Phosphopantetheine attachment site	631	697	0.00067	IPR009081	Phosphopantetheine binding ACP domain	-	C_lini_757_FUN_001382-T1	5b9c5c722d1cae4faca2fb8f542957ec	422	Pfam	PF05730	CFEM domain	30	93	5.3e-05	IPR008427	Extracellular membrane protein, CFEM domain	-	C_lini_771_FUN_011403-T1	08858da8f25993667d85695725d92787	471	SUPERFAMILY	SSF103473	MFS general substrate transporter	104	464	5.23e-23	IPR036259	MFS transporter superfamily	-
C_lini_390-1_FUN_004098-T1	dfaf9a81b6623551ee329830c86bcda2	1154	Pfam	PF07993	Male sterility protein	749	992	3.2e-66	IPR013120	Fatty acyl-coenzyme A reductase, NAD-binding domain	-	C_lini_757_FUN_000409-T1	5aaee3e9a3ce99cd781e3aa6a9bffe6c	357	SUPERFAMILY	SSF53335	S-adenosyl-L-methionine-dependent methyltransferases	117	336	1.67e-22	IPR029063	S-adenosyl-L-methionine-dependent methyltransferase superfamily	-	C_lini_771_FUN_011403-T1	08858da8f25993667d85695725d92787	471	Gene3D	G3DSA:1.20.1250.20	MFS general substrate transporter like domains	44	462	2.7e-15	IPR036259	MFS transporter superfamily	-
C_lini_390-1_FUN_001622-T1	7888e13a7e20e79b2aad1d76f9ed68f1	376	ProSiteProfiles	PS51891	CENP-V/GFA domain profile.	16	130	12.7788	IPR006913	CENP-V/GFA domain	GO:0016846(InterPro)	C_lini_757_FUN_000409-T1	5aaee3e9a3ce99cd781e3aa6a9bffe6c	357	Gene3D	G3DSA:3.40.50.150	Vaccinia Virus protein VP39	114	265	3.2e-13	IPR029063	S-adenosyl-L-methionine-dependent methyltransferase superfamily	-	C_lini_771_FUN_010877-T1	41dd8dbd40d8176a660250a291e5c10a	255	Pfam	PF11937	Protein of unknown function (DUF3455)	53	252	4.6e-24	IPR021851	Protein of unknown function DUF3455	-
C_lini_390-1_FUN_001622-T1	7888e13a7e20e79b2aad1d76f9ed68f1	376	SUPERFAMILY	SSF51316	Mss4-like	184	334	1.15e-10	IPR011057	Mss4-like superfamily	-	C_lini_757_FUN_012024-T1	517074f3f145e23db27471c943d0dfd3	386	Gene3D	G3DSA:3.60.21.10	-	2	251	4e-79	IPR029052	Metallo-dependent phosphatase-like	-	C_lini_771_FUN_002244-T1	fc39ac79685c304b362b003de616b308	1071	Gene3D	G3DSA:2.60.40.1180	-	937	1071	1.4e-27	IPR013780	Glycosyl hydrolase, all-beta	-
C_lini_390-1_FUN_001622-T1	7888e13a7e20e79b2aad1d76f9ed68f1	376	SUPERFAMILY	SSF51316	Mss4-like	12	157	1.99e-19	IPR011057	Mss4-like superfamily	-	C_lini_757_FUN_012024-T1	517074f3f145e23db27471c943d0dfd3	386	Pfam	PF00149	Calcineurin-like phosphoesterase	18	224	4e-09	IPR004843	Calcineurin-like phosphoesterase domain, ApaH type	GO:0016787(InterPro)	C_lini_771_FUN_002244-T1	fc39ac79685c304b362b003de616b308	1071	SUPERFAMILY	SSF51445	(Trans)glycosidases	391	847	7.16e-77	IPR017853	Glycoside hydrolase superfamily	-
C_lini_390-1_FUN_001622-T1	7888e13a7e20e79b2aad1d76f9ed68f1	376	Pfam	PF04828	Glutathione-dependent formaldehyde-activating enzyme	42	126	0.07	IPR006913	CENP-V/GFA domain	GO:0016846(InterPro)	C_lini_757_FUN_012024-T1	517074f3f145e23db27471c943d0dfd3	386	SUPERFAMILY	SSF56300	Metallo-dependent phosphatases	17	231	1.82e-27	IPR029052	Metallo-dependent phosphatase-like	-	C_lini_771_FUN_002244-T1	fc39ac79685c304b362b003de616b308	1071	ProSitePatterns	PS00129	Glycosyl hydrolases family 31 active site.	566	573	-	IPR030458	Glycosyl hydrolases family 31, active site	-
C_lini_390-1_FUN_006201-T1	b711df35bb20863380ddee29b3e8ba9a	217	Gene3D	G3DSA:3.40.50.12780	-	100	181	8.4e-09	IPR042099	ANL, N-terminal domain	-	C_lini_757_FUN_002209-T1	fd25a782b0c5a5c8718588b646db67ee	361	Pfam	PF17121	Zinc finger, C3HC4 type (RING finger)	18	68	7.1e-26	IPR001841	Zinc finger, RING-type	-	C_lini_771_FUN_002244-T1	fc39ac79685c304b362b003de616b308	1071	Gene3D	G3DSA:2.60.40.1180	-	833	936	8.3e-28	IPR013780	Glycosyl hydrolase, all-beta	-
C_lini_390-1_FUN_004188-T1	dad85b38a607a00eb512eff38c6e6e43	1108	Gene3D	G3DSA:3.40.50.360	-	525	685	2.3e-35	IPR029039	Flavoprotein-like superfamily	-	C_lini_757_FUN_002209-T1	fd25a782b0c5a5c8718588b646db67ee	361	NCBIfam	TIGR00570	CDK-activating kinase assembly factor MAT1	19	328	2.9e-54	IPR004575	Cdk-activating kinase assembly factor MAT1/Tfb3	GO:0005675(InterPro)|GO:0006289(InterPro)|GO:0045737(InterPro)|GO:0061575(InterPro)	C_lini_771_FUN_002244-T1	fc39ac79685c304b362b003de616b308	1071	Pfam	PF21365	Glycosyl hydrolase family 31 C-terminal domain	847	940	4.2e-17	IPR048395	Glycosyl hydrolase family 31, C-terminal domain	-
C_lini_390-1_FUN_004188-T1	dad85b38a607a00eb512eff38c6e6e43	1108	SUPERFAMILY	SSF52218	Flavoproteins	531	682	6.58e-34	IPR029039	Flavoprotein-like superfamily	-	C_lini_757_FUN_002209-T1	fd25a782b0c5a5c8718588b646db67ee	361	Gene3D	G3DSA:3.30.40.10	Zinc/RING finger domain, C3HC4 (zinc finger)	17	83	4.2e-19	IPR013083	Zinc finger, RING/FYVE/PHD-type	-	C_lini_771_FUN_002244-T1	fc39ac79685c304b362b003de616b308	1071	Pfam	PF01055	Glycosyl hydrolases family 31 TIM-barrel domain	403	839	1.2e-107	IPR000322	Glycoside hydrolase family 31, TIM barrel domain	GO:0004553(InterPro)|GO:0005975(InterPro)
C_lini_390-1_FUN_004188-T1	dad85b38a607a00eb512eff38c6e6e43	1108	PRINTS	PR00463	E-class P450 group I signature	429	452	6.3e-25	IPR002401	Cytochrome P450, E-class, group I	GO:0004497(InterPro)|GO:0005506(InterPro)|GO:0016705(InterPro)|GO:0020037(InterPro)	C_lini_757_FUN_002209-T1	fd25a782b0c5a5c8718588b646db67ee	361	ProSiteProfiles	PS50089	Zinc finger RING-type profile.	21	63	8.6535	IPR001841	Zinc finger, RING-type	-	C_lini_771_FUN_002244-T1	fc39ac79685c304b362b003de616b308	1071	ProSitePatterns	PS00707	Glycosyl hydrolases family 31 signature 2.	771	801	-	IPR030459	Glycosyl hydrolases family 31, conserved site	-
C_lini_390-1_FUN_004188-T1	dad85b38a607a00eb512eff38c6e6e43	1108	PRINTS	PR00463	E-class P450 group I signature	279	305	6.3e-25	IPR002401	Cytochrome P450, E-class, group I	GO:0004497(InterPro)|GO:0005506(InterPro)|GO:0016705(InterPro)|GO:0020037(InterPro)	C_lini_757_FUN_002209-T1	fd25a782b0c5a5c8718588b646db67ee	361	Pfam	PF06391	CDK-activating kinase assembly factor MAT1	71	226	6.2e-32	IPR015877	Cdk-activating kinase assembly factor MAT1, centre	-	C_lini_771_FUN_002244-T1	fc39ac79685c304b362b003de616b308	1071	SUPERFAMILY	SSF74650	Galactose mutarotase-like	134	387	1.41e-36	IPR011013	Galactose mutarotase-like domain superfamily	GO:0003824(InterPro)|GO:0005975(InterPro)|GO:0030246(InterPro)
C_lini_390-1_FUN_004188-T1	dad85b38a607a00eb512eff38c6e6e43	1108	PRINTS	PR00463	E-class P450 group I signature	36	55	6.3e-25	IPR002401	Cytochrome P450, E-class, group I	GO:0004497(InterPro)|GO:0005506(InterPro)|GO:0016705(InterPro)|GO:0020037(InterPro)	C_lini_757_FUN_002209-T1	fd25a782b0c5a5c8718588b646db67ee	361	ProSitePatterns	PS00518	Zinc finger RING-type signature.	42	51	-	IPR017907	Zinc finger, RING-type, conserved site	-	C_lini_771_FUN_003325-T1	7d117c7ebc0e89881bac250339b494cd	440	Gene3D	G3DSA:1.50.40.10	Mitochondrial carrier domain	49	384	7.6e-13	IPR023395	Mitochondrial carrier domain superfamily	-
C_lini_390-1_FUN_004188-T1	dad85b38a607a00eb512eff38c6e6e43	1108	PRINTS	PR00463	E-class P450 group I signature	338	356	6.3e-25	IPR002401	Cytochrome P450, E-class, group I	GO:0004497(InterPro)|GO:0005506(InterPro)|GO:0016705(InterPro)|GO:0020037(InterPro)	C_lini_757_FUN_007807-T1	f818e2b5f0d15f6e837d3cb7f471354f	324	Pfam	PF11905	Domain of unknown function (DUF3425)	195	290	1.2e-17	IPR021833	Protein of unknown function DUF3425	-	C_lini_771_FUN_003325-T1	7d117c7ebc0e89881bac250339b494cd	440	SUPERFAMILY	SSF103506	Mitochondrial carrier	73	380	2.22e-14	IPR023395	Mitochondrial carrier domain superfamily	-
C_lini_390-1_FUN_004188-T1	dad85b38a607a00eb512eff38c6e6e43	1108	PRINTS	PR00463	E-class P450 group I signature	419	429	6.3e-25	IPR002401	Cytochrome P450, E-class, group I	GO:0004497(InterPro)|GO:0005506(InterPro)|GO:0016705(InterPro)|GO:0020037(InterPro)	C_lini_757_FUN_006617-T1	578aa419ea2da864cb4d4fd301dbaa01	560	ProSitePatterns	PS00218	Amino acid permeases signature.	69	100	-	IPR004840	Amino acid permease, conserved site	GO:0006865(InterPro)|GO:0016020(InterPro)|GO:0055085(InterPro)	C_lini_771_FUN_000570-T1	13238bc0a2e3aac431d8745b9bcfc003	352	CDD	cd01173	pyridoxal_pyridoxamine_kinase	11	298	5.00409e-87	IPR004625	Pyridoxine kinase	GO:0008478(InterPro)|GO:0009443(InterPro)
C_lini_390-1_FUN_004188-T1	dad85b38a607a00eb512eff38c6e6e43	1108	PRINTS	PR00463	E-class P450 group I signature	259	276	6.3e-25	IPR002401	Cytochrome P450, E-class, group I	GO:0004497(InterPro)|GO:0005506(InterPro)|GO:0016705(InterPro)|GO:0020037(InterPro)	C_lini_757_FUN_006617-T1	578aa419ea2da864cb4d4fd301dbaa01	560	Pfam	PF00324	Amino acid permease	44	507	1.8e-118	IPR004841	Amino acid permease/ SLC12A domain	GO:0016020(InterPro)|GO:0055085(InterPro)	C_lini_771_FUN_000570-T1	13238bc0a2e3aac431d8745b9bcfc003	352	PANTHER	PTHR10534	PYRIDOXAL KINASE	19	351	9.7e-85	IPR004625	Pyridoxine kinase	GO:0005829(PANTHER)|GO:0008478(PANTHER)|GO:0008478(InterPro)|GO:0009443(PANTHER)|GO:0009443(InterPro)
C_lini_390-1_FUN_004188-T1	dad85b38a607a00eb512eff38c6e6e43	1108	PRINTS	PR00463	E-class P450 group I signature	381	405	6.3e-25	IPR002401	Cytochrome P450, E-class, group I	GO:0004497(InterPro)|GO:0005506(InterPro)|GO:0016705(InterPro)|GO:0020037(InterPro)	C_lini_757_FUN_007485-T1	19684bc41ddc8bfe03faccaa0589be5d	646	Pfam	PF06985	Heterokaryon incompatibility protein (HET)	67	242	3.4e-30	IPR010730	Heterokaryon incompatibility	-	C_lini_771_FUN_000570-T1	13238bc0a2e3aac431d8745b9bcfc003	352	Gene3D	G3DSA:3.40.1190.20	-	8	352	2.9e-88	IPR029056	Ribokinase-like	-
C_lini_390-1_FUN_004188-T1	dad85b38a607a00eb512eff38c6e6e43	1108	ProSiteProfiles	PS50902	Flavodoxin-like domain profile.	534	674	20.1634	IPR008254	Flavodoxin/nitric oxide synthase	GO:0010181(InterPro)	C_lini_757_FUN_002566-T1	d399707eb7584c060d75d4fca2c2cd99	167	Pfam	PF10276	Zinc-finger domain	112	147	7.5e-13	IPR019401	Zinc finger, CHCC-type	-	C_lini_771_FUN_000570-T1	13238bc0a2e3aac431d8745b9bcfc003	352	Pfam	PF08543	Phosphomethylpyrimidine kinase	104	233	2e-07	IPR013749	Pyridoxamine kinase/Phosphomethylpyrimidine kinase	-
C_lini_390-1_FUN_004188-T1	dad85b38a607a00eb512eff38c6e6e43	1108	Gene3D	G3DSA:1.20.990.10	-	769	878	5.7e-24	IPR023173	NADPH-cytochrome p450 reductase, FAD-binding, alpha-helical domain superfamily	GO:0016491(InterPro)	C_lini_757_FUN_006566-T1	b0abb8ef783f2ef9c60ddee41ca7e153	415	Pfam	PF04194	Programmed cell death protein 2, C-terminal putative domain	295	409	8.9e-34	IPR007320	Programmed cell death protein 2, C-terminal	GO:0005737(InterPro)	C_lini_771_FUN_000570-T1	13238bc0a2e3aac431d8745b9bcfc003	352	SUPERFAMILY	SSF53613	Ribokinase-like	15	294	1.87e-51	IPR029056	Ribokinase-like	-
C_lini_390-1_FUN_004188-T1	dad85b38a607a00eb512eff38c6e6e43	1108	SUPERFAMILY	SSF48264	Cytochrome P450	8	481	6.68e-97	IPR036396	Cytochrome P450 superfamily	GO:0004497(InterPro)|GO:0005506(InterPro)|GO:0016705(InterPro)|GO:0020037(InterPro)	C_lini_757_FUN_004184-T1	5b05a2f0e923dfb0c06cb4c6bbb4795a	850	SUPERFAMILY	SSF54001	Cysteine proteinases	386	529	1.96e-15	IPR038765	Papain-like cysteine peptidase superfamily	-	C_lini_771_FUN_011685-T1	9900195f5e0b0a2408671bade2cd8f4f	336	SUPERFAMILY	SSF51735	NAD(P)-binding Rossmann-fold domains	4	306	1.08e-13	IPR036291	NAD(P)-binding domain superfamily	-
C_lini_390-1_FUN_004188-T1	dad85b38a607a00eb512eff38c6e6e43	1108	PRINTS	PR00385	P450 superfamily signature	270	287	3.9e-08	IPR001128	Cytochrome P450	GO:0004497(InterPro)|GO:0005506(InterPro)|GO:0016705(InterPro)|GO:0020037(InterPro)	C_lini_757_FUN_004184-T1	5b05a2f0e923dfb0c06cb4c6bbb4795a	850	SMART	SM00460	TG_5	424	492	2.5e-12	IPR002931	Transglutaminase-like	-	C_lini_771_FUN_004661-T1	d5b43e3f52e6ecc4bdc8d74304be9915	420	ProSitePatterns	PS00436	Peroxidases active site signature.	179	190	-	IPR019794	Peroxidase, active site	GO:0004601(InterPro)
C_lini_390-1_FUN_004188-T1	dad85b38a607a00eb512eff38c6e6e43	1108	PRINTS	PR00385	P450 superfamily signature	429	440	3.9e-08	IPR001128	Cytochrome P450	GO:0004497(InterPro)|GO:0005506(InterPro)|GO:0016705(InterPro)|GO:0020037(InterPro)	C_lini_757_FUN_004184-T1	5b05a2f0e923dfb0c06cb4c6bbb4795a	850	Pfam	PF01841	Transglutaminase-like superfamily	389	489	2.3e-08	IPR002931	Transglutaminase-like	-	C_lini_771_FUN_004661-T1	d5b43e3f52e6ecc4bdc8d74304be9915	420	SUPERFAMILY	SSF48113	Heme-dependent peroxidases	144	413	4.86e-66	IPR010255	Haem peroxidase superfamily	GO:0004601(InterPro)|GO:0006979(InterPro)|GO:0020037(InterPro)
C_lini_390-1_FUN_004188-T1	dad85b38a607a00eb512eff38c6e6e43	1108	PRINTS	PR00385	P450 superfamily signature	420	429	3.9e-08	IPR001128	Cytochrome P450	GO:0004497(InterPro)|GO:0005506(InterPro)|GO:0016705(InterPro)|GO:0020037(InterPro)	C_lini_757_FUN_002675-T1	6c19a448cb1f1fc4c2f37e6f613bcc0f	435	Gene3D	G3DSA:3.30.420.60	eRF1 domain 2	138	276	6.4e-60	IPR042226	eRF1, domain 2 superfamily	-	C_lini_771_FUN_004661-T1	d5b43e3f52e6ecc4bdc8d74304be9915	420	PRINTS	PR00458	Haem peroxidase superfamily signature	260	272	1.5e-13	IPR002016	Haem peroxidase	GO:0004601(InterPro)|GO:0006979(InterPro)|GO:0020037(InterPro)
C_lini_390-1_FUN_004188-T1	dad85b38a607a00eb512eff38c6e6e43	1108	PRINTS	PR00385	P450 superfamily signature	339	350	3.9e-08	IPR001128	Cytochrome P450	GO:0004497(InterPro)|GO:0005506(InterPro)|GO:0016705(InterPro)|GO:0020037(InterPro)	C_lini_757_FUN_002675-T1	6c19a448cb1f1fc4c2f37e6f613bcc0f	435	Pfam	PF03464	eRF1 domain 2	146	276	1.7e-43	IPR005141	eRF1 domain 2	-	C_lini_771_FUN_004661-T1	d5b43e3f52e6ecc4bdc8d74304be9915	420	PRINTS	PR00458	Haem peroxidase superfamily signature	179	193	1.5e-13	IPR002016	Haem peroxidase	GO:0004601(InterPro)|GO:0006979(InterPro)|GO:0020037(InterPro)
C_lini_390-1_FUN_004188-T1	dad85b38a607a00eb512eff38c6e6e43	1108	Pfam	PF00175	Oxidoreductase NAD-binding domain	957	1066	1.7e-07	IPR001433	Oxidoreductase FAD/NAD(P)-binding	GO:0016491(InterPro)	C_lini_757_FUN_002675-T1	6c19a448cb1f1fc4c2f37e6f613bcc0f	435	Gene3D	G3DSA:3.30.1330.30	-	279	435	7.7e-63	IPR029064	Ribosomal protein eL30-like superfamily	-	C_lini_771_FUN_004661-T1	d5b43e3f52e6ecc4bdc8d74304be9915	420	PRINTS	PR00458	Haem peroxidase superfamily signature	305	320	1.5e-13	IPR002016	Haem peroxidase	GO:0004601(InterPro)|GO:0006979(InterPro)|GO:0020037(InterPro)
C_lini_390-1_FUN_004188-T1	dad85b38a607a00eb512eff38c6e6e43	1108	Pfam	PF00067	Cytochrome P450	9	472	3.3e-67	IPR001128	Cytochrome P450	GO:0004497(InterPro)|GO:0005506(InterPro)|GO:0016705(InterPro)|GO:0020037(InterPro)	C_lini_757_FUN_002675-T1	6c19a448cb1f1fc4c2f37e6f613bcc0f	435	SUPERFAMILY	SSF55481	N-terminal domain of eukaryotic peptide chain release factor subunit 1, ERF1	8	142	3.92e-59	IPR024049	eRF1, domain 1	-	C_lini_771_FUN_004661-T1	d5b43e3f52e6ecc4bdc8d74304be9915	420	PRINTS	PR00458	Haem peroxidase superfamily signature	241	258	1.5e-13	IPR002016	Haem peroxidase	GO:0004601(InterPro)|GO:0006979(InterPro)|GO:0020037(InterPro)
C_lini_390-1_FUN_004188-T1	dad85b38a607a00eb512eff38c6e6e43	1108	Gene3D	G3DSA:1.10.630.10	Cytochrome P450	5	489	1.2e-117	IPR036396	Cytochrome P450 superfamily	GO:0004497(InterPro)|GO:0005506(InterPro)|GO:0016705(InterPro)|GO:0020037(InterPro)	C_lini_757_FUN_002675-T1	6c19a448cb1f1fc4c2f37e6f613bcc0f	435	SUPERFAMILY	SSF55315	L30e-like	278	422	8.11e-50	IPR029064	Ribosomal protein eL30-like superfamily	-	C_lini_771_FUN_004661-T1	d5b43e3f52e6ecc4bdc8d74304be9915	420	PRINTS	PR00458	Haem peroxidase superfamily signature	330	345	1.5e-13	IPR002016	Haem peroxidase	GO:0004601(InterPro)|GO:0006979(InterPro)|GO:0020037(InterPro)
C_lini_390-1_FUN_004188-T1	dad85b38a607a00eb512eff38c6e6e43	1108	SUPERFAMILY	SSF63380	Riboflavin synthase domain-like	704	938	3.4e-50	IPR017938	Riboflavin synthase-like beta-barrel	-	C_lini_757_FUN_002675-T1	6c19a448cb1f1fc4c2f37e6f613bcc0f	435	Pfam	PF03465	eRF1 domain 3	281	418	2.1e-32	IPR005142	eRF1 domain 3	-	C_lini_771_FUN_004661-T1	d5b43e3f52e6ecc4bdc8d74304be9915	420	Pfam	PF00141	Peroxidase	179	377	1.3e-25	IPR002016	Haem peroxidase	GO:0004601(InterPro)|GO:0006979(InterPro)|GO:0020037(InterPro)
C_lini_390-1_FUN_004188-T1	dad85b38a607a00eb512eff38c6e6e43	1108	Gene3D	G3DSA:3.40.50.80	-	942	1108	3.2e-43	IPR039261	Ferredoxin-NADP reductase (FNR), nucleotide-binding domain	-	C_lini_757_FUN_002675-T1	6c19a448cb1f1fc4c2f37e6f613bcc0f	435	NCBIfam	TIGR03676	peptide chain release factor aRF-1	14	418	6.5e-130	IPR004403	Peptide chain release factor eRF1/aRF1	GO:0003747(InterPro)|GO:0006415(InterPro)	C_lini_771_FUN_004661-T1	d5b43e3f52e6ecc4bdc8d74304be9915	420	PRINTS	PR00462	Fungal lignin peroxidase family signature	196	215	1.5e-31	IPR001621	Fungal ligninase	GO:0004601(InterPro)|GO:0006979(InterPro)|GO:0020037(InterPro)
C_lini_390-1_FUN_004188-T1	dad85b38a607a00eb512eff38c6e6e43	1108	PIRSF	PIRSF000209	Bifunctional_P450_P450R	3	1108	0	IPR023206	Bifunctional cytochrome P450/NADPH--cytochrome P450 reductase	GO:0003958(InterPro)|GO:0070330(InterPro)	C_lini_757_FUN_002675-T1	6c19a448cb1f1fc4c2f37e6f613bcc0f	435	SMART	SM01194	eRF1_1_2	6	142	3.1e-49	IPR005140	eRF1 domain 1/Pelota-like	-	C_lini_771_FUN_004661-T1	d5b43e3f52e6ecc4bdc8d74304be9915	420	PRINTS	PR00462	Fungal lignin peroxidase family signature	301	323	1.5e-31	IPR001621	Fungal ligninase	GO:0004601(InterPro)|GO:0006979(InterPro)|GO:0020037(InterPro)
C_lini_390-1_FUN_004188-T1	dad85b38a607a00eb512eff38c6e6e43	1108	Pfam	PF00667	FAD binding domain	753	921	1.1e-18	IPR003097	Sulfite reductase [NADPH] flavoprotein alpha-component-like, FAD-binding	GO:0016491(InterPro)	C_lini_757_FUN_002675-T1	6c19a448cb1f1fc4c2f37e6f613bcc0f	435	Pfam	PF03463	eRF1 domain 1	19	140	1e-24	IPR005140	eRF1 domain 1/Pelota-like	-	C_lini_771_FUN_004661-T1	d5b43e3f52e6ecc4bdc8d74304be9915	420	PRINTS	PR00462	Fungal lignin peroxidase family signature	259	272	1.5e-31	IPR001621	Fungal ligninase	GO:0004601(InterPro)|GO:0006979(InterPro)|GO:0020037(InterPro)
C_lini_390-1_FUN_004188-T1	dad85b38a607a00eb512eff38c6e6e43	1108	ProSiteProfiles	PS51384	Ferredoxin reductase-type FAD binding domain profile.	721	945	12.8844	IPR017927	FAD-binding domain, ferredoxin reductase-type	GO:0016491(InterPro)	C_lini_757_FUN_002675-T1	6c19a448cb1f1fc4c2f37e6f613bcc0f	435	PANTHER	PTHR10113	PEPTIDE CHAIN RELEASE FACTOR SUBUNIT 1	5	430	4.6e-229	IPR004403	Peptide chain release factor eRF1/aRF1	GO:0002184(PANTHER)|GO:0003747(InterPro)|GO:0005829(PANTHER)|GO:0006415(InterPro)|GO:0016149(PANTHER)|GO:0018444(PANTHER)|GO:1990825(PANTHER)	C_lini_771_FUN_004661-T1	d5b43e3f52e6ecc4bdc8d74304be9915	420	PRINTS	PR00462	Fungal lignin peroxidase family signature	174	194	1.5e-31	IPR001621	Fungal ligninase	GO:0004601(InterPro)|GO:0006979(InterPro)|GO:0020037(InterPro)
C_lini_390-1_FUN_004188-T1	dad85b38a607a00eb512eff38c6e6e43	1108	SUPERFAMILY	SSF52343	Ferredoxin reductase-like, C-terminal NADP-linked domain	941	1107	1.7e-34	IPR039261	Ferredoxin-NADP reductase (FNR), nucleotide-binding domain	-	C_lini_757_FUN_002675-T1	6c19a448cb1f1fc4c2f37e6f613bcc0f	435	Gene3D	G3DSA:3.30.960.10	eRF1 domain 1	2	137	1.4e-68	IPR024049	eRF1, domain 1	-	C_lini_771_FUN_004661-T1	d5b43e3f52e6ecc4bdc8d74304be9915	420	PRINTS	PR00462	Fungal lignin peroxidase family signature	154	172	1.5e-31	IPR001621	Fungal ligninase	GO:0004601(InterPro)|GO:0006979(InterPro)|GO:0020037(InterPro)
C_lini_390-1_FUN_004188-T1	dad85b38a607a00eb512eff38c6e6e43	1108	Pfam	PF00258	Flavodoxin	536	669	4e-22	IPR008254	Flavodoxin/nitric oxide synthase	GO:0010181(InterPro)	C_lini_757_FUN_005364-T1	dfaf9a81b6623551ee329830c86bcda2	1154	SUPERFAMILY	SSF51735	NAD(P)-binding Rossmann-fold domains	745	1037	1.61e-43	IPR036291	NAD(P)-binding domain superfamily	-	C_lini_771_FUN_004661-T1	d5b43e3f52e6ecc4bdc8d74304be9915	420	PRINTS	PR00462	Fungal lignin peroxidase family signature	241	258	1.5e-31	IPR001621	Fungal ligninase	GO:0004601(InterPro)|GO:0006979(InterPro)|GO:0020037(InterPro)
C_lini_390-1_FUN_004188-T1	dad85b38a607a00eb512eff38c6e6e43	1108	ProSitePatterns	PS00086	Cytochrome P450 cysteine heme-iron ligand signature.	422	431	-	IPR017972	Cytochrome P450, conserved site	GO:0005506(InterPro)|GO:0016705(InterPro)	C_lini_757_FUN_005364-T1	dfaf9a81b6623551ee329830c86bcda2	1154	NCBIfam	TIGR03443	L-aminoadipate-semialdehyde dehydrogenase	4	1152	0	IPR014397	L-2-aminoadipate reductase	GO:0004043(InterPro)|GO:0009085(InterPro)	C_lini_771_FUN_004661-T1	d5b43e3f52e6ecc4bdc8d74304be9915	420	PRINTS	PR00462	Fungal lignin peroxidase family signature	324	346	1.5e-31	IPR001621	Fungal ligninase	GO:0004601(InterPro)|GO:0006979(InterPro)|GO:0020037(InterPro)
C_lini_390-1_FUN_007930-T1	dadeba7adaff1faa3a5a0039cf4e15e7	832	ProSiteProfiles	PS50245	CAP-Gly domain profile.	134	180	14.546	IPR000938	CAP Gly-rich domain	-	C_lini_757_FUN_005364-T1	dfaf9a81b6623551ee329830c86bcda2	1154	ProSitePatterns	PS00455	Putative AMP-binding domain signature.	200	211	-	IPR020845	AMP-binding, conserved site	-	C_lini_771_FUN_004661-T1	d5b43e3f52e6ecc4bdc8d74304be9915	420	PRINTS	PR00462	Fungal lignin peroxidase family signature	273	300	1.5e-31	IPR001621	Fungal ligninase	GO:0004601(InterPro)|GO:0006979(InterPro)|GO:0020037(InterPro)
C_lini_390-1_FUN_007930-T1	dadeba7adaff1faa3a5a0039cf4e15e7	832	SUPERFAMILY	SSF74924	Cap-Gly domain	91	203	5.63e-29	IPR036859	CAP Gly-rich domain superfamily	-	C_lini_757_FUN_005364-T1	dfaf9a81b6623551ee329830c86bcda2	1154	SUPERFAMILY	SSF47336	ACP-like	623	698	3.01e-10	IPR036736	ACP-like superfamily	-	C_lini_771_FUN_004661-T1	d5b43e3f52e6ecc4bdc8d74304be9915	420	ProSiteProfiles	PS50873	Plant heme peroxidase family profile.	179	314	14.6769	IPR002016	Haem peroxidase	GO:0004601(InterPro)|GO:0006979(InterPro)|GO:0020037(InterPro)
C_lini_390-1_FUN_007930-T1	dadeba7adaff1faa3a5a0039cf4e15e7	832	Pfam	PF16641	CLIP1 zinc knuckle	719	734	6.4	IPR032108	CLIP1, zinc knuckle	-	C_lini_757_FUN_005364-T1	dfaf9a81b6623551ee329830c86bcda2	1154	Gene3D	G3DSA:1.10.1200.10	-	615	705	3.4e-14	IPR036736	ACP-like superfamily	-	C_lini_771_FUN_004661-T1	d5b43e3f52e6ecc4bdc8d74304be9915	420	PANTHER	PTHR31356	THYLAKOID LUMENAL 29 KDA PROTEIN, CHLOROPLASTIC-RELATED	175	398	2.6e-42	IPR044831	Heme-binding peroxidase Ccp1-like	GO:0000302(PANTHER)|GO:0004601(PANTHER)|GO:0004601(InterPro)|GO:0034599(PANTHER)|GO:0034599(InterPro)|GO:0042744(PANTHER)
C_lini_390-1_FUN_007930-T1	dadeba7adaff1faa3a5a0039cf4e15e7	832	Pfam	PF16641	CLIP1 zinc knuckle	811	826	4.3	IPR032108	CLIP1, zinc knuckle	-	C_lini_757_FUN_005364-T1	dfaf9a81b6623551ee329830c86bcda2	1154	NCBIfam	TIGR01733	amino acid adenylation domain	52	512	5e-111	IPR010071	Amino acid adenylation domain	-	C_lini_771_FUN_005802-T1	982cf250b0a128134aa84725c7ce0ad3	315	PRINTS	PR00926	Mitochondrial carrier protein signature	133	151	1.7e-67	IPR002067	Mitochondrial carrier protein	GO:0055085(InterPro)
C_lini_390-1_FUN_007930-T1	dadeba7adaff1faa3a5a0039cf4e15e7	832	SMART	SM01052	CAP_GLY_2	116	185	5.5e-24	IPR000938	CAP Gly-rich domain	-	C_lini_757_FUN_005364-T1	dfaf9a81b6623551ee329830c86bcda2	1154	Gene3D	G3DSA:3.40.50.12780	-	17	482	8.7e-90	IPR042099	ANL, N-terminal domain	-	C_lini_771_FUN_005802-T1	982cf250b0a128134aa84725c7ce0ad3	315	PRINTS	PR00926	Mitochondrial carrier protein signature	31	45	1.7e-67	IPR002067	Mitochondrial carrier protein	GO:0055085(InterPro)
C_lini_390-1_FUN_007930-T1	dadeba7adaff1faa3a5a0039cf4e15e7	832	Gene3D	G3DSA:2.30.30.190	-	106	195	2.6e-19	IPR036859	CAP Gly-rich domain superfamily	-	C_lini_757_FUN_005364-T1	dfaf9a81b6623551ee329830c86bcda2	1154	CDD	cd05235	SDR_e1	746	1040	3.34356e-107	IPR010080	Thioester reductase-like domain	-	C_lini_771_FUN_005802-T1	982cf250b0a128134aa84725c7ce0ad3	315	PRINTS	PR00926	Mitochondrial carrier protein signature	81	101	1.7e-67	IPR002067	Mitochondrial carrier protein	GO:0055085(InterPro)
C_lini_390-1_FUN_007930-T1	dadeba7adaff1faa3a5a0039cf4e15e7	832	Pfam	PF01302	CAP-Gly domain	116	183	2.6e-14	IPR000938	CAP Gly-rich domain	-	C_lini_757_FUN_005364-T1	dfaf9a81b6623551ee329830c86bcda2	1154	Gene3D	G3DSA:3.30.300.30	-	483	614	6.5e-27	IPR045851	AMP-binding enzyme, C-terminal domain superfamily	-	C_lini_771_FUN_005802-T1	982cf250b0a128134aa84725c7ce0ad3	315	PRINTS	PR00926	Mitochondrial carrier protein signature	227	249	1.7e-67	IPR002067	Mitochondrial carrier protein	GO:0055085(InterPro)
C_lini_390-1_FUN_010558-T1	41dd8dbd40d8176a660250a291e5c10a	255	Pfam	PF11937	Protein of unknown function (DUF3455)	53	252	4.6e-24	IPR021851	Protein of unknown function DUF3455	-	C_lini_757_FUN_005364-T1	dfaf9a81b6623551ee329830c86bcda2	1154	NCBIfam	TIGR01746	thioester reductase domain	746	1120	6.9e-97	IPR010080	Thioester reductase-like domain	-	C_lini_771_FUN_005802-T1	982cf250b0a128134aa84725c7ce0ad3	315	PRINTS	PR00926	Mitochondrial carrier protein signature	18	31	1.7e-67	IPR002067	Mitochondrial carrier protein	GO:0055085(InterPro)
C_lini_390-1_FUN_000980-T1	fc39ac79685c304b362b003de616b308	1071	ProSitePatterns	PS00707	Glycosyl hydrolases family 31 signature 2.	771	801	-	IPR030459	Glycosyl hydrolases family 31, conserved site	-	C_lini_757_FUN_005364-T1	dfaf9a81b6623551ee329830c86bcda2	1154	ProSiteProfiles	PS50075	Carrier protein (CP) domain profile.	623	702	14.178	IPR009081	Phosphopantetheine binding ACP domain	-	C_lini_771_FUN_005802-T1	982cf250b0a128134aa84725c7ce0ad3	315	PRINTS	PR00926	Mitochondrial carrier protein signature	183	201	1.7e-67	IPR002067	Mitochondrial carrier protein	GO:0055085(InterPro)
C_lini_390-1_FUN_000980-T1	fc39ac79685c304b362b003de616b308	1071	Gene3D	G3DSA:2.60.40.1180	-	937	1071	1.4e-27	IPR013780	Glycosyl hydrolase, all-beta	-	C_lini_757_FUN_005364-T1	dfaf9a81b6623551ee329830c86bcda2	1154	Pfam	PF00501	AMP-binding enzyme	25	416	2.7e-60	IPR000873	AMP-dependent synthetase/ligase domain	-	C_lini_771_FUN_005802-T1	982cf250b0a128134aa84725c7ce0ad3	315	SUPERFAMILY	SSF103506	Mitochondrial carrier	12	301	6.93e-76	IPR023395	Mitochondrial carrier domain superfamily	-
C_lini_390-1_FUN_000980-T1	fc39ac79685c304b362b003de616b308	1071	SUPERFAMILY	SSF51445	(Trans)glycosidases	391	847	7.16e-77	IPR017853	Glycoside hydrolase superfamily	-	C_lini_757_FUN_005364-T1	dfaf9a81b6623551ee329830c86bcda2	1154	Pfam	PF00550	Phosphopantetheine attachment site	631	697	0.00067	IPR009081	Phosphopantetheine binding ACP domain	-	C_lini_771_FUN_005802-T1	982cf250b0a128134aa84725c7ce0ad3	315	ProSiteProfiles	PS50920	Solute carrier (Solcar) repeat profile.	118	210	22.8134	IPR018108	Mitochondrial substrate/solute carrier	-
C_lini_390-1_FUN_000980-T1	fc39ac79685c304b362b003de616b308	1071	ProSitePatterns	PS00129	Glycosyl hydrolases family 31 active site.	566	573	-	IPR030458	Glycosyl hydrolases family 31, active site	-	C_lini_757_FUN_005364-T1	dfaf9a81b6623551ee329830c86bcda2	1154	Pfam	PF07993	Male sterility protein	749	992	3.2e-66	IPR013120	Fatty acyl-coenzyme A reductase, NAD-binding domain	-	C_lini_771_FUN_005802-T1	982cf250b0a128134aa84725c7ce0ad3	315	PANTHER	PTHR45635	ADP,ATP CARRIER PROTEIN 1-RELATED-RELATED	14	311	2.3e-146	IPR002113	ADP/ATP carrier protein, eukaryotic type	GO:0005471(InterPro)|GO:0005743(InterPro)|GO:0140021(InterPro)|GO:1990544(InterPro)
C_lini_390-1_FUN_000980-T1	fc39ac79685c304b362b003de616b308	1071	Gene3D	G3DSA:2.60.40.1180	-	833	936	8.3e-28	IPR013780	Glycosyl hydrolase, all-beta	-	C_lini_757_FUN_003230-T1	7888e13a7e20e79b2aad1d76f9ed68f1	376	ProSiteProfiles	PS51891	CENP-V/GFA domain profile.	16	130	12.7788	IPR006913	CENP-V/GFA domain	GO:0016846(InterPro)	C_lini_771_FUN_005802-T1	982cf250b0a128134aa84725c7ce0ad3	315	Gene3D	G3DSA:1.50.40.10	Mitochondrial carrier domain	16	311	4.5e-96	IPR023395	Mitochondrial carrier domain superfamily	-
C_lini_390-1_FUN_000980-T1	fc39ac79685c304b362b003de616b308	1071	Pfam	PF21365	Glycosyl hydrolase family 31 C-terminal domain	847	940	4.2e-17	IPR048395	Glycosyl hydrolase family 31, C-terminal domain	-	C_lini_757_FUN_003230-T1	7888e13a7e20e79b2aad1d76f9ed68f1	376	SUPERFAMILY	SSF51316	Mss4-like	184	334	1.15e-10	IPR011057	Mss4-like superfamily	-	C_lini_771_FUN_005802-T1	982cf250b0a128134aa84725c7ce0ad3	315	PRINTS	PR00927	Adenine nucleotide translocator signature	92	104	4.4e-39	IPR002113	ADP/ATP carrier protein, eukaryotic type	GO:0005471(InterPro)|GO:0005743(InterPro)|GO:0140021(InterPro)|GO:1990544(InterPro)
C_lini_390-1_FUN_000980-T1	fc39ac79685c304b362b003de616b308	1071	Pfam	PF01055	Glycosyl hydrolases family 31 TIM-barrel domain	403	839	1.2e-107	IPR000322	Glycoside hydrolase family 31, TIM barrel domain	GO:0004553(InterPro)|GO:0005975(InterPro)	C_lini_757_FUN_003230-T1	7888e13a7e20e79b2aad1d76f9ed68f1	376	SUPERFAMILY	SSF51316	Mss4-like	12	157	1.99e-19	IPR011057	Mss4-like superfamily	-	C_lini_771_FUN_005802-T1	982cf250b0a128134aa84725c7ce0ad3	315	PRINTS	PR00927	Adenine nucleotide translocator signature	223	239	4.4e-39	IPR002113	ADP/ATP carrier protein, eukaryotic type	GO:0005471(InterPro)|GO:0005743(InterPro)|GO:0140021(InterPro)|GO:1990544(InterPro)
C_lini_390-1_FUN_000980-T1	fc39ac79685c304b362b003de616b308	1071	SUPERFAMILY	SSF74650	Galactose mutarotase-like	134	387	1.41e-36	IPR011013	Galactose mutarotase-like domain superfamily	GO:0003824(InterPro)|GO:0005975(InterPro)|GO:0030246(InterPro)	C_lini_757_FUN_003230-T1	7888e13a7e20e79b2aad1d76f9ed68f1	376	Pfam	PF04828	Glutathione-dependent formaldehyde-activating enzyme	42	126	0.07	IPR006913	CENP-V/GFA domain	GO:0016846(InterPro)	C_lini_771_FUN_005802-T1	982cf250b0a128134aa84725c7ce0ad3	315	PRINTS	PR00927	Adenine nucleotide translocator signature	15	27	4.4e-39	IPR002113	ADP/ATP carrier protein, eukaryotic type	GO:0005471(InterPro)|GO:0005743(InterPro)|GO:0140021(InterPro)|GO:1990544(InterPro)
C_lini_390-1_FUN_007865-T1	7456ae931d73926f81c8cf4ddd4a35c5	755	SMART	SM00906	Fungal_trans_2	282	356	4.5e-07	IPR007219	Transcription factor domain, fungi	GO:0003677(InterPro)|GO:0006351(InterPro)|GO:0008270(InterPro)	C_lini_757_FUN_007720-T1	b711df35bb20863380ddee29b3e8ba9a	217	Gene3D	G3DSA:3.40.50.12780	-	100	181	8.4e-09	IPR042099	ANL, N-terminal domain	-	C_lini_771_FUN_005802-T1	982cf250b0a128134aa84725c7ce0ad3	315	PRINTS	PR00927	Adenine nucleotide translocator signature	118	131	4.4e-39	IPR002113	ADP/ATP carrier protein, eukaryotic type	GO:0005471(InterPro)|GO:0005743(InterPro)|GO:0140021(InterPro)|GO:1990544(InterPro)
C_lini_390-1_FUN_007865-T1	7456ae931d73926f81c8cf4ddd4a35c5	755	Pfam	PF04082	Fungal specific transcription factor domain	168	389	1.2e-14	IPR007219	Transcription factor domain, fungi	GO:0003677(InterPro)|GO:0006351(InterPro)|GO:0008270(InterPro)	C_lini_757_FUN_002061-T1	0071cd429002ca2071e4e5852d711bc1	855	Gene3D	G3DSA:4.10.240.10	-	31	102	5.6e-15	IPR036864	Zn(2)-C6 fungal-type DNA-binding domain superfamily	GO:0000981(InterPro)|GO:0006355(InterPro)|GO:0008270(InterPro)	C_lini_771_FUN_005802-T1	982cf250b0a128134aa84725c7ce0ad3	315	PRINTS	PR00927	Adenine nucleotide translocator signature	59	80	4.4e-39	IPR002113	ADP/ATP carrier protein, eukaryotic type	GO:0005471(InterPro)|GO:0005743(InterPro)|GO:0140021(InterPro)|GO:1990544(InterPro)
C_lini_390-1_FUN_011883-T1	ca70e5c739bd3b7aab47c45404bfb82f	2388	SMART	SM00242	MYSc_2a	157	856	0	IPR001609	Myosin head, motor domain	GO:0003774(InterPro)|GO:0005524(InterPro)|GO:0016459(InterPro)	C_lini_757_FUN_002061-T1	0071cd429002ca2071e4e5852d711bc1	855	CDD	cd00067	GAL4	32	63	2.72774e-11	IPR001138	Zn(2)Cys(6) fungal-type DNA-binding domain	GO:0000981(InterPro)|GO:0006355(InterPro)|GO:0008270(InterPro)	C_lini_771_FUN_005802-T1	982cf250b0a128134aa84725c7ce0ad3	315	Pfam	PF00153	Mitochondrial carrier protein	121	211	6.7e-18	IPR018108	Mitochondrial substrate/solute carrier	-
C_lini_390-1_FUN_011883-T1	ca70e5c739bd3b7aab47c45404bfb82f	2388	Pfam	PF00063	Myosin head (motor domain)	166	843	5.6e-263	IPR001609	Myosin head, motor domain	GO:0003774(InterPro)|GO:0005524(InterPro)|GO:0016459(InterPro)	C_lini_757_FUN_002061-T1	0071cd429002ca2071e4e5852d711bc1	855	Pfam	PF04082	Fungal specific transcription factor domain	236	435	1.3e-19	IPR007219	Transcription factor domain, fungi	GO:0003677(InterPro)|GO:0006351(InterPro)|GO:0008270(InterPro)	C_lini_771_FUN_005802-T1	982cf250b0a128134aa84725c7ce0ad3	315	Pfam	PF00153	Mitochondrial carrier protein	219	307	3.3e-15	IPR018108	Mitochondrial substrate/solute carrier	-
C_lini_390-1_FUN_011883-T1	ca70e5c739bd3b7aab47c45404bfb82f	2388	Gene3D	G3DSA:2.30.30.360	-	108	158	9e-07	IPR008989	Myosin S1 fragment, N-terminal	GO:0003774(InterPro)|GO:0005524(InterPro)|GO:0051015(InterPro)	C_lini_757_FUN_002061-T1	0071cd429002ca2071e4e5852d711bc1	855	ProSitePatterns	PS00463	Zn(2)-C6 fungal-type DNA-binding domain signature.	32	60	-	IPR001138	Zn(2)Cys(6) fungal-type DNA-binding domain	GO:0000981(InterPro)|GO:0006355(InterPro)|GO:0008270(InterPro)	C_lini_771_FUN_005802-T1	982cf250b0a128134aa84725c7ce0ad3	315	Pfam	PF00153	Mitochondrial carrier protein	14	110	4.4e-23	IPR018108	Mitochondrial substrate/solute carrier	-
C_lini_390-1_FUN_011883-T1	ca70e5c739bd3b7aab47c45404bfb82f	2388	SUPERFAMILY	SSF52540	P-loop containing nucleoside triphosphate hydrolases	134	912	3.45e-272	IPR027417	P-loop containing nucleoside triphosphate hydrolase	-	C_lini_757_FUN_002061-T1	0071cd429002ca2071e4e5852d711bc1	855	ProSiteProfiles	PS50048	Zn(2)-C6 fungal-type DNA-binding domain profile.	32	62	11.393	IPR001138	Zn(2)Cys(6) fungal-type DNA-binding domain	GO:0000981(InterPro)|GO:0006355(InterPro)|GO:0008270(InterPro)	C_lini_771_FUN_005802-T1	982cf250b0a128134aa84725c7ce0ad3	315	ProSiteProfiles	PS50920	Solute carrier (Solcar) repeat profile.	218	304	19.4667	IPR018108	Mitochondrial substrate/solute carrier	-
C_lini_390-1_FUN_011883-T1	ca70e5c739bd3b7aab47c45404bfb82f	2388	Pfam	PF02736	Myosin N-terminal SH3-like domain	109	154	1.8e-10	IPR004009	Myosin, N-terminal, SH3-like	GO:0003774(InterPro)|GO:0005524(InterPro)|GO:0016459(InterPro)	C_lini_757_FUN_002061-T1	0071cd429002ca2071e4e5852d711bc1	855	SMART	SM00906	Fungal_trans_2	349	422	1.2e-06	IPR007219	Transcription factor domain, fungi	GO:0003677(InterPro)|GO:0006351(InterPro)|GO:0008270(InterPro)	C_lini_771_FUN_005802-T1	982cf250b0a128134aa84725c7ce0ad3	315	ProSiteProfiles	PS50920	Solute carrier (Solcar) repeat profile.	13	106	25.023	IPR018108	Mitochondrial substrate/solute carrier	-
C_lini_390-1_FUN_011883-T1	ca70e5c739bd3b7aab47c45404bfb82f	2388	PRINTS	PR00193	Myosin heavy chain signature	539	567	6.3e-58	IPR001609	Myosin head, motor domain	GO:0003774(InterPro)|GO:0005524(InterPro)|GO:0016459(InterPro)	C_lini_757_FUN_002061-T1	0071cd429002ca2071e4e5852d711bc1	855	SMART	SM00066	gal4_2	27	71	8.6e-11	IPR001138	Zn(2)Cys(6) fungal-type DNA-binding domain	GO:0000981(InterPro)|GO:0006355(InterPro)|GO:0008270(InterPro)	C_lini_771_FUN_006738-T1	29a171c36c086c27c345418a564de985	818	Pfam	PF09364	XFP N-terminal domain	25	384	7e-160	IPR018970	Xylulose 5-phosphate/Fructose 6-phosphate phosphoketolase, N-terminal	-
C_lini_390-1_FUN_011883-T1	ca70e5c739bd3b7aab47c45404bfb82f	2388	PRINTS	PR00193	Myosin heavy chain signature	193	212	6.3e-58	IPR001609	Myosin head, motor domain	GO:0003774(InterPro)|GO:0005524(InterPro)|GO:0016459(InterPro)	C_lini_757_FUN_002061-T1	0071cd429002ca2071e4e5852d711bc1	855	SUPERFAMILY	SSF57701	Zn2/Cys6 DNA-binding domain	28	71	1.2e-09	IPR036864	Zn(2)-C6 fungal-type DNA-binding domain superfamily	GO:0000981(InterPro)|GO:0006355(InterPro)|GO:0008270(InterPro)	C_lini_771_FUN_006738-T1	29a171c36c086c27c345418a564de985	818	PANTHER	PTHR31273	PHOSPHOKETOLASE-RELATED	4	804	0	IPR005593	Xylulose 5-phosphate/Fructose 6-phosphate phosphoketolase	GO:0005975(InterPro)|GO:0016832(InterPro)
C_lini_390-1_FUN_011883-T1	ca70e5c739bd3b7aab47c45404bfb82f	2388	PRINTS	PR00193	Myosin heavy chain signature	593	621	6.3e-58	IPR001609	Myosin head, motor domain	GO:0003774(InterPro)|GO:0005524(InterPro)|GO:0016459(InterPro)	C_lini_757_FUN_002061-T1	0071cd429002ca2071e4e5852d711bc1	855	Pfam	PF00172	Fungal Zn(2)-Cys(6) binuclear cluster domain	32	68	0.00036	IPR001138	Zn(2)Cys(6) fungal-type DNA-binding domain	GO:0000981(InterPro)|GO:0006355(InterPro)|GO:0008270(InterPro)	C_lini_771_FUN_006738-T1	29a171c36c086c27c345418a564de985	818	Pfam	PF09363	XFP C-terminal domain	602	803	2.8e-80	IPR018969	Xylulose 5-phosphate/Fructose 6-phosphate phosphoketolase, C-terminal	GO:0005975(InterPro)|GO:0016832(InterPro)
C_lini_390-1_FUN_011883-T1	ca70e5c739bd3b7aab47c45404bfb82f	2388	PRINTS	PR00193	Myosin heavy chain signature	301	328	6.3e-58	IPR001609	Myosin head, motor domain	GO:0003774(InterPro)|GO:0005524(InterPro)|GO:0016459(InterPro)	C_lini_757_FUN_010215-T1	e0e3a928e5ecd69d593e2276eba43061	320	SUPERFAMILY	SSF47661	t-snare proteins	57	270	1.1e-37	IPR010989	SNARE	GO:0016020(InterPro)|GO:0016192(InterPro)	C_lini_771_FUN_006738-T1	29a171c36c086c27c345418a564de985	818	PIRSF	PIRSF017245	Phosphoketolase	2	805	0	IPR005593	Xylulose 5-phosphate/Fructose 6-phosphate phosphoketolase	GO:0005975(InterPro)|GO:0016832(InterPro)
C_lini_390-1_FUN_011883-T1	ca70e5c739bd3b7aab47c45404bfb82f	2388	PRINTS	PR00193	Myosin heavy chain signature	249	274	6.3e-58	IPR001609	Myosin head, motor domain	GO:0003774(InterPro)|GO:0005524(InterPro)|GO:0016459(InterPro)	C_lini_757_FUN_010215-T1	e0e3a928e5ecd69d593e2276eba43061	320	Pfam	PF05739	SNARE domain	257	302	4.6e-07	IPR000727	Target SNARE coiled-coil homology domain	-	C_lini_771_FUN_006738-T1	29a171c36c086c27c345418a564de985	818	ProSitePatterns	PS60003	Phosphoketolase signature 2.	173	191	-	IPR019789	Xylulose 5-phosphate/Fructose 6-phosphate phosphoketolase, thiamine diphosphate binding site	GO:0005975(InterPro)|GO:0016832(InterPro)
C_lini_390-1_FUN_011883-T1	ca70e5c739bd3b7aab47c45404bfb82f	2388	ProSiteProfiles	PS50096	IQ motif profile.	858	887	6.943	IPR000048	IQ motif, EF-hand binding site	GO:0005515(InterPro)	C_lini_757_FUN_010215-T1	e0e3a928e5ecd69d593e2276eba43061	320	ProSiteProfiles	PS50192	t-SNARE coiled-coil homology domain profile.	215	277	11.9041	IPR000727	Target SNARE coiled-coil homology domain	-	C_lini_771_FUN_006738-T1	29a171c36c086c27c345418a564de985	818	ProSitePatterns	PS60002	Phosphoketolase signature 1.	160	166	-	IPR019790	Xylulose 5-phosphate/Fructose 6-phosphate phosphoketolase, conserved site	GO:0005975(InterPro)|GO:0016832(InterPro)
C_lini_390-1_FUN_011883-T1	ca70e5c739bd3b7aab47c45404bfb82f	2388	Gene3D	G3DSA:3.40.850.10	Kinesin motor domain	161	787	1.2e-232	IPR036961	Kinesin motor domain superfamily	-	C_lini_757_FUN_010215-T1	e0e3a928e5ecd69d593e2276eba43061	320	SMART	SM00397	tSNARE_6	210	277	3.1e-08	IPR000727	Target SNARE coiled-coil homology domain	-	C_lini_771_FUN_006738-T1	29a171c36c086c27c345418a564de985	818	Pfam	PF03894	D-xylulose 5-phosphate/D-fructose 6-phosphate phosphoketolase	414	591	1.2e-79	IPR005593	Xylulose 5-phosphate/Fructose 6-phosphate phosphoketolase	GO:0005975(InterPro)|GO:0016832(InterPro)
C_lini_390-1_FUN_011883-T1	ca70e5c739bd3b7aab47c45404bfb82f	2388	ProSiteProfiles	PS51844	Myosin N-terminal SH3-like domain profile.	109	159	11.2128	IPR004009	Myosin, N-terminal, SH3-like	GO:0003774(InterPro)|GO:0005524(InterPro)|GO:0016459(InterPro)	C_lini_757_FUN_010215-T1	e0e3a928e5ecd69d593e2276eba43061	320	SMART	SM00503	SynN_4	52	166	1.1e-15	IPR006011	Syntaxin, N-terminal domain	GO:0016020(InterPro)	C_lini_771_FUN_006738-T1	29a171c36c086c27c345418a564de985	818	SUPERFAMILY	SSF52518	Thiamin diphosphate-binding fold (THDP-binding)	391	604	4.47e-21	IPR029061	Thiamin diphosphate-binding fold	-
C_lini_390-1_FUN_011883-T1	ca70e5c739bd3b7aab47c45404bfb82f	2388	ProSiteProfiles	PS51456	Myosin motor domain profile.	163	855	265.734	IPR001609	Myosin head, motor domain	GO:0003774(InterPro)|GO:0005524(InterPro)|GO:0016459(InterPro)	C_lini_757_FUN_010215-T1	e0e3a928e5ecd69d593e2276eba43061	320	Pfam	PF00804	Syntaxin	59	249	8.8e-25	IPR006011	Syntaxin, N-terminal domain	GO:0016020(InterPro)	C_lini_771_FUN_006738-T1	29a171c36c086c27c345418a564de985	818	Gene3D	G3DSA:3.40.50.920	-	622	812	2.5e-62	IPR009014	Transketolase C-terminal/Pyruvate-ferredoxin oxidoreductase domain II	GO:0003824(InterPro)
C_lini_390-1_FUN_006358-T1	b3e27ea1644125a84eb3a78c7d6a45b7	463	Pfam	PF07938	Fungal fucose-specific lectin	202	429	0.00046	IPR012475	Fucose-specific lectin	-	C_lini_757_FUN_010215-T1	e0e3a928e5ecd69d593e2276eba43061	320	PANTHER	PTHR19957	SYNTAXIN	59	296	6.7e-27	IPR045242	Syntaxin	GO:0000149(PANTHER)|GO:0005484(PANTHER)|GO:0005886(PANTHER)|GO:0006886(PANTHER)|GO:0006887(PANTHER)|GO:0006906(PANTHER)|GO:0012505(PANTHER)|GO:0016021(PANTHER)|GO:0031201(PANTHER)|GO:0048278(PANTHER)	C_lini_771_FUN_006738-T1	29a171c36c086c27c345418a564de985	818	SUPERFAMILY	SSF52518	Thiamin diphosphate-binding fold (THDP-binding)	19	383	1.54e-71	IPR029061	Thiamin diphosphate-binding fold	-
C_lini_390-1_FUN_001786-T1	d5b43e3f52e6ecc4bdc8d74304be9915	420	ProSitePatterns	PS00436	Peroxidases active site signature.	179	190	-	IPR019794	Peroxidase, active site	GO:0004601(InterPro)	C_lini_757_FUN_011257-T1	08858da8f25993667d85695725d92787	471	SUPERFAMILY	SSF103473	MFS general substrate transporter	104	464	5.23e-23	IPR036259	MFS transporter superfamily	-	C_lini_771_FUN_008901-T1	9a01a408d0d94c23e5aaf5d57b4b54ba	585	Gene3D	G3DSA:1.20.1250.20	MFS general substrate transporter like domains	62	264	1.3e-15	IPR036259	MFS transporter superfamily	-
C_lini_390-1_FUN_001786-T1	d5b43e3f52e6ecc4bdc8d74304be9915	420	SUPERFAMILY	SSF48113	Heme-dependent peroxidases	144	413	4.86e-66	IPR010255	Haem peroxidase superfamily	GO:0004601(InterPro)|GO:0006979(InterPro)|GO:0020037(InterPro)	C_lini_757_FUN_011257-T1	08858da8f25993667d85695725d92787	471	Gene3D	G3DSA:1.20.1250.20	MFS general substrate transporter like domains	44	462	2.7e-15	IPR036259	MFS transporter superfamily	-	C_lini_771_FUN_008901-T1	9a01a408d0d94c23e5aaf5d57b4b54ba	585	Pfam	PF07690	Major Facilitator Superfamily	72	489	7.4e-11	IPR011701	Major facilitator superfamily	GO:0022857(InterPro)|GO:0055085(InterPro)
C_lini_390-1_FUN_001786-T1	d5b43e3f52e6ecc4bdc8d74304be9915	420	PRINTS	PR00458	Haem peroxidase superfamily signature	260	272	1.5e-13	IPR002016	Haem peroxidase	GO:0004601(InterPro)|GO:0006979(InterPro)|GO:0020037(InterPro)	C_lini_757_FUN_010731-T1	41dd8dbd40d8176a660250a291e5c10a	255	Pfam	PF11937	Protein of unknown function (DUF3455)	53	252	4.6e-24	IPR021851	Protein of unknown function DUF3455	-	C_lini_771_FUN_008901-T1	9a01a408d0d94c23e5aaf5d57b4b54ba	585	Gene3D	G3DSA:1.20.1250.20	MFS general substrate transporter like domains	336	580	1.5e-11	IPR036259	MFS transporter superfamily	-
C_lini_390-1_FUN_001786-T1	d5b43e3f52e6ecc4bdc8d74304be9915	420	PRINTS	PR00458	Haem peroxidase superfamily signature	179	193	1.5e-13	IPR002016	Haem peroxidase	GO:0004601(InterPro)|GO:0006979(InterPro)|GO:0020037(InterPro)	C_lini_757_FUN_001110-T1	7456ae931d73926f81c8cf4ddd4a35c5	755	SMART	SM00906	Fungal_trans_2	282	356	4.5e-07	IPR007219	Transcription factor domain, fungi	GO:0003677(InterPro)|GO:0006351(InterPro)|GO:0008270(InterPro)	C_lini_771_FUN_008901-T1	9a01a408d0d94c23e5aaf5d57b4b54ba	585	SUPERFAMILY	SSF103473	MFS general substrate transporter	54	571	4.1e-38	IPR036259	MFS transporter superfamily	-
C_lini_390-1_FUN_001786-T1	d5b43e3f52e6ecc4bdc8d74304be9915	420	PRINTS	PR00458	Haem peroxidase superfamily signature	305	320	1.5e-13	IPR002016	Haem peroxidase	GO:0004601(InterPro)|GO:0006979(InterPro)|GO:0020037(InterPro)	C_lini_757_FUN_001110-T1	7456ae931d73926f81c8cf4ddd4a35c5	755	Pfam	PF04082	Fungal specific transcription factor domain	168	389	1.2e-14	IPR007219	Transcription factor domain, fungi	GO:0003677(InterPro)|GO:0006351(InterPro)|GO:0008270(InterPro)	C_lini_771_FUN_008901-T1	9a01a408d0d94c23e5aaf5d57b4b54ba	585	ProSiteProfiles	PS50850	Major facilitator superfamily (MFS) profile.	68	573	9.80365	IPR020846	Major facilitator superfamily domain	GO:0022857(InterPro)
C_lini_390-1_FUN_001786-T1	d5b43e3f52e6ecc4bdc8d74304be9915	420	PRINTS	PR00458	Haem peroxidase superfamily signature	241	258	1.5e-13	IPR002016	Haem peroxidase	GO:0004601(InterPro)|GO:0006979(InterPro)|GO:0020037(InterPro)	C_lini_757_FUN_007117-T1	c057aa96a440b0ab9340f482abd8ac6d	354	Pfam	PF05859	Mis12 protein	21	295	8e-65	IPR008685	Centromere protein Mis12	GO:0000278(InterPro)|GO:0000775(InterPro)|GO:0005634(InterPro)	C_lini_771_FUN_002449-T1	80bc7ea1fd04816439b454759f1b336f	509	Hamap	MF_01971	Kynurenine 3-monooxygenase [kmo].	4	489	30.3339	IPR027545	Kynurenine 3-monooxygenase	GO:0004502(InterPro)|GO:0006569(InterPro)|GO:0019805(InterPro)
C_lini_390-1_FUN_001786-T1	d5b43e3f52e6ecc4bdc8d74304be9915	420	PRINTS	PR00458	Haem peroxidase superfamily signature	330	345	1.5e-13	IPR002016	Haem peroxidase	GO:0004601(InterPro)|GO:0006979(InterPro)|GO:0020037(InterPro)	C_lini_757_FUN_007117-T1	c057aa96a440b0ab9340f482abd8ac6d	354	PANTHER	PTHR14527	PROTEIN MIS12 HOMOLOG	21	293	2.5e-48	IPR008685	Centromere protein Mis12	GO:0000070(PANTHER)|GO:0000278(InterPro)|GO:0000775(InterPro)|GO:0000818(PANTHER)|GO:0005634(InterPro)|GO:0051382(PANTHER)	C_lini_771_FUN_002449-T1	80bc7ea1fd04816439b454759f1b336f	509	Gene3D	G3DSA:3.50.50.60	-	5	425	1.5e-146	IPR036188	FAD/NAD(P)-binding domain superfamily	-
C_lini_390-1_FUN_001786-T1	d5b43e3f52e6ecc4bdc8d74304be9915	420	Pfam	PF00141	Peroxidase	179	377	1.3e-25	IPR002016	Haem peroxidase	GO:0004601(InterPro)|GO:0006979(InterPro)|GO:0020037(InterPro)	C_lini_757_FUN_004519-T1	8b7221c33193a31386a3fe90874ea242	987	Pfam	PF01055	Glycosyl hydrolases family 31 TIM-barrel domain	411	740	1.9e-112	IPR000322	Glycoside hydrolase family 31, TIM barrel domain	GO:0004553(InterPro)|GO:0005975(InterPro)	C_lini_771_FUN_002449-T1	80bc7ea1fd04816439b454759f1b336f	509	SUPERFAMILY	SSF51905	FAD/NAD(P)-binding domain	6	430	1.04e-46	IPR036188	FAD/NAD(P)-binding domain superfamily	-
C_lini_390-1_FUN_001786-T1	d5b43e3f52e6ecc4bdc8d74304be9915	420	PRINTS	PR00462	Fungal lignin peroxidase family signature	196	215	1.5e-31	IPR001621	Fungal ligninase	GO:0004601(InterPro)|GO:0006979(InterPro)|GO:0020037(InterPro)	C_lini_757_FUN_004519-T1	8b7221c33193a31386a3fe90874ea242	987	ProSitePatterns	PS00129	Glycosyl hydrolases family 31 active site.	563	570	-	IPR030458	Glycosyl hydrolases family 31, active site	-	C_lini_771_FUN_002449-T1	80bc7ea1fd04816439b454759f1b336f	509	Pfam	PF01494	FAD binding domain	6	358	3.2e-18	IPR002938	FAD-binding domain	GO:0071949(InterPro)
C_lini_390-1_FUN_001786-T1	d5b43e3f52e6ecc4bdc8d74304be9915	420	PRINTS	PR00462	Fungal lignin peroxidase family signature	301	323	1.5e-31	IPR001621	Fungal ligninase	GO:0004601(InterPro)|GO:0006979(InterPro)|GO:0020037(InterPro)	C_lini_757_FUN_004519-T1	8b7221c33193a31386a3fe90874ea242	987	Pfam	PF13802	Glycosyl hydrolase 31 N-terminal galactose mutarotase-like domain	98	355	1.5e-43	IPR025887	Glycoside hydrolase family 31, N-terminal domain	-	C_lini_771_FUN_010823-T1	4e6fbc62ffc4bb1fd5af380124a073dc	541	PANTHER	PTHR43762	L-GULONOLACTONE OXIDASE	26	506	5.3e-126	IPR010031	L-gulonolactone/D-arabinono-1,4-lactone oxidase-like	GO:0003885(PANTHER)|GO:0005739(PANTHER)|GO:0016491(PANTHER)|GO:0016899(InterPro)
C_lini_390-1_FUN_001786-T1	d5b43e3f52e6ecc4bdc8d74304be9915	420	PRINTS	PR00462	Fungal lignin peroxidase family signature	259	272	1.5e-31	IPR001621	Fungal ligninase	GO:0004601(InterPro)|GO:0006979(InterPro)|GO:0020037(InterPro)	C_lini_757_FUN_004519-T1	8b7221c33193a31386a3fe90874ea242	987	Gene3D	G3DSA:2.60.40.1180	-	733	834	1.3e-21	IPR013780	Glycosyl hydrolase, all-beta	-	C_lini_771_FUN_010823-T1	4e6fbc62ffc4bb1fd5af380124a073dc	541	Gene3D	G3DSA:3.30.465.10	-	98	225	1.3e-34	IPR016169	FAD-binding, type PCMH, subdomain 2	-
C_lini_390-1_FUN_001786-T1	d5b43e3f52e6ecc4bdc8d74304be9915	420	PRINTS	PR00462	Fungal lignin peroxidase family signature	174	194	1.5e-31	IPR001621	Fungal ligninase	GO:0004601(InterPro)|GO:0006979(InterPro)|GO:0020037(InterPro)	C_lini_757_FUN_004519-T1	8b7221c33193a31386a3fe90874ea242	987	SUPERFAMILY	SSF51445	(Trans)glycosidases	398	748	2.63e-78	IPR017853	Glycoside hydrolase superfamily	-	C_lini_771_FUN_010823-T1	4e6fbc62ffc4bb1fd5af380124a073dc	541	NCBIfam	TIGR01678	sugar 1,4-lactone oxidase	34	497	3.4e-123	IPR030654	Sugar 1,4-lactone oxidase	-
C_lini_390-1_FUN_001786-T1	d5b43e3f52e6ecc4bdc8d74304be9915	420	PRINTS	PR00462	Fungal lignin peroxidase family signature	154	172	1.5e-31	IPR001621	Fungal ligninase	GO:0004601(InterPro)|GO:0006979(InterPro)|GO:0020037(InterPro)	C_lini_757_FUN_004519-T1	8b7221c33193a31386a3fe90874ea242	987	Gene3D	G3DSA:2.60.40.1180	-	835	987	6e-27	IPR013780	Glycosyl hydrolase, all-beta	-	C_lini_771_FUN_010823-T1	4e6fbc62ffc4bb1fd5af380124a073dc	541	SUPERFAMILY	SSF56176	FAD-binding/transporter-associated domain-like	21	209	2.48e-48	IPR036318	FAD-binding, type PCMH-like superfamily	GO:0050660(InterPro)
C_lini_390-1_FUN_001786-T1	d5b43e3f52e6ecc4bdc8d74304be9915	420	PRINTS	PR00462	Fungal lignin peroxidase family signature	241	258	1.5e-31	IPR001621	Fungal ligninase	GO:0004601(InterPro)|GO:0006979(InterPro)|GO:0020037(InterPro)	C_lini_757_FUN_004519-T1	8b7221c33193a31386a3fe90874ea242	987	Pfam	PF21365	Glycosyl hydrolase family 31 C-terminal domain	748	837	7.1e-15	IPR048395	Glycosyl hydrolase family 31, C-terminal domain	-	C_lini_771_FUN_010823-T1	4e6fbc62ffc4bb1fd5af380124a073dc	541	PIRSF	PIRSF000136	LGO_GLO	24	507	8.2e-132	IPR010031	L-gulonolactone/D-arabinono-1,4-lactone oxidase-like	GO:0016899(InterPro)
C_lini_390-1_FUN_001786-T1	d5b43e3f52e6ecc4bdc8d74304be9915	420	PRINTS	PR00462	Fungal lignin peroxidase family signature	324	346	1.5e-31	IPR001621	Fungal ligninase	GO:0004601(InterPro)|GO:0006979(InterPro)|GO:0020037(InterPro)	C_lini_757_FUN_004519-T1	8b7221c33193a31386a3fe90874ea242	987	SUPERFAMILY	SSF74650	Galactose mutarotase-like	279	397	2.61e-11	IPR011013	Galactose mutarotase-like domain superfamily	GO:0003824(InterPro)|GO:0005975(InterPro)|GO:0030246(InterPro)	C_lini_771_FUN_010823-T1	4e6fbc62ffc4bb1fd5af380124a073dc	541	Gene3D	G3DSA:3.30.43.10	-	28	96	2.4e-10	IPR016167	FAD-binding, type PCMH, subdomain 1	-
C_lini_390-1_FUN_001786-T1	d5b43e3f52e6ecc4bdc8d74304be9915	420	PRINTS	PR00462	Fungal lignin peroxidase family signature	273	300	1.5e-31	IPR001621	Fungal ligninase	GO:0004601(InterPro)|GO:0006979(InterPro)|GO:0020037(InterPro)	C_lini_757_FUN_003694-T1	a6682c66481c48992d56e97a06adb34e	623	ProSitePatterns	PS00108	Serine/Threonine protein kinases active-site signature.	377	389	-	IPR008271	Serine/threonine-protein kinase, active site	GO:0004672(InterPro)|GO:0006468(InterPro)	C_lini_771_FUN_010823-T1	4e6fbc62ffc4bb1fd5af380124a073dc	541	Pfam	PF01565	FAD binding domain	44	179	3.3e-25	IPR006094	FAD linked oxidase, N-terminal	GO:0050660(InterPro)
C_lini_390-1_FUN_001786-T1	d5b43e3f52e6ecc4bdc8d74304be9915	420	ProSiteProfiles	PS50873	Plant heme peroxidase family profile.	179	314	14.6769	IPR002016	Haem peroxidase	GO:0004601(InterPro)|GO:0006979(InterPro)|GO:0020037(InterPro)	C_lini_757_FUN_003694-T1	a6682c66481c48992d56e97a06adb34e	623	SMART	SM00220	serkin_6	258	592	3.6e-57	IPR000719	Protein kinase domain	GO:0004672(InterPro)|GO:0005524(InterPro)|GO:0006468(InterPro)	C_lini_771_FUN_010823-T1	4e6fbc62ffc4bb1fd5af380124a073dc	541	Pfam	PF04030	D-arabinono-1,4-lactone oxidase	203	503	8.5e-76	IPR007173	D-arabinono-1,4-lactone oxidase, C-terminal domain	GO:0003885(InterPro)|GO:0016020(InterPro)
C_lini_390-1_FUN_001786-T1	d5b43e3f52e6ecc4bdc8d74304be9915	420	PANTHER	PTHR31356	THYLAKOID LUMENAL 29 KDA PROTEIN, CHLOROPLASTIC-RELATED	175	398	2.6e-42	IPR044831	Heme-binding peroxidase Ccp1-like	GO:0000302(PANTHER)|GO:0004601(PANTHER)|GO:0004601(InterPro)|GO:0034599(PANTHER)|GO:0034599(InterPro)|GO:0042744(PANTHER)	C_lini_757_FUN_003694-T1	a6682c66481c48992d56e97a06adb34e	623	SUPERFAMILY	SSF56112	Protein kinase-like (PK-like)	259	602	1.45e-59	IPR011009	Protein kinase-like domain superfamily	-	C_lini_771_FUN_010823-T1	4e6fbc62ffc4bb1fd5af380124a073dc	541	ProSiteProfiles	PS51387	PCMH-type FAD-binding domain profile.	40	210	17.5797	IPR016166	FAD-binding domain, PCMH-type	GO:0071949(InterPro)
C_lini_390-1_FUN_004159-T1	982cf250b0a128134aa84725c7ce0ad3	315	PRINTS	PR00926	Mitochondrial carrier protein signature	133	151	1.7e-67	IPR002067	Mitochondrial carrier protein	GO:0055085(InterPro)	C_lini_757_FUN_003694-T1	a6682c66481c48992d56e97a06adb34e	623	Pfam	PF00069	Protein kinase domain	261	592	1.6e-43	IPR000719	Protein kinase domain	GO:0004672(InterPro)|GO:0005524(InterPro)|GO:0006468(InterPro)	C_lini_771_FUN_004792-T1	ab87b6b02b92d33f7332bf3797706bdc	262	NCBIfam	TIGR01470	siroheme synthase, N-terminal domain	23	190	9.2e-31	IPR006367	Sirohaem synthase, N-terminal	GO:0006779(InterPro)|GO:0019354(InterPro)
C_lini_390-1_FUN_004159-T1	982cf250b0a128134aa84725c7ce0ad3	315	PRINTS	PR00926	Mitochondrial carrier protein signature	31	45	1.7e-67	IPR002067	Mitochondrial carrier protein	GO:0055085(InterPro)	C_lini_757_FUN_003694-T1	a6682c66481c48992d56e97a06adb34e	623	ProSiteProfiles	PS50011	Protein kinase domain profile.	258	592	35.4106	IPR000719	Protein kinase domain	GO:0004672(InterPro)|GO:0005524(InterPro)|GO:0006468(InterPro)	C_lini_771_FUN_004792-T1	ab87b6b02b92d33f7332bf3797706bdc	262	SUPERFAMILY	SSF51735	NAD(P)-binding Rossmann-fold domains	19	130	3.25e-22	IPR036291	NAD(P)-binding domain superfamily	-
C_lini_390-1_FUN_004159-T1	982cf250b0a128134aa84725c7ce0ad3	315	PRINTS	PR00926	Mitochondrial carrier protein signature	81	101	1.7e-67	IPR002067	Mitochondrial carrier protein	GO:0055085(InterPro)	C_lini_757_FUN_003694-T1	a6682c66481c48992d56e97a06adb34e	623	ProSitePatterns	PS00107	Protein kinases ATP-binding region signature.	264	287	-	IPR017441	Protein kinase, ATP binding site	GO:0005524(InterPro)	C_lini_771_FUN_004792-T1	ab87b6b02b92d33f7332bf3797706bdc	262	Pfam	PF14823	Sirohaem biosynthesis protein C-terminal	165	232	2.5e-24	IPR028162	Siroheme biosynthesis protein Met8, C-terminal	-
C_lini_390-1_FUN_004159-T1	982cf250b0a128134aa84725c7ce0ad3	315	PRINTS	PR00926	Mitochondrial carrier protein signature	227	249	1.7e-67	IPR002067	Mitochondrial carrier protein	GO:0055085(InterPro)	C_lini_757_FUN_000601-T1	6436cf3602f73c1dc91209f94bf994a7	404	PRINTS	PR00344	Bacterial sensor protein C-terminal signature	303	317	3.9e-05	IPR004358	Signal transduction histidine kinase-related protein, C-terminal	GO:0016310(InterPro)|GO:0016772(InterPro)	C_lini_771_FUN_004792-T1	ab87b6b02b92d33f7332bf3797706bdc	262	PANTHER	PTHR35330	SIROHEME BIOSYNTHESIS PROTEIN MET8	17	228	5.5e-72	IPR028161	Siroheme biosynthesis protein Met8-like	GO:0004325(InterPro)|GO:0019354(InterPro)|GO:0019354(PANTHER)|GO:0043115(PANTHER)|GO:0043115(InterPro)
C_lini_390-1_FUN_004159-T1	982cf250b0a128134aa84725c7ce0ad3	315	PRINTS	PR00926	Mitochondrial carrier protein signature	18	31	1.7e-67	IPR002067	Mitochondrial carrier protein	GO:0055085(InterPro)	C_lini_757_FUN_000601-T1	6436cf3602f73c1dc91209f94bf994a7	404	PRINTS	PR00344	Bacterial sensor protein C-terminal signature	356	374	3.9e-05	IPR004358	Signal transduction histidine kinase-related protein, C-terminal	GO:0016310(InterPro)|GO:0016772(InterPro)	C_lini_771_FUN_004792-T1	ab87b6b02b92d33f7332bf3797706bdc	262	Pfam	PF14824	Sirohaem biosynthesis protein central	136	162	1.9e-12	IPR028281	Siroheme synthase, central domain	-
C_lini_390-1_FUN_004159-T1	982cf250b0a128134aa84725c7ce0ad3	315	PRINTS	PR00926	Mitochondrial carrier protein signature	183	201	1.7e-67	IPR002067	Mitochondrial carrier protein	GO:0055085(InterPro)	C_lini_757_FUN_000601-T1	6436cf3602f73c1dc91209f94bf994a7	404	Gene3D	G3DSA:1.20.140.20	-	16	190	1.9e-44	IPR036784	Alpha-ketoacid/pyruvate dehydrogenase kinase, N-terminal domain superfamily	-	C_lini_771_FUN_001710-T1	51e3c43a31a7d4f18a9048967c3daa3f	385	SUPERFAMILY	SSF56601	beta-lactamase/transpeptidase-like	8	379	1.64e-75	IPR012338	Beta-lactamase/transpeptidase-like	-
C_lini_390-1_FUN_004159-T1	982cf250b0a128134aa84725c7ce0ad3	315	SUPERFAMILY	SSF103506	Mitochondrial carrier	12	301	6.93e-76	IPR023395	Mitochondrial carrier domain superfamily	-	C_lini_757_FUN_000601-T1	6436cf3602f73c1dc91209f94bf994a7	404	PANTHER	PTHR11947	PYRUVATE DEHYDROGENASE KINASE	19	402	3.1e-101	IPR039028	PDK/BCKDK protein kinase	GO:0004672(InterPro)|GO:0004740(PANTHER)|GO:0005739(PANTHER)|GO:0006468(PANTHER)|GO:0010906(PANTHER)	C_lini_771_FUN_001710-T1	51e3c43a31a7d4f18a9048967c3daa3f	385	Gene3D	G3DSA:3.40.710.10	-	5	385	8.8e-112	IPR012338	Beta-lactamase/transpeptidase-like	-
C_lini_390-1_FUN_004159-T1	982cf250b0a128134aa84725c7ce0ad3	315	ProSiteProfiles	PS50920	Solute carrier (Solcar) repeat profile.	118	210	22.8134	IPR018108	Mitochondrial substrate/solute carrier	-	C_lini_757_FUN_000601-T1	6436cf3602f73c1dc91209f94bf994a7	404	Pfam	PF10436	Mitochondrial branched-chain alpha-ketoacid dehydrogenase kinase	23	189	1.6e-47	IPR018955	Branched-chain alpha-ketoacid dehydrogenase kinase/Pyruvate dehydrogenase kinase, N-terminal	-	C_lini_771_FUN_001710-T1	51e3c43a31a7d4f18a9048967c3daa3f	385	Pfam	PF00144	Beta-lactamase	18	375	3e-60	IPR001466	Beta-lactamase-related	-
C_lini_390-1_FUN_004159-T1	982cf250b0a128134aa84725c7ce0ad3	315	PANTHER	PTHR45635	ADP,ATP CARRIER PROTEIN 1-RELATED-RELATED	14	311	2.3e-146	IPR002113	ADP/ATP carrier protein, eukaryotic type	GO:0005471(InterPro)|GO:0005743(InterPro)|GO:0140021(InterPro)|GO:1990544(InterPro)	C_lini_757_FUN_000601-T1	6436cf3602f73c1dc91209f94bf994a7	404	Pfam	PF02518	Histidine kinase-, DNA gyrase B-, and HSP90-like ATPase	234	392	5.5e-06	IPR003594	Histidine kinase/HSP90-like ATPase	-	C_lini_771_FUN_002878-T1	e7814f13724fc202f88409dd10e0b352	312	SUPERFAMILY	SSF51735	NAD(P)-binding Rossmann-fold domains	1	255	8.47e-15	IPR036291	NAD(P)-binding domain superfamily	-
C_lini_390-1_FUN_004159-T1	982cf250b0a128134aa84725c7ce0ad3	315	Gene3D	G3DSA:1.50.40.10	Mitochondrial carrier domain	16	311	4.5e-96	IPR023395	Mitochondrial carrier domain superfamily	-	C_lini_757_FUN_000601-T1	6436cf3602f73c1dc91209f94bf994a7	404	ProSiteProfiles	PS50109	Histidine kinase domain profile.	233	396	15.8884	IPR005467	Histidine kinase domain	-	C_lini_771_FUN_002878-T1	e7814f13724fc202f88409dd10e0b352	312	Pfam	PF05368	NmrA-like family	3	237	3.7e-09	IPR008030	NmrA-like domain	-
C_lini_390-1_FUN_004159-T1	982cf250b0a128134aa84725c7ce0ad3	315	PRINTS	PR00927	Adenine nucleotide translocator signature	92	104	4.4e-39	IPR002113	ADP/ATP carrier protein, eukaryotic type	GO:0005471(InterPro)|GO:0005743(InterPro)|GO:0140021(InterPro)|GO:1990544(InterPro)	C_lini_757_FUN_000601-T1	6436cf3602f73c1dc91209f94bf994a7	404	SMART	SM00387	HKATPase_4	231	396	1.1e-11	IPR003594	Histidine kinase/HSP90-like ATPase	-	C_lini_771_FUN_002878-T1	e7814f13724fc202f88409dd10e0b352	312	CDD	cd05259	PCBER_SDR_a	2	300	5.13681e-61	IPR045312	Phenylcoumaran benzylic ether reductase-like	GO:0016491(InterPro)
C_lini_390-1_FUN_004159-T1	982cf250b0a128134aa84725c7ce0ad3	315	PRINTS	PR00927	Adenine nucleotide translocator signature	223	239	4.4e-39	IPR002113	ADP/ATP carrier protein, eukaryotic type	GO:0005471(InterPro)|GO:0005743(InterPro)|GO:0140021(InterPro)|GO:1990544(InterPro)	C_lini_757_FUN_000601-T1	6436cf3602f73c1dc91209f94bf994a7	404	SUPERFAMILY	SSF55874	ATPase domain of HSP90 chaperone/DNA topoisomerase II/histidine kinase	192	392	1.81e-26	IPR036890	Histidine kinase/HSP90-like ATPase superfamily	-	C_lini_771_FUN_010118-T1	36930543a4f71e28e77ab3dc352de774	450	Pfam	PF04616	Glycosyl hydrolases family 43	45	252	1.7e-15	IPR006710	Glycoside hydrolase, family 43	GO:0004553(InterPro)|GO:0005975(InterPro)
C_lini_390-1_FUN_004159-T1	982cf250b0a128134aa84725c7ce0ad3	315	PRINTS	PR00927	Adenine nucleotide translocator signature	15	27	4.4e-39	IPR002113	ADP/ATP carrier protein, eukaryotic type	GO:0005471(InterPro)|GO:0005743(InterPro)|GO:0140021(InterPro)|GO:1990544(InterPro)	C_lini_757_FUN_000601-T1	6436cf3602f73c1dc91209f94bf994a7	404	Gene3D	G3DSA:3.30.565.10	-	191	404	3.4e-56	IPR036890	Histidine kinase/HSP90-like ATPase superfamily	-	C_lini_771_FUN_010118-T1	36930543a4f71e28e77ab3dc352de774	450	SUPERFAMILY	SSF75005	Arabinanase/levansucrase/invertase	32	309	1.21e-48	IPR023296	Glycosyl hydrolase, five-bladed beta-propellor domain superfamily	-
C_lini_390-1_FUN_004159-T1	982cf250b0a128134aa84725c7ce0ad3	315	PRINTS	PR00927	Adenine nucleotide translocator signature	118	131	4.4e-39	IPR002113	ADP/ATP carrier protein, eukaryotic type	GO:0005471(InterPro)|GO:0005743(InterPro)|GO:0140021(InterPro)|GO:1990544(InterPro)	C_lini_757_FUN_000601-T1	6436cf3602f73c1dc91209f94bf994a7	404	SUPERFAMILY	SSF69012	alpha-ketoacid dehydrogenase kinase, N-terminal domain	20	162	1.14e-41	IPR036784	Alpha-ketoacid/pyruvate dehydrogenase kinase, N-terminal domain superfamily	-	C_lini_771_FUN_010118-T1	36930543a4f71e28e77ab3dc352de774	450	Gene3D	G3DSA:2.115.10.20	Glycosyl hydrolase domain; family 43	26	311	9.7e-92	IPR023296	Glycosyl hydrolase, five-bladed beta-propellor domain superfamily	-
C_lini_390-1_FUN_004159-T1	982cf250b0a128134aa84725c7ce0ad3	315	PRINTS	PR00927	Adenine nucleotide translocator signature	59	80	4.4e-39	IPR002113	ADP/ATP carrier protein, eukaryotic type	GO:0005471(InterPro)|GO:0005743(InterPro)|GO:0140021(InterPro)|GO:1990544(InterPro)	C_lini_757_FUN_011161-T1	ca70e5c739bd3b7aab47c45404bfb82f	2388	SMART	SM00242	MYSc_2a	157	856	0	IPR001609	Myosin head, motor domain	GO:0003774(InterPro)|GO:0005524(InterPro)|GO:0016459(InterPro)	C_lini_771_FUN_010118-T1	36930543a4f71e28e77ab3dc352de774	450	SUPERFAMILY	SSF49785	Galactose-binding domain-like	323	444	3.54e-05	IPR008979	Galactose-binding-like domain superfamily	-
C_lini_390-1_FUN_004159-T1	982cf250b0a128134aa84725c7ce0ad3	315	Pfam	PF00153	Mitochondrial carrier protein	121	211	6.7e-18	IPR018108	Mitochondrial substrate/solute carrier	-	C_lini_757_FUN_011161-T1	ca70e5c739bd3b7aab47c45404bfb82f	2388	Pfam	PF00063	Myosin head (motor domain)	166	843	5.6e-263	IPR001609	Myosin head, motor domain	GO:0003774(InterPro)|GO:0005524(InterPro)|GO:0016459(InterPro)	C_lini_771_FUN_011061-T1	dc390babff72c59bc351cbb8cd714d0d	467	Gene3D	G3DSA:2.160.20.10	-	51	436	4.6e-91	IPR012334	Pectin lyase fold	-
C_lini_390-1_FUN_004159-T1	982cf250b0a128134aa84725c7ce0ad3	315	Pfam	PF00153	Mitochondrial carrier protein	219	307	3.3e-15	IPR018108	Mitochondrial substrate/solute carrier	-	C_lini_757_FUN_011161-T1	ca70e5c739bd3b7aab47c45404bfb82f	2388	Gene3D	G3DSA:2.30.30.360	-	108	158	9e-07	IPR008989	Myosin S1 fragment, N-terminal	GO:0003774(InterPro)|GO:0005524(InterPro)|GO:0051015(InterPro)	C_lini_771_FUN_011061-T1	dc390babff72c59bc351cbb8cd714d0d	467	Pfam	PF00295	Glycosyl hydrolases family 28	95	422	1.5e-44	IPR000743	Glycoside hydrolase, family 28	GO:0004650(InterPro)|GO:0005975(InterPro)
C_lini_390-1_FUN_004159-T1	982cf250b0a128134aa84725c7ce0ad3	315	Pfam	PF00153	Mitochondrial carrier protein	14	110	4.4e-23	IPR018108	Mitochondrial substrate/solute carrier	-	C_lini_757_FUN_011161-T1	ca70e5c739bd3b7aab47c45404bfb82f	2388	SUPERFAMILY	SSF52540	P-loop containing nucleoside triphosphate hydrolases	134	912	3.45e-272	IPR027417	P-loop containing nucleoside triphosphate hydrolase	-	C_lini_771_FUN_011061-T1	dc390babff72c59bc351cbb8cd714d0d	467	SUPERFAMILY	SSF51126	Pectin lyase-like	55	437	6.47e-99	IPR011050	Pectin lyase fold/virulence factor	-
C_lini_390-1_FUN_004159-T1	982cf250b0a128134aa84725c7ce0ad3	315	ProSiteProfiles	PS50920	Solute carrier (Solcar) repeat profile.	218	304	19.4667	IPR018108	Mitochondrial substrate/solute carrier	-	C_lini_757_FUN_011161-T1	ca70e5c739bd3b7aab47c45404bfb82f	2388	Pfam	PF02736	Myosin N-terminal SH3-like domain	109	154	1.8e-10	IPR004009	Myosin, N-terminal, SH3-like	GO:0003774(InterPro)|GO:0005524(InterPro)|GO:0016459(InterPro)	C_lini_771_FUN_000266-T1	b73fb3bafffb7bcdb8d4b7ef528ace99	441	Pfam	PF01328	Peroxidase, family 2	68	307	1.4e-39	IPR000028	Chloroperoxidase	GO:0004601(InterPro)
C_lini_390-1_FUN_004159-T1	982cf250b0a128134aa84725c7ce0ad3	315	ProSiteProfiles	PS50920	Solute carrier (Solcar) repeat profile.	13	106	25.023	IPR018108	Mitochondrial substrate/solute carrier	-	C_lini_757_FUN_011161-T1	ca70e5c739bd3b7aab47c45404bfb82f	2388	PRINTS	PR00193	Myosin heavy chain signature	539	567	6.3e-58	IPR001609	Myosin head, motor domain	GO:0003774(InterPro)|GO:0005524(InterPro)|GO:0016459(InterPro)	C_lini_771_FUN_000266-T1	b73fb3bafffb7bcdb8d4b7ef528ace99	441	SUPERFAMILY	SSF47571	Cloroperoxidase	55	192	2.62e-31	IPR036851	Chloroperoxidase-like superfamily	GO:0004601(InterPro)
C_lini_390-1_FUN_005661-T1	29a171c36c086c27c345418a564de985	818	Pfam	PF09364	XFP N-terminal domain	25	384	7e-160	IPR018970	Xylulose 5-phosphate/Fructose 6-phosphate phosphoketolase, N-terminal	-	C_lini_757_FUN_011161-T1	ca70e5c739bd3b7aab47c45404bfb82f	2388	PRINTS	PR00193	Myosin heavy chain signature	193	212	6.3e-58	IPR001609	Myosin head, motor domain	GO:0003774(InterPro)|GO:0005524(InterPro)|GO:0016459(InterPro)	C_lini_771_FUN_000266-T1	b73fb3bafffb7bcdb8d4b7ef528ace99	441	ProSiteProfiles	PS51405	Heme haloperoxidase family profile.	66	318	33.4748	IPR000028	Chloroperoxidase	GO:0004601(InterPro)
C_lini_390-1_FUN_005661-T1	29a171c36c086c27c345418a564de985	818	PANTHER	PTHR31273	PHOSPHOKETOLASE-RELATED	4	804	0	IPR005593	Xylulose 5-phosphate/Fructose 6-phosphate phosphoketolase	GO:0005975(InterPro)|GO:0016832(InterPro)	C_lini_757_FUN_011161-T1	ca70e5c739bd3b7aab47c45404bfb82f	2388	PRINTS	PR00193	Myosin heavy chain signature	593	621	6.3e-58	IPR001609	Myosin head, motor domain	GO:0003774(InterPro)|GO:0005524(InterPro)|GO:0016459(InterPro)	C_lini_771_FUN_000266-T1	b73fb3bafffb7bcdb8d4b7ef528ace99	441	Gene3D	G3DSA:1.10.489.10	-	55	415	1.2e-77	IPR036851	Chloroperoxidase-like superfamily	GO:0004601(InterPro)
C_lini_390-1_FUN_005661-T1	29a171c36c086c27c345418a564de985	818	Pfam	PF09363	XFP C-terminal domain	602	803	2.8e-80	IPR018969	Xylulose 5-phosphate/Fructose 6-phosphate phosphoketolase, C-terminal	GO:0005975(InterPro)|GO:0016832(InterPro)	C_lini_757_FUN_011161-T1	ca70e5c739bd3b7aab47c45404bfb82f	2388	PRINTS	PR00193	Myosin heavy chain signature	301	328	6.3e-58	IPR001609	Myosin head, motor domain	GO:0003774(InterPro)|GO:0005524(InterPro)|GO:0016459(InterPro)	C_lini_771_FUN_001769-T1	ebaeaac6f02e2934dbeab911bf79f6a4	277	PANTHER	PTHR42085	-	8	166	2.9e-16	IPR038883	Uncharacterized protein AN11006-like	-
C_lini_390-1_FUN_005661-T1	29a171c36c086c27c345418a564de985	818	PIRSF	PIRSF017245	Phosphoketolase	2	805	0	IPR005593	Xylulose 5-phosphate/Fructose 6-phosphate phosphoketolase	GO:0005975(InterPro)|GO:0016832(InterPro)	C_lini_757_FUN_011161-T1	ca70e5c739bd3b7aab47c45404bfb82f	2388	PRINTS	PR00193	Myosin heavy chain signature	249	274	6.3e-58	IPR001609	Myosin head, motor domain	GO:0003774(InterPro)|GO:0005524(InterPro)|GO:0016459(InterPro)	C_lini_771_FUN_002402-T1	c06714808f04e2dd9a0178f1a8e36c31	351	PANTHER	PTHR34598	BLL6449 PROTEIN	85	346	2.2e-50	IPR044053	Hydroxylase/desaturase AsaB-like	GO:0016491(InterPro)
C_lini_390-1_FUN_005661-T1	29a171c36c086c27c345418a564de985	818	ProSitePatterns	PS60002	Phosphoketolase signature 1.	160	166	-	IPR019790	Xylulose 5-phosphate/Fructose 6-phosphate phosphoketolase, conserved site	GO:0005975(InterPro)|GO:0016832(InterPro)	C_lini_757_FUN_011161-T1	ca70e5c739bd3b7aab47c45404bfb82f	2388	ProSiteProfiles	PS50096	IQ motif profile.	858	887	6.943	IPR000048	IQ motif, EF-hand binding site	GO:0005515(InterPro)	C_lini_771_FUN_002402-T1	c06714808f04e2dd9a0178f1a8e36c31	351	NCBIfam	NF041278	CmcJ/NvfI family oxidoreductase	63	345	1.2e-53	IPR044053	Hydroxylase/desaturase AsaB-like	GO:0016491(InterPro)
C_lini_390-1_FUN_005661-T1	29a171c36c086c27c345418a564de985	818	ProSitePatterns	PS60003	Phosphoketolase signature 2.	173	191	-	IPR019789	Xylulose 5-phosphate/Fructose 6-phosphate phosphoketolase, thiamine diphosphate binding site	GO:0005975(InterPro)|GO:0016832(InterPro)	C_lini_757_FUN_011161-T1	ca70e5c739bd3b7aab47c45404bfb82f	2388	ProSiteProfiles	PS51844	Myosin N-terminal SH3-like domain profile.	109	159	11.2128	IPR004009	Myosin, N-terminal, SH3-like	GO:0003774(InterPro)|GO:0005524(InterPro)|GO:0016459(InterPro)	C_lini_771_FUN_000716-T1	ee25f7321f03e625804917bcf63f0042	638	ProSiteProfiles	PS50006	Forkhead-associated (FHA) domain profile.	165	217	15.6016	IPR000253	Forkhead-associated (FHA) domain	GO:0005515(InterPro)
C_lini_390-1_FUN_005661-T1	29a171c36c086c27c345418a564de985	818	Pfam	PF03894	D-xylulose 5-phosphate/D-fructose 6-phosphate phosphoketolase	414	591	1.2e-79	IPR005593	Xylulose 5-phosphate/Fructose 6-phosphate phosphoketolase	GO:0005975(InterPro)|GO:0016832(InterPro)	C_lini_757_FUN_011161-T1	ca70e5c739bd3b7aab47c45404bfb82f	2388	ProSiteProfiles	PS51456	Myosin motor domain profile.	163	855	265.734	IPR001609	Myosin head, motor domain	GO:0003774(InterPro)|GO:0005524(InterPro)|GO:0016459(InterPro)	C_lini_771_FUN_000716-T1	ee25f7321f03e625804917bcf63f0042	638	SMART	SM00220	serkin_6	256	521	4.1e-108	IPR000719	Protein kinase domain	GO:0004672(InterPro)|GO:0005524(InterPro)|GO:0006468(InterPro)
C_lini_390-1_FUN_005661-T1	29a171c36c086c27c345418a564de985	818	SUPERFAMILY	SSF52518	Thiamin diphosphate-binding fold (THDP-binding)	391	604	4.47e-21	IPR029061	Thiamin diphosphate-binding fold	-	C_lini_757_FUN_011161-T1	ca70e5c739bd3b7aab47c45404bfb82f	2388	Gene3D	G3DSA:3.40.850.10	Kinesin motor domain	161	787	1.2e-232	IPR036961	Kinesin motor domain superfamily	-	C_lini_771_FUN_000716-T1	ee25f7321f03e625804917bcf63f0042	638	ProSitePatterns	PS00108	Serine/Threonine protein kinases active-site signature.	376	388	-	IPR008271	Serine/threonine-protein kinase, active site	GO:0004672(InterPro)|GO:0006468(InterPro)
C_lini_390-1_FUN_005661-T1	29a171c36c086c27c345418a564de985	818	Gene3D	G3DSA:3.40.50.920	-	622	812	2.5e-62	IPR009014	Transketolase C-terminal/Pyruvate-ferredoxin oxidoreductase domain II	GO:0003824(InterPro)	C_lini_757_FUN_000022-T1	baf07b514a85bb40fac22b755444bda0	402	SUPERFAMILY	SSF48264	Cytochrome P450	40	400	1.2e-61	IPR036396	Cytochrome P450 superfamily	GO:0004497(InterPro)|GO:0005506(InterPro)|GO:0016705(InterPro)|GO:0020037(InterPro)	C_lini_771_FUN_000716-T1	ee25f7321f03e625804917bcf63f0042	638	Pfam	PF00498	FHA domain	165	232	2.5e-14	IPR000253	Forkhead-associated (FHA) domain	GO:0005515(InterPro)
C_lini_390-1_FUN_005661-T1	29a171c36c086c27c345418a564de985	818	SUPERFAMILY	SSF52518	Thiamin diphosphate-binding fold (THDP-binding)	19	383	1.54e-71	IPR029061	Thiamin diphosphate-binding fold	-	C_lini_757_FUN_000022-T1	baf07b514a85bb40fac22b755444bda0	402	Gene3D	G3DSA:1.10.630.10	Cytochrome P450	40	401	7.5e-64	IPR036396	Cytochrome P450 superfamily	GO:0004497(InterPro)|GO:0005506(InterPro)|GO:0016705(InterPro)|GO:0020037(InterPro)	C_lini_771_FUN_000716-T1	ee25f7321f03e625804917bcf63f0042	638	ProSitePatterns	PS00107	Protein kinases ATP-binding region signature.	262	285	-	IPR017441	Protein kinase, ATP binding site	GO:0005524(InterPro)
C_lini_390-1_FUN_000776-T1	80bc7ea1fd04816439b454759f1b336f	509	Hamap	MF_01971	Kynurenine 3-monooxygenase [kmo].	4	489	30.3339	IPR027545	Kynurenine 3-monooxygenase	GO:0004502(InterPro)|GO:0006569(InterPro)|GO:0019805(InterPro)	C_lini_757_FUN_000022-T1	baf07b514a85bb40fac22b755444bda0	402	Pfam	PF00067	Cytochrome P450	54	399	1.9e-35	IPR001128	Cytochrome P450	GO:0004497(InterPro)|GO:0005506(InterPro)|GO:0016705(InterPro)|GO:0020037(InterPro)	C_lini_771_FUN_000716-T1	ee25f7321f03e625804917bcf63f0042	638	SMART	SM00240	FHA_2	164	217	1.5e-14	IPR000253	Forkhead-associated (FHA) domain	GO:0005515(InterPro)
C_lini_390-1_FUN_000776-T1	80bc7ea1fd04816439b454759f1b336f	509	Gene3D	G3DSA:3.50.50.60	-	5	425	1.5e-146	IPR036188	FAD/NAD(P)-binding domain superfamily	-	C_lini_757_FUN_011042-T1	4baa1da38c4d2ac375052d6b30055c90	786	SUPERFAMILY	SSF53784	Phosphofructokinase	5	346	7.85e-104	IPR035966	Phosphofructokinase superfamily	GO:0003872(InterPro)|GO:0006096(InterPro)	C_lini_771_FUN_000716-T1	ee25f7321f03e625804917bcf63f0042	638	SUPERFAMILY	SSF49879	SMAD/FHA domain	78	244	3.83e-25	IPR008984	SMAD/FHA domain superfamily	GO:0005515(InterPro)
C_lini_390-1_FUN_000776-T1	80bc7ea1fd04816439b454759f1b336f	509	SUPERFAMILY	SSF51905	FAD/NAD(P)-binding domain	6	430	1.04e-46	IPR036188	FAD/NAD(P)-binding domain superfamily	-	C_lini_757_FUN_011042-T1	4baa1da38c4d2ac375052d6b30055c90	786	PIRSF	PIRSF000533	ATP_PFK_euk	1	770	0	IPR009161	ATP-dependent 6-phosphofructokinase, eukaryotic-type	GO:0003872(InterPro)|GO:0005524(InterPro)|GO:0005737(InterPro)|GO:0006096(InterPro)	C_lini_771_FUN_000716-T1	ee25f7321f03e625804917bcf63f0042	638	ProSiteProfiles	PS50011	Protein kinase domain profile.	256	521	53.064	IPR000719	Protein kinase domain	GO:0004672(InterPro)|GO:0005524(InterPro)|GO:0006468(InterPro)
C_lini_390-1_FUN_000776-T1	80bc7ea1fd04816439b454759f1b336f	509	Pfam	PF01494	FAD binding domain	6	358	3.2e-18	IPR002938	FAD-binding domain	GO:0071949(InterPro)	C_lini_757_FUN_011042-T1	4baa1da38c4d2ac375052d6b30055c90	786	NCBIfam	TIGR02478	6-phosphofructokinase	8	762	0	IPR009161	ATP-dependent 6-phosphofructokinase, eukaryotic-type	GO:0003872(InterPro)|GO:0005524(InterPro)|GO:0005737(InterPro)|GO:0006096(InterPro)	C_lini_771_FUN_000716-T1	ee25f7321f03e625804917bcf63f0042	638	SUPERFAMILY	SSF56112	Protein kinase-like (PK-like)	240	525	1.25e-89	IPR011009	Protein kinase-like domain superfamily	-
C_lini_390-1_FUN_003126-T1	7c02dc6a9237f67e2d0b37872d76afd6	287	SUPERFAMILY	SSF56808	Ribosomal protein L1	59	268	1.83e-40	IPR023674	Ribosomal protein uL1-like	-	C_lini_757_FUN_011042-T1	4baa1da38c4d2ac375052d6b30055c90	786	ProSitePatterns	PS00433	Phosphofructokinase signature.	664	682	-	IPR015912	Phosphofructokinase, conserved site	GO:0003872(InterPro)|GO:0006096(InterPro)	C_lini_771_FUN_000716-T1	ee25f7321f03e625804917bcf63f0042	638	Pfam	PF00069	Protein kinase domain	256	521	5e-75	IPR000719	Protein kinase domain	GO:0004672(InterPro)|GO:0005524(InterPro)|GO:0006468(InterPro)
C_lini_390-1_FUN_003126-T1	7c02dc6a9237f67e2d0b37872d76afd6	287	Pfam	PF00687	Ribosomal protein L1p/L10e family	71	263	1.3e-29	IPR028364	Ribosomal protein uL1/ribosomal biogenesis protein	-	C_lini_757_FUN_011042-T1	4baa1da38c4d2ac375052d6b30055c90	786	PRINTS	PR00476	ATP-dependent phosphofructokinase family signature	12	31	1.3e-85	IPR022953	ATP-dependent 6-phosphofructokinase	GO:0003872(InterPro)|GO:0006002(InterPro)|GO:0006096(InterPro)	C_lini_771_FUN_001971-T1	a1e903169458c34c55f0291b8a2f1271	1577	Pfam	PF12816	Golgi CORVET complex core vacuolar protein 8	681	883	3.2e-73	IPR025941	Vacuolar protein sorting-associated protein 8, central domain	-
C_lini_390-1_FUN_003126-T1	7c02dc6a9237f67e2d0b37872d76afd6	287	CDD	cd00403	Ribosomal_L1	64	267	6.19802e-42	IPR028364	Ribosomal protein uL1/ribosomal biogenesis protein	-	C_lini_757_FUN_011042-T1	4baa1da38c4d2ac375052d6b30055c90	786	PRINTS	PR00476	ATP-dependent phosphofructokinase family signature	207	224	1.3e-85	IPR022953	ATP-dependent 6-phosphofructokinase	GO:0003872(InterPro)|GO:0006002(InterPro)|GO:0006096(InterPro)	C_lini_771_FUN_001971-T1	a1e903169458c34c55f0291b8a2f1271	1577	SUPERFAMILY	SSF50978	WD40 repeat-like	174	263	1.25e-05	IPR036322	WD40-repeat-containing domain superfamily	GO:0005515(InterPro)
C_lini_390-1_FUN_003126-T1	7c02dc6a9237f67e2d0b37872d76afd6	287	Gene3D	G3DSA:3.40.50.790	-	109	203	1e-39	IPR016095	Large ribosomal subunit protein uL1, 3-layer alpha/beta-sandwich domain	-	C_lini_757_FUN_011042-T1	4baa1da38c4d2ac375052d6b30055c90	786	PRINTS	PR00476	ATP-dependent phosphofructokinase family signature	246	258	1.3e-85	IPR022953	ATP-dependent 6-phosphofructokinase	GO:0003872(InterPro)|GO:0006002(InterPro)|GO:0006096(InterPro)	C_lini_771_FUN_001971-T1	a1e903169458c34c55f0291b8a2f1271	1577	Gene3D	G3DSA:2.130.10.10	-	152	297	1.6e-05	IPR015943	WD40/YVTN repeat-like-containing domain superfamily	GO:0005515(InterPro)
C_lini_390-1_FUN_010500-T1	4e6fbc62ffc4bb1fd5af380124a073dc	541	PANTHER	PTHR43762	L-GULONOLACTONE OXIDASE	26	506	5.3e-126	IPR010031	L-gulonolactone/D-arabinono-1,4-lactone oxidase-like	GO:0003885(PANTHER)|GO:0005739(PANTHER)|GO:0016491(PANTHER)|GO:0016899(InterPro)	C_lini_757_FUN_011042-T1	4baa1da38c4d2ac375052d6b30055c90	786	PRINTS	PR00476	ATP-dependent phosphofructokinase family signature	37	50	1.3e-85	IPR022953	ATP-dependent 6-phosphofructokinase	GO:0003872(InterPro)|GO:0006002(InterPro)|GO:0006096(InterPro)	C_lini_771_FUN_001971-T1	a1e903169458c34c55f0291b8a2f1271	1577	PANTHER	PTHR12616	VACUOLAR PROTEIN SORTING VPS41	75	1554	2.3e-208	IPR045111	Vacuolar protein sorting-associated protein Vps41/Vps8	GO:0005770(PANTHER)|GO:0006623(PANTHER)|GO:0006623(InterPro)|GO:0030897(PANTHER)|GO:0034058(PANTHER)
C_lini_390-1_FUN_010500-T1	4e6fbc62ffc4bb1fd5af380124a073dc	541	Gene3D	G3DSA:3.30.465.10	-	98	225	1.3e-34	IPR016169	FAD-binding, type PCMH, subdomain 2	-	C_lini_757_FUN_011042-T1	4baa1da38c4d2ac375052d6b30055c90	786	PRINTS	PR00476	ATP-dependent phosphofructokinase family signature	101	117	1.3e-85	IPR022953	ATP-dependent 6-phosphofructokinase	GO:0003872(InterPro)|GO:0006002(InterPro)|GO:0006096(InterPro)	C_lini_771_FUN_007632-T1	82059dbb06045e005313484d6ce57b1a	266	Gene3D	G3DSA:3.30.230.70	-	4	254	1.1e-63	IPR027408	PNPase/RNase PH domain superfamily	-
C_lini_390-1_FUN_010500-T1	4e6fbc62ffc4bb1fd5af380124a073dc	541	NCBIfam	TIGR01678	sugar 1,4-lactone oxidase	34	497	3.4e-123	IPR030654	Sugar 1,4-lactone oxidase	-	C_lini_757_FUN_011042-T1	4baa1da38c4d2ac375052d6b30055c90	786	PRINTS	PR00476	ATP-dependent phosphofructokinase family signature	169	187	1.3e-85	IPR022953	ATP-dependent 6-phosphofructokinase	GO:0003872(InterPro)|GO:0006002(InterPro)|GO:0006096(InterPro)	C_lini_771_FUN_007632-T1	82059dbb06045e005313484d6ce57b1a	266	SUPERFAMILY	SSF55666	Ribonuclease PH domain 2-like	155	250	6.98e-16	IPR036345	Exoribonuclease, PH domain 2 superfamily	-
C_lini_390-1_FUN_010500-T1	4e6fbc62ffc4bb1fd5af380124a073dc	541	SUPERFAMILY	SSF56176	FAD-binding/transporter-associated domain-like	21	209	2.48e-48	IPR036318	FAD-binding, type PCMH-like superfamily	GO:0050660(InterPro)	C_lini_757_FUN_011042-T1	4baa1da38c4d2ac375052d6b30055c90	786	PRINTS	PR00476	ATP-dependent phosphofructokinase family signature	189	205	1.3e-85	IPR022953	ATP-dependent 6-phosphofructokinase	GO:0003872(InterPro)|GO:0006002(InterPro)|GO:0006096(InterPro)	C_lini_771_FUN_007632-T1	82059dbb06045e005313484d6ce57b1a	266	Pfam	PF01138	3' exoribonuclease family, domain 1	22	154	1.3e-30	IPR001247	Exoribonuclease, phosphorolytic domain 1	-
C_lini_390-1_FUN_010500-T1	4e6fbc62ffc4bb1fd5af380124a073dc	541	PIRSF	PIRSF000136	LGO_GLO	24	507	8.2e-132	IPR010031	L-gulonolactone/D-arabinono-1,4-lactone oxidase-like	GO:0016899(InterPro)	C_lini_757_FUN_011042-T1	4baa1da38c4d2ac375052d6b30055c90	786	PRINTS	PR00476	ATP-dependent phosphofructokinase family signature	151	168	1.3e-85	IPR022953	ATP-dependent 6-phosphofructokinase	GO:0003872(InterPro)|GO:0006002(InterPro)|GO:0006096(InterPro)	C_lini_771_FUN_007632-T1	82059dbb06045e005313484d6ce57b1a	266	SUPERFAMILY	SSF54211	Ribosomal protein S5 domain 2-like	13	165	1.87e-33	IPR020568	Ribosomal protein uS5 domain 2-type superfamily	-
C_lini_390-1_FUN_010500-T1	4e6fbc62ffc4bb1fd5af380124a073dc	541	Gene3D	G3DSA:3.30.43.10	-	28	96	2.4e-10	IPR016167	FAD-binding, type PCMH, subdomain 1	-	C_lini_757_FUN_011042-T1	4baa1da38c4d2ac375052d6b30055c90	786	PRINTS	PR00476	ATP-dependent phosphofructokinase family signature	282	304	1.3e-85	IPR022953	ATP-dependent 6-phosphofructokinase	GO:0003872(InterPro)|GO:0006002(InterPro)|GO:0006096(InterPro)	C_lini_771_FUN_011503-T1	72d7bd55bff01878b1221e317ab39847	415	NCBIfam	TIGR01456	TIGR01456 family HAD-type hydrolase	54	404	5.8e-68	IPR006353	HAD-superfamily hydrolase, subfamily IIA, CECR5	-
C_lini_390-1_FUN_010500-T1	4e6fbc62ffc4bb1fd5af380124a073dc	541	Pfam	PF01565	FAD binding domain	44	179	3.3e-25	IPR006094	FAD linked oxidase, N-terminal	GO:0050660(InterPro)	C_lini_757_FUN_011042-T1	4baa1da38c4d2ac375052d6b30055c90	786	SUPERFAMILY	SSF53784	Phosphofructokinase	334	752	5.1e-96	IPR035966	Phosphofructokinase superfamily	GO:0003872(InterPro)|GO:0006096(InterPro)	C_lini_771_FUN_011503-T1	72d7bd55bff01878b1221e317ab39847	415	Pfam	PF13344	Haloacid dehalogenase-like hydrolase	54	155	1.8e-17	IPR006357	HAD-superfamily hydrolase, subfamily IIA	-
C_lini_390-1_FUN_010500-T1	4e6fbc62ffc4bb1fd5af380124a073dc	541	Pfam	PF04030	D-arabinono-1,4-lactone oxidase	203	503	8.5e-76	IPR007173	D-arabinono-1,4-lactone oxidase, C-terminal domain	GO:0003885(InterPro)|GO:0016020(InterPro)	C_lini_757_FUN_011042-T1	4baa1da38c4d2ac375052d6b30055c90	786	ProSitePatterns	PS00433	Phosphofructokinase signature.	286	304	-	IPR015912	Phosphofructokinase, conserved site	GO:0003872(InterPro)|GO:0006096(InterPro)	C_lini_771_FUN_011503-T1	72d7bd55bff01878b1221e317ab39847	415	SUPERFAMILY	SSF56784	HAD-like	54	400	4.55e-33	IPR036412	HAD-like superfamily	-
C_lini_390-1_FUN_010500-T1	4e6fbc62ffc4bb1fd5af380124a073dc	541	ProSiteProfiles	PS51387	PCMH-type FAD-binding domain profile.	40	210	17.5797	IPR016166	FAD-binding domain, PCMH-type	GO:0071949(InterPro)	C_lini_757_FUN_011042-T1	4baa1da38c4d2ac375052d6b30055c90	786	Pfam	PF00365	Phosphofructokinase	9	317	3.2e-98	IPR000023	Phosphofructokinase domain	GO:0003872(InterPro)|GO:0006096(InterPro)	C_lini_771_FUN_011503-T1	72d7bd55bff01878b1221e317ab39847	415	Gene3D	G3DSA:3.40.50.1000	-	116	307	6.9e-117	IPR023214	HAD superfamily	-
C_lini_390-1_FUN_001654-T1	ab87b6b02b92d33f7332bf3797706bdc	262	NCBIfam	TIGR01470	siroheme synthase, N-terminal domain	23	190	9.2e-31	IPR006367	Sirohaem synthase, N-terminal	GO:0006779(InterPro)|GO:0019354(InterPro)	C_lini_757_FUN_011042-T1	4baa1da38c4d2ac375052d6b30055c90	786	Pfam	PF00365	Phosphofructokinase	399	695	3.1e-79	IPR000023	Phosphofructokinase domain	GO:0003872(InterPro)|GO:0006096(InterPro)	C_lini_771_FUN_011503-T1	72d7bd55bff01878b1221e317ab39847	415	NCBIfam	TIGR01460	HAD-IIA family hydrolase	54	378	3.6e-42	IPR006357	HAD-superfamily hydrolase, subfamily IIA	-
C_lini_390-1_FUN_001654-T1	ab87b6b02b92d33f7332bf3797706bdc	262	SUPERFAMILY	SSF51735	NAD(P)-binding Rossmann-fold domains	19	130	3.25e-22	IPR036291	NAD(P)-binding domain superfamily	-	C_lini_757_FUN_011042-T1	4baa1da38c4d2ac375052d6b30055c90	786	Gene3D	G3DSA:3.40.50.460	Phosphofructokinase domain	173	377	2.1e-182	IPR035966	Phosphofructokinase superfamily	GO:0003872(InterPro)|GO:0006096(InterPro)	C_lini_771_FUN_011503-T1	72d7bd55bff01878b1221e317ab39847	415	Gene3D	G3DSA:3.40.50.1000	-	54	402	6.9e-117	IPR023214	HAD superfamily	-
C_lini_390-1_FUN_001654-T1	ab87b6b02b92d33f7332bf3797706bdc	262	Pfam	PF14823	Sirohaem biosynthesis protein C-terminal	165	232	2.5e-24	IPR028162	Siroheme biosynthesis protein Met8, C-terminal	-	C_lini_757_FUN_011042-T1	4baa1da38c4d2ac375052d6b30055c90	786	Hamap	MF_03184	ATP-dependent 6-phosphofructokinase.	8	766	41.631	IPR009161	ATP-dependent 6-phosphofructokinase, eukaryotic-type	GO:0003872(InterPro)|GO:0005524(InterPro)|GO:0005737(InterPro)|GO:0006096(InterPro)	C_lini_771_FUN_009439-T1	67739384e60087aa08303aaf551f6b57	440	PANTHER	PTHR13383	RIBONUCLEASE H2 SUBUNIT B	31	440	2.7e-45	IPR040456	Ribonuclease H2 subunit B	GO:0005654(PANTHER)|GO:0006401(PANTHER)|GO:0032299(InterPro)|GO:0032299(PANTHER)
C_lini_390-1_FUN_001654-T1	ab87b6b02b92d33f7332bf3797706bdc	262	PANTHER	PTHR35330	SIROHEME BIOSYNTHESIS PROTEIN MET8	17	228	5.5e-72	IPR028161	Siroheme biosynthesis protein Met8-like	GO:0004325(InterPro)|GO:0019354(PANTHER)|GO:0019354(InterPro)|GO:0043115(PANTHER)|GO:0043115(InterPro)	C_lini_757_FUN_011042-T1	4baa1da38c4d2ac375052d6b30055c90	786	Gene3D	G3DSA:3.40.50.460	Phosphofructokinase domain	546	760	1.9e-153	IPR035966	Phosphofructokinase superfamily	GO:0003872(InterPro)|GO:0006096(InterPro)	C_lini_771_FUN_009439-T1	67739384e60087aa08303aaf551f6b57	440	Pfam	PF17745	Ydr279p protein triple barrel domain	40	126	5.1e-23	IPR041195	Rnh202, triple barrel domain	-
C_lini_390-1_FUN_001654-T1	ab87b6b02b92d33f7332bf3797706bdc	262	Pfam	PF14824	Sirohaem biosynthesis protein central	136	162	1.9e-12	IPR028281	Siroheme synthase, central domain	-	C_lini_757_FUN_006584-T1	a6ff2fac2d15af5069728a699f8f1969	221	PANTHER	PTHR31749	KINETOCHORE-ASSOCIATED PROTEIN NSL1 HOMOLOG	3	218	4.9e-24	IPR013950	Kinetochore Mis14/Nsl1	GO:0000070(InterPro)|GO:0000444(PANTHER)|GO:0000776(InterPro)	C_lini_771_FUN_009439-T1	67739384e60087aa08303aaf551f6b57	440	CDD	cd09270	RNase_H2-B	38	222	7.5468e-46	IPR040456	Ribonuclease H2 subunit B	GO:0032299(InterPro)
C_lini_390-1_FUN_001518-T1	51e3c43a31a7d4f18a9048967c3daa3f	385	SUPERFAMILY	SSF56601	beta-lactamase/transpeptidase-like	8	379	1.64e-75	IPR012338	Beta-lactamase/transpeptidase-like	-	C_lini_757_FUN_006584-T1	a6ff2fac2d15af5069728a699f8f1969	221	Pfam	PF08641	Kinetochore protein Mis14 like	66	197	4.9e-25	IPR013950	Kinetochore Mis14/Nsl1	GO:0000070(InterPro)|GO:0000776(InterPro)	C_lini_771_FUN_009439-T1	67739384e60087aa08303aaf551f6b57	440	Pfam	PF09468	Ydr279p protein family (RNase H2 complex component) wHTH domain	129	345	2.2e-47	IPR019024	Ribonuclease H2 subunit B, wHTH domain	-
C_lini_390-1_FUN_001518-T1	51e3c43a31a7d4f18a9048967c3daa3f	385	Gene3D	G3DSA:3.40.710.10	-	5	385	8.8e-112	IPR012338	Beta-lactamase/transpeptidase-like	-	C_lini_757_FUN_001082-T1	13238bc0a2e3aac431d8745b9bcfc003	352	CDD	cd01173	pyridoxal_pyridoxamine_kinase	11	298	5.00409e-87	IPR004625	Pyridoxine kinase	GO:0008478(InterPro)|GO:0009443(InterPro)	C_lini_771_FUN_009365-T1	800f19434a9303b16eb2049e66fc3045	362	SUPERFAMILY	SSF48179	6-phosphogluconate dehydrogenase C-terminal domain-like	224	350	6.12e-27	IPR008927	6-phosphogluconate dehydrogenase-like, C-terminal domain superfamily	-
C_lini_390-1_FUN_001518-T1	51e3c43a31a7d4f18a9048967c3daa3f	385	Pfam	PF00144	Beta-lactamase	18	375	3e-60	IPR001466	Beta-lactamase-related	-	C_lini_757_FUN_001082-T1	13238bc0a2e3aac431d8745b9bcfc003	352	PANTHER	PTHR10534	PYRIDOXAL KINASE	19	351	9.7e-85	IPR004625	Pyridoxine kinase	GO:0005829(PANTHER)|GO:0008478(InterPro)|GO:0008478(PANTHER)|GO:0009443(PANTHER)|GO:0009443(InterPro)	C_lini_771_FUN_009365-T1	800f19434a9303b16eb2049e66fc3045	362	NCBIfam	TIGR00745	2-dehydropantoate 2-reductase	45	352	2.2e-38	IPR003710	Ketopantoate reductase ApbA/PanE	GO:0008677(InterPro)|GO:0015940(InterPro)
C_lini_390-1_FUN_000341-T1	e7814f13724fc202f88409dd10e0b352	312	SUPERFAMILY	SSF51735	NAD(P)-binding Rossmann-fold domains	1	255	8.47e-15	IPR036291	NAD(P)-binding domain superfamily	-	C_lini_757_FUN_001082-T1	13238bc0a2e3aac431d8745b9bcfc003	352	Gene3D	G3DSA:3.40.1190.20	-	8	352	2.9e-88	IPR029056	Ribokinase-like	-	C_lini_771_FUN_009365-T1	800f19434a9303b16eb2049e66fc3045	362	SUPERFAMILY	SSF51735	NAD(P)-binding Rossmann-fold domains	31	180	2.76e-05	IPR036291	NAD(P)-binding domain superfamily	-
C_lini_390-1_FUN_000341-T1	e7814f13724fc202f88409dd10e0b352	312	Pfam	PF05368	NmrA-like family	3	237	3.7e-09	IPR008030	NmrA-like domain	-	C_lini_757_FUN_001082-T1	13238bc0a2e3aac431d8745b9bcfc003	352	Pfam	PF08543	Phosphomethylpyrimidine kinase	104	233	2e-07	IPR013749	Pyridoxamine kinase/Phosphomethylpyrimidine kinase	-	C_lini_771_FUN_009365-T1	800f19434a9303b16eb2049e66fc3045	362	Pfam	PF02558	Ketopantoate reductase PanE/ApbA	44	180	3.5e-21	IPR013332	Ketopantoate reductase, N-terminal domain	-
C_lini_390-1_FUN_000341-T1	e7814f13724fc202f88409dd10e0b352	312	CDD	cd05259	PCBER_SDR_a	2	300	5.13681e-61	IPR045312	Phenylcoumaran benzylic ether reductase-like	GO:0016491(InterPro)	C_lini_757_FUN_001082-T1	13238bc0a2e3aac431d8745b9bcfc003	352	SUPERFAMILY	SSF53613	Ribokinase-like	15	294	1.87e-51	IPR029056	Ribokinase-like	-	C_lini_771_FUN_009365-T1	800f19434a9303b16eb2049e66fc3045	362	Pfam	PF08546	Ketopantoate reductase PanE/ApbA C terminal	225	348	2.6e-25	IPR013752	Ketopantoate reductase, C-terminal domain	-
C_lini_390-1_FUN_007897-T1	bd47d865b5fe9d8f2b4f88acf42c5c84	470	Pfam	PF00013	KH domain	397	460	1.7e-15	IPR004088	K Homology domain, type 1	GO:0003723(InterPro)	C_lini_757_FUN_006727-T1	9c43d55c4d1cb0b3f7cd49ce167eb8e4	230	SUPERFAMILY	SSF52833	Thioredoxin-like	4	216	2.24e-37	IPR036249	Thioredoxin-like superfamily	-	C_lini_771_FUN_009365-T1	800f19434a9303b16eb2049e66fc3045	362	Gene3D	G3DSA:1.10.1040.10	-	224	361	4.1e-35	IPR013328	6-phosphogluconate dehydrogenase, domain 2	GO:0016491(InterPro)
C_lini_390-1_FUN_007897-T1	bd47d865b5fe9d8f2b4f88acf42c5c84	470	Pfam	PF00013	KH domain	198	259	1.8e-10	IPR004088	K Homology domain, type 1	GO:0003723(InterPro)	C_lini_757_FUN_006727-T1	9c43d55c4d1cb0b3f7cd49ce167eb8e4	230	Pfam	PF01323	DSBA-like thioredoxin domain	6	210	2.5e-27	IPR001853	DSBA-like thioredoxin domain	GO:0016491(InterPro)	C_lini_771_FUN_012662-T1	784eaa9a5ee492f5e0778ae6323f9b24	820	Pfam	PF02902	Ulp1 protease family, C-terminal catalytic domain	523	613	0.014	IPR003653	Ulp1 protease family, C-terminal catalytic domain	GO:0006508(InterPro)|GO:0008234(InterPro)
C_lini_390-1_FUN_007897-T1	bd47d865b5fe9d8f2b4f88acf42c5c84	470	Pfam	PF00013	KH domain	122	175	1.3e-05	IPR004088	K Homology domain, type 1	GO:0003723(InterPro)	C_lini_757_FUN_011535-T1	9900195f5e0b0a2408671bade2cd8f4f	336	SUPERFAMILY	SSF51735	NAD(P)-binding Rossmann-fold domains	4	306	1.08e-13	IPR036291	NAD(P)-binding domain superfamily	-	C_lini_771_FUN_012662-T1	784eaa9a5ee492f5e0778ae6323f9b24	820	SUPERFAMILY	SSF54001	Cysteine proteinases	504	615	2.75e-12	IPR038765	Papain-like cysteine peptidase superfamily	-
C_lini_390-1_FUN_007897-T1	bd47d865b5fe9d8f2b4f88acf42c5c84	470	SUPERFAMILY	SSF54791	Eukaryotic type KH-domain (KH-domain type I)	392	466	1.01e-19	IPR036612	K Homology domain, type 1 superfamily	GO:0003723(InterPro)	C_lini_757_FUN_007876-T1	b3e27ea1644125a84eb3a78c7d6a45b7	463	Pfam	PF07938	Fungal fucose-specific lectin	202	429	0.00046	IPR012475	Fucose-specific lectin	-	C_lini_771_FUN_001481-T1	0b68670c633c7d64b77f894cb8412b8c	468	Pfam	PF00432	Prenyltransferase and squalene oxidase repeat	303	337	0.003	IPR001330	PFTB repeat	GO:0003824(InterPro)
C_lini_390-1_FUN_007897-T1	bd47d865b5fe9d8f2b4f88acf42c5c84	470	SMART	SM00322	kh_6	394	464	1.1e-16	IPR004087	K Homology domain	GO:0003676(InterPro)	C_lini_757_FUN_012495-T1	a65a8b78bee572c208595f191bf33ed5	82	Pfam	PF05839	Apc13p protein	5	75	6.6e-15	IPR008401	Apc13	GO:0005680(InterPro)	C_lini_771_FUN_001481-T1	0b68670c633c7d64b77f894cb8412b8c	468	Pfam	PF00432	Prenyltransferase and squalene oxidase repeat	139	180	0.0082	IPR001330	PFTB repeat	GO:0003824(InterPro)
C_lini_390-1_FUN_007897-T1	bd47d865b5fe9d8f2b4f88acf42c5c84	470	SMART	SM00322	kh_6	110	180	1.8e-07	IPR004087	K Homology domain	GO:0003676(InterPro)	C_lini_757_FUN_002368-T1	0f36ae4277cc8fb25d1d10bf705d4c16	314	Gene3D	G3DSA:1.20.1250.20	MFS general substrate transporter like domains	1	314	1.6e-36	IPR036259	MFS transporter superfamily	-	C_lini_771_FUN_001481-T1	0b68670c633c7d64b77f894cb8412b8c	468	Pfam	PF00432	Prenyltransferase and squalene oxidase repeat	188	230	0.0017	IPR001330	PFTB repeat	GO:0003824(InterPro)
C_lini_390-1_FUN_007897-T1	bd47d865b5fe9d8f2b4f88acf42c5c84	470	SMART	SM00322	kh_6	193	264	1.8e-09	IPR004087	K Homology domain	GO:0003676(InterPro)	C_lini_757_FUN_002368-T1	0f36ae4277cc8fb25d1d10bf705d4c16	314	ProSiteProfiles	PS50850	Major facilitator superfamily (MFS) profile.	1	314	16.1203	IPR020846	Major facilitator superfamily domain	GO:0022857(InterPro)	C_lini_771_FUN_001481-T1	0b68670c633c7d64b77f894cb8412b8c	468	Pfam	PF00432	Prenyltransferase and squalene oxidase repeat	254	292	1.3e-08	IPR001330	PFTB repeat	GO:0003824(InterPro)
C_lini_390-1_FUN_007897-T1	bd47d865b5fe9d8f2b4f88acf42c5c84	470	SUPERFAMILY	SSF54791	Eukaryotic type KH-domain (KH-domain type I)	191	266	2.48e-14	IPR036612	K Homology domain, type 1 superfamily	GO:0003723(InterPro)	C_lini_757_FUN_002368-T1	0f36ae4277cc8fb25d1d10bf705d4c16	314	Pfam	PF07690	Major Facilitator Superfamily	8	308	1.6e-25	IPR011701	Major facilitator superfamily	GO:0022857(InterPro)|GO:0055085(InterPro)	C_lini_771_FUN_001481-T1	0b68670c633c7d64b77f894cb8412b8c	468	Pfam	PF00432	Prenyltransferase and squalene oxidase repeat	359	400	5.1	IPR001330	PFTB repeat	GO:0003824(InterPro)
C_lini_390-1_FUN_007897-T1	bd47d865b5fe9d8f2b4f88acf42c5c84	470	Gene3D	G3DSA:3.30.1370.10	K Homology domain, type 1	189	265	8.7e-15	IPR036612	K Homology domain, type 1 superfamily	GO:0003723(InterPro)	C_lini_757_FUN_002368-T1	0f36ae4277cc8fb25d1d10bf705d4c16	314	SUPERFAMILY	SSF103473	MFS general substrate transporter	5	313	7.59e-41	IPR036259	MFS transporter superfamily	-	C_lini_771_FUN_001481-T1	0b68670c633c7d64b77f894cb8412b8c	468	CDD	cd02893	FTase	92	402	5.62798e-140	IPR026872	Protein farnesyltransferase subunit beta	GO:0005965(InterPro)|GO:0018343(InterPro)
C_lini_390-1_FUN_007897-T1	bd47d865b5fe9d8f2b4f88acf42c5c84	470	SUPERFAMILY	SSF54791	Eukaryotic type KH-domain (KH-domain type I)	101	183	2.31e-13	IPR036612	K Homology domain, type 1 superfamily	GO:0003723(InterPro)	C_lini_757_FUN_006507-T1	4f07abe2987074ebbe90744237701334	327	Pfam	PF04909	Amidohydrolase	59	326	1.3e-26	IPR006680	Amidohydrolase-related	GO:0016787(InterPro)	C_lini_771_FUN_001481-T1	0b68670c633c7d64b77f894cb8412b8c	468	SUPERFAMILY	SSF48239	Terpenoid cyclases/Protein prenyltransferases	42	463	2.98e-110	IPR008930	Terpenoid cyclases/protein prenyltransferase alpha-alpha toroid	-
C_lini_390-1_FUN_007897-T1	bd47d865b5fe9d8f2b4f88acf42c5c84	470	Gene3D	G3DSA:3.30.1370.10	K Homology domain, type 1	111	183	8.9e-14	IPR036612	K Homology domain, type 1 superfamily	GO:0003723(InterPro)	C_lini_757_FUN_006507-T1	4f07abe2987074ebbe90744237701334	327	SUPERFAMILY	SSF51556	Metallo-dependent hydrolases	54	326	2.57e-51	IPR032466	Metal-dependent hydrolase	-	C_lini_771_FUN_001481-T1	0b68670c633c7d64b77f894cb8412b8c	468	PANTHER	PTHR11774	GERANYLGERANYL TRANSFERASE TYPE BETA SUBUNIT	88	465	1e-88	IPR045089	Prenyltransferase subunit beta	GO:0004660(PANTHER)|GO:0005965(PANTHER)|GO:0008318(InterPro)|GO:0018342(PANTHER)|GO:0018343(PANTHER)
C_lini_390-1_FUN_007897-T1	bd47d865b5fe9d8f2b4f88acf42c5c84	470	Gene3D	G3DSA:3.30.1370.10	K Homology domain, type 1	392	468	9.6e-23	IPR036612	K Homology domain, type 1 superfamily	GO:0003723(InterPro)	C_lini_757_FUN_001999-T1	b68e3eac8dd5ad356ef27dd82ce795ea	526	PANTHER	PTHR23350	PEROXISOME ASSEMBLY PROTEIN 10	112	447	6.4e-67	IPR025654	Peroxisome biogenesis factor 2/10	GO:0005778(InterPro)|GO:0007031(InterPro)|GO:0008270(InterPro)|GO:0016558(InterPro)	C_lini_771_FUN_005004-T1	9c99ed5cd3fb256605c0164e0c488d0f	144	Pfam	PF11807	Mycotoxin biosynthesis protein UstYa	36	135	0.00024	IPR021765	Mycotoxin biosynthesis protein UstYa-like	GO:0043386(InterPro)
C_lini_390-1_FUN_009797-T1	36930543a4f71e28e77ab3dc352de774	450	Pfam	PF04616	Glycosyl hydrolases family 43	45	252	1.7e-15	IPR006710	Glycoside hydrolase, family 43	GO:0004553(InterPro)|GO:0005975(InterPro)	C_lini_757_FUN_001999-T1	b68e3eac8dd5ad356ef27dd82ce795ea	526	Pfam	PF04757	Pex2 / Pex12 amino terminal region	134	337	1.1e-32	IPR006845	Pex, N-terminal	-	C_lini_771_FUN_011263-T1	175b9e9388c1f4ac43e428b4be9bc529	417	PIRSF	PIRSF015665	CHOPT	1	401	4.1e-99	IPR014472	Choline/ethanolamine phosphotransferase	-
C_lini_390-1_FUN_009797-T1	36930543a4f71e28e77ab3dc352de774	450	SUPERFAMILY	SSF75005	Arabinanase/levansucrase/invertase	32	309	1.21e-48	IPR023296	Glycosyl hydrolase, five-bladed beta-propellor domain superfamily	-	C_lini_757_FUN_010198-T1	c36102634b9e199df76b492d101c6603	234	Pfam	PF00106	short chain dehydrogenase	4	102	0.00094	IPR002347	Short-chain dehydrogenase/reductase SDR	-	C_lini_771_FUN_011263-T1	175b9e9388c1f4ac43e428b4be9bc529	417	PANTHER	PTHR10414	ETHANOLAMINEPHOSPHOTRANSFERASE	3	396	5.7e-103	IPR014472	Choline/ethanolamine phosphotransferase	-
C_lini_390-1_FUN_009797-T1	36930543a4f71e28e77ab3dc352de774	450	Gene3D	G3DSA:2.115.10.20	Glycosyl hydrolase domain; family 43	26	311	9.7e-92	IPR023296	Glycosyl hydrolase, five-bladed beta-propellor domain superfamily	-	C_lini_757_FUN_010198-T1	c36102634b9e199df76b492d101c6603	234	SUPERFAMILY	SSF51735	NAD(P)-binding Rossmann-fold domains	4	216	6.11e-18	IPR036291	NAD(P)-binding domain superfamily	-	C_lini_771_FUN_011263-T1	175b9e9388c1f4ac43e428b4be9bc529	417	ProSitePatterns	PS00379	CDP-alcohol phosphatidyltransferases signature.	99	121	-	IPR048254	CDP-alcohol phosphatidyltransferase, conserved site	-
C_lini_390-1_FUN_009797-T1	36930543a4f71e28e77ab3dc352de774	450	SUPERFAMILY	SSF49785	Galactose-binding domain-like	323	444	3.54e-05	IPR008979	Galactose-binding-like domain superfamily	-	C_lini_757_FUN_000731-T1	4e17d1cfc0423035c255f0f3f7d40030	374	ProSiteProfiles	PS50020	WW/rsp5/WWP domain profile.	107	141	12.9841	IPR001202	WW domain	GO:0005515(InterPro)	C_lini_771_FUN_011263-T1	175b9e9388c1f4ac43e428b4be9bc529	417	Gene3D	G3DSA:1.20.120.1760	-	22	209	5.9e-25	IPR043130	CDP-alcohol phosphatidyltransferase, transmembrane domain	-
C_lini_390-1_FUN_012131-T1	dc390babff72c59bc351cbb8cd714d0d	467	Gene3D	G3DSA:2.160.20.10	-	51	436	4.6e-91	IPR012334	Pectin lyase fold	-	C_lini_757_FUN_000731-T1	4e17d1cfc0423035c255f0f3f7d40030	374	SMART	SM00456	ww_5	108	141	7.8e-07	IPR001202	WW domain	GO:0005515(InterPro)	C_lini_771_FUN_011263-T1	175b9e9388c1f4ac43e428b4be9bc529	417	Pfam	PF01066	CDP-alcohol phosphatidyltransferase	47	189	4.7e-07	IPR000462	CDP-alcohol phosphatidyltransferase	GO:0008654(InterPro)|GO:0016020(InterPro)|GO:0016780(InterPro)
C_lini_390-1_FUN_012131-T1	dc390babff72c59bc351cbb8cd714d0d	467	Pfam	PF00295	Glycosyl hydrolases family 28	95	422	1.5e-44	IPR000743	Glycoside hydrolase, family 28	GO:0004650(InterPro)|GO:0005975(InterPro)	C_lini_757_FUN_000731-T1	4e17d1cfc0423035c255f0f3f7d40030	374	Pfam	PF00397	WW domain	111	139	6e-06	IPR001202	WW domain	GO:0005515(InterPro)	C_lini_771_FUN_008312-T1	11add25a6c56316a4a86381b9291da6b	2093	Gene3D	G3DSA:1.20.120.350	-	305	393	1.4e-06	IPR027359	Voltage-dependent channel domain superfamily	-
C_lini_390-1_FUN_012131-T1	dc390babff72c59bc351cbb8cd714d0d	467	SUPERFAMILY	SSF51126	Pectin lyase-like	55	437	6.47e-99	IPR011050	Pectin lyase fold/virulence factor	-	C_lini_757_FUN_000731-T1	4e17d1cfc0423035c255f0f3f7d40030	374	ProSitePatterns	PS01159	WW/rsp5/WWP domain signature.	113	139	-	IPR001202	WW domain	GO:0005515(InterPro)	C_lini_771_FUN_008312-T1	11add25a6c56316a4a86381b9291da6b	2093	Gene3D	G3DSA:1.20.120.350	-	729	841	2.3e-08	IPR027359	Voltage-dependent channel domain superfamily	-
C_lini_390-1_FUN_000821-T1	c06714808f04e2dd9a0178f1a8e36c31	351	PANTHER	PTHR34598	BLL6449 PROTEIN	85	346	2.2e-50	IPR044053	Hydroxylase/desaturase AsaB-like	GO:0016491(InterPro)	C_lini_757_FUN_000731-T1	4e17d1cfc0423035c255f0f3f7d40030	374	SUPERFAMILY	SSF51045	WW domain	102	140	3.84e-08	IPR036020	WW domain superfamily	GO:0005515(InterPro)	C_lini_771_FUN_008312-T1	11add25a6c56316a4a86381b9291da6b	2093	Pfam	PF00520	Ion transport protein	739	968	1.1e-26	IPR005821	Ion transport domain	GO:0005216(InterPro)|GO:0006811(InterPro)|GO:0016020(InterPro)|GO:0055085(InterPro)
C_lini_390-1_FUN_000821-T1	c06714808f04e2dd9a0178f1a8e36c31	351	NCBIfam	NF041278	CmcJ/NvfI family oxidoreductase	63	345	1.2e-53	IPR044053	Hydroxylase/desaturase AsaB-like	GO:0016491(InterPro)	C_lini_757_FUN_000731-T1	4e17d1cfc0423035c255f0f3f7d40030	374	CDD	cd00201	WW	111	141	7.92617e-05	IPR001202	WW domain	GO:0005515(InterPro)	C_lini_771_FUN_008312-T1	11add25a6c56316a4a86381b9291da6b	2093	Pfam	PF00520	Ion transport protein	316	701	1.4e-37	IPR005821	Ion transport domain	GO:0005216(InterPro)|GO:0006811(InterPro)|GO:0016020(InterPro)|GO:0055085(InterPro)
C_lini_390-1_FUN_007589-T1	b73fb3bafffb7bcdb8d4b7ef528ace99	441	Pfam	PF01328	Peroxidase, family 2	68	307	1.4e-39	IPR000028	Chloroperoxidase	GO:0004601(InterPro)	C_lini_757_FUN_003390-T1	d5b43e3f52e6ecc4bdc8d74304be9915	420	SUPERFAMILY	SSF48113	Heme-dependent peroxidases	144	413	4.86e-66	IPR010255	Haem peroxidase superfamily	GO:0004601(InterPro)|GO:0006979(InterPro)|GO:0020037(InterPro)	C_lini_771_FUN_008312-T1	11add25a6c56316a4a86381b9291da6b	2093	Pfam	PF00520	Ion transport protein	1171	1449	4e-29	IPR005821	Ion transport domain	GO:0005216(InterPro)|GO:0006811(InterPro)|GO:0016020(InterPro)|GO:0055085(InterPro)
C_lini_390-1_FUN_007589-T1	b73fb3bafffb7bcdb8d4b7ef528ace99	441	SUPERFAMILY	SSF47571	Cloroperoxidase	55	192	2.62e-31	IPR036851	Chloroperoxidase-like superfamily	GO:0004601(InterPro)	C_lini_757_FUN_003390-T1	d5b43e3f52e6ecc4bdc8d74304be9915	420	PRINTS	PR00458	Haem peroxidase superfamily signature	260	272	1.5e-13	IPR002016	Haem peroxidase	GO:0004601(InterPro)|GO:0006979(InterPro)|GO:0020037(InterPro)	C_lini_771_FUN_008312-T1	11add25a6c56316a4a86381b9291da6b	2093	Pfam	PF00520	Ion transport protein	1500	1747	2.1e-28	IPR005821	Ion transport domain	GO:0005216(InterPro)|GO:0006811(InterPro)|GO:0016020(InterPro)|GO:0055085(InterPro)
C_lini_390-1_FUN_007589-T1	b73fb3bafffb7bcdb8d4b7ef528ace99	441	ProSiteProfiles	PS51405	Heme haloperoxidase family profile.	66	318	33.4748	IPR000028	Chloroperoxidase	GO:0004601(InterPro)	C_lini_757_FUN_003390-T1	d5b43e3f52e6ecc4bdc8d74304be9915	420	PRINTS	PR00458	Haem peroxidase superfamily signature	179	193	1.5e-13	IPR002016	Haem peroxidase	GO:0004601(InterPro)|GO:0006979(InterPro)|GO:0020037(InterPro)	C_lini_771_FUN_008312-T1	11add25a6c56316a4a86381b9291da6b	2093	PRINTS	PR00167	Calcium channel signature	511	526	7.3e-05	IPR002077	Voltage-dependent calcium channel, alpha-1 subunit	GO:0005245(InterPro)|GO:0005891(InterPro)|GO:0070588(InterPro)
C_lini_390-1_FUN_007589-T1	b73fb3bafffb7bcdb8d4b7ef528ace99	441	Gene3D	G3DSA:1.10.489.10	-	55	415	1.2e-77	IPR036851	Chloroperoxidase-like superfamily	GO:0004601(InterPro)	C_lini_757_FUN_003390-T1	d5b43e3f52e6ecc4bdc8d74304be9915	420	PRINTS	PR00458	Haem peroxidase superfamily signature	305	320	1.5e-13	IPR002016	Haem peroxidase	GO:0004601(InterPro)|GO:0006979(InterPro)|GO:0020037(InterPro)	C_lini_771_FUN_008312-T1	11add25a6c56316a4a86381b9291da6b	2093	PRINTS	PR00167	Calcium channel signature	895	921	7.3e-05	IPR002077	Voltage-dependent calcium channel, alpha-1 subunit	GO:0005245(InterPro)|GO:0005891(InterPro)|GO:0070588(InterPro)
C_lini_390-1_FUN_012610-T1	07b761e11c503f2ec7285f7d3601c6d5	533	PANTHER	PTHR34144	CHROMOSOME 8, WHOLE GENOME SHOTGUN SEQUENCE	116	441	2.6e-59	IPR021047	Mannosyltransferase 1, CMT1	-	C_lini_757_FUN_003390-T1	d5b43e3f52e6ecc4bdc8d74304be9915	420	PRINTS	PR00458	Haem peroxidase superfamily signature	241	258	1.5e-13	IPR002016	Haem peroxidase	GO:0004601(InterPro)|GO:0006979(InterPro)|GO:0020037(InterPro)	C_lini_771_FUN_008312-T1	11add25a6c56316a4a86381b9291da6b	2093	PRINTS	PR00167	Calcium channel signature	1660	1672	7.3e-05	IPR002077	Voltage-dependent calcium channel, alpha-1 subunit	GO:0005245(InterPro)|GO:0005891(InterPro)|GO:0070588(InterPro)
C_lini_390-1_FUN_012610-T1	07b761e11c503f2ec7285f7d3601c6d5	533	Pfam	PF11735	Cryptococcal mannosyltransferase 1	125	403	1.3e-62	IPR021047	Mannosyltransferase 1, CMT1	-	C_lini_757_FUN_003390-T1	d5b43e3f52e6ecc4bdc8d74304be9915	420	PRINTS	PR00458	Haem peroxidase superfamily signature	330	345	1.5e-13	IPR002016	Haem peroxidase	GO:0004601(InterPro)|GO:0006979(InterPro)|GO:0020037(InterPro)	C_lini_771_FUN_008312-T1	11add25a6c56316a4a86381b9291da6b	2093	ProSiteProfiles	PS50222	EF-hand calcium-binding domain profile.	1756	1791	9.18538	IPR002048	EF-hand domain	GO:0005509(InterPro)
C_lini_390-1_FUN_001255-T1	a1e903169458c34c55f0291b8a2f1271	1577	Pfam	PF12816	Golgi CORVET complex core vacuolar protein 8	681	883	3.2e-73	IPR025941	Vacuolar protein sorting-associated protein 8, central domain	-	C_lini_757_FUN_003390-T1	d5b43e3f52e6ecc4bdc8d74304be9915	420	Pfam	PF00141	Peroxidase	179	377	1.3e-25	IPR002016	Haem peroxidase	GO:0004601(InterPro)|GO:0006979(InterPro)|GO:0020037(InterPro)	C_lini_771_FUN_008312-T1	11add25a6c56316a4a86381b9291da6b	2093	Gene3D	G3DSA:1.20.120.350	-	432	509	2e-06	IPR027359	Voltage-dependent channel domain superfamily	-
C_lini_390-1_FUN_001255-T1	a1e903169458c34c55f0291b8a2f1271	1577	SUPERFAMILY	SSF50978	WD40 repeat-like	174	263	1.25e-05	IPR036322	WD40-repeat-containing domain superfamily	GO:0005515(InterPro)	C_lini_757_FUN_003390-T1	d5b43e3f52e6ecc4bdc8d74304be9915	420	PRINTS	PR00462	Fungal lignin peroxidase family signature	196	215	1.5e-31	IPR001621	Fungal ligninase	GO:0004601(InterPro)|GO:0006979(InterPro)|GO:0020037(InterPro)	C_lini_771_FUN_008312-T1	11add25a6c56316a4a86381b9291da6b	2093	Gene3D	G3DSA:1.20.120.350	-	1495	1606	1.1e-08	IPR027359	Voltage-dependent channel domain superfamily	-
C_lini_390-1_FUN_001255-T1	a1e903169458c34c55f0291b8a2f1271	1577	Gene3D	G3DSA:2.130.10.10	-	152	297	1.6e-05	IPR015943	WD40/YVTN repeat-like-containing domain superfamily	GO:0005515(InterPro)	C_lini_757_FUN_003390-T1	d5b43e3f52e6ecc4bdc8d74304be9915	420	PRINTS	PR00462	Fungal lignin peroxidase family signature	301	323	1.5e-31	IPR001621	Fungal ligninase	GO:0004601(InterPro)|GO:0006979(InterPro)|GO:0020037(InterPro)	C_lini_771_FUN_008312-T1	11add25a6c56316a4a86381b9291da6b	2093	Gene3D	G3DSA:1.20.120.350	-	1161	1292	1.5e-16	IPR027359	Voltage-dependent channel domain superfamily	-
C_lini_390-1_FUN_001255-T1	a1e903169458c34c55f0291b8a2f1271	1577	PANTHER	PTHR12616	VACUOLAR PROTEIN SORTING VPS41	75	1554	2.3e-208	IPR045111	Vacuolar protein sorting-associated protein Vps41/Vps8	GO:0005770(PANTHER)|GO:0006623(InterPro)|GO:0006623(PANTHER)|GO:0030897(PANTHER)|GO:0034058(PANTHER)	C_lini_757_FUN_003390-T1	d5b43e3f52e6ecc4bdc8d74304be9915	420	PRINTS	PR00462	Fungal lignin peroxidase family signature	259	272	1.5e-31	IPR001621	Fungal ligninase	GO:0004601(InterPro)|GO:0006979(InterPro)|GO:0020037(InterPro)	C_lini_771_FUN_006015-T1	ee7ca68e7b05bd1b67b686cace489d27	564	Pfam	PF07690	Major Facilitator Superfamily	58	317	1.1e-35	IPR011701	Major facilitator superfamily	GO:0022857(InterPro)|GO:0055085(InterPro)
C_lini_390-1_FUN_008042-T1	ee25f7321f03e625804917bcf63f0042	638	ProSiteProfiles	PS50006	Forkhead-associated (FHA) domain profile.	165	217	15.6016	IPR000253	Forkhead-associated (FHA) domain	GO:0005515(InterPro)	C_lini_757_FUN_003390-T1	d5b43e3f52e6ecc4bdc8d74304be9915	420	PRINTS	PR00462	Fungal lignin peroxidase family signature	174	194	1.5e-31	IPR001621	Fungal ligninase	GO:0004601(InterPro)|GO:0006979(InterPro)|GO:0020037(InterPro)	C_lini_771_FUN_006015-T1	ee7ca68e7b05bd1b67b686cace489d27	564	Gene3D	G3DSA:1.20.1250.20	MFS general substrate transporter like domains	310	476	4.6e-08	IPR036259	MFS transporter superfamily	-
C_lini_390-1_FUN_008042-T1	ee25f7321f03e625804917bcf63f0042	638	SMART	SM00220	serkin_6	256	521	4.1e-108	IPR000719	Protein kinase domain	GO:0004672(InterPro)|GO:0005524(InterPro)|GO:0006468(InterPro)	C_lini_757_FUN_003390-T1	d5b43e3f52e6ecc4bdc8d74304be9915	420	PRINTS	PR00462	Fungal lignin peroxidase family signature	154	172	1.5e-31	IPR001621	Fungal ligninase	GO:0004601(InterPro)|GO:0006979(InterPro)|GO:0020037(InterPro)	C_lini_771_FUN_006015-T1	ee7ca68e7b05bd1b67b686cace489d27	564	ProSitePatterns	PS00216	Sugar transport proteins signature 1.	107	123	-	IPR005829	Sugar transporter, conserved site	GO:0016020(InterPro)|GO:0022857(InterPro)|GO:0055085(InterPro)
C_lini_390-1_FUN_008042-T1	ee25f7321f03e625804917bcf63f0042	638	Pfam	PF00498	FHA domain	165	232	2.5e-14	IPR000253	Forkhead-associated (FHA) domain	GO:0005515(InterPro)	C_lini_757_FUN_003390-T1	d5b43e3f52e6ecc4bdc8d74304be9915	420	PRINTS	PR00462	Fungal lignin peroxidase family signature	241	258	1.5e-31	IPR001621	Fungal ligninase	GO:0004601(InterPro)|GO:0006979(InterPro)|GO:0020037(InterPro)	C_lini_771_FUN_006015-T1	ee7ca68e7b05bd1b67b686cace489d27	564	SUPERFAMILY	SSF103473	MFS general substrate transporter	34	541	3.14e-57	IPR036259	MFS transporter superfamily	-
C_lini_390-1_FUN_008042-T1	ee25f7321f03e625804917bcf63f0042	638	SMART	SM00240	FHA_2	164	217	1.5e-14	IPR000253	Forkhead-associated (FHA) domain	GO:0005515(InterPro)	C_lini_757_FUN_003390-T1	d5b43e3f52e6ecc4bdc8d74304be9915	420	PRINTS	PR00462	Fungal lignin peroxidase family signature	324	346	1.5e-31	IPR001621	Fungal ligninase	GO:0004601(InterPro)|GO:0006979(InterPro)|GO:0020037(InterPro)	C_lini_771_FUN_006015-T1	ee7ca68e7b05bd1b67b686cace489d27	564	ProSiteProfiles	PS50850	Major facilitator superfamily (MFS) profile.	54	548	30.0721	IPR020846	Major facilitator superfamily domain	GO:0022857(InterPro)
C_lini_390-1_FUN_008042-T1	ee25f7321f03e625804917bcf63f0042	638	SUPERFAMILY	SSF49879	SMAD/FHA domain	78	244	3.83e-25	IPR008984	SMAD/FHA domain superfamily	GO:0005515(InterPro)	C_lini_757_FUN_003390-T1	d5b43e3f52e6ecc4bdc8d74304be9915	420	PRINTS	PR00462	Fungal lignin peroxidase family signature	273	300	1.5e-31	IPR001621	Fungal ligninase	GO:0004601(InterPro)|GO:0006979(InterPro)|GO:0020037(InterPro)	C_lini_771_FUN_010518-T1	0ed4b898526cf018137e3deb88055066	459	Pfam	PF03198	Glucanosyltransferase	33	331	2e-121	IPR004886	Glucanosyltransferase	-
C_lini_390-1_FUN_008042-T1	ee25f7321f03e625804917bcf63f0042	638	ProSitePatterns	PS00107	Protein kinases ATP-binding region signature.	262	285	-	IPR017441	Protein kinase, ATP binding site	GO:0005524(InterPro)	C_lini_757_FUN_003390-T1	d5b43e3f52e6ecc4bdc8d74304be9915	420	ProSiteProfiles	PS50873	Plant heme peroxidase family profile.	179	314	14.6769	IPR002016	Haem peroxidase	GO:0004601(InterPro)|GO:0006979(InterPro)|GO:0020037(InterPro)	C_lini_771_FUN_010518-T1	0ed4b898526cf018137e3deb88055066	459	PANTHER	PTHR31468	1,3-BETA-GLUCANOSYLTRANSFERASE GAS1	7	426	3.9e-136	IPR004886	Glucanosyltransferase	GO:0005886(PANTHER)|GO:0031505(PANTHER)|GO:0034411(PANTHER)|GO:0042124(PANTHER)|GO:0071970(PANTHER)
C_lini_390-1_FUN_008042-T1	ee25f7321f03e625804917bcf63f0042	638	ProSiteProfiles	PS50011	Protein kinase domain profile.	256	521	53.064	IPR000719	Protein kinase domain	GO:0004672(InterPro)|GO:0005524(InterPro)|GO:0006468(InterPro)	C_lini_757_FUN_003390-T1	d5b43e3f52e6ecc4bdc8d74304be9915	420	ProSitePatterns	PS00436	Peroxidases active site signature.	179	190	-	IPR019794	Peroxidase, active site	GO:0004601(InterPro)	C_lini_771_FUN_010518-T1	0ed4b898526cf018137e3deb88055066	459	SUPERFAMILY	SSF51445	(Trans)glycosidases	55	312	5.47e-50	IPR017853	Glycoside hydrolase superfamily	-
C_lini_390-1_FUN_008042-T1	ee25f7321f03e625804917bcf63f0042	638	SUPERFAMILY	SSF56112	Protein kinase-like (PK-like)	240	525	1.25e-89	IPR011009	Protein kinase-like domain superfamily	-	C_lini_757_FUN_003390-T1	d5b43e3f52e6ecc4bdc8d74304be9915	420	PANTHER	PTHR31356	THYLAKOID LUMENAL 29 KDA PROTEIN, CHLOROPLASTIC-RELATED	175	398	2.6e-42	IPR044831	Heme-binding peroxidase Ccp1-like	GO:0000302(PANTHER)|GO:0004601(PANTHER)|GO:0004601(InterPro)|GO:0034599(PANTHER)|GO:0034599(InterPro)|GO:0042744(PANTHER)	C_lini_771_FUN_004338-T1	f3cfd2b9a467e386f222ea1cdd4e5864	385	ProSitePatterns	PS00092	N-6 Adenine-specific DNA methylases signature.	187	193	-	IPR002052	DNA methylase, N-6 adenine-specific, conserved site	GO:0003676(InterPro)|GO:0008168(InterPro)|GO:0032259(InterPro)
C_lini_390-1_FUN_008042-T1	ee25f7321f03e625804917bcf63f0042	638	Pfam	PF00069	Protein kinase domain	256	521	5e-75	IPR000719	Protein kinase domain	GO:0004672(InterPro)|GO:0005524(InterPro)|GO:0006468(InterPro)	C_lini_757_FUN_010312-T1	e04b1846e001d33404735ab441cdad7f	538	ProSitePatterns	PS00028	Zinc finger C2H2 type domain signature.	293	316	-	IPR013087	Zinc finger C2H2-type	-	C_lini_771_FUN_004338-T1	f3cfd2b9a467e386f222ea1cdd4e5864	385	ProSiteProfiles	PS51143	MT-A70-like family profile.	143	373	19.0372	IPR007757	MT-A70-like	-
C_lini_390-1_FUN_008042-T1	ee25f7321f03e625804917bcf63f0042	638	ProSitePatterns	PS00108	Serine/Threonine protein kinases active-site signature.	376	388	-	IPR008271	Serine/threonine-protein kinase, active site	GO:0004672(InterPro)|GO:0006468(InterPro)	C_lini_757_FUN_005303-T1	982cf250b0a128134aa84725c7ce0ad3	315	PRINTS	PR00926	Mitochondrial carrier protein signature	133	151	1.7e-67	IPR002067	Mitochondrial carrier protein	GO:0055085(InterPro)	C_lini_771_FUN_004338-T1	f3cfd2b9a467e386f222ea1cdd4e5864	385	SUPERFAMILY	SSF53335	S-adenosyl-L-methionine-dependent methyltransferases	182	302	1.56e-06	IPR029063	S-adenosyl-L-methionine-dependent methyltransferase superfamily	-
C_lini_390-1_FUN_006081-T1	82059dbb06045e005313484d6ce57b1a	266	Gene3D	G3DSA:3.30.230.70	-	4	254	1.1e-63	IPR027408	PNPase/RNase PH domain superfamily	-	C_lini_757_FUN_005303-T1	982cf250b0a128134aa84725c7ce0ad3	315	PRINTS	PR00926	Mitochondrial carrier protein signature	31	45	1.7e-67	IPR002067	Mitochondrial carrier protein	GO:0055085(InterPro)	C_lini_771_FUN_004338-T1	f3cfd2b9a467e386f222ea1cdd4e5864	385	Pfam	PF05063	MT-A70	184	353	8.7e-29	IPR007757	MT-A70-like	-
C_lini_390-1_FUN_006081-T1	82059dbb06045e005313484d6ce57b1a	266	SUPERFAMILY	SSF55666	Ribonuclease PH domain 2-like	155	250	6.98e-16	IPR036345	Exoribonuclease, PH domain 2 superfamily	-	C_lini_757_FUN_005303-T1	982cf250b0a128134aa84725c7ce0ad3	315	PRINTS	PR00926	Mitochondrial carrier protein signature	81	101	1.7e-67	IPR002067	Mitochondrial carrier protein	GO:0055085(InterPro)	C_lini_771_FUN_002311-T1	8ced8b52250b0833006a10fc0b9a91fd	528	PRINTS	PR00385	P450 superfamily signature	471	482	4.4e-07	IPR001128	Cytochrome P450	GO:0004497(InterPro)|GO:0005506(InterPro)|GO:0016705(InterPro)|GO:0020037(InterPro)
C_lini_390-1_FUN_006081-T1	82059dbb06045e005313484d6ce57b1a	266	Pfam	PF01138	3' exoribonuclease family, domain 1	22	154	1.3e-30	IPR001247	Exoribonuclease, phosphorolytic domain 1	-	C_lini_757_FUN_005303-T1	982cf250b0a128134aa84725c7ce0ad3	315	PRINTS	PR00926	Mitochondrial carrier protein signature	227	249	1.7e-67	IPR002067	Mitochondrial carrier protein	GO:0055085(InterPro)	C_lini_771_FUN_002311-T1	8ced8b52250b0833006a10fc0b9a91fd	528	PRINTS	PR00385	P450 superfamily signature	462	471	4.4e-07	IPR001128	Cytochrome P450	GO:0004497(InterPro)|GO:0005506(InterPro)|GO:0016705(InterPro)|GO:0020037(InterPro)
C_lini_390-1_FUN_006081-T1	82059dbb06045e005313484d6ce57b1a	266	SUPERFAMILY	SSF54211	Ribosomal protein S5 domain 2-like	13	165	1.87e-33	IPR020568	Ribosomal protein uS5 domain 2-type superfamily	-	C_lini_757_FUN_005303-T1	982cf250b0a128134aa84725c7ce0ad3	315	PRINTS	PR00926	Mitochondrial carrier protein signature	18	31	1.7e-67	IPR002067	Mitochondrial carrier protein	GO:0055085(InterPro)	C_lini_771_FUN_002311-T1	8ced8b52250b0833006a10fc0b9a91fd	528	PRINTS	PR00385	P450 superfamily signature	355	366	4.4e-07	IPR001128	Cytochrome P450	GO:0004497(InterPro)|GO:0005506(InterPro)|GO:0016705(InterPro)|GO:0020037(InterPro)
C_lini_390-1_FUN_000187-T1	67cf89a5652174c7bfbcb33b54fc2a90	143	ProSitePatterns	PS00360	Ribosomal protein S9 signature.	71	89	-	IPR020574	Small ribosomal subunit protein uS9, conserved site	GO:0003735(InterPro)|GO:0005840(InterPro)|GO:0006412(InterPro)	C_lini_757_FUN_005303-T1	982cf250b0a128134aa84725c7ce0ad3	315	PRINTS	PR00926	Mitochondrial carrier protein signature	183	201	1.7e-67	IPR002067	Mitochondrial carrier protein	GO:0055085(InterPro)	C_lini_771_FUN_002311-T1	8ced8b52250b0833006a10fc0b9a91fd	528	PRINTS	PR00385	P450 superfamily signature	296	313	4.4e-07	IPR001128	Cytochrome P450	GO:0004497(InterPro)|GO:0005506(InterPro)|GO:0016705(InterPro)|GO:0020037(InterPro)
C_lini_390-1_FUN_000187-T1	67cf89a5652174c7bfbcb33b54fc2a90	143	Pfam	PF00380	Ribosomal protein S9/S16	11	143	6.5e-34	IPR000754	Small ribosomal subunit protein uS9	GO:0003735(InterPro)|GO:0005840(InterPro)|GO:0006412(InterPro)	C_lini_757_FUN_005303-T1	982cf250b0a128134aa84725c7ce0ad3	315	SUPERFAMILY	SSF103506	Mitochondrial carrier	12	301	6.93e-76	IPR023395	Mitochondrial carrier domain superfamily	-	C_lini_771_FUN_002311-T1	8ced8b52250b0833006a10fc0b9a91fd	528	Pfam	PF00067	Cytochrome P450	434	515	1.2e-06	IPR001128	Cytochrome P450	GO:0004497(InterPro)|GO:0005506(InterPro)|GO:0016705(InterPro)|GO:0020037(InterPro)
C_lini_390-1_FUN_000187-T1	67cf89a5652174c7bfbcb33b54fc2a90	143	Gene3D	G3DSA:3.30.230.10	-	1	143	1.9e-53	IPR014721	Small ribosomal subunit protein uS5 domain 2-type fold, subgroup	-	C_lini_757_FUN_005303-T1	982cf250b0a128134aa84725c7ce0ad3	315	ProSiteProfiles	PS50920	Solute carrier (Solcar) repeat profile.	118	210	22.8134	IPR018108	Mitochondrial substrate/solute carrier	-	C_lini_771_FUN_002311-T1	8ced8b52250b0833006a10fc0b9a91fd	528	Pfam	PF00067	Cytochrome P450	42	396	3e-20	IPR001128	Cytochrome P450	GO:0004497(InterPro)|GO:0005506(InterPro)|GO:0016705(InterPro)|GO:0020037(InterPro)
C_lini_390-1_FUN_000187-T1	67cf89a5652174c7bfbcb33b54fc2a90	143	PANTHER	PTHR21569	RIBOSOMAL PROTEIN S9	4	143	3.6e-48	IPR000754	Small ribosomal subunit protein uS9	GO:0000462(PANTHER)|GO:0003723(PANTHER)|GO:0003735(PANTHER)|GO:0003735(InterPro)|GO:0005840(InterPro)|GO:0006412(InterPro)|GO:0015935(PANTHER)|GO:0022627(PANTHER)	C_lini_757_FUN_005303-T1	982cf250b0a128134aa84725c7ce0ad3	315	PANTHER	PTHR45635	ADP,ATP CARRIER PROTEIN 1-RELATED-RELATED	14	311	2.3e-146	IPR002113	ADP/ATP carrier protein, eukaryotic type	GO:0005471(InterPro)|GO:0005743(InterPro)|GO:0140021(InterPro)|GO:1990544(InterPro)	C_lini_771_FUN_002311-T1	8ced8b52250b0833006a10fc0b9a91fd	528	Gene3D	G3DSA:1.10.630.10	Cytochrome P450	21	525	1.6e-60	IPR036396	Cytochrome P450 superfamily	GO:0004497(InterPro)|GO:0005506(InterPro)|GO:0016705(InterPro)|GO:0020037(InterPro)
C_lini_390-1_FUN_000187-T1	67cf89a5652174c7bfbcb33b54fc2a90	143	SUPERFAMILY	SSF54211	Ribosomal protein S5 domain 2-like	6	143	1.56e-37	IPR020568	Ribosomal protein uS5 domain 2-type superfamily	-	C_lini_757_FUN_005303-T1	982cf250b0a128134aa84725c7ce0ad3	315	Gene3D	G3DSA:1.50.40.10	Mitochondrial carrier domain	16	311	4.5e-96	IPR023395	Mitochondrial carrier domain superfamily	-	C_lini_771_FUN_002311-T1	8ced8b52250b0833006a10fc0b9a91fd	528	PRINTS	PR00465	E-class P450 group IV signature	471	489	4.8e-07	IPR002403	Cytochrome P450, E-class, group IV	GO:0004497(InterPro)|GO:0005506(InterPro)|GO:0016705(InterPro)|GO:0020037(InterPro)
C_lini_390-1_FUN_002460-T1	cb146dec0e1024d118edc7afdf32b448	546	Pfam	PF01150	GDA1/CD39 (nucleoside phosphatase) family	108	541	8.6e-100	IPR000407	Nucleoside phosphatase GDA1/CD39	GO:0016787(InterPro)	C_lini_757_FUN_005303-T1	982cf250b0a128134aa84725c7ce0ad3	315	PRINTS	PR00927	Adenine nucleotide translocator signature	92	104	4.4e-39	IPR002113	ADP/ATP carrier protein, eukaryotic type	GO:0005471(InterPro)|GO:0005743(InterPro)|GO:0140021(InterPro)|GO:1990544(InterPro)	C_lini_771_FUN_002311-T1	8ced8b52250b0833006a10fc0b9a91fd	528	PRINTS	PR00465	E-class P450 group IV signature	350	366	4.8e-07	IPR002403	Cytochrome P450, E-class, group IV	GO:0004497(InterPro)|GO:0005506(InterPro)|GO:0016705(InterPro)|GO:0020037(InterPro)
C_lini_390-1_FUN_002460-T1	cb146dec0e1024d118edc7afdf32b448	546	ProSitePatterns	PS01238	GDA1/CD39 family of nucleoside phosphatases signature.	233	248	-	IPR000407	Nucleoside phosphatase GDA1/CD39	GO:0016787(InterPro)	C_lini_757_FUN_005303-T1	982cf250b0a128134aa84725c7ce0ad3	315	PRINTS	PR00927	Adenine nucleotide translocator signature	223	239	4.4e-39	IPR002113	ADP/ATP carrier protein, eukaryotic type	GO:0005471(InterPro)|GO:0005743(InterPro)|GO:0140021(InterPro)|GO:1990544(InterPro)	C_lini_771_FUN_002311-T1	8ced8b52250b0833006a10fc0b9a91fd	528	SUPERFAMILY	SSF48264	Cytochrome P450	15	522	3.23e-46	IPR036396	Cytochrome P450 superfamily	GO:0004497(InterPro)|GO:0005506(InterPro)|GO:0016705(InterPro)|GO:0020037(InterPro)
C_lini_390-1_FUN_002460-T1	cb146dec0e1024d118edc7afdf32b448	546	PANTHER	PTHR11782	ADENOSINE/GUANOSINE DIPHOSPHATASE	58	540	1.8e-110	IPR000407	Nucleoside phosphatase GDA1/CD39	GO:0005794(PANTHER)|GO:0006487(PANTHER)|GO:0016787(InterPro)	C_lini_757_FUN_005303-T1	982cf250b0a128134aa84725c7ce0ad3	315	PRINTS	PR00927	Adenine nucleotide translocator signature	15	27	4.4e-39	IPR002113	ADP/ATP carrier protein, eukaryotic type	GO:0005471(InterPro)|GO:0005743(InterPro)|GO:0140021(InterPro)|GO:1990544(InterPro)	C_lini_771_FUN_007206-T1	8c60047dfe062081caa19ffd70c04851	821	Pfam	PF16203	ERCC3/RAD25/XPB C-terminal helicase	518	754	2.3e-123	IPR032438	ERCC3/RAD25/XPB helicase, C-terminal domain	-
C_lini_390-1_FUN_011683-T1	72d7bd55bff01878b1221e317ab39847	415	NCBIfam	TIGR01456	TIGR01456 family HAD-type hydrolase	54	404	5.8e-68	IPR006353	HAD-superfamily hydrolase, subfamily IIA, CECR5	-	C_lini_757_FUN_005303-T1	982cf250b0a128134aa84725c7ce0ad3	315	PRINTS	PR00927	Adenine nucleotide translocator signature	118	131	4.4e-39	IPR002113	ADP/ATP carrier protein, eukaryotic type	GO:0005471(InterPro)|GO:0005743(InterPro)|GO:0140021(InterPro)|GO:1990544(InterPro)	C_lini_771_FUN_007206-T1	8c60047dfe062081caa19ffd70c04851	821	SMART	SM00490	helicmild6	591	669	7.5e-09	IPR001650	Helicase, C-terminal	-
C_lini_390-1_FUN_011683-T1	72d7bd55bff01878b1221e317ab39847	415	Pfam	PF13344	Haloacid dehalogenase-like hydrolase	54	155	1.8e-17	IPR006357	HAD-superfamily hydrolase, subfamily IIA	-	C_lini_757_FUN_005303-T1	982cf250b0a128134aa84725c7ce0ad3	315	PRINTS	PR00927	Adenine nucleotide translocator signature	59	80	4.4e-39	IPR002113	ADP/ATP carrier protein, eukaryotic type	GO:0005471(InterPro)|GO:0005743(InterPro)|GO:0140021(InterPro)|GO:1990544(InterPro)	C_lini_771_FUN_007206-T1	8c60047dfe062081caa19ffd70c04851	821	ProSiteProfiles	PS51192	Superfamilies 1 and 2 helicase ATP-binding type-1 domain profile.	347	510	18.8965	IPR014001	Helicase superfamily 1/2, ATP-binding domain	-
C_lini_390-1_FUN_011683-T1	72d7bd55bff01878b1221e317ab39847	415	SUPERFAMILY	SSF56784	HAD-like	54	400	4.55e-33	IPR036412	HAD-like superfamily	-	C_lini_757_FUN_005303-T1	982cf250b0a128134aa84725c7ce0ad3	315	Pfam	PF00153	Mitochondrial carrier protein	121	211	6.7e-18	IPR018108	Mitochondrial substrate/solute carrier	-	C_lini_771_FUN_007206-T1	8c60047dfe062081caa19ffd70c04851	821	SUPERFAMILY	SSF52540	P-loop containing nucleoside triphosphate hydrolases	442	736	4.06e-31	IPR027417	P-loop containing nucleoside triphosphate hydrolase	-
C_lini_390-1_FUN_011683-T1	72d7bd55bff01878b1221e317ab39847	415	Gene3D	G3DSA:3.40.50.1000	-	116	307	6.9e-117	IPR023214	HAD superfamily	-	C_lini_757_FUN_005303-T1	982cf250b0a128134aa84725c7ce0ad3	315	Pfam	PF00153	Mitochondrial carrier protein	219	307	3.3e-15	IPR018108	Mitochondrial substrate/solute carrier	-	C_lini_771_FUN_007206-T1	8c60047dfe062081caa19ffd70c04851	821	Pfam	PF13625	Helicase conserved C-terminal domain	106	225	4.3e-28	IPR032830	Helicase XPB/Ssl2, N-terminal domain	-
C_lini_390-1_FUN_011683-T1	72d7bd55bff01878b1221e317ab39847	415	NCBIfam	TIGR01460	HAD-IIA family hydrolase	54	378	3.6e-42	IPR006357	HAD-superfamily hydrolase, subfamily IIA	-	C_lini_757_FUN_005303-T1	982cf250b0a128134aa84725c7ce0ad3	315	Pfam	PF00153	Mitochondrial carrier protein	14	110	4.4e-23	IPR018108	Mitochondrial substrate/solute carrier	-	C_lini_771_FUN_007206-T1	8c60047dfe062081caa19ffd70c04851	821	Gene3D	G3DSA:3.40.50.300	-	329	518	9.6e-35	IPR027417	P-loop containing nucleoside triphosphate hydrolase	-
C_lini_390-1_FUN_011683-T1	72d7bd55bff01878b1221e317ab39847	415	Gene3D	G3DSA:3.40.50.1000	-	54	402	6.9e-117	IPR023214	HAD superfamily	-	C_lini_757_FUN_005303-T1	982cf250b0a128134aa84725c7ce0ad3	315	ProSiteProfiles	PS50920	Solute carrier (Solcar) repeat profile.	13	106	25.023	IPR018108	Mitochondrial substrate/solute carrier	-	C_lini_771_FUN_007206-T1	8c60047dfe062081caa19ffd70c04851	821	SMART	SM00487	ultradead3	332	514	1.5e-19	IPR014001	Helicase superfamily 1/2, ATP-binding domain	-
C_lini_390-1_FUN_012173-T1	b92e649928b6344f65b9a750bec1a7a9	233	SUPERFAMILY	SSF54427	NTF2-like	5	109	2.46e-21	IPR032710	NTF2-like domain superfamily	-	C_lini_757_FUN_005303-T1	982cf250b0a128134aa84725c7ce0ad3	315	ProSiteProfiles	PS50920	Solute carrier (Solcar) repeat profile.	218	304	19.4667	IPR018108	Mitochondrial substrate/solute carrier	-	C_lini_771_FUN_007206-T1	8c60047dfe062081caa19ffd70c04851	821	ProSiteProfiles	PS51194	Superfamilies 1 and 2 helicase C-terminal domain profile.	564	718	12.5754	IPR001650	Helicase, C-terminal	-
C_lini_390-1_FUN_012173-T1	b92e649928b6344f65b9a750bec1a7a9	233	PANTHER	PTHR38436	POLYKETIDE CYCLASE SNOAL-LIKE DOMAIN	2	132	1.3e-33	IPR009959	Polyketide cyclase SnoaL-like	GO:0030638(InterPro)	C_lini_757_FUN_006639-T1	29a171c36c086c27c345418a564de985	818	Pfam	PF09364	XFP N-terminal domain	25	384	7e-160	IPR018970	Xylulose 5-phosphate/Fructose 6-phosphate phosphoketolase, N-terminal	-	C_lini_771_FUN_007206-T1	8c60047dfe062081caa19ffd70c04851	821	Pfam	PF04851	Type III restriction enzyme, res subunit	336	492	4.1e-15	IPR006935	Helicase/UvrB, N-terminal	GO:0003677(InterPro)|GO:0005524(InterPro)|GO:0016787(InterPro)
C_lini_390-1_FUN_009101-T1	67739384e60087aa08303aaf551f6b57	440	PANTHER	PTHR13383	RIBONUCLEASE H2 SUBUNIT B	31	440	2.7e-45	IPR040456	Ribonuclease H2 subunit B	GO:0005654(PANTHER)|GO:0006401(PANTHER)|GO:0032299(PANTHER)|GO:0032299(InterPro)	C_lini_757_FUN_006639-T1	29a171c36c086c27c345418a564de985	818	PANTHER	PTHR31273	PHOSPHOKETOLASE-RELATED	4	804	0	IPR005593	Xylulose 5-phosphate/Fructose 6-phosphate phosphoketolase	GO:0005975(InterPro)|GO:0016832(InterPro)	C_lini_771_FUN_007206-T1	8c60047dfe062081caa19ffd70c04851	821	SUPERFAMILY	SSF52540	P-loop containing nucleoside triphosphate hydrolases	287	512	8.74e-36	IPR027417	P-loop containing nucleoside triphosphate hydrolase	-
C_lini_390-1_FUN_009101-T1	67739384e60087aa08303aaf551f6b57	440	Pfam	PF17745	Ydr279p protein triple barrel domain	40	126	5.1e-23	IPR041195	Rnh202, triple barrel domain	-	C_lini_757_FUN_006639-T1	29a171c36c086c27c345418a564de985	818	Pfam	PF09363	XFP C-terminal domain	602	803	2.8e-80	IPR018969	Xylulose 5-phosphate/Fructose 6-phosphate phosphoketolase, C-terminal	GO:0005975(InterPro)|GO:0016832(InterPro)	C_lini_771_FUN_007206-T1	8c60047dfe062081caa19ffd70c04851	821	NCBIfam	TIGR00603	DNA repair helicase rad25	85	813	0	IPR001161	Helicase XPB/Ssl2	GO:0003678(InterPro)|GO:0006289(InterPro)|GO:0006367(InterPro)
C_lini_390-1_FUN_009101-T1	67739384e60087aa08303aaf551f6b57	440	CDD	cd09270	RNase_H2-B	38	222	7.5468e-46	IPR040456	Ribonuclease H2 subunit B	GO:0032299(InterPro)	C_lini_757_FUN_006639-T1	29a171c36c086c27c345418a564de985	818	PIRSF	PIRSF017245	Phosphoketolase	2	805	0	IPR005593	Xylulose 5-phosphate/Fructose 6-phosphate phosphoketolase	GO:0005975(InterPro)|GO:0016832(InterPro)	C_lini_771_FUN_007206-T1	8c60047dfe062081caa19ffd70c04851	821	Gene3D	G3DSA:3.40.50.300	-	519	752	4.4e-71	IPR027417	P-loop containing nucleoside triphosphate hydrolase	-
C_lini_390-1_FUN_009101-T1	67739384e60087aa08303aaf551f6b57	440	Pfam	PF09468	Ydr279p protein family (RNase H2 complex component) wHTH domain	129	345	2.2e-47	IPR019024	Ribonuclease H2 subunit B, wHTH domain	-	C_lini_757_FUN_006639-T1	29a171c36c086c27c345418a564de985	818	ProSitePatterns	PS60002	Phosphoketolase signature 1.	160	166	-	IPR019790	Xylulose 5-phosphate/Fructose 6-phosphate phosphoketolase, conserved site	GO:0005975(InterPro)|GO:0016832(InterPro)	C_lini_771_FUN_008009-T1	2f33d6913a65266b7de97e243207822e	337	SUPERFAMILY	SSF52540	P-loop containing nucleoside triphosphate hydrolases	14	172	8.61e-19	IPR027417	P-loop containing nucleoside triphosphate hydrolase	-
C_lini_390-1_FUN_010886-T1	159e4e1812e6685a2a265597a1c0855e	309	SUPERFAMILY	SSF103473	MFS general substrate transporter	2	302	1.44e-41	IPR036259	MFS transporter superfamily	-	C_lini_757_FUN_006639-T1	29a171c36c086c27c345418a564de985	818	ProSitePatterns	PS60003	Phosphoketolase signature 2.	173	191	-	IPR019789	Xylulose 5-phosphate/Fructose 6-phosphate phosphoketolase, thiamine diphosphate binding site	GO:0005975(InterPro)|GO:0016832(InterPro)	C_lini_771_FUN_008009-T1	2f33d6913a65266b7de97e243207822e	337	Gene3D	G3DSA:3.40.50.300	-	8	293	2.3e-34	IPR027417	P-loop containing nucleoside triphosphate hydrolase	-
C_lini_390-1_FUN_010886-T1	159e4e1812e6685a2a265597a1c0855e	309	Gene3D	G3DSA:1.20.1250.20	MFS general substrate transporter like domains	1	298	1.4e-32	IPR036259	MFS transporter superfamily	-	C_lini_757_FUN_006639-T1	29a171c36c086c27c345418a564de985	818	Pfam	PF03894	D-xylulose 5-phosphate/D-fructose 6-phosphate phosphoketolase	414	591	1.2e-79	IPR005593	Xylulose 5-phosphate/Fructose 6-phosphate phosphoketolase	GO:0005975(InterPro)|GO:0016832(InterPro)	C_lini_771_FUN_008009-T1	2f33d6913a65266b7de97e243207822e	337	Pfam	PF04548	AIG1 family	20	173	1.3e-06	IPR006703	AIG1-type guanine nucleotide-binding (G) domain	GO:0005525(InterPro)
C_lini_390-1_FUN_010886-T1	159e4e1812e6685a2a265597a1c0855e	309	Pfam	PF07690	Major Facilitator Superfamily	5	258	4e-28	IPR011701	Major facilitator superfamily	GO:0022857(InterPro)|GO:0055085(InterPro)	C_lini_757_FUN_006639-T1	29a171c36c086c27c345418a564de985	818	SUPERFAMILY	SSF52518	Thiamin diphosphate-binding fold (THDP-binding)	391	604	4.47e-21	IPR029061	Thiamin diphosphate-binding fold	-	C_lini_771_FUN_008009-T1	2f33d6913a65266b7de97e243207822e	337	PANTHER	PTHR10903	GTPASE, IMAP FAMILY MEMBER-RELATED	20	280	8.2e-10	IPR045058	GTPase GIMA/IAN/Toc	-
C_lini_390-1_FUN_010886-T1	159e4e1812e6685a2a265597a1c0855e	309	ProSiteProfiles	PS50850	Major facilitator superfamily (MFS) profile.	1	301	9.84619	IPR020846	Major facilitator superfamily domain	GO:0022857(InterPro)	C_lini_757_FUN_006639-T1	29a171c36c086c27c345418a564de985	818	Gene3D	G3DSA:3.40.50.920	-	622	812	2.5e-62	IPR009014	Transketolase C-terminal/Pyruvate-ferredoxin oxidoreductase domain II	GO:0003824(InterPro)	C_lini_771_FUN_011956-T1	d3309781073cdb52e613d31816fd447f	297	Hamap	MF_03111	Ubiquinone biosynthesis protein <gene_name>, mitochondrial [COQ4].	46	273	40.2809	IPR027540	Ubiquinone biosynthesis protein Coq4, eukaryotic	GO:0005743(InterPro)|GO:0006744(InterPro)
C_lini_390-1_FUN_003352-T1	9c99ed5cd3fb256605c0164e0c488d0f	144	Pfam	PF11807	Mycotoxin biosynthesis protein UstYa	36	135	0.00024	IPR021765	Mycotoxin biosynthesis protein UstYa-like	GO:0043386(InterPro)	C_lini_757_FUN_006639-T1	29a171c36c086c27c345418a564de985	818	SUPERFAMILY	SSF52518	Thiamin diphosphate-binding fold (THDP-binding)	19	383	1.54e-71	IPR029061	Thiamin diphosphate-binding fold	-	C_lini_771_FUN_011956-T1	d3309781073cdb52e613d31816fd447f	297	Pfam	PF05019	Coenzyme Q (ubiquinone) biosynthesis protein Coq4	54	274	2.4e-92	IPR007715	Ubiquinone biosynthesis protein Coq4	GO:0006744(InterPro)
C_lini_390-1_FUN_006850-T1	11add25a6c56316a4a86381b9291da6b	2093	Gene3D	G3DSA:1.20.120.350	-	305	393	1.4e-06	IPR027359	Voltage-dependent channel domain superfamily	-	C_lini_757_FUN_005519-T1	b4d1619cd0c869c43b3cc5dd14bc580f	576	Gene3D	G3DSA:1.20.1250.20	MFS general substrate transporter like domains	27	219	1.6e-42	IPR036259	MFS transporter superfamily	-	C_lini_771_FUN_011956-T1	d3309781073cdb52e613d31816fd447f	297	PANTHER	PTHR12922	UBIQUINONE BIOSYNTHESIS PROTEIN	48	275	2.6e-88	IPR007715	Ubiquinone biosynthesis protein Coq4	GO:0005739(PANTHER)|GO:0006744(InterPro)
C_lini_390-1_FUN_006850-T1	11add25a6c56316a4a86381b9291da6b	2093	Gene3D	G3DSA:1.20.120.350	-	729	841	2.3e-08	IPR027359	Voltage-dependent channel domain superfamily	-	C_lini_757_FUN_005519-T1	b4d1619cd0c869c43b3cc5dd14bc580f	576	Gene3D	G3DSA:1.20.1250.20	MFS general substrate transporter like domains	220	464	1.4e-16	IPR036259	MFS transporter superfamily	-	C_lini_771_FUN_006420-T1	06376662c510ccc2e5365e2952ff861c	383	Gene3D	G3DSA:3.60.160.10	Mitochondrial biogenesis AIM24	56	326	3.6e-33	IPR036983	Mitochondrial biogenesis AIM24 superfamily	-
C_lini_390-1_FUN_006850-T1	11add25a6c56316a4a86381b9291da6b	2093	Pfam	PF00520	Ion transport protein	739	968	1.1e-26	IPR005821	Ion transport domain	GO:0005216(InterPro)|GO:0006811(InterPro)|GO:0016020(InterPro)|GO:0055085(InterPro)	C_lini_757_FUN_005519-T1	b4d1619cd0c869c43b3cc5dd14bc580f	576	ProSiteProfiles	PS50850	Major facilitator superfamily (MFS) profile.	29	523	31.4333	IPR020846	Major facilitator superfamily domain	GO:0022857(InterPro)	C_lini_771_FUN_006420-T1	06376662c510ccc2e5365e2952ff861c	383	Pfam	PF01987	Mitochondrial biogenesis AIM24	65	308	4.5e-32	IPR002838	Mitochondrial biogenesis protein AIM24	-
C_lini_390-1_FUN_006850-T1	11add25a6c56316a4a86381b9291da6b	2093	Pfam	PF00520	Ion transport protein	316	701	1.4e-37	IPR005821	Ion transport domain	GO:0005216(InterPro)|GO:0006811(InterPro)|GO:0016020(InterPro)|GO:0055085(InterPro)	C_lini_757_FUN_005519-T1	b4d1619cd0c869c43b3cc5dd14bc580f	576	SUPERFAMILY	SSF103473	MFS general substrate transporter	20	519	4.84e-58	IPR036259	MFS transporter superfamily	-	C_lini_771_FUN_006420-T1	06376662c510ccc2e5365e2952ff861c	383	SUPERFAMILY	SSF51219	TRAP-like	66	310	7.06e-18	IPR016031	Tryptophan RNA-binding attenuator protein-like domain superfamily	-
C_lini_390-1_FUN_006850-T1	11add25a6c56316a4a86381b9291da6b	2093	Pfam	PF00520	Ion transport protein	1171	1449	4e-29	IPR005821	Ion transport domain	GO:0005216(InterPro)|GO:0006811(InterPro)|GO:0016020(InterPro)|GO:0055085(InterPro)	C_lini_757_FUN_005519-T1	b4d1619cd0c869c43b3cc5dd14bc580f	576	Pfam	PF07690	Major Facilitator Superfamily	33	448	9.5e-49	IPR011701	Major facilitator superfamily	GO:0022857(InterPro)|GO:0055085(InterPro)	C_lini_771_FUN_000579-T1	ee714c253c89bcd198c1f26d22fb72e5	700	Gene3D	G3DSA:3.60.20.10	Glutamine Phosphoribosylpyrophosphate, subunit 1, domain 1	2	326	8.6e-76	IPR029055	Nucleophile aminohydrolases, N-terminal	-
C_lini_390-1_FUN_006850-T1	11add25a6c56316a4a86381b9291da6b	2093	Pfam	PF00520	Ion transport protein	1500	1747	2.1e-28	IPR005821	Ion transport domain	GO:0005216(InterPro)|GO:0006811(InterPro)|GO:0016020(InterPro)|GO:0055085(InterPro)	C_lini_757_FUN_009207-T1	9733e60070c282095676495293ae9ff1	1055	Pfam	PF00172	Fungal Zn(2)-Cys(6) binuclear cluster domain	88	117	0.48	IPR001138	Zn(2)Cys(6) fungal-type DNA-binding domain	GO:0000981(InterPro)|GO:0006355(InterPro)|GO:0008270(InterPro)	C_lini_771_FUN_000579-T1	ee714c253c89bcd198c1f26d22fb72e5	700	NCBIfam	TIGR01135	glutamine--fructose-6-phosphate transaminase (isomerizing)	273	700	1.4e-122	IPR005855	Glucosamine-fructose-6-phosphate aminotransferase, isomerising	GO:0004360(InterPro)|GO:1901137(InterPro)
C_lini_390-1_FUN_006850-T1	11add25a6c56316a4a86381b9291da6b	2093	PRINTS	PR00167	Calcium channel signature	511	526	7.3e-05	IPR002077	Voltage-dependent calcium channel, alpha-1 subunit	GO:0005245(InterPro)|GO:0005891(InterPro)|GO:0070588(InterPro)	C_lini_757_FUN_009207-T1	9733e60070c282095676495293ae9ff1	1055	Gene3D	G3DSA:4.10.240.10	-	86	159	5.6e-06	IPR036864	Zn(2)-C6 fungal-type DNA-binding domain superfamily	GO:0000981(InterPro)|GO:0006355(InterPro)|GO:0008270(InterPro)	C_lini_771_FUN_000579-T1	ee714c253c89bcd198c1f26d22fb72e5	700	CDD	cd00714	GFAT	2	302	1.16609e-113	IPR047084	Glucosamine-fructose-6-phosphate aminotransferase, isomerising, N-terminal domain	-
C_lini_390-1_FUN_006850-T1	11add25a6c56316a4a86381b9291da6b	2093	PRINTS	PR00167	Calcium channel signature	895	921	7.3e-05	IPR002077	Voltage-dependent calcium channel, alpha-1 subunit	GO:0005245(InterPro)|GO:0005891(InterPro)|GO:0070588(InterPro)	C_lini_757_FUN_009207-T1	9733e60070c282095676495293ae9ff1	1055	ProSiteProfiles	PS50048	Zn(2)-C6 fungal-type DNA-binding domain profile.	87	116	9.116	IPR001138	Zn(2)Cys(6) fungal-type DNA-binding domain	GO:0000981(InterPro)|GO:0006355(InterPro)|GO:0008270(InterPro)	C_lini_771_FUN_000579-T1	ee714c253c89bcd198c1f26d22fb72e5	700	CDD	cd05009	SIS_GlmS_GlmD_2	543	698	4.1558e-59	IPR035490	GlmS/FrlB, SIS domain 2	-
C_lini_390-1_FUN_006850-T1	11add25a6c56316a4a86381b9291da6b	2093	PRINTS	PR00167	Calcium channel signature	1660	1672	7.3e-05	IPR002077	Voltage-dependent calcium channel, alpha-1 subunit	GO:0005245(InterPro)|GO:0005891(InterPro)|GO:0070588(InterPro)	C_lini_757_FUN_009207-T1	9733e60070c282095676495293ae9ff1	1055	SUPERFAMILY	SSF57701	Zn2/Cys6 DNA-binding domain	84	124	2.14e-06	IPR036864	Zn(2)-C6 fungal-type DNA-binding domain superfamily	GO:0000981(InterPro)|GO:0006355(InterPro)|GO:0008270(InterPro)	C_lini_771_FUN_000579-T1	ee714c253c89bcd198c1f26d22fb72e5	700	ProSiteProfiles	PS51278	Glutamine amidotransferase type 2 domain profile.	2	305	38.3209	IPR017932	Glutamine amidotransferase type 2 domain	-
C_lini_390-1_FUN_006850-T1	11add25a6c56316a4a86381b9291da6b	2093	ProSiteProfiles	PS50222	EF-hand calcium-binding domain profile.	1756	1791	9.18538	IPR002048	EF-hand domain	GO:0005509(InterPro)	C_lini_757_FUN_002413-T1	80bc7ea1fd04816439b454759f1b336f	509	Hamap	MF_01971	Kynurenine 3-monooxygenase [kmo].	4	489	30.3339	IPR027545	Kynurenine 3-monooxygenase	GO:0004502(InterPro)|GO:0006569(InterPro)|GO:0019805(InterPro)	C_lini_771_FUN_000579-T1	ee714c253c89bcd198c1f26d22fb72e5	700	ProSiteProfiles	PS51464	SIS domain profile.	377	516	26.0731	IPR001347	SIS domain	GO:0097367(InterPro)|GO:1901135(InterPro)
C_lini_390-1_FUN_006850-T1	11add25a6c56316a4a86381b9291da6b	2093	Gene3D	G3DSA:1.20.120.350	-	432	509	2e-06	IPR027359	Voltage-dependent channel domain superfamily	-	C_lini_757_FUN_002413-T1	80bc7ea1fd04816439b454759f1b336f	509	Gene3D	G3DSA:3.50.50.60	-	5	425	1.5e-146	IPR036188	FAD/NAD(P)-binding domain superfamily	-	C_lini_771_FUN_000579-T1	ee714c253c89bcd198c1f26d22fb72e5	700	Pfam	PF01380	SIS domain	553	682	8.9e-22	IPR001347	SIS domain	GO:0097367(InterPro)|GO:1901135(InterPro)
C_lini_390-1_FUN_006850-T1	11add25a6c56316a4a86381b9291da6b	2093	Gene3D	G3DSA:1.20.120.350	-	1495	1606	1.1e-08	IPR027359	Voltage-dependent channel domain superfamily	-	C_lini_757_FUN_002413-T1	80bc7ea1fd04816439b454759f1b336f	509	SUPERFAMILY	SSF51905	FAD/NAD(P)-binding domain	6	430	1.04e-46	IPR036188	FAD/NAD(P)-binding domain superfamily	-	C_lini_771_FUN_000579-T1	ee714c253c89bcd198c1f26d22fb72e5	700	Pfam	PF01380	SIS domain	381	508	3.9e-30	IPR001347	SIS domain	GO:0097367(InterPro)|GO:1901135(InterPro)
C_lini_390-1_FUN_006850-T1	11add25a6c56316a4a86381b9291da6b	2093	Gene3D	G3DSA:1.20.120.350	-	1161	1292	1.5e-16	IPR027359	Voltage-dependent channel domain superfamily	-	C_lini_757_FUN_002413-T1	80bc7ea1fd04816439b454759f1b336f	509	Pfam	PF01494	FAD binding domain	6	358	3.2e-18	IPR002938	FAD-binding domain	GO:0071949(InterPro)	C_lini_771_FUN_000579-T1	ee714c253c89bcd198c1f26d22fb72e5	700	SUPERFAMILY	SSF56235	N-terminal nucleophile aminohydrolases (Ntn hydrolases)	2	311	1.33e-56	IPR029055	Nucleophile aminohydrolases, N-terminal	-
C_lini_390-1_FUN_011104-T1	3003931237fbf195733292d8c0e19485	195	Pfam	PF08843	Nucleotidyl transferase AbiEii toxin, Type IV TA system	23	162	0.014	IPR014942	Nucleotidyl transferase AbiEii toxin, Type IV TA system	-	C_lini_757_FUN_000046-T1	a104bd8760ad4ead804aedbb54ef199c	521	Gene3D	G3DSA:1.20.1250.20	MFS general substrate transporter like domains	17	465	2.1e-32	IPR036259	MFS transporter superfamily	-	C_lini_771_FUN_000579-T1	ee714c253c89bcd198c1f26d22fb72e5	700	ProSiteProfiles	PS51464	SIS domain profile.	549	690	21.7814	IPR001347	SIS domain	GO:0097367(InterPro)|GO:1901135(InterPro)
C_lini_390-1_FUN_004390-T1	ee7ca68e7b05bd1b67b686cace489d27	564	Pfam	PF07690	Major Facilitator Superfamily	58	317	1.1e-35	IPR011701	Major facilitator superfamily	GO:0022857(InterPro)|GO:0055085(InterPro)	C_lini_757_FUN_000046-T1	a104bd8760ad4ead804aedbb54ef199c	521	SUPERFAMILY	SSF103473	MFS general substrate transporter	24	458	7.59e-33	IPR036259	MFS transporter superfamily	-	C_lini_771_FUN_000579-T1	ee714c253c89bcd198c1f26d22fb72e5	700	CDD	cd05008	SIS_GlmS_GlmD_1	391	511	7.15516e-56	IPR035466	GlmS/AgaS, SIS domain 1	-
C_lini_390-1_FUN_004390-T1	ee7ca68e7b05bd1b67b686cace489d27	564	Gene3D	G3DSA:1.20.1250.20	MFS general substrate transporter like domains	310	476	4.6e-08	IPR036259	MFS transporter superfamily	-	C_lini_757_FUN_000046-T1	a104bd8760ad4ead804aedbb54ef199c	521	Pfam	PF07690	Major Facilitator Superfamily	58	457	6.1e-16	IPR011701	Major facilitator superfamily	GO:0022857(InterPro)|GO:0055085(InterPro)	C_lini_771_FUN_000579-T1	ee714c253c89bcd198c1f26d22fb72e5	700	SUPERFAMILY	SSF53697	SIS domain	336	700	2.13e-97	IPR046348	SIS domain superfamily	GO:0097367(InterPro)|GO:1901135(InterPro)
C_lini_390-1_FUN_004390-T1	ee7ca68e7b05bd1b67b686cace489d27	564	SUPERFAMILY	SSF103473	MFS general substrate transporter	34	541	3.14e-57	IPR036259	MFS transporter superfamily	-	C_lini_757_FUN_002033-T1	99ca10ae02b9195762c87ba7d9e99f11	239	Gene3D	G3DSA:3.30.70.3000	-	1	133	1.3e-61	IPR038469	tRNAHis guanylyltransferase Thg1 superfamily	-	C_lini_771_FUN_004291-T1	c17c051d39ab2dc4739b1f4f2698f3cc	489	PANTHER	PTHR12821	BYSTIN	7	476	1.7e-126	IPR007955	Bystin	GO:0005730(PANTHER)|GO:0005737(PANTHER)|GO:0006364(PANTHER)|GO:0030515(PANTHER)|GO:0030688(PANTHER)
C_lini_390-1_FUN_004390-T1	ee7ca68e7b05bd1b67b686cace489d27	564	ProSitePatterns	PS00216	Sugar transport proteins signature 1.	107	123	-	IPR005829	Sugar transporter, conserved site	GO:0016020(InterPro)|GO:0022857(InterPro)|GO:0055085(InterPro)	C_lini_757_FUN_002033-T1	99ca10ae02b9195762c87ba7d9e99f11	239	Gene3D	G3DSA:3.30.70.3000	-	134	232	1.6e-30	IPR038469	tRNAHis guanylyltransferase Thg1 superfamily	-	C_lini_771_FUN_004291-T1	c17c051d39ab2dc4739b1f4f2698f3cc	489	Pfam	PF05291	Bystin	163	471	5.8e-121	IPR007955	Bystin	-
C_lini_390-1_FUN_004390-T1	ee7ca68e7b05bd1b67b686cace489d27	564	ProSiteProfiles	PS50850	Major facilitator superfamily (MFS) profile.	54	548	30.0721	IPR020846	Major facilitator superfamily domain	GO:0022857(InterPro)	C_lini_757_FUN_002033-T1	99ca10ae02b9195762c87ba7d9e99f11	239	Pfam	PF04446	tRNAHis guanylyltransferase	6	133	1e-48	IPR024956	tRNAHis guanylyltransferase catalytic domain	GO:0000287(InterPro)|GO:0006400(InterPro)|GO:0008193(InterPro)	C_lini_771_FUN_006622-T1	2bd394ada6b560db825b95234d38a29f	363	Gene3D	G3DSA:3.40.50.150	Vaccinia Virus protein VP39	98	300	3.1e-27	IPR029063	S-adenosyl-L-methionine-dependent methyltransferase superfamily	-
C_lini_390-1_FUN_004579-T1	619f7fb8805f447153db4fa4456c69b2	276	Pfam	PF10197	N-terminal domain of CBF1 interacting co-repressor CIR	10	46	1.8e-05	IPR019339	CBF1-interacting co-repressor CIR, N-terminal domain	-	C_lini_757_FUN_002033-T1	99ca10ae02b9195762c87ba7d9e99f11	239	PANTHER	PTHR12729	UNCHARACTERIZED	133	231	7.8e-83	IPR007537	tRNAHis guanylyltransferase Thg1	GO:0000287(InterPro)|GO:0006400(InterPro)|GO:0008033(PANTHER)|GO:0008193(InterPro)|GO:0008193(PANTHER)	C_lini_771_FUN_006622-T1	2bd394ada6b560db825b95234d38a29f	363	SUPERFAMILY	SSF53335	S-adenosyl-L-methionine-dependent methyltransferases	74	352	1.09e-37	IPR029063	S-adenosyl-L-methionine-dependent methyltransferase superfamily	-
C_lini_390-1_FUN_004579-T1	619f7fb8805f447153db4fa4456c69b2	276	SMART	SM01083	Cir_N_3	10	46	6.7e-13	IPR019339	CBF1-interacting co-repressor CIR, N-terminal domain	-	C_lini_757_FUN_002033-T1	99ca10ae02b9195762c87ba7d9e99f11	239	Pfam	PF14413	Thg1 C terminal domain	132	217	1.2e-18	IPR025845	Thg1 C-terminal domain	-	C_lini_771_FUN_003742-T1	9558e4e074e7ae9b4a740663b9b13528	830	Gene3D	G3DSA:3.40.50.12360	-	201	447	8.6e-11	IPR038609	HDA1 complex subunit 2/3 superfamily	-
C_lini_390-1_FUN_004579-T1	619f7fb8805f447153db4fa4456c69b2	276	PANTHER	PTHR22093	LEUKOCYTE RECEPTOR CLUSTER LRC MEMBER 1	1	273	1.3e-46	IPR039875	Leukocyte receptor cluster member 1-like	-	C_lini_757_FUN_010677-T1	4e6fbc62ffc4bb1fd5af380124a073dc	541	PANTHER	PTHR43762	L-GULONOLACTONE OXIDASE	26	506	5.3e-126	IPR010031	L-gulonolactone/D-arabinono-1,4-lactone oxidase-like	GO:0003885(PANTHER)|GO:0005739(PANTHER)|GO:0016491(PANTHER)|GO:0016899(InterPro)	C_lini_771_FUN_010786-T1	e44122f02c468bdb823aa7a5bd67890a	887	ProSiteProfiles	PS50082	Trp-Asp (WD) repeats profile.	72	103	11.6447	IPR001680	WD40 repeat	GO:0005515(InterPro)
C_lini_390-1_FUN_010195-T1	0ed4b898526cf018137e3deb88055066	459	Pfam	PF03198	Glucanosyltransferase	33	331	2e-121	IPR004886	Glucanosyltransferase	-	C_lini_757_FUN_010677-T1	4e6fbc62ffc4bb1fd5af380124a073dc	541	Gene3D	G3DSA:3.30.465.10	-	98	225	1.3e-34	IPR016169	FAD-binding, type PCMH, subdomain 2	-	C_lini_771_FUN_010786-T1	e44122f02c468bdb823aa7a5bd67890a	887	Pfam	PF00400	WD domain, G-beta repeat	27	62	56	IPR001680	WD40 repeat	GO:0005515(InterPro)
C_lini_390-1_FUN_010195-T1	0ed4b898526cf018137e3deb88055066	459	PANTHER	PTHR31468	1,3-BETA-GLUCANOSYLTRANSFERASE GAS1	7	426	3.9e-136	IPR004886	Glucanosyltransferase	GO:0005886(PANTHER)|GO:0031505(PANTHER)|GO:0034411(PANTHER)|GO:0042124(PANTHER)|GO:0071970(PANTHER)	C_lini_757_FUN_010677-T1	4e6fbc62ffc4bb1fd5af380124a073dc	541	NCBIfam	TIGR01678	sugar 1,4-lactone oxidase	34	497	3.4e-123	IPR030654	Sugar 1,4-lactone oxidase	-	C_lini_771_FUN_010786-T1	e44122f02c468bdb823aa7a5bd67890a	887	Pfam	PF00400	WD domain, G-beta repeat	229	248	52	IPR001680	WD40 repeat	GO:0005515(InterPro)
C_lini_390-1_FUN_010195-T1	0ed4b898526cf018137e3deb88055066	459	SUPERFAMILY	SSF51445	(Trans)glycosidases	55	312	5.47e-50	IPR017853	Glycoside hydrolase superfamily	-	C_lini_757_FUN_010677-T1	4e6fbc62ffc4bb1fd5af380124a073dc	541	SUPERFAMILY	SSF56176	FAD-binding/transporter-associated domain-like	21	209	2.48e-48	IPR036318	FAD-binding, type PCMH-like superfamily	GO:0050660(InterPro)	C_lini_771_FUN_010786-T1	e44122f02c468bdb823aa7a5bd67890a	887	Pfam	PF00400	WD domain, G-beta repeat	70	103	45	IPR001680	WD40 repeat	GO:0005515(InterPro)
C_lini_390-1_FUN_002103-T1	f3cfd2b9a467e386f222ea1cdd4e5864	385	ProSiteProfiles	PS51143	MT-A70-like family profile.	143	373	19.0372	IPR007757	MT-A70-like	-	C_lini_757_FUN_010677-T1	4e6fbc62ffc4bb1fd5af380124a073dc	541	PIRSF	PIRSF000136	LGO_GLO	24	507	8.2e-132	IPR010031	L-gulonolactone/D-arabinono-1,4-lactone oxidase-like	GO:0016899(InterPro)	C_lini_771_FUN_010786-T1	e44122f02c468bdb823aa7a5bd67890a	887	SMART	SM00320	WD40_4	24	62	0.00048	IPR001680	WD40 repeat	GO:0005515(InterPro)
C_lini_390-1_FUN_002103-T1	f3cfd2b9a467e386f222ea1cdd4e5864	385	SUPERFAMILY	SSF53335	S-adenosyl-L-methionine-dependent methyltransferases	182	302	1.56e-06	IPR029063	S-adenosyl-L-methionine-dependent methyltransferase superfamily	-	C_lini_757_FUN_010677-T1	4e6fbc62ffc4bb1fd5af380124a073dc	541	Gene3D	G3DSA:3.30.43.10	-	28	96	2.4e-10	IPR016167	FAD-binding, type PCMH, subdomain 1	-	C_lini_771_FUN_010786-T1	e44122f02c468bdb823aa7a5bd67890a	887	SMART	SM00320	WD40_4	362	403	0.22	IPR001680	WD40 repeat	GO:0005515(InterPro)
C_lini_390-1_FUN_002103-T1	f3cfd2b9a467e386f222ea1cdd4e5864	385	Pfam	PF05063	MT-A70	184	353	8.7e-29	IPR007757	MT-A70-like	-	C_lini_757_FUN_010677-T1	4e6fbc62ffc4bb1fd5af380124a073dc	541	Pfam	PF01565	FAD binding domain	44	179	3.3e-25	IPR006094	FAD linked oxidase, N-terminal	GO:0050660(InterPro)	C_lini_771_FUN_010786-T1	e44122f02c468bdb823aa7a5bd67890a	887	SMART	SM00320	WD40_4	266	304	100	IPR001680	WD40 repeat	GO:0005515(InterPro)
C_lini_390-1_FUN_002103-T1	f3cfd2b9a467e386f222ea1cdd4e5864	385	ProSitePatterns	PS00092	N-6 Adenine-specific DNA methylases signature.	187	193	-	IPR002052	DNA methylase, N-6 adenine-specific, conserved site	GO:0003676(InterPro)|GO:0008168(InterPro)|GO:0032259(InterPro)	C_lini_757_FUN_010677-T1	4e6fbc62ffc4bb1fd5af380124a073dc	541	Pfam	PF04030	D-arabinono-1,4-lactone oxidase	203	503	8.5e-76	IPR007173	D-arabinono-1,4-lactone oxidase, C-terminal domain	GO:0003885(InterPro)|GO:0016020(InterPro)	C_lini_771_FUN_010786-T1	e44122f02c468bdb823aa7a5bd67890a	887	SMART	SM00320	WD40_4	203	249	1.5	IPR001680	WD40 repeat	GO:0005515(InterPro)
C_lini_390-1_FUN_000913-T1	8ced8b52250b0833006a10fc0b9a91fd	528	PRINTS	PR00385	P450 superfamily signature	471	482	4.4e-07	IPR001128	Cytochrome P450	GO:0004497(InterPro)|GO:0005506(InterPro)|GO:0016705(InterPro)|GO:0020037(InterPro)	C_lini_757_FUN_010677-T1	4e6fbc62ffc4bb1fd5af380124a073dc	541	ProSiteProfiles	PS51387	PCMH-type FAD-binding domain profile.	40	210	17.5797	IPR016166	FAD-binding domain, PCMH-type	GO:0071949(InterPro)	C_lini_771_FUN_010786-T1	e44122f02c468bdb823aa7a5bd67890a	887	SMART	SM00320	WD40_4	107	148	280	IPR001680	WD40 repeat	GO:0005515(InterPro)
C_lini_390-1_FUN_000913-T1	8ced8b52250b0833006a10fc0b9a91fd	528	PRINTS	PR00385	P450 superfamily signature	462	471	4.4e-07	IPR001128	Cytochrome P450	GO:0004497(InterPro)|GO:0005506(InterPro)|GO:0016705(InterPro)|GO:0020037(InterPro)	C_lini_757_FUN_011659-T1	52d58425ebb3c2358ea6e72842082247	448	SUPERFAMILY	SSF50939	Sialidases	62	437	2.16e-06	IPR036278	Sialidase superfamily	-	C_lini_771_FUN_010786-T1	e44122f02c468bdb823aa7a5bd67890a	887	SMART	SM00320	WD40_4	307	344	38	IPR001680	WD40 repeat	GO:0005515(InterPro)
C_lini_390-1_FUN_000913-T1	8ced8b52250b0833006a10fc0b9a91fd	528	PRINTS	PR00385	P450 superfamily signature	355	366	4.4e-07	IPR001128	Cytochrome P450	GO:0004497(InterPro)|GO:0005506(InterPro)|GO:0016705(InterPro)|GO:0020037(InterPro)	C_lini_757_FUN_003262-T1	ab87b6b02b92d33f7332bf3797706bdc	262	NCBIfam	TIGR01470	siroheme synthase, N-terminal domain	23	190	9.2e-31	IPR006367	Sirohaem synthase, N-terminal	GO:0006779(InterPro)|GO:0019354(InterPro)	C_lini_771_FUN_010786-T1	e44122f02c468bdb823aa7a5bd67890a	887	SMART	SM00320	WD40_4	65	104	0.0082	IPR001680	WD40 repeat	GO:0005515(InterPro)
C_lini_390-1_FUN_000913-T1	8ced8b52250b0833006a10fc0b9a91fd	528	PRINTS	PR00385	P450 superfamily signature	296	313	4.4e-07	IPR001128	Cytochrome P450	GO:0004497(InterPro)|GO:0005506(InterPro)|GO:0016705(InterPro)|GO:0020037(InterPro)	C_lini_757_FUN_003262-T1	ab87b6b02b92d33f7332bf3797706bdc	262	SUPERFAMILY	SSF51735	NAD(P)-binding Rossmann-fold domains	19	130	3.25e-22	IPR036291	NAD(P)-binding domain superfamily	-	C_lini_771_FUN_010786-T1	e44122f02c468bdb823aa7a5bd67890a	887	Gene3D	G3DSA:2.130.10.10	-	8	182	3.1e-19	IPR015943	WD40/YVTN repeat-like-containing domain superfamily	GO:0005515(InterPro)
C_lini_390-1_FUN_000913-T1	8ced8b52250b0833006a10fc0b9a91fd	528	Gene3D	G3DSA:1.10.630.10	Cytochrome P450	21	525	1.6e-60	IPR036396	Cytochrome P450 superfamily	GO:0004497(InterPro)|GO:0005506(InterPro)|GO:0016705(InterPro)|GO:0020037(InterPro)	C_lini_757_FUN_003262-T1	ab87b6b02b92d33f7332bf3797706bdc	262	Pfam	PF14823	Sirohaem biosynthesis protein C-terminal	165	232	2.5e-24	IPR028162	Siroheme biosynthesis protein Met8, C-terminal	-	C_lini_771_FUN_010786-T1	e44122f02c468bdb823aa7a5bd67890a	887	ProSiteProfiles	PS50082	Trp-Asp (WD) repeats profile.	30	65	10.3079	IPR001680	WD40 repeat	GO:0005515(InterPro)
C_lini_390-1_FUN_000913-T1	8ced8b52250b0833006a10fc0b9a91fd	528	Pfam	PF00067	Cytochrome P450	434	515	1.2e-06	IPR001128	Cytochrome P450	GO:0004497(InterPro)|GO:0005506(InterPro)|GO:0016705(InterPro)|GO:0020037(InterPro)	C_lini_757_FUN_003262-T1	ab87b6b02b92d33f7332bf3797706bdc	262	PANTHER	PTHR35330	SIROHEME BIOSYNTHESIS PROTEIN MET8	17	228	5.5e-72	IPR028161	Siroheme biosynthesis protein Met8-like	GO:0004325(InterPro)|GO:0019354(InterPro)|GO:0019354(PANTHER)|GO:0043115(PANTHER)|GO:0043115(InterPro)	C_lini_771_FUN_010786-T1	e44122f02c468bdb823aa7a5bd67890a	887	PIRSF	PIRSF037237	Peptidase_WD_repeats_DUG2	2	887	0	IPR017149	Glutathione degradosome, Dug2	GO:0006751(InterPro)
C_lini_390-1_FUN_000913-T1	8ced8b52250b0833006a10fc0b9a91fd	528	Pfam	PF00067	Cytochrome P450	42	396	3e-20	IPR001128	Cytochrome P450	GO:0004497(InterPro)|GO:0005506(InterPro)|GO:0016705(InterPro)|GO:0020037(InterPro)	C_lini_757_FUN_003262-T1	ab87b6b02b92d33f7332bf3797706bdc	262	Pfam	PF14824	Sirohaem biosynthesis protein central	136	162	1.9e-12	IPR028281	Siroheme synthase, central domain	-	C_lini_771_FUN_010786-T1	e44122f02c468bdb823aa7a5bd67890a	887	SUPERFAMILY	SSF50978	WD40 repeat-like	31	407	4.76e-39	IPR036322	WD40-repeat-containing domain superfamily	GO:0005515(InterPro)
C_lini_390-1_FUN_000913-T1	8ced8b52250b0833006a10fc0b9a91fd	528	PRINTS	PR00465	E-class P450 group IV signature	471	489	4.8e-07	IPR002403	Cytochrome P450, E-class, group IV	GO:0004497(InterPro)|GO:0005506(InterPro)|GO:0016705(InterPro)|GO:0020037(InterPro)	C_lini_757_FUN_005285-T1	6f580e0dc988dbd2ff33a980a0b50a00	676	Pfam	PF04082	Fungal specific transcription factor domain	220	394	0.0046	IPR007219	Transcription factor domain, fungi	GO:0003677(InterPro)|GO:0006351(InterPro)|GO:0008270(InterPro)	C_lini_771_FUN_010786-T1	e44122f02c468bdb823aa7a5bd67890a	887	Gene3D	G3DSA:2.130.10.10	-	196	421	4.7e-19	IPR015943	WD40/YVTN repeat-like-containing domain superfamily	GO:0005515(InterPro)
C_lini_390-1_FUN_000913-T1	8ced8b52250b0833006a10fc0b9a91fd	528	PRINTS	PR00465	E-class P450 group IV signature	350	366	4.8e-07	IPR002403	Cytochrome P450, E-class, group IV	GO:0004497(InterPro)|GO:0005506(InterPro)|GO:0016705(InterPro)|GO:0020037(InterPro)	C_lini_757_FUN_005285-T1	6f580e0dc988dbd2ff33a980a0b50a00	676	Gene3D	G3DSA:4.10.240.10	-	56	134	4.2e-10	IPR036864	Zn(2)-C6 fungal-type DNA-binding domain superfamily	GO:0000981(InterPro)|GO:0006355(InterPro)|GO:0008270(InterPro)	C_lini_771_FUN_010786-T1	e44122f02c468bdb823aa7a5bd67890a	887	Pfam	PF01546	Peptidase family M20/M25/M40	495	799	1.1e-16	IPR002933	Peptidase M20	GO:0016787(InterPro)
C_lini_390-1_FUN_000913-T1	8ced8b52250b0833006a10fc0b9a91fd	528	SUPERFAMILY	SSF48264	Cytochrome P450	15	522	3.23e-46	IPR036396	Cytochrome P450 superfamily	GO:0004497(InterPro)|GO:0005506(InterPro)|GO:0016705(InterPro)|GO:0020037(InterPro)	C_lini_757_FUN_005285-T1	6f580e0dc988dbd2ff33a980a0b50a00	676	SUPERFAMILY	SSF57701	Zn2/Cys6 DNA-binding domain	51	90	8.11e-10	IPR036864	Zn(2)-C6 fungal-type DNA-binding domain superfamily	GO:0000981(InterPro)|GO:0006355(InterPro)|GO:0008270(InterPro)	C_lini_771_FUN_010786-T1	e44122f02c468bdb823aa7a5bd67890a	887	ProSiteProfiles	PS50082	Trp-Asp (WD) repeats profile.	231	250	9.94034	IPR001680	WD40 repeat	GO:0005515(InterPro)
C_lini_390-1_FUN_005188-T1	8c60047dfe062081caa19ffd70c04851	821	Pfam	PF16203	ERCC3/RAD25/XPB C-terminal helicase	518	754	2.3e-123	IPR032438	ERCC3/RAD25/XPB helicase, C-terminal domain	-	C_lini_757_FUN_005285-T1	6f580e0dc988dbd2ff33a980a0b50a00	676	SMART	SM00066	gal4_2	53	97	1.5e-05	IPR001138	Zn(2)Cys(6) fungal-type DNA-binding domain	GO:0000981(InterPro)|GO:0006355(InterPro)|GO:0008270(InterPro)	C_lini_771_FUN_010786-T1	e44122f02c468bdb823aa7a5bd67890a	887	ProSitePatterns	PS00758	ArgE / dapE / ACY1 / CPG2 / yscS family signature 1.	494	503	-	IPR001261	ArgE/DapE/ACY1/CPG2/YscS, conserved site	-
C_lini_390-1_FUN_005188-T1	8c60047dfe062081caa19ffd70c04851	821	SMART	SM00490	helicmild6	591	669	7.5e-09	IPR001650	Helicase, C-terminal	-	C_lini_757_FUN_005285-T1	6f580e0dc988dbd2ff33a980a0b50a00	676	Pfam	PF00172	Fungal Zn(2)-Cys(6) binuclear cluster domain	57	87	0.0002	IPR001138	Zn(2)Cys(6) fungal-type DNA-binding domain	GO:0000981(InterPro)|GO:0006355(InterPro)|GO:0008270(InterPro)	C_lini_771_FUN_006370-T1	e5ffcaa8b05d48e076c01b62a1a41c99	516	ProSitePatterns	PS00678	Trp-Asp (WD) repeats signature.	352	366	-	IPR019775	WD40 repeat, conserved site	-
C_lini_390-1_FUN_005188-T1	8c60047dfe062081caa19ffd70c04851	821	ProSiteProfiles	PS51192	Superfamilies 1 and 2 helicase ATP-binding type-1 domain profile.	347	510	18.8965	IPR014001	Helicase superfamily 1/2, ATP-binding domain	-	C_lini_757_FUN_005285-T1	6f580e0dc988dbd2ff33a980a0b50a00	676	ProSitePatterns	PS00463	Zn(2)-C6 fungal-type DNA-binding domain signature.	58	86	-	IPR001138	Zn(2)Cys(6) fungal-type DNA-binding domain	GO:0000981(InterPro)|GO:0006355(InterPro)|GO:0008270(InterPro)	C_lini_771_FUN_006370-T1	e5ffcaa8b05d48e076c01b62a1a41c99	516	ProSiteProfiles	PS50082	Trp-Asp (WD) repeats profile.	351	367	9.37223	IPR001680	WD40 repeat	GO:0005515(InterPro)
C_lini_390-1_FUN_005188-T1	8c60047dfe062081caa19ffd70c04851	821	SUPERFAMILY	SSF52540	P-loop containing nucleoside triphosphate hydrolases	442	736	4.06e-31	IPR027417	P-loop containing nucleoside triphosphate hydrolase	-	C_lini_757_FUN_005285-T1	6f580e0dc988dbd2ff33a980a0b50a00	676	CDD	cd00067	GAL4	54	87	1.64556e-09	IPR001138	Zn(2)Cys(6) fungal-type DNA-binding domain	GO:0000981(InterPro)|GO:0006355(InterPro)|GO:0008270(InterPro)	C_lini_771_FUN_006370-T1	e5ffcaa8b05d48e076c01b62a1a41c99	516	Pfam	PF00400	WD domain, G-beta repeat	242	273	470	IPR001680	WD40 repeat	GO:0005515(InterPro)
C_lini_390-1_FUN_005188-T1	8c60047dfe062081caa19ffd70c04851	821	Pfam	PF13625	Helicase conserved C-terminal domain	106	225	4.3e-28	IPR032830	Helicase XPB/Ssl2, N-terminal domain	-	C_lini_757_FUN_005285-T1	6f580e0dc988dbd2ff33a980a0b50a00	676	ProSiteProfiles	PS50048	Zn(2)-C6 fungal-type DNA-binding domain profile.	58	88	10.326	IPR001138	Zn(2)Cys(6) fungal-type DNA-binding domain	GO:0000981(InterPro)|GO:0006355(InterPro)|GO:0008270(InterPro)	C_lini_771_FUN_006370-T1	e5ffcaa8b05d48e076c01b62a1a41c99	516	Pfam	PF00400	WD domain, G-beta repeat	342	365	25	IPR001680	WD40 repeat	GO:0005515(InterPro)
C_lini_390-1_FUN_005188-T1	8c60047dfe062081caa19ffd70c04851	821	Gene3D	G3DSA:3.40.50.300	-	329	518	9.6e-35	IPR027417	P-loop containing nucleoside triphosphate hydrolase	-	C_lini_757_FUN_001688-T1	51e3c43a31a7d4f18a9048967c3daa3f	385	SUPERFAMILY	SSF56601	beta-lactamase/transpeptidase-like	8	379	1.64e-75	IPR012338	Beta-lactamase/transpeptidase-like	-	C_lini_771_FUN_006370-T1	e5ffcaa8b05d48e076c01b62a1a41c99	516	Pfam	PF00400	WD domain, G-beta repeat	381	414	6.5	IPR001680	WD40 repeat	GO:0005515(InterPro)
C_lini_390-1_FUN_005188-T1	8c60047dfe062081caa19ffd70c04851	821	SMART	SM00487	ultradead3	332	514	1.5e-19	IPR014001	Helicase superfamily 1/2, ATP-binding domain	-	C_lini_757_FUN_001688-T1	51e3c43a31a7d4f18a9048967c3daa3f	385	Gene3D	G3DSA:3.40.710.10	-	5	385	8.8e-112	IPR012338	Beta-lactamase/transpeptidase-like	-	C_lini_771_FUN_006370-T1	e5ffcaa8b05d48e076c01b62a1a41c99	516	SMART	SM00320	WD40_4	235	275	0.076	IPR001680	WD40 repeat	GO:0005515(InterPro)
C_lini_390-1_FUN_005188-T1	8c60047dfe062081caa19ffd70c04851	821	ProSiteProfiles	PS51194	Superfamilies 1 and 2 helicase C-terminal domain profile.	564	718	12.5754	IPR001650	Helicase, C-terminal	-	C_lini_757_FUN_001688-T1	51e3c43a31a7d4f18a9048967c3daa3f	385	Pfam	PF00144	Beta-lactamase	18	375	3e-60	IPR001466	Beta-lactamase-related	-	C_lini_771_FUN_006370-T1	e5ffcaa8b05d48e076c01b62a1a41c99	516	SMART	SM00320	WD40_4	327	365	0.0032	IPR001680	WD40 repeat	GO:0005515(InterPro)
C_lini_390-1_FUN_005188-T1	8c60047dfe062081caa19ffd70c04851	821	Pfam	PF04851	Type III restriction enzyme, res subunit	336	492	4.1e-15	IPR006935	Helicase/UvrB, N-terminal	GO:0003677(InterPro)|GO:0005524(InterPro)|GO:0016787(InterPro)	C_lini_757_FUN_005803-T1	a1da15b6baaea0452ccc45cd61885b45	223	PANTHER	PTHR28523	CYTOCHROME C OXIDASE ASSEMBLY FACTOR 1	9	190	1.2e-60	IPR042432	Cytochrome c oxidase assembly factor 1, fungi	GO:0031305(PANTHER)|GO:0033617(InterPro)|GO:0033617(PANTHER)	C_lini_771_FUN_006370-T1	e5ffcaa8b05d48e076c01b62a1a41c99	516	SMART	SM00320	WD40_4	374	414	0.0045	IPR001680	WD40 repeat	GO:0005515(InterPro)
C_lini_390-1_FUN_005188-T1	8c60047dfe062081caa19ffd70c04851	821	SUPERFAMILY	SSF52540	P-loop containing nucleoside triphosphate hydrolases	287	512	8.74e-36	IPR027417	P-loop containing nucleoside triphosphate hydrolase	-	C_lini_757_FUN_005803-T1	a1da15b6baaea0452ccc45cd61885b45	223	Pfam	PF08695	Cytochrome oxidase complex assembly protein 1	69	184	2.9e-39	IPR014807	Cytochrome c oxidase assembly factor 1	-	C_lini_771_FUN_006370-T1	e5ffcaa8b05d48e076c01b62a1a41c99	516	SMART	SM00320	WD40_4	475	516	110	IPR001680	WD40 repeat	GO:0005515(InterPro)
C_lini_390-1_FUN_005188-T1	8c60047dfe062081caa19ffd70c04851	821	NCBIfam	TIGR00603	DNA repair helicase rad25	85	813	0	IPR001161	Helicase XPB/Ssl2	GO:0003678(InterPro)|GO:0006289(InterPro)|GO:0006367(InterPro)	C_lini_757_FUN_006149-T1	88911921900774180de96baf47258261	767	ProSiteProfiles	PS50088	Ankyrin repeat profile.	411	443	8.84318	IPR002110	Ankyrin repeat	GO:0005515(InterPro)	C_lini_771_FUN_006370-T1	e5ffcaa8b05d48e076c01b62a1a41c99	516	SUPERFAMILY	SSF50978	WD40 repeat-like	185	515	2.66e-34	IPR036322	WD40-repeat-containing domain superfamily	GO:0005515(InterPro)
C_lini_390-1_FUN_005188-T1	8c60047dfe062081caa19ffd70c04851	821	Gene3D	G3DSA:3.40.50.300	-	519	752	4.4e-71	IPR027417	P-loop containing nucleoside triphosphate hydrolase	-	C_lini_757_FUN_006149-T1	88911921900774180de96baf47258261	767	Gene3D	G3DSA:1.25.40.20	-	336	453	4.6e-12	IPR036770	Ankyrin repeat-containing domain superfamily	-	C_lini_771_FUN_006370-T1	e5ffcaa8b05d48e076c01b62a1a41c99	516	Gene3D	G3DSA:2.130.10.10	-	179	516	6.5e-75	IPR015943	WD40/YVTN repeat-like-containing domain superfamily	GO:0005515(InterPro)
C_lini_390-1_FUN_007162-T1	2f33d6913a65266b7de97e243207822e	337	SUPERFAMILY	SSF52540	P-loop containing nucleoside triphosphate hydrolases	14	172	8.61e-19	IPR027417	P-loop containing nucleoside triphosphate hydrolase	-	C_lini_757_FUN_006149-T1	88911921900774180de96baf47258261	767	SMART	SM00248	ANK_2a	616	645	5.9e-05	IPR002110	Ankyrin repeat	GO:0005515(InterPro)	C_lini_771_FUN_002659-T1	260145e282ab1c605e7cd0397248a2bf	331	Pfam	PF00075	RNase H	155	311	4.3e-18	IPR002156	Ribonuclease H domain	GO:0003676(InterPro)|GO:0004523(InterPro)
C_lini_390-1_FUN_007162-T1	2f33d6913a65266b7de97e243207822e	337	Gene3D	G3DSA:3.40.50.300	-	8	293	2.3e-34	IPR027417	P-loop containing nucleoside triphosphate hydrolase	-	C_lini_757_FUN_006149-T1	88911921900774180de96baf47258261	767	SMART	SM00248	ANK_2a	484	513	0.012	IPR002110	Ankyrin repeat	GO:0005515(InterPro)	C_lini_771_FUN_002659-T1	260145e282ab1c605e7cd0397248a2bf	331	ProSiteProfiles	PS50879	RNase H type-1 domain profile.	152	312	26.6844	IPR002156	Ribonuclease H domain	GO:0003676(InterPro)|GO:0004523(InterPro)
C_lini_390-1_FUN_007162-T1	2f33d6913a65266b7de97e243207822e	337	Pfam	PF04548	AIG1 family	20	173	1.3e-06	IPR006703	AIG1-type guanine nucleotide-binding (G) domain	GO:0005525(InterPro)	C_lini_757_FUN_006149-T1	88911921900774180de96baf47258261	767	SMART	SM00248	ANK_2a	583	612	1.4	IPR002110	Ankyrin repeat	GO:0005515(InterPro)	C_lini_771_FUN_002659-T1	260145e282ab1c605e7cd0397248a2bf	331	Gene3D	G3DSA:3.30.420.10	-	144	322	4.3e-42	IPR036397	Ribonuclease H superfamily	GO:0003676(InterPro)
C_lini_390-1_FUN_007162-T1	2f33d6913a65266b7de97e243207822e	337	PANTHER	PTHR10903	GTPASE, IMAP FAMILY MEMBER-RELATED	20	280	8.2e-10	IPR045058	GTPase GIMA/IAN/Toc	-	C_lini_757_FUN_006149-T1	88911921900774180de96baf47258261	767	SMART	SM00248	ANK_2a	517	546	0.0001	IPR002110	Ankyrin repeat	GO:0005515(InterPro)	C_lini_771_FUN_002659-T1	260145e282ab1c605e7cd0397248a2bf	331	SUPERFAMILY	SSF53098	Ribonuclease H-like	156	315	6.58e-31	IPR012337	Ribonuclease H-like superfamily	-
C_lini_390-1_FUN_008820-T1	24918ed22a31c01ff914a43636bf1f88	135	SMART	SM01217	Fn3_like_2	44	116	3.2e-25	IPR026891	Fibronectin type III-like domain	-	C_lini_757_FUN_006149-T1	88911921900774180de96baf47258261	767	SMART	SM00248	ANK_2a	344	379	4500	IPR002110	Ankyrin repeat	GO:0005515(InterPro)	C_lini_771_FUN_008513-T1	6e882d92002548ad95d8bff5fcb0470c	74	PANTHER	PTHR15642	CYTOCHROME C OXIDASE ASSEMBLY FACTOR 3, MITOCHONDRIAL	5	72	2.7e-19	IPR041752	Cytochrome c oxidase assembly factor 3, mitochondrial	GO:0031305(PANTHER)|GO:0033617(PANTHER)|GO:0033617(InterPro)
C_lini_390-1_FUN_008820-T1	24918ed22a31c01ff914a43636bf1f88	135	Pfam	PF14310	Fibronectin type III-like domain	45	116	3.8e-20	IPR026891	Fibronectin type III-like domain	-	C_lini_757_FUN_006149-T1	88911921900774180de96baf47258261	767	SMART	SM00248	ANK_2a	550	579	0.032	IPR002110	Ankyrin repeat	GO:0005515(InterPro)	C_lini_771_FUN_008513-T1	6e882d92002548ad95d8bff5fcb0470c	74	Pfam	PF09813	Cytochrome c oxidase assembly factor 3	20	60	4e-11	IPR018628	Cytochrome c oxidase assembly factor 3, mitochondrial, coiled-coil domain	-
C_lini_390-1_FUN_008820-T1	24918ed22a31c01ff914a43636bf1f88	135	Gene3D	G3DSA:2.60.40.10	Immunoglobulins	2	125	6.4e-36	IPR013783	Immunoglobulin-like fold	-	C_lini_757_FUN_006149-T1	88911921900774180de96baf47258261	767	SMART	SM00248	ANK_2a	380	409	6.5	IPR002110	Ankyrin repeat	GO:0005515(InterPro)	C_lini_771_FUN_004494-T1	a1b583314f43607620ebd01178f17eb8	203	PANTHER	PTHR12219	NADH-UBIQUINONE OXIDOREDUCTASE	70	202	3.2e-35	IPR006885	NADH dehydrogenase ubiquinone Fe-S protein 4 mitochondrial-like	GO:0005747(PANTHER)|GO:0022900(InterPro)
C_lini_390-1_FUN_005977-T1	06376662c510ccc2e5365e2952ff861c	383	Gene3D	G3DSA:3.60.160.10	Mitochondrial biogenesis AIM24	56	326	3.6e-33	IPR036983	Mitochondrial biogenesis AIM24 superfamily	-	C_lini_757_FUN_006149-T1	88911921900774180de96baf47258261	767	SMART	SM00248	ANK_2a	411	440	0.19	IPR002110	Ankyrin repeat	GO:0005515(InterPro)	C_lini_771_FUN_004494-T1	a1b583314f43607620ebd01178f17eb8	203	Pfam	PF04800	NADH dehydrogenase ubiquinone Fe-S protein 4	99	195	1.1e-34	IPR006885	NADH dehydrogenase ubiquinone Fe-S protein 4 mitochondrial-like	GO:0022900(InterPro)
C_lini_390-1_FUN_005977-T1	06376662c510ccc2e5365e2952ff861c	383	Pfam	PF01987	Mitochondrial biogenesis AIM24	65	308	4.5e-32	IPR002838	Mitochondrial biogenesis protein AIM24	-	C_lini_757_FUN_006149-T1	88911921900774180de96baf47258261	767	ProSiteProfiles	PS50088	Ankyrin repeat profile.	484	516	10.9266	IPR002110	Ankyrin repeat	GO:0005515(InterPro)	C_lini_771_FUN_004494-T1	a1b583314f43607620ebd01178f17eb8	203	Gene3D	G3DSA:3.30.160.190	atu1810 like domain	96	178	4.6e-31	IPR038532	NADH dehydrogenase ubiquinone Fe-S protein 4-like superfamily	-
C_lini_390-1_FUN_005977-T1	06376662c510ccc2e5365e2952ff861c	383	SUPERFAMILY	SSF51219	TRAP-like	66	310	7.06e-18	IPR016031	Tryptophan RNA-binding attenuator protein-like domain superfamily	-	C_lini_757_FUN_006149-T1	88911921900774180de96baf47258261	767	Pfam	PF00023	Ankyrin repeat	617	647	0.0018	IPR002110	Ankyrin repeat	GO:0005515(InterPro)	C_lini_771_FUN_006297-T1	0f24861666f0c9db63ece90bd9035079	288	PIRSF	PIRSF000097	AKR	12	287	1.7e-83	IPR020471	Aldo-keto reductase	GO:0016491(InterPro)
C_lini_390-1_FUN_007904-T1	ee714c253c89bcd198c1f26d22fb72e5	700	Gene3D	G3DSA:3.60.20.10	Glutamine Phosphoribosylpyrophosphate, subunit 1, domain 1	2	326	8.6e-76	IPR029055	Nucleophile aminohydrolases, N-terminal	-	C_lini_757_FUN_006149-T1	88911921900774180de96baf47258261	767	ProSiteProfiles	PS50088	Ankyrin repeat profile.	550	582	10.1787	IPR002110	Ankyrin repeat	GO:0005515(InterPro)	C_lini_771_FUN_006297-T1	0f24861666f0c9db63ece90bd9035079	288	PRINTS	PR00069	Aldo-keto reductase signature	49	73	6.9e-48	IPR020471	Aldo-keto reductase	GO:0016491(InterPro)
C_lini_390-1_FUN_007904-T1	ee714c253c89bcd198c1f26d22fb72e5	700	NCBIfam	TIGR01135	glutamine--fructose-6-phosphate transaminase (isomerizing)	273	700	1.4e-122	IPR005855	Glucosamine-fructose-6-phosphate aminotransferase, isomerising	GO:0004360(InterPro)|GO:1901137(InterPro)	C_lini_757_FUN_006149-T1	88911921900774180de96baf47258261	767	ProSiteProfiles	PS50088	Ankyrin repeat profile.	517	549	11.6477	IPR002110	Ankyrin repeat	GO:0005515(InterPro)	C_lini_771_FUN_006297-T1	0f24861666f0c9db63ece90bd9035079	288	PRINTS	PR00069	Aldo-keto reductase signature	212	236	6.9e-48	IPR020471	Aldo-keto reductase	GO:0016491(InterPro)
C_lini_390-1_FUN_007904-T1	ee714c253c89bcd198c1f26d22fb72e5	700	CDD	cd00714	GFAT	2	302	1.16609e-113	IPR047084	Glucosamine-fructose-6-phosphate aminotransferase, isomerising, N-terminal domain	-	C_lini_757_FUN_006149-T1	88911921900774180de96baf47258261	767	ProSiteProfiles	PS50088	Ankyrin repeat profile.	583	615	9.91158	IPR002110	Ankyrin repeat	GO:0005515(InterPro)	C_lini_771_FUN_006297-T1	0f24861666f0c9db63ece90bd9035079	288	PRINTS	PR00069	Aldo-keto reductase signature	175	204	6.9e-48	IPR020471	Aldo-keto reductase	GO:0016491(InterPro)
C_lini_390-1_FUN_007904-T1	ee714c253c89bcd198c1f26d22fb72e5	700	CDD	cd05009	SIS_GlmS_GlmD_2	543	698	4.1558e-59	IPR035490	GlmS/FrlB, SIS domain 2	-	C_lini_757_FUN_006149-T1	88911921900774180de96baf47258261	767	Pfam	PF12796	Ankyrin repeats (3 copies)	349	440	1.3e-05	IPR002110	Ankyrin repeat	GO:0005515(InterPro)	C_lini_771_FUN_006297-T1	0f24861666f0c9db63ece90bd9035079	288	PRINTS	PR00069	Aldo-keto reductase signature	141	158	6.9e-48	IPR020471	Aldo-keto reductase	GO:0016491(InterPro)
C_lini_390-1_FUN_007904-T1	ee714c253c89bcd198c1f26d22fb72e5	700	ProSiteProfiles	PS51278	Glutamine amidotransferase type 2 domain profile.	2	305	38.3209	IPR017932	Glutamine amidotransferase type 2 domain	-	C_lini_757_FUN_006149-T1	88911921900774180de96baf47258261	767	Pfam	PF12796	Ankyrin repeats (3 copies)	550	609	1.3e-05	IPR002110	Ankyrin repeat	GO:0005515(InterPro)	C_lini_771_FUN_006297-T1	0f24861666f0c9db63ece90bd9035079	288	PRINTS	PR00069	Aldo-keto reductase signature	109	127	6.9e-48	IPR020471	Aldo-keto reductase	GO:0016491(InterPro)
C_lini_390-1_FUN_007904-T1	ee714c253c89bcd198c1f26d22fb72e5	700	ProSiteProfiles	PS51464	SIS domain profile.	377	516	26.0731	IPR001347	SIS domain	GO:0097367(InterPro)|GO:1901135(InterPro)	C_lini_757_FUN_006149-T1	88911921900774180de96baf47258261	767	Pfam	PF12796	Ankyrin repeats (3 copies)	483	544	1.4e-09	IPR002110	Ankyrin repeat	GO:0005515(InterPro)	C_lini_771_FUN_006297-T1	0f24861666f0c9db63ece90bd9035079	288	SUPERFAMILY	SSF51430	NAD(P)-linked oxidoreductase	17	280	5.24e-89	IPR036812	NADP-dependent oxidoreductase domain superfamily	-
C_lini_390-1_FUN_007904-T1	ee714c253c89bcd198c1f26d22fb72e5	700	Pfam	PF01380	SIS domain	553	682	8.9e-22	IPR001347	SIS domain	GO:0097367(InterPro)|GO:1901135(InterPro)	C_lini_757_FUN_006149-T1	88911921900774180de96baf47258261	767	SUPERFAMILY	SSF48403	Ankyrin repeat	374	653	2.96e-55	IPR036770	Ankyrin repeat-containing domain superfamily	-	C_lini_771_FUN_006297-T1	0f24861666f0c9db63ece90bd9035079	288	ProSitePatterns	PS00062	Aldo/keto reductase family signature 2.	141	158	-	IPR018170	Aldo/keto reductase, conserved site	GO:0016491(InterPro)
C_lini_390-1_FUN_007904-T1	ee714c253c89bcd198c1f26d22fb72e5	700	Pfam	PF01380	SIS domain	381	508	3.9e-30	IPR001347	SIS domain	GO:0097367(InterPro)|GO:1901135(InterPro)	C_lini_757_FUN_006149-T1	88911921900774180de96baf47258261	767	ProSiteProfiles	PS50088	Ankyrin repeat profile.	616	648	13.3839	IPR002110	Ankyrin repeat	GO:0005515(InterPro)	C_lini_771_FUN_006297-T1	0f24861666f0c9db63ece90bd9035079	288	PANTHER	PTHR43827	2,5-DIKETO-D-GLUCONIC ACID REDUCTASE	16	282	3.8e-99	IPR020471	Aldo-keto reductase	GO:0016491(InterPro)
C_lini_390-1_FUN_007904-T1	ee714c253c89bcd198c1f26d22fb72e5	700	SUPERFAMILY	SSF56235	N-terminal nucleophile aminohydrolases (Ntn hydrolases)	2	311	1.33e-56	IPR029055	Nucleophile aminohydrolases, N-terminal	-	C_lini_757_FUN_006149-T1	88911921900774180de96baf47258261	767	Gene3D	G3DSA:1.25.40.20	-	454	664	2.2e-51	IPR036770	Ankyrin repeat-containing domain superfamily	-	C_lini_771_FUN_006297-T1	0f24861666f0c9db63ece90bd9035079	288	Pfam	PF00248	Aldo/keto reductase family	35	277	2e-48	IPR023210	NADP-dependent oxidoreductase domain	-
C_lini_390-1_FUN_007904-T1	ee714c253c89bcd198c1f26d22fb72e5	700	ProSiteProfiles	PS51464	SIS domain profile.	549	690	21.7814	IPR001347	SIS domain	GO:0097367(InterPro)|GO:1901135(InterPro)	C_lini_757_FUN_011603-T1	2b06cce965fc7f40e2b506674084385d	527	SUPERFAMILY	SSF56219	DNase I-like	242	526	3.8e-27	IPR036691	Endonuclease/exonuclease/phosphatase superfamily	-	C_lini_771_FUN_006297-T1	0f24861666f0c9db63ece90bd9035079	288	ProSitePatterns	PS00798	Aldo/keto reductase family signature 1.	53	70	-	IPR018170	Aldo/keto reductase, conserved site	GO:0016491(InterPro)
C_lini_390-1_FUN_007904-T1	ee714c253c89bcd198c1f26d22fb72e5	700	CDD	cd05008	SIS_GlmS_GlmD_1	391	511	7.15516e-56	IPR035466	GlmS/AgaS, SIS domain 1	-	C_lini_757_FUN_011603-T1	2b06cce965fc7f40e2b506674084385d	527	Gene3D	G3DSA:2.60.40.10	Immunoglobulins	134	231	3.6e-05	IPR013783	Immunoglobulin-like fold	-	C_lini_771_FUN_006297-T1	0f24861666f0c9db63ece90bd9035079	288	Gene3D	G3DSA:3.20.20.100	-	15	287	1.1e-104	IPR036812	NADP-dependent oxidoreductase domain superfamily	-
C_lini_390-1_FUN_007904-T1	ee714c253c89bcd198c1f26d22fb72e5	700	SUPERFAMILY	SSF53697	SIS domain	336	700	2.13e-97	IPR046348	SIS domain superfamily	GO:0097367(InterPro)|GO:1901135(InterPro)	C_lini_757_FUN_011603-T1	2b06cce965fc7f40e2b506674084385d	527	Gene3D	G3DSA:3.60.10.10	Endonuclease/exonuclease/phosphatase	241	527	2.8e-32	IPR036691	Endonuclease/exonuclease/phosphatase superfamily	-	C_lini_771_FUN_002469-T1	c62dbc4726904849a13fc441ed360e7b	287	PANTHER	PTHR33365	YALI0B05434P	72	282	7.9e-29	IPR021765	Mycotoxin biosynthesis protein UstYa-like	GO:0043386(InterPro)
C_lini_390-1_FUN_002149-T1	c17c051d39ab2dc4739b1f4f2698f3cc	489	PANTHER	PTHR12821	BYSTIN	7	476	1.7e-126	IPR007955	Bystin	GO:0005730(PANTHER)|GO:0005737(PANTHER)|GO:0006364(PANTHER)|GO:0030515(PANTHER)|GO:0030688(PANTHER)	C_lini_757_FUN_011603-T1	2b06cce965fc7f40e2b506674084385d	527	Pfam	PF03372	Endonuclease/Exonuclease/phosphatase family	246	516	2.5e-13	IPR005135	Endonuclease/exonuclease/phosphatase	GO:0003824(InterPro)	C_lini_771_FUN_002469-T1	c62dbc4726904849a13fc441ed360e7b	287	Pfam	PF11807	Mycotoxin biosynthesis protein UstYa	67	278	6.6e-16	IPR021765	Mycotoxin biosynthesis protein UstYa-like	GO:0043386(InterPro)
C_lini_390-1_FUN_002149-T1	c17c051d39ab2dc4739b1f4f2698f3cc	489	Pfam	PF05291	Bystin	163	471	5.8e-121	IPR007955	Bystin	-	C_lini_757_FUN_001080-T1	bd47d865b5fe9d8f2b4f88acf42c5c84	470	Pfam	PF00013	KH domain	397	460	1.7e-15	IPR004088	K Homology domain, type 1	GO:0003723(InterPro)	C_lini_771_FUN_005006-T1	2fd16848340d6c71690853b59d4a22f5	595	Pfam	PF00173	Cytochrome b5-like Heme/Steroid binding domain	10	78	1.5e-07	IPR001199	Cytochrome b5-like heme/steroid binding domain	-
C_lini_390-1_FUN_005778-T1	2bd394ada6b560db825b95234d38a29f	363	Gene3D	G3DSA:3.40.50.150	Vaccinia Virus protein VP39	98	300	3.1e-27	IPR029063	S-adenosyl-L-methionine-dependent methyltransferase superfamily	-	C_lini_757_FUN_001080-T1	bd47d865b5fe9d8f2b4f88acf42c5c84	470	Pfam	PF00013	KH domain	198	259	1.8e-10	IPR004088	K Homology domain, type 1	GO:0003723(InterPro)	C_lini_771_FUN_005006-T1	2fd16848340d6c71690853b59d4a22f5	595	PANTHER	PTHR19353	FATTY ACID DESATURASE 2	11	576	1.4e-133	IPR012171	Fatty acid desaturase	GO:0006629(PANTHER)|GO:0016020(PANTHER)|GO:0016491(InterPro)|GO:0016717(PANTHER)
C_lini_390-1_FUN_005778-T1	2bd394ada6b560db825b95234d38a29f	363	SUPERFAMILY	SSF53335	S-adenosyl-L-methionine-dependent methyltransferases	74	352	1.09e-37	IPR029063	S-adenosyl-L-methionine-dependent methyltransferase superfamily	-	C_lini_757_FUN_001080-T1	bd47d865b5fe9d8f2b4f88acf42c5c84	470	Pfam	PF00013	KH domain	122	175	1.3e-05	IPR004088	K Homology domain, type 1	GO:0003723(InterPro)	C_lini_771_FUN_005006-T1	2fd16848340d6c71690853b59d4a22f5	595	SMART	SM01117	Cyt_b5_2	8	80	2.1e-07	IPR001199	Cytochrome b5-like heme/steroid binding domain	-
C_lini_390-1_FUN_006027-T1	e5ffcaa8b05d48e076c01b62a1a41c99	516	ProSiteProfiles	PS50082	Trp-Asp (WD) repeats profile.	351	367	9.37223	IPR001680	WD40 repeat	GO:0005515(InterPro)	C_lini_757_FUN_001080-T1	bd47d865b5fe9d8f2b4f88acf42c5c84	470	SUPERFAMILY	SSF54791	Eukaryotic type KH-domain (KH-domain type I)	392	466	1.01e-19	IPR036612	K Homology domain, type 1 superfamily	GO:0003723(InterPro)	C_lini_771_FUN_005006-T1	2fd16848340d6c71690853b59d4a22f5	595	SUPERFAMILY	SSF55856	Cytochrome b5-like heme/steroid binding domain	4	92	1.3e-18	IPR036400	Cytochrome b5-like heme/steroid binding domain superfamily	-
C_lini_390-1_FUN_006027-T1	e5ffcaa8b05d48e076c01b62a1a41c99	516	Pfam	PF00400	WD domain, G-beta repeat	242	273	470	IPR001680	WD40 repeat	GO:0005515(InterPro)	C_lini_757_FUN_001080-T1	bd47d865b5fe9d8f2b4f88acf42c5c84	470	SMART	SM00322	kh_6	394	464	1.1e-16	IPR004087	K Homology domain	GO:0003676(InterPro)	C_lini_771_FUN_005006-T1	2fd16848340d6c71690853b59d4a22f5	595	PIRSF	PIRSF015921	FA_sphingolip_des	2	585	3.5e-165	IPR012171	Fatty acid desaturase	GO:0016491(InterPro)
C_lini_390-1_FUN_006027-T1	e5ffcaa8b05d48e076c01b62a1a41c99	516	Pfam	PF00400	WD domain, G-beta repeat	342	365	25	IPR001680	WD40 repeat	GO:0005515(InterPro)	C_lini_757_FUN_001080-T1	bd47d865b5fe9d8f2b4f88acf42c5c84	470	SMART	SM00322	kh_6	110	180	1.8e-07	IPR004087	K Homology domain	GO:0003676(InterPro)	C_lini_771_FUN_005006-T1	2fd16848340d6c71690853b59d4a22f5	595	Pfam	PF00487	Fatty acid desaturase	279	554	2.1e-25	IPR005804	Fatty acid desaturase domain	GO:0006629(InterPro)
C_lini_390-1_FUN_006027-T1	e5ffcaa8b05d48e076c01b62a1a41c99	516	Pfam	PF00400	WD domain, G-beta repeat	381	414	6.5	IPR001680	WD40 repeat	GO:0005515(InterPro)	C_lini_757_FUN_001080-T1	bd47d865b5fe9d8f2b4f88acf42c5c84	470	SMART	SM00322	kh_6	193	264	1.8e-09	IPR004087	K Homology domain	GO:0003676(InterPro)	C_lini_771_FUN_005006-T1	2fd16848340d6c71690853b59d4a22f5	595	Gene3D	G3DSA:3.10.120.10	-	1	81	1.8e-12	IPR036400	Cytochrome b5-like heme/steroid binding domain superfamily	-
C_lini_390-1_FUN_006027-T1	e5ffcaa8b05d48e076c01b62a1a41c99	516	SMART	SM00320	WD40_4	235	275	0.076	IPR001680	WD40 repeat	GO:0005515(InterPro)	C_lini_757_FUN_001080-T1	bd47d865b5fe9d8f2b4f88acf42c5c84	470	SUPERFAMILY	SSF54791	Eukaryotic type KH-domain (KH-domain type I)	191	266	2.48e-14	IPR036612	K Homology domain, type 1 superfamily	GO:0003723(InterPro)	C_lini_771_FUN_005006-T1	2fd16848340d6c71690853b59d4a22f5	595	ProSiteProfiles	PS50255	Cytochrome b5 family, heme-binding domain profile.	5	80	13.9114	IPR001199	Cytochrome b5-like heme/steroid binding domain	-
C_lini_390-1_FUN_006027-T1	e5ffcaa8b05d48e076c01b62a1a41c99	516	SMART	SM00320	WD40_4	327	365	0.0032	IPR001680	WD40 repeat	GO:0005515(InterPro)	C_lini_757_FUN_001080-T1	bd47d865b5fe9d8f2b4f88acf42c5c84	470	Gene3D	G3DSA:3.30.1370.10	K Homology domain, type 1	189	265	8.7e-15	IPR036612	K Homology domain, type 1 superfamily	GO:0003723(InterPro)	C_lini_771_FUN_005334-T1	388393d09af3d26686a48274bcf01e84	764	ProSiteProfiles	PS51193	Superfamilies 1 and 2 helicase ATP-binding type-2 domain profile.	1	256	36.8131	IPR014013	Helicase superfamily 1/2, ATP-binding domain, DinG/Rad3-type	GO:0005524(InterPro)
C_lini_390-1_FUN_006027-T1	e5ffcaa8b05d48e076c01b62a1a41c99	516	SMART	SM00320	WD40_4	374	414	0.0045	IPR001680	WD40 repeat	GO:0005515(InterPro)	C_lini_757_FUN_001080-T1	bd47d865b5fe9d8f2b4f88acf42c5c84	470	SUPERFAMILY	SSF54791	Eukaryotic type KH-domain (KH-domain type I)	101	183	2.31e-13	IPR036612	K Homology domain, type 1 superfamily	GO:0003723(InterPro)	C_lini_771_FUN_005334-T1	388393d09af3d26686a48274bcf01e84	764	PANTHER	PTHR11472	DNA REPAIR DEAD HELICASE RAD3/XP-D SUBFAMILY MEMBER	2	703	9.1e-207	IPR045028	Helicase superfamily 1/2, DinG/Rad3-like	GO:0003678(PANTHER)|GO:0003684(PANTHER)|GO:0005634(PANTHER)|GO:0006366(PANTHER)|GO:0045951(PANTHER)
C_lini_390-1_FUN_006027-T1	e5ffcaa8b05d48e076c01b62a1a41c99	516	SMART	SM00320	WD40_4	475	516	110	IPR001680	WD40 repeat	GO:0005515(InterPro)	C_lini_757_FUN_001080-T1	bd47d865b5fe9d8f2b4f88acf42c5c84	470	Gene3D	G3DSA:3.30.1370.10	K Homology domain, type 1	111	183	8.9e-14	IPR036612	K Homology domain, type 1 superfamily	GO:0003723(InterPro)	C_lini_771_FUN_005334-T1	388393d09af3d26686a48274bcf01e84	764	SMART	SM00488	deadxpd	2	251	1.1e-105	IPR006554	Helicase-like, DEXD box c2 type	GO:0003678(InterPro)|GO:0016818(InterPro)
C_lini_390-1_FUN_006027-T1	e5ffcaa8b05d48e076c01b62a1a41c99	516	ProSitePatterns	PS00678	Trp-Asp (WD) repeats signature.	352	366	-	IPR019775	WD40 repeat, conserved site	-	C_lini_757_FUN_001080-T1	bd47d865b5fe9d8f2b4f88acf42c5c84	470	Gene3D	G3DSA:3.30.1370.10	K Homology domain, type 1	392	468	9.6e-23	IPR036612	K Homology domain, type 1 superfamily	GO:0003723(InterPro)	C_lini_771_FUN_005334-T1	388393d09af3d26686a48274bcf01e84	764	Pfam	PF13307	Helicase C-terminal domain	496	668	6.3e-37	IPR006555	ATP-dependent helicase, C-terminal	GO:0003676(InterPro)|GO:0004386(InterPro)|GO:0005524(InterPro)|GO:0006139(InterPro)|GO:0016818(InterPro)
C_lini_390-1_FUN_006027-T1	e5ffcaa8b05d48e076c01b62a1a41c99	516	SUPERFAMILY	SSF50978	WD40 repeat-like	185	515	2.66e-34	IPR036322	WD40-repeat-containing domain superfamily	GO:0005515(InterPro)	C_lini_757_FUN_009973-T1	36930543a4f71e28e77ab3dc352de774	450	Pfam	PF04616	Glycosyl hydrolases family 43	45	252	1.7e-15	IPR006710	Glycoside hydrolase, family 43	GO:0004553(InterPro)|GO:0005975(InterPro)	C_lini_771_FUN_005334-T1	388393d09af3d26686a48274bcf01e84	764	Gene3D	G3DSA:3.40.50.300	-	472	666	1.1e-51	IPR027417	P-loop containing nucleoside triphosphate hydrolase	-
C_lini_390-1_FUN_006027-T1	e5ffcaa8b05d48e076c01b62a1a41c99	516	Gene3D	G3DSA:2.130.10.10	-	179	516	6.5e-75	IPR015943	WD40/YVTN repeat-like-containing domain superfamily	GO:0005515(InterPro)	C_lini_757_FUN_009973-T1	36930543a4f71e28e77ab3dc352de774	450	SUPERFAMILY	SSF75005	Arabinanase/levansucrase/invertase	32	309	1.21e-48	IPR023296	Glycosyl hydrolase, five-bladed beta-propellor domain superfamily	-	C_lini_771_FUN_005334-T1	388393d09af3d26686a48274bcf01e84	764	PRINTS	PR00852	Xeroderma pigmentosum group D protein signature	244	263	1.1e-80	IPR001945	RAD3/XPD family	GO:0003677(InterPro)|GO:0003678(InterPro)|GO:0005524(InterPro)|GO:0005634(InterPro)|GO:0006289(InterPro)|GO:0016818(InterPro)
C_lini_390-1_FUN_006274-T1	6b0d5781592bb6108172ec56b09da7bb	473	Pfam	PF03663	Glycosyl hydrolase family 76	35	415	7.4e-120	IPR005198	Glycoside hydrolase, family 76	-	C_lini_757_FUN_009973-T1	36930543a4f71e28e77ab3dc352de774	450	Gene3D	G3DSA:2.115.10.20	Glycosyl hydrolase domain; family 43	26	311	9.7e-92	IPR023296	Glycosyl hydrolase, five-bladed beta-propellor domain superfamily	-	C_lini_771_FUN_005334-T1	388393d09af3d26686a48274bcf01e84	764	PRINTS	PR00852	Xeroderma pigmentosum group D protein signature	279	297	1.1e-80	IPR001945	RAD3/XPD family	GO:0003677(InterPro)|GO:0003678(InterPro)|GO:0005524(InterPro)|GO:0005634(InterPro)|GO:0006289(InterPro)|GO:0016818(InterPro)
C_lini_390-1_FUN_006274-T1	6b0d5781592bb6108172ec56b09da7bb	473	PIRSF	PIRSF016302	Man_a_manosd	3	470	3.6e-139	IPR014480	Mannan endo-1,6-alpha-mannosidase	GO:0008496(InterPro)|GO:0016052(InterPro)	C_lini_757_FUN_009973-T1	36930543a4f71e28e77ab3dc352de774	450	SUPERFAMILY	SSF49785	Galactose-binding domain-like	323	444	3.54e-05	IPR008979	Galactose-binding-like domain superfamily	-	C_lini_771_FUN_005334-T1	388393d09af3d26686a48274bcf01e84	764	PRINTS	PR00852	Xeroderma pigmentosum group D protein signature	607	629	1.1e-80	IPR001945	RAD3/XPD family	GO:0003677(InterPro)|GO:0003678(InterPro)|GO:0005524(InterPro)|GO:0005634(InterPro)|GO:0006289(InterPro)|GO:0016818(InterPro)
C_lini_390-1_FUN_006274-T1	6b0d5781592bb6108172ec56b09da7bb	473	PANTHER	PTHR12145	UNCHARACTERIZED	12	468	7.9e-136	IPR014480	Mannan endo-1,6-alpha-mannosidase	GO:0008496(InterPro)|GO:0009272(PANTHER)|GO:0016052(InterPro)	C_lini_757_FUN_001381-T1	b73fb3bafffb7bcdb8d4b7ef528ace99	441	Pfam	PF01328	Peroxidase, family 2	68	307	1.4e-39	IPR000028	Chloroperoxidase	GO:0004601(InterPro)	C_lini_771_FUN_005334-T1	388393d09af3d26686a48274bcf01e84	764	PRINTS	PR00852	Xeroderma pigmentosum group D protein signature	304	325	1.1e-80	IPR001945	RAD3/XPD family	GO:0003677(InterPro)|GO:0003678(InterPro)|GO:0005524(InterPro)|GO:0005634(InterPro)|GO:0006289(InterPro)|GO:0016818(InterPro)
C_lini_390-1_FUN_006274-T1	6b0d5781592bb6108172ec56b09da7bb	473	SUPERFAMILY	SSF48208	Six-hairpin glycosidases	46	361	1.25e-41	IPR008928	Six-hairpin glycosidase superfamily	GO:0005975(InterPro)	C_lini_757_FUN_001381-T1	b73fb3bafffb7bcdb8d4b7ef528ace99	441	SUPERFAMILY	SSF47571	Cloroperoxidase	55	192	2.62e-31	IPR036851	Chloroperoxidase-like superfamily	GO:0004601(InterPro)	C_lini_771_FUN_005334-T1	388393d09af3d26686a48274bcf01e84	764	PRINTS	PR00852	Xeroderma pigmentosum group D protein signature	374	392	1.1e-80	IPR001945	RAD3/XPD family	GO:0003677(InterPro)|GO:0003678(InterPro)|GO:0005524(InterPro)|GO:0005634(InterPro)|GO:0006289(InterPro)|GO:0016818(InterPro)
C_lini_390-1_FUN_000562-T1	260145e282ab1c605e7cd0397248a2bf	331	Pfam	PF00075	RNase H	155	311	4.3e-18	IPR002156	Ribonuclease H domain	GO:0003676(InterPro)|GO:0004523(InterPro)	C_lini_757_FUN_001381-T1	b73fb3bafffb7bcdb8d4b7ef528ace99	441	ProSiteProfiles	PS51405	Heme haloperoxidase family profile.	66	318	33.4748	IPR000028	Chloroperoxidase	GO:0004601(InterPro)	C_lini_771_FUN_005334-T1	388393d09af3d26686a48274bcf01e84	764	PRINTS	PR00852	Xeroderma pigmentosum group D protein signature	343	365	1.1e-80	IPR001945	RAD3/XPD family	GO:0003677(InterPro)|GO:0003678(InterPro)|GO:0005524(InterPro)|GO:0005634(InterPro)|GO:0006289(InterPro)|GO:0016818(InterPro)
C_lini_390-1_FUN_000562-T1	260145e282ab1c605e7cd0397248a2bf	331	ProSiteProfiles	PS50879	RNase H type-1 domain profile.	152	312	26.6844	IPR002156	Ribonuclease H domain	GO:0003676(InterPro)|GO:0004523(InterPro)	C_lini_757_FUN_001381-T1	b73fb3bafffb7bcdb8d4b7ef528ace99	441	Gene3D	G3DSA:1.10.489.10	-	55	415	1.2e-77	IPR036851	Chloroperoxidase-like superfamily	GO:0004601(InterPro)	C_lini_771_FUN_005334-T1	388393d09af3d26686a48274bcf01e84	764	PRINTS	PR00852	Xeroderma pigmentosum group D protein signature	676	696	1.1e-80	IPR001945	RAD3/XPD family	GO:0003677(InterPro)|GO:0003678(InterPro)|GO:0005524(InterPro)|GO:0005634(InterPro)|GO:0006289(InterPro)|GO:0016818(InterPro)
C_lini_390-1_FUN_000562-T1	260145e282ab1c605e7cd0397248a2bf	331	Gene3D	G3DSA:3.30.420.10	-	144	322	4.3e-42	IPR036397	Ribonuclease H superfamily	GO:0003676(InterPro)	C_lini_757_FUN_001747-T1	ebaeaac6f02e2934dbeab911bf79f6a4	277	PANTHER	PTHR42085	-	8	166	2.9e-16	IPR038883	Uncharacterized protein AN11006-like	-	C_lini_771_FUN_005334-T1	388393d09af3d26686a48274bcf01e84	764	PRINTS	PR00852	Xeroderma pigmentosum group D protein signature	463	480	1.1e-80	IPR001945	RAD3/XPD family	GO:0003677(InterPro)|GO:0003678(InterPro)|GO:0005524(InterPro)|GO:0005634(InterPro)|GO:0006289(InterPro)|GO:0016818(InterPro)
C_lini_390-1_FUN_000562-T1	260145e282ab1c605e7cd0397248a2bf	331	SUPERFAMILY	SSF53098	Ribonuclease H-like	156	315	6.58e-31	IPR012337	Ribonuclease H-like superfamily	-	C_lini_757_FUN_002367-T1	c06714808f04e2dd9a0178f1a8e36c31	351	PANTHER	PTHR34598	BLL6449 PROTEIN	85	346	2.2e-50	IPR044053	Hydroxylase/desaturase AsaB-like	GO:0016491(InterPro)	C_lini_771_FUN_005334-T1	388393d09af3d26686a48274bcf01e84	764	SMART	SM00491	Cxpdneu3	513	657	1.4e-64	IPR006555	ATP-dependent helicase, C-terminal	GO:0003676(InterPro)|GO:0004386(InterPro)|GO:0005524(InterPro)|GO:0006139(InterPro)|GO:0016818(InterPro)
C_lini_390-1_FUN_006648-T1	6e882d92002548ad95d8bff5fcb0470c	74	PANTHER	PTHR15642	CYTOCHROME C OXIDASE ASSEMBLY FACTOR 3, MITOCHONDRIAL	5	72	2.7e-19	IPR041752	Cytochrome c oxidase assembly factor 3, mitochondrial	GO:0031305(PANTHER)|GO:0033617(InterPro)|GO:0033617(PANTHER)	C_lini_757_FUN_002367-T1	c06714808f04e2dd9a0178f1a8e36c31	351	NCBIfam	NF041278	CmcJ/NvfI family oxidoreductase	63	345	1.2e-53	IPR044053	Hydroxylase/desaturase AsaB-like	GO:0016491(InterPro)	C_lini_771_FUN_005334-T1	388393d09af3d26686a48274bcf01e84	764	SUPERFAMILY	SSF52540	P-loop containing nucleoside triphosphate hydrolases	6	650	6.75e-10	IPR027417	P-loop containing nucleoside triphosphate hydrolase	-
C_lini_390-1_FUN_006648-T1	6e882d92002548ad95d8bff5fcb0470c	74	Pfam	PF09813	Cytochrome c oxidase assembly factor 3	20	60	4e-11	IPR018628	Cytochrome c oxidase assembly factor 3, mitochondrial, coiled-coil domain	-	C_lini_757_FUN_000027-T1	07b761e11c503f2ec7285f7d3601c6d5	533	PANTHER	PTHR34144	CHROMOSOME 8, WHOLE GENOME SHOTGUN SEQUENCE	116	441	2.6e-59	IPR021047	Mannosyltransferase 1, CMT1	-	C_lini_771_FUN_005334-T1	388393d09af3d26686a48274bcf01e84	764	Gene3D	G3DSA:1.10.30.20	Bacterial XPD DNA helicase, FeS cluster domain	82	164	3.8e-55	IPR042493	Bacterial type XPD DNA helicase, FeS cluster domain	-
C_lini_390-1_FUN_001952-T1	a1b583314f43607620ebd01178f17eb8	203	PANTHER	PTHR12219	NADH-UBIQUINONE OXIDOREDUCTASE	70	202	3.2e-35	IPR006885	NADH dehydrogenase ubiquinone Fe-S protein 4 mitochondrial-like	GO:0005747(PANTHER)|GO:0022900(InterPro)	C_lini_757_FUN_000027-T1	07b761e11c503f2ec7285f7d3601c6d5	533	Pfam	PF11735	Cryptococcal mannosyltransferase 1	125	403	1.3e-62	IPR021047	Mannosyltransferase 1, CMT1	-	C_lini_771_FUN_005334-T1	388393d09af3d26686a48274bcf01e84	764	Pfam	PF06733	DEAD_2	43	227	2.9e-53	IPR010614	RAD3-like helicase, DEAD	GO:0003677(InterPro)|GO:0003678(InterPro)|GO:0005524(InterPro)
C_lini_390-1_FUN_001952-T1	a1b583314f43607620ebd01178f17eb8	203	Pfam	PF04800	NADH dehydrogenase ubiquinone Fe-S protein 4	99	195	1.1e-34	IPR006885	NADH dehydrogenase ubiquinone Fe-S protein 4 mitochondrial-like	GO:0022900(InterPro)	C_lini_757_FUN_001946-T1	a1e903169458c34c55f0291b8a2f1271	1577	Pfam	PF12816	Golgi CORVET complex core vacuolar protein 8	681	883	3.2e-73	IPR025941	Vacuolar protein sorting-associated protein 8, central domain	-	C_lini_771_FUN_005334-T1	388393d09af3d26686a48274bcf01e84	764	Pfam	PF06777	Helical and beta-bridge domain	240	384	2.5e-54	IPR010643	Helical and beta-bridge domain	-
C_lini_390-1_FUN_001952-T1	a1b583314f43607620ebd01178f17eb8	203	Gene3D	G3DSA:3.30.160.190	atu1810 like domain	96	178	4.6e-31	IPR038532	NADH dehydrogenase ubiquinone Fe-S protein 4-like superfamily	-	C_lini_757_FUN_001946-T1	a1e903169458c34c55f0291b8a2f1271	1577	SUPERFAMILY	SSF50978	WD40 repeat-like	174	263	1.25e-05	IPR036322	WD40-repeat-containing domain superfamily	GO:0005515(InterPro)	C_lini_771_FUN_005334-T1	388393d09af3d26686a48274bcf01e84	764	NCBIfam	TIGR00604	DNA repair helicase (rad3)	2	682	1.6e-263	IPR013020	ATP-dependent helicase Rad3/Chl1-like	GO:0003678(InterPro)
C_lini_390-1_FUN_002662-T1	8ef64069ada10c9d881924d051c8ad9e	518	Pfam	PF01509	TruB family pseudouridylate synthase (N terminal domain)	68	199	5.7e-41	IPR002501	Pseudouridine synthase II, N-terminal	GO:0006396(InterPro)	C_lini_757_FUN_001946-T1	a1e903169458c34c55f0291b8a2f1271	1577	Gene3D	G3DSA:2.130.10.10	-	152	297	1.6e-05	IPR015943	WD40/YVTN repeat-like-containing domain superfamily	GO:0005515(InterPro)	C_lini_771_FUN_005334-T1	388393d09af3d26686a48274bcf01e84	764	Gene3D	G3DSA:3.40.50.300	-	3	219	3.8e-55	IPR027417	P-loop containing nucleoside triphosphate hydrolase	-
C_lini_390-1_FUN_002662-T1	8ef64069ada10c9d881924d051c8ad9e	518	Hamap	MF_01080	tRNA pseudouridine synthase B [truB].	7	512	14.4035	IPR014780	tRNA pseudouridine synthase II, TruB	GO:0001522(InterPro)|GO:0003723(InterPro)|GO:0009451(InterPro)|GO:0009982(InterPro)	C_lini_757_FUN_001946-T1	a1e903169458c34c55f0291b8a2f1271	1577	PANTHER	PTHR12616	VACUOLAR PROTEIN SORTING VPS41	75	1554	2.3e-208	IPR045111	Vacuolar protein sorting-associated protein Vps41/Vps8	GO:0005770(PANTHER)|GO:0006623(PANTHER)|GO:0006623(InterPro)|GO:0030897(PANTHER)|GO:0034058(PANTHER)	C_lini_771_FUN_003258-T1	b6f328bdcb2d0a353fe63f9b419c0e22	229	Pfam	PF12296	Hydrophobic surface binding protein A	31	147	9.4e-24	IPR021054	Cell wall mannoprotein 1	-
C_lini_390-1_FUN_002662-T1	8ef64069ada10c9d881924d051c8ad9e	518	PANTHER	PTHR13767	TRNA-PSEUDOURIDINE SYNTHASE	3	402	3.3e-75	IPR014780	tRNA pseudouridine synthase II, TruB	GO:0001522(InterPro)|GO:0003723(InterPro)|GO:0005739(PANTHER)|GO:0006400(PANTHER)|GO:0009451(InterPro)|GO:0009982(PANTHER)|GO:0009982(InterPro)|GO:1990481(PANTHER)	C_lini_757_FUN_011048-T1	6e5fd30a1b315ba14d6e9c7fb0867583	594	Gene3D	G3DSA:1.20.1250.20	MFS general substrate transporter like domains	325	561	2.7e-08	IPR036259	MFS transporter superfamily	-	C_lini_771_FUN_012425-T1	d26c8fba8f5fc0590c02c0258195a0f6	592	Gene3D	G3DSA:3.40.50.300	-	179	310	7.6e-27	IPR027417	P-loop containing nucleoside triphosphate hydrolase	-
C_lini_390-1_FUN_002662-T1	8ef64069ada10c9d881924d051c8ad9e	518	SUPERFAMILY	SSF55120	Pseudouridine synthase	7	389	7.67e-62	IPR020103	Pseudouridine synthase, catalytic domain superfamily	GO:0001522(InterPro)|GO:0003723(InterPro)|GO:0009451(InterPro)|GO:0009982(InterPro)	C_lini_757_FUN_011048-T1	6e5fd30a1b315ba14d6e9c7fb0867583	594	ProSitePatterns	PS00216	Sugar transport proteins signature 1.	109	125	-	IPR005829	Sugar transporter, conserved site	GO:0016020(InterPro)|GO:0022857(InterPro)|GO:0055085(InterPro)	C_lini_771_FUN_012425-T1	d26c8fba8f5fc0590c02c0258195a0f6	592	Gene3D	G3DSA:3.40.50.300	-	311	564	3.8e-49	IPR027417	P-loop containing nucleoside triphosphate hydrolase	-
C_lini_390-1_FUN_008609-T1	8fbd1dc7f6c1a18c027d42e14f4b6dc1	441	Pfam	PF08022	FAD-binding domain	139	201	1.9e-05	IPR013112	FAD-binding 8	GO:0016491(InterPro)	C_lini_757_FUN_011048-T1	6e5fd30a1b315ba14d6e9c7fb0867583	594	SUPERFAMILY	SSF103473	MFS general substrate transporter	43	552	8.63e-48	IPR036259	MFS transporter superfamily	-	C_lini_771_FUN_012425-T1	d26c8fba8f5fc0590c02c0258195a0f6	592	Pfam	PF13087	AAA domain	289	529	9.1e-34	IPR041679	DNA2/NAM7 helicase-like, C-terminal	-
C_lini_390-1_FUN_008609-T1	8fbd1dc7f6c1a18c027d42e14f4b6dc1	441	SUPERFAMILY	SSF63380	Riboflavin synthase domain-like	135	217	6.32e-06	IPR017938	Riboflavin synthase-like beta-barrel	-	C_lini_757_FUN_011048-T1	6e5fd30a1b315ba14d6e9c7fb0867583	594	ProSiteProfiles	PS50850	Major facilitator superfamily (MFS) profile.	56	559	26.9245	IPR020846	Major facilitator superfamily domain	GO:0022857(InterPro)	C_lini_771_FUN_012425-T1	d26c8fba8f5fc0590c02c0258195a0f6	592	Pfam	PF13086	AAA domain	4	273	5.9e-15	IPR041677	DNA2/NAM7 helicase, helicase domain	GO:0004386(InterPro)
C_lini_390-1_FUN_008609-T1	8fbd1dc7f6c1a18c027d42e14f4b6dc1	441	ProSiteProfiles	PS51384	Ferredoxin reductase-type FAD binding domain profile.	117	222	8.99991	IPR017927	FAD-binding domain, ferredoxin reductase-type	GO:0016491(InterPro)	C_lini_757_FUN_011048-T1	6e5fd30a1b315ba14d6e9c7fb0867583	594	Pfam	PF07690	Major Facilitator Superfamily	60	477	2.1e-30	IPR011701	Major facilitator superfamily	GO:0022857(InterPro)|GO:0055085(InterPro)	C_lini_771_FUN_012425-T1	d26c8fba8f5fc0590c02c0258195a0f6	592	Gene3D	G3DSA:3.40.50.300	-	1	107	1.5e-05	IPR027417	P-loop containing nucleoside triphosphate hydrolase	-
C_lini_390-1_FUN_008609-T1	8fbd1dc7f6c1a18c027d42e14f4b6dc1	441	Pfam	PF08030	Ferric reductase NAD binding domain	225	307	0.18	IPR013121	Ferric reductase, NAD binding domain	GO:0016491(InterPro)	C_lini_757_FUN_005872-T1	e195e3727d9c382df11ced24d706cede	575	ProSitePatterns	PS00455	Putative AMP-binding domain signature.	207	218	-	IPR020845	AMP-binding, conserved site	-	C_lini_771_FUN_012425-T1	d26c8fba8f5fc0590c02c0258195a0f6	592	PANTHER	PTHR10887	DNA2/NAM7 HELICASE FAMILY	2	565	1.5e-82	IPR045055	DNA2/NAM7-like helicase	-
C_lini_390-1_FUN_008609-T1	8fbd1dc7f6c1a18c027d42e14f4b6dc1	441	Pfam	PF01794	Ferric reductase like transmembrane component	1	80	3.4e-05	IPR013130	Ferric reductase transmembrane component-like domain	-	C_lini_757_FUN_005872-T1	e195e3727d9c382df11ced24d706cede	575	Pfam	PF13193	AMP-binding enzyme C-terminal domain	469	551	9.4e-11	IPR025110	AMP-binding enzyme, C-terminal domain	-	C_lini_771_FUN_012425-T1	d26c8fba8f5fc0590c02c0258195a0f6	592	CDD	cd18808	SF1_C_Upf1	313	550	4.79567e-46	IPR047187	Upf1-like, C-terminal helicase domain	-
C_lini_390-1_FUN_008609-T1	8fbd1dc7f6c1a18c027d42e14f4b6dc1	441	Gene3D	G3DSA:3.40.50.80	-	211	394	5.8e-13	IPR039261	Ferredoxin-NADP reductase (FNR), nucleotide-binding domain	-	C_lini_757_FUN_005872-T1	e195e3727d9c382df11ced24d706cede	575	Pfam	PF00501	AMP-binding enzyme	43	414	7.6e-86	IPR000873	AMP-dependent synthetase/ligase domain	-	C_lini_771_FUN_012425-T1	d26c8fba8f5fc0590c02c0258195a0f6	592	SUPERFAMILY	SSF52540	P-loop containing nucleoside triphosphate hydrolases	2	536	1.52e-36	IPR027417	P-loop containing nucleoside triphosphate hydrolase	-
C_lini_390-1_FUN_004655-T1	0f24861666f0c9db63ece90bd9035079	288	PIRSF	PIRSF000097	AKR	12	287	1.7e-83	IPR020471	Aldo-keto reductase	GO:0016491(InterPro)	C_lini_757_FUN_005872-T1	e195e3727d9c382df11ced24d706cede	575	Gene3D	G3DSA:3.30.300.30	-	454	563	3e-25	IPR045851	AMP-binding enzyme, C-terminal domain superfamily	-	C_lini_771_FUN_000199-T1	d744135e4372f87619f08c1db9e91a6f	267	PANTHER	PTHR10926	CELL CYCLE CONTROL PROTEIN 50	49	261	1.1e-38	IPR005045	CDC50/LEM3 family	GO:0005783(PANTHER)|GO:0005794(PANTHER)|GO:0005886(PANTHER)|GO:0016020(InterPro)
C_lini_390-1_FUN_004655-T1	0f24861666f0c9db63ece90bd9035079	288	PRINTS	PR00069	Aldo-keto reductase signature	49	73	6.9e-48	IPR020471	Aldo-keto reductase	GO:0016491(InterPro)	C_lini_757_FUN_005872-T1	e195e3727d9c382df11ced24d706cede	575	Gene3D	G3DSA:3.40.50.12780	-	27	453	4.3e-108	IPR042099	ANL, N-terminal domain	-	C_lini_771_FUN_000199-T1	d744135e4372f87619f08c1db9e91a6f	267	Pfam	PF03381	LEM3 (ligand-effect modulator 3) family / CDC50 family	3	262	2e-57	IPR005045	CDC50/LEM3 family	GO:0016020(InterPro)
C_lini_390-1_FUN_004655-T1	0f24861666f0c9db63ece90bd9035079	288	PRINTS	PR00069	Aldo-keto reductase signature	212	236	6.9e-48	IPR020471	Aldo-keto reductase	GO:0016491(InterPro)	C_lini_757_FUN_007604-T1	82059dbb06045e005313484d6ce57b1a	266	Gene3D	G3DSA:3.30.230.70	-	4	254	1.1e-63	IPR027408	PNPase/RNase PH domain superfamily	-	C_lini_771_FUN_009296-T1	f6484ea656092408988e89cda0a955de	541	PRINTS	PR00465	E-class P450 group IV signature	461	477	1.5e-11	IPR002403	Cytochrome P450, E-class, group IV	GO:0004497(InterPro)|GO:0005506(InterPro)|GO:0016705(InterPro)|GO:0020037(InterPro)
C_lini_390-1_FUN_004655-T1	0f24861666f0c9db63ece90bd9035079	288	PRINTS	PR00069	Aldo-keto reductase signature	175	204	6.9e-48	IPR020471	Aldo-keto reductase	GO:0016491(InterPro)	C_lini_757_FUN_007604-T1	82059dbb06045e005313484d6ce57b1a	266	SUPERFAMILY	SSF55666	Ribonuclease PH domain 2-like	155	250	6.98e-16	IPR036345	Exoribonuclease, PH domain 2 superfamily	-	C_lini_771_FUN_009296-T1	f6484ea656092408988e89cda0a955de	541	PRINTS	PR00465	E-class P450 group IV signature	429	447	1.5e-11	IPR002403	Cytochrome P450, E-class, group IV	GO:0004497(InterPro)|GO:0005506(InterPro)|GO:0016705(InterPro)|GO:0020037(InterPro)
C_lini_390-1_FUN_004655-T1	0f24861666f0c9db63ece90bd9035079	288	PRINTS	PR00069	Aldo-keto reductase signature	141	158	6.9e-48	IPR020471	Aldo-keto reductase	GO:0016491(InterPro)	C_lini_757_FUN_007604-T1	82059dbb06045e005313484d6ce57b1a	266	Pfam	PF01138	3' exoribonuclease family, domain 1	22	154	1.3e-30	IPR001247	Exoribonuclease, phosphorolytic domain 1	-	C_lini_771_FUN_009296-T1	f6484ea656092408988e89cda0a955de	541	PRINTS	PR00465	E-class P450 group IV signature	477	495	1.5e-11	IPR002403	Cytochrome P450, E-class, group IV	GO:0004497(InterPro)|GO:0005506(InterPro)|GO:0016705(InterPro)|GO:0020037(InterPro)
C_lini_390-1_FUN_004655-T1	0f24861666f0c9db63ece90bd9035079	288	PRINTS	PR00069	Aldo-keto reductase signature	109	127	6.9e-48	IPR020471	Aldo-keto reductase	GO:0016491(InterPro)	C_lini_757_FUN_007604-T1	82059dbb06045e005313484d6ce57b1a	266	SUPERFAMILY	SSF54211	Ribosomal protein S5 domain 2-like	13	165	1.87e-33	IPR020568	Ribosomal protein uS5 domain 2-type superfamily	-	C_lini_771_FUN_009296-T1	f6484ea656092408988e89cda0a955de	541	PRINTS	PR00465	E-class P450 group IV signature	379	395	1.5e-11	IPR002403	Cytochrome P450, E-class, group IV	GO:0004497(InterPro)|GO:0005506(InterPro)|GO:0016705(InterPro)|GO:0020037(InterPro)
C_lini_390-1_FUN_004655-T1	0f24861666f0c9db63ece90bd9035079	288	SUPERFAMILY	SSF51430	NAD(P)-linked oxidoreductase	17	280	5.24e-89	IPR036812	NADP-dependent oxidoreductase domain superfamily	-	C_lini_757_FUN_004058-T1	cb146dec0e1024d118edc7afdf32b448	546	ProSitePatterns	PS01238	GDA1/CD39 family of nucleoside phosphatases signature.	233	248	-	IPR000407	Nucleoside phosphatase GDA1/CD39	GO:0016787(InterPro)	C_lini_771_FUN_009296-T1	f6484ea656092408988e89cda0a955de	541	SUPERFAMILY	SSF48264	Cytochrome P450	174	530	1.06e-58	IPR036396	Cytochrome P450 superfamily	GO:0004497(InterPro)|GO:0005506(InterPro)|GO:0016705(InterPro)|GO:0020037(InterPro)
C_lini_390-1_FUN_004655-T1	0f24861666f0c9db63ece90bd9035079	288	ProSitePatterns	PS00062	Aldo/keto reductase family signature 2.	141	158	-	IPR018170	Aldo/keto reductase, conserved site	GO:0016491(InterPro)	C_lini_757_FUN_004058-T1	cb146dec0e1024d118edc7afdf32b448	546	Pfam	PF01150	GDA1/CD39 (nucleoside phosphatase) family	108	541	8.6e-100	IPR000407	Nucleoside phosphatase GDA1/CD39	GO:0016787(InterPro)	C_lini_771_FUN_009296-T1	f6484ea656092408988e89cda0a955de	541	ProSitePatterns	PS00086	Cytochrome P450 cysteine heme-iron ligand signature.	470	479	-	IPR017972	Cytochrome P450, conserved site	GO:0005506(InterPro)|GO:0016705(InterPro)
C_lini_390-1_FUN_004655-T1	0f24861666f0c9db63ece90bd9035079	288	PANTHER	PTHR43827	2,5-DIKETO-D-GLUCONIC ACID REDUCTASE	16	282	3.8e-99	IPR020471	Aldo-keto reductase	GO:0016491(InterPro)	C_lini_757_FUN_004058-T1	cb146dec0e1024d118edc7afdf32b448	546	PANTHER	PTHR11782	ADENOSINE/GUANOSINE DIPHOSPHATASE	58	540	1.8e-110	IPR000407	Nucleoside phosphatase GDA1/CD39	GO:0005794(PANTHER)|GO:0006487(PANTHER)|GO:0016787(InterPro)	C_lini_771_FUN_009296-T1	f6484ea656092408988e89cda0a955de	541	Gene3D	G3DSA:1.10.630.10	Cytochrome P450	95	536	3.9e-57	IPR036396	Cytochrome P450 superfamily	GO:0004497(InterPro)|GO:0005506(InterPro)|GO:0016705(InterPro)|GO:0020037(InterPro)
C_lini_390-1_FUN_004655-T1	0f24861666f0c9db63ece90bd9035079	288	Pfam	PF00248	Aldo/keto reductase family	35	277	2e-48	IPR023210	NADP-dependent oxidoreductase domain	-	C_lini_757_FUN_011356-T1	72d7bd55bff01878b1221e317ab39847	415	NCBIfam	TIGR01456	TIGR01456 family HAD-type hydrolase	54	404	5.8e-68	IPR006353	HAD-superfamily hydrolase, subfamily IIA, CECR5	-	C_lini_771_FUN_009296-T1	f6484ea656092408988e89cda0a955de	541	Pfam	PF00067	Cytochrome P450	181	518	6.4e-33	IPR001128	Cytochrome P450	GO:0004497(InterPro)|GO:0005506(InterPro)|GO:0016705(InterPro)|GO:0020037(InterPro)
C_lini_390-1_FUN_004655-T1	0f24861666f0c9db63ece90bd9035079	288	ProSitePatterns	PS00798	Aldo/keto reductase family signature 1.	53	70	-	IPR018170	Aldo/keto reductase, conserved site	GO:0016491(InterPro)	C_lini_757_FUN_011356-T1	72d7bd55bff01878b1221e317ab39847	415	Pfam	PF13344	Haloacid dehalogenase-like hydrolase	54	155	1.8e-17	IPR006357	HAD-superfamily hydrolase, subfamily IIA	-	C_lini_771_FUN_004589-T1	bfe6d20c46eb2bf5aec3b3be1cb4fd47	907	Pfam	PF11951	Fungal specific transcription factor domain	430	787	0.00066	IPR021858	Fungal transcription factor	-
C_lini_390-1_FUN_004655-T1	0f24861666f0c9db63ece90bd9035079	288	Gene3D	G3DSA:3.20.20.100	-	15	287	1.1e-104	IPR036812	NADP-dependent oxidoreductase domain superfamily	-	C_lini_757_FUN_011356-T1	72d7bd55bff01878b1221e317ab39847	415	SUPERFAMILY	SSF56784	HAD-like	54	400	4.55e-33	IPR036412	HAD-like superfamily	-	C_lini_771_FUN_003159-T1	48f9713bf6e597124d28ae4357475104	374	ProSiteProfiles	PS50011	Protein kinase domain profile.	1	318	15.411	IPR000719	Protein kinase domain	GO:0004672(InterPro)|GO:0005524(InterPro)|GO:0006468(InterPro)
C_lini_390-1_FUN_000756-T1	c62dbc4726904849a13fc441ed360e7b	287	PANTHER	PTHR33365	YALI0B05434P	72	282	7.9e-29	IPR021765	Mycotoxin biosynthesis protein UstYa-like	GO:0043386(InterPro)	C_lini_757_FUN_011356-T1	72d7bd55bff01878b1221e317ab39847	415	Gene3D	G3DSA:3.40.50.1000	-	116	307	6.9e-117	IPR023214	HAD superfamily	-	C_lini_771_FUN_003159-T1	48f9713bf6e597124d28ae4357475104	374	Pfam	PF00069	Protein kinase domain	49	307	3.6e-07	IPR000719	Protein kinase domain	GO:0004672(InterPro)|GO:0005524(InterPro)|GO:0006468(InterPro)
C_lini_390-1_FUN_000756-T1	c62dbc4726904849a13fc441ed360e7b	287	Pfam	PF11807	Mycotoxin biosynthesis protein UstYa	67	278	6.6e-16	IPR021765	Mycotoxin biosynthesis protein UstYa-like	GO:0043386(InterPro)	C_lini_757_FUN_011356-T1	72d7bd55bff01878b1221e317ab39847	415	NCBIfam	TIGR01460	HAD-IIA family hydrolase	54	378	3.6e-42	IPR006357	HAD-superfamily hydrolase, subfamily IIA	-	C_lini_771_FUN_003159-T1	48f9713bf6e597124d28ae4357475104	374	SUPERFAMILY	SSF56112	Protein kinase-like (PK-like)	49	312	1.11e-22	IPR011009	Protein kinase-like domain superfamily	-
C_lini_390-1_FUN_003355-T1	2fd16848340d6c71690853b59d4a22f5	595	Pfam	PF00173	Cytochrome b5-like Heme/Steroid binding domain	10	78	1.5e-07	IPR001199	Cytochrome b5-like heme/steroid binding domain	-	C_lini_757_FUN_011356-T1	72d7bd55bff01878b1221e317ab39847	415	Gene3D	G3DSA:3.40.50.1000	-	54	402	6.9e-117	IPR023214	HAD superfamily	-	C_lini_771_FUN_003159-T1	48f9713bf6e597124d28ae4357475104	374	SMART	SM00220	serkin_6	38	307	0.0039	IPR000719	Protein kinase domain	GO:0004672(InterPro)|GO:0005524(InterPro)|GO:0006468(InterPro)
C_lini_390-1_FUN_003355-T1	2fd16848340d6c71690853b59d4a22f5	595	PANTHER	PTHR19353	FATTY ACID DESATURASE 2	11	576	1.4e-133	IPR012171	Fatty acid desaturase	GO:0006629(PANTHER)|GO:0016020(PANTHER)|GO:0016491(InterPro)|GO:0016717(PANTHER)	C_lini_757_FUN_002256-T1	3523618708614dcf4043f3088f43e986	1536	SUPERFAMILY	SSF90123	ABC transporter transmembrane region	338	653	3.01e-24	IPR036640	ABC transporter type 1, transmembrane domain superfamily	GO:0005524(InterPro)|GO:0016020(InterPro)	C_lini_771_FUN_008734-T1	69d56bd921267a2653e0969b024be9e8	398	Gene3D	G3DSA:3.50.50.60	-	23	150	1.7e-38	IPR036188	FAD/NAD(P)-binding domain superfamily	-
C_lini_390-1_FUN_003355-T1	2fd16848340d6c71690853b59d4a22f5	595	SMART	SM01117	Cyt_b5_2	8	80	2.1e-07	IPR001199	Cytochrome b5-like heme/steroid binding domain	-	C_lini_757_FUN_002256-T1	3523618708614dcf4043f3088f43e986	1536	Pfam	PF00664	ABC transporter transmembrane region	350	623	3.5e-06	IPR011527	ABC transporter type 1, transmembrane domain	GO:0005524(InterPro)|GO:0016020(InterPro)|GO:0055085(InterPro)|GO:0140359(InterPro)	C_lini_771_FUN_008734-T1	69d56bd921267a2653e0969b024be9e8	398	Gene3D	G3DSA:3.50.50.60	-	151	283	4.5e-24	IPR036188	FAD/NAD(P)-binding domain superfamily	-
C_lini_390-1_FUN_003355-T1	2fd16848340d6c71690853b59d4a22f5	595	SUPERFAMILY	SSF55856	Cytochrome b5-like heme/steroid binding domain	4	92	1.3e-18	IPR036400	Cytochrome b5-like heme/steroid binding domain superfamily	-	C_lini_757_FUN_002256-T1	3523618708614dcf4043f3088f43e986	1536	Pfam	PF00664	ABC transporter transmembrane region	987	1248	2.6e-17	IPR011527	ABC transporter type 1, transmembrane domain	GO:0005524(InterPro)|GO:0016020(InterPro)|GO:0055085(InterPro)|GO:0140359(InterPro)	C_lini_771_FUN_008734-T1	69d56bd921267a2653e0969b024be9e8	398	SUPERFAMILY	SSF51905	FAD/NAD(P)-binding domain	28	352	3.97e-26	IPR036188	FAD/NAD(P)-binding domain superfamily	-
C_lini_390-1_FUN_003355-T1	2fd16848340d6c71690853b59d4a22f5	595	PIRSF	PIRSF015921	FA_sphingolip_des	2	585	3.5e-165	IPR012171	Fatty acid desaturase	GO:0016491(InterPro)	C_lini_757_FUN_002256-T1	3523618708614dcf4043f3088f43e986	1536	SUPERFAMILY	SSF52540	P-loop containing nucleoside triphosphate hydrolases	1297	1534	5.01e-64	IPR027417	P-loop containing nucleoside triphosphate hydrolase	-	C_lini_771_FUN_008734-T1	69d56bd921267a2653e0969b024be9e8	398	Pfam	PF07992	Pyridine nucleotide-disulphide oxidoreductase	28	161	7.3e-07	IPR023753	FAD/NAD(P)-binding domain	GO:0016491(InterPro)
C_lini_390-1_FUN_003355-T1	2fd16848340d6c71690853b59d4a22f5	595	Pfam	PF00487	Fatty acid desaturase	279	554	2.1e-25	IPR005804	Fatty acid desaturase domain	GO:0006629(InterPro)	C_lini_757_FUN_002256-T1	3523618708614dcf4043f3088f43e986	1536	ProSiteProfiles	PS50929	ABC transporter integral membrane type-1 fused domain profile.	986	1266	23.5869	IPR011527	ABC transporter type 1, transmembrane domain	GO:0005524(InterPro)|GO:0016020(InterPro)|GO:0055085(InterPro)|GO:0140359(InterPro)	C_lini_771_FUN_003399-T1	f237e4271ab618cb33d5602cb7f7c253	105	Pfam	PF01565	FAD binding domain	41	103	1.7e-10	IPR006094	FAD linked oxidase, N-terminal	GO:0050660(InterPro)
C_lini_390-1_FUN_003355-T1	2fd16848340d6c71690853b59d4a22f5	595	Gene3D	G3DSA:3.10.120.10	-	1	81	1.8e-12	IPR036400	Cytochrome b5-like heme/steroid binding domain superfamily	-	C_lini_757_FUN_002256-T1	3523618708614dcf4043f3088f43e986	1536	Gene3D	G3DSA:1.20.1560.10	ABC transporter type 1, transmembrane domain	959	1286	2e-45	IPR036640	ABC transporter type 1, transmembrane domain superfamily	GO:0005524(InterPro)|GO:0016020(InterPro)	C_lini_771_FUN_003399-T1	f237e4271ab618cb33d5602cb7f7c253	105	SUPERFAMILY	SSF56176	FAD-binding/transporter-associated domain-like	6	104	5.14e-24	IPR036318	FAD-binding, type PCMH-like superfamily	GO:0050660(InterPro)
C_lini_390-1_FUN_003355-T1	2fd16848340d6c71690853b59d4a22f5	595	ProSiteProfiles	PS50255	Cytochrome b5 family, heme-binding domain profile.	5	80	13.9114	IPR001199	Cytochrome b5-like heme/steroid binding domain	-	C_lini_757_FUN_002256-T1	3523618708614dcf4043f3088f43e986	1536	Gene3D	G3DSA:1.20.1560.10	ABC transporter type 1, transmembrane domain	317	652	1.9e-34	IPR036640	ABC transporter type 1, transmembrane domain superfamily	GO:0005524(InterPro)|GO:0016020(InterPro)	C_lini_771_FUN_003399-T1	f237e4271ab618cb33d5602cb7f7c253	105	ProSiteProfiles	PS51387	PCMH-type FAD-binding domain profile.	37	105	11.7326	IPR016166	FAD-binding domain, PCMH-type	GO:0071949(InterPro)
C_lini_390-1_FUN_003691-T1	388393d09af3d26686a48274bcf01e84	764	ProSiteProfiles	PS51193	Superfamilies 1 and 2 helicase ATP-binding type-2 domain profile.	1	256	36.8131	IPR014013	Helicase superfamily 1/2, ATP-binding domain, DinG/Rad3-type	GO:0005524(InterPro)	C_lini_757_FUN_002256-T1	3523618708614dcf4043f3088f43e986	1536	SMART	SM00382	AAA_5	708	897	3.7e-07	IPR003593	AAA+ ATPase domain	GO:0016887(InterPro)	C_lini_771_FUN_003399-T1	f237e4271ab618cb33d5602cb7f7c253	105	Gene3D	G3DSA:3.30.465.10	-	6	105	3e-21	IPR016169	FAD-binding, type PCMH, subdomain 2	-
C_lini_390-1_FUN_003691-T1	388393d09af3d26686a48274bcf01e84	764	PANTHER	PTHR11472	DNA REPAIR DEAD HELICASE RAD3/XP-D SUBFAMILY MEMBER	2	703	9.1e-207	IPR045028	Helicase superfamily 1/2, DinG/Rad3-like	GO:0003678(PANTHER)|GO:0003684(PANTHER)|GO:0005634(PANTHER)|GO:0006366(PANTHER)|GO:0045951(PANTHER)	C_lini_757_FUN_002256-T1	3523618708614dcf4043f3088f43e986	1536	SMART	SM00382	AAA_5	1328	1510	3.3e-14	IPR003593	AAA+ ATPase domain	GO:0016887(InterPro)	C_lini_771_FUN_003681-T1	9b49e693e8db94800f9596c6d6bc990f	862	Gene3D	G3DSA:1.10.357.150	-	657	858	3.9e-38	IPR046362	Zw10/DSL1, C-terminal	-
C_lini_390-1_FUN_003691-T1	388393d09af3d26686a48274bcf01e84	764	SMART	SM00488	deadxpd	2	251	1.1e-105	IPR006554	Helicase-like, DEXD box c2 type	GO:0003678(InterPro)|GO:0016818(InterPro)	C_lini_757_FUN_002256-T1	3523618708614dcf4043f3088f43e986	1536	ProSitePatterns	PS00211	ABC transporters family signature.	1436	1450	-	IPR017871	ABC transporter-like, conserved site	GO:0005524(InterPro)|GO:0016887(InterPro)	C_lini_771_FUN_009225-T1	57daa9e79bea2fab4a1f739e8889735a	800	Gene3D	G3DSA:3.40.50.80	-	673	789	6.6e-08	IPR039261	Ferredoxin-NADP reductase (FNR), nucleotide-binding domain	-
C_lini_390-1_FUN_003691-T1	388393d09af3d26686a48274bcf01e84	764	Pfam	PF13307	Helicase C-terminal domain	496	668	6.3e-37	IPR006555	ATP-dependent helicase, C-terminal	GO:0003676(InterPro)|GO:0004386(InterPro)|GO:0005524(InterPro)|GO:0006139(InterPro)|GO:0016818(InterPro)	C_lini_757_FUN_002256-T1	3523618708614dcf4043f3088f43e986	1536	ProSiteProfiles	PS50929	ABC transporter integral membrane type-1 fused domain profile.	356	635	18.917	IPR011527	ABC transporter type 1, transmembrane domain	GO:0005524(InterPro)|GO:0016020(InterPro)|GO:0055085(InterPro)|GO:0140359(InterPro)	C_lini_771_FUN_009225-T1	57daa9e79bea2fab4a1f739e8889735a	800	Pfam	PF01794	Ferric reductase like transmembrane component	344	460	4e-22	IPR013130	Ferric reductase transmembrane component-like domain	-
C_lini_390-1_FUN_003691-T1	388393d09af3d26686a48274bcf01e84	764	Gene3D	G3DSA:3.40.50.300	-	472	666	1.1e-51	IPR027417	P-loop containing nucleoside triphosphate hydrolase	-	C_lini_757_FUN_002256-T1	3523618708614dcf4043f3088f43e986	1536	SUPERFAMILY	SSF52540	P-loop containing nucleoside triphosphate hydrolases	680	914	1.98e-45	IPR027417	P-loop containing nucleoside triphosphate hydrolase	-	C_lini_771_FUN_009225-T1	57daa9e79bea2fab4a1f739e8889735a	800	SUPERFAMILY	SSF52343	Ferredoxin reductase-like, C-terminal NADP-linked domain	673	782	8.38e-10	IPR039261	Ferredoxin-NADP reductase (FNR), nucleotide-binding domain	-
C_lini_390-1_FUN_003691-T1	388393d09af3d26686a48274bcf01e84	764	PRINTS	PR00852	Xeroderma pigmentosum group D protein signature	244	263	1.1e-80	IPR001945	RAD3/XPD family	GO:0003677(InterPro)|GO:0003678(InterPro)|GO:0005524(InterPro)|GO:0005634(InterPro)|GO:0006289(InterPro)|GO:0016818(InterPro)	C_lini_757_FUN_002256-T1	3523618708614dcf4043f3088f43e986	1536	Gene3D	G3DSA:3.40.50.300	-	1295	1536	5.1e-77	IPR027417	P-loop containing nucleoside triphosphate hydrolase	-	C_lini_771_FUN_002424-T1	14de75c6bd347e01aac669c915ac1192	877	ProSiteProfiles	PS50048	Zn(2)-C6 fungal-type DNA-binding domain profile.	25	55	11.019	IPR001138	Zn(2)Cys(6) fungal-type DNA-binding domain	GO:0000981(InterPro)|GO:0006355(InterPro)|GO:0008270(InterPro)
C_lini_390-1_FUN_003691-T1	388393d09af3d26686a48274bcf01e84	764	PRINTS	PR00852	Xeroderma pigmentosum group D protein signature	279	297	1.1e-80	IPR001945	RAD3/XPD family	GO:0003677(InterPro)|GO:0003678(InterPro)|GO:0005524(InterPro)|GO:0005634(InterPro)|GO:0006289(InterPro)|GO:0016818(InterPro)	C_lini_757_FUN_002256-T1	3523618708614dcf4043f3088f43e986	1536	Pfam	PF00005	ABC transporter	699	836	1.4e-15	IPR003439	ABC transporter-like, ATP-binding domain	GO:0005524(InterPro)|GO:0016887(InterPro)	C_lini_771_FUN_002424-T1	14de75c6bd347e01aac669c915ac1192	877	Pfam	PF00172	Fungal Zn(2)-Cys(6) binuclear cluster domain	25	61	0.0002	IPR001138	Zn(2)Cys(6) fungal-type DNA-binding domain	GO:0000981(InterPro)|GO:0006355(InterPro)|GO:0008270(InterPro)
C_lini_390-1_FUN_003691-T1	388393d09af3d26686a48274bcf01e84	764	PRINTS	PR00852	Xeroderma pigmentosum group D protein signature	607	629	1.1e-80	IPR001945	RAD3/XPD family	GO:0003677(InterPro)|GO:0003678(InterPro)|GO:0005524(InterPro)|GO:0005634(InterPro)|GO:0006289(InterPro)|GO:0016818(InterPro)	C_lini_757_FUN_002256-T1	3523618708614dcf4043f3088f43e986	1536	Gene3D	G3DSA:3.40.50.300	-	665	937	1.6e-56	IPR027417	P-loop containing nucleoside triphosphate hydrolase	-	C_lini_771_FUN_002424-T1	14de75c6bd347e01aac669c915ac1192	877	ProSitePatterns	PS00463	Zn(2)-C6 fungal-type DNA-binding domain signature.	25	53	-	IPR001138	Zn(2)Cys(6) fungal-type DNA-binding domain	GO:0000981(InterPro)|GO:0006355(InterPro)|GO:0008270(InterPro)
C_lini_390-1_FUN_003691-T1	388393d09af3d26686a48274bcf01e84	764	PRINTS	PR00852	Xeroderma pigmentosum group D protein signature	304	325	1.1e-80	IPR001945	RAD3/XPD family	GO:0003677(InterPro)|GO:0003678(InterPro)|GO:0005524(InterPro)|GO:0005634(InterPro)|GO:0006289(InterPro)|GO:0016818(InterPro)	C_lini_757_FUN_002256-T1	3523618708614dcf4043f3088f43e986	1536	ProSiteProfiles	PS50893	ATP-binding cassette, ABC transporter-type domain profile.	683	914	17.914	IPR003439	ABC transporter-like, ATP-binding domain	GO:0005524(InterPro)|GO:0016887(InterPro)	C_lini_771_FUN_002424-T1	14de75c6bd347e01aac669c915ac1192	877	Gene3D	G3DSA:4.10.240.10	-	24	93	2.8e-14	IPR036864	Zn(2)-C6 fungal-type DNA-binding domain superfamily	GO:0000981(InterPro)|GO:0006355(InterPro)|GO:0008270(InterPro)
C_lini_390-1_FUN_003691-T1	388393d09af3d26686a48274bcf01e84	764	PRINTS	PR00852	Xeroderma pigmentosum group D protein signature	374	392	1.1e-80	IPR001945	RAD3/XPD family	GO:0003677(InterPro)|GO:0003678(InterPro)|GO:0005524(InterPro)|GO:0005634(InterPro)|GO:0006289(InterPro)|GO:0016818(InterPro)	C_lini_757_FUN_002256-T1	3523618708614dcf4043f3088f43e986	1536	ProSiteProfiles	PS50893	ATP-binding cassette, ABC transporter-type domain profile.	1304	1533	19.668	IPR003439	ABC transporter-like, ATP-binding domain	GO:0005524(InterPro)|GO:0016887(InterPro)	C_lini_771_FUN_002424-T1	14de75c6bd347e01aac669c915ac1192	877	SMART	SM00906	Fungal_trans_2	318	405	6.4e-07	IPR007219	Transcription factor domain, fungi	GO:0003677(InterPro)|GO:0006351(InterPro)|GO:0008270(InterPro)
C_lini_390-1_FUN_003691-T1	388393d09af3d26686a48274bcf01e84	764	PRINTS	PR00852	Xeroderma pigmentosum group D protein signature	343	365	1.1e-80	IPR001945	RAD3/XPD family	GO:0003677(InterPro)|GO:0003678(InterPro)|GO:0005524(InterPro)|GO:0005634(InterPro)|GO:0006289(InterPro)|GO:0016818(InterPro)	C_lini_757_FUN_002256-T1	3523618708614dcf4043f3088f43e986	1536	CDD	cd18580	ABC_6TM_ABCC_D2	985	1277	1.01467e-100	IPR044726	ABC transporter C family, six-transmembrane helical domain 2	GO:0140359(InterPro)	C_lini_771_FUN_002424-T1	14de75c6bd347e01aac669c915ac1192	877	SUPERFAMILY	SSF57701	Zn2/Cys6 DNA-binding domain	23	61	1.57e-09	IPR036864	Zn(2)-C6 fungal-type DNA-binding domain superfamily	GO:0000981(InterPro)|GO:0006355(InterPro)|GO:0008270(InterPro)
C_lini_390-1_FUN_003691-T1	388393d09af3d26686a48274bcf01e84	764	PRINTS	PR00852	Xeroderma pigmentosum group D protein signature	676	696	1.1e-80	IPR001945	RAD3/XPD family	GO:0003677(InterPro)|GO:0003678(InterPro)|GO:0005524(InterPro)|GO:0005634(InterPro)|GO:0006289(InterPro)|GO:0016818(InterPro)	C_lini_757_FUN_002256-T1	3523618708614dcf4043f3088f43e986	1536	Pfam	PF00005	ABC transporter	1320	1464	6.8e-23	IPR003439	ABC transporter-like, ATP-binding domain	GO:0005524(InterPro)|GO:0016887(InterPro)	C_lini_771_FUN_002424-T1	14de75c6bd347e01aac669c915ac1192	877	SMART	SM00066	gal4_2	20	64	3.1e-06	IPR001138	Zn(2)Cys(6) fungal-type DNA-binding domain	GO:0000981(InterPro)|GO:0006355(InterPro)|GO:0008270(InterPro)
C_lini_390-1_FUN_003691-T1	388393d09af3d26686a48274bcf01e84	764	PRINTS	PR00852	Xeroderma pigmentosum group D protein signature	463	480	1.1e-80	IPR001945	RAD3/XPD family	GO:0003677(InterPro)|GO:0003678(InterPro)|GO:0005524(InterPro)|GO:0005634(InterPro)|GO:0006289(InterPro)|GO:0016818(InterPro)	C_lini_757_FUN_002256-T1	3523618708614dcf4043f3088f43e986	1536	SUPERFAMILY	SSF90123	ABC transporter transmembrane region	982	1288	5.89e-39	IPR036640	ABC transporter type 1, transmembrane domain superfamily	GO:0005524(InterPro)|GO:0016020(InterPro)	C_lini_771_FUN_002424-T1	14de75c6bd347e01aac669c915ac1192	877	CDD	cd00067	GAL4	25	56	8.4421e-11	IPR001138	Zn(2)Cys(6) fungal-type DNA-binding domain	GO:0000981(InterPro)|GO:0006355(InterPro)|GO:0008270(InterPro)
C_lini_390-1_FUN_003691-T1	388393d09af3d26686a48274bcf01e84	764	SMART	SM00491	Cxpdneu3	513	657	1.4e-64	IPR006555	ATP-dependent helicase, C-terminal	GO:0003676(InterPro)|GO:0004386(InterPro)|GO:0005524(InterPro)|GO:0006139(InterPro)|GO:0016818(InterPro)	C_lini_757_FUN_002256-T1	3523618708614dcf4043f3088f43e986	1536	CDD	cd18579	ABC_6TM_ABCC_D1	353	643	1.59237e-54	IPR044746	ABC transporter C family, six-transmembrane helical domain 1	GO:0140359(InterPro)	C_lini_771_FUN_002424-T1	14de75c6bd347e01aac669c915ac1192	877	Pfam	PF04082	Fungal specific transcription factor domain	216	409	4e-18	IPR007219	Transcription factor domain, fungi	GO:0003677(InterPro)|GO:0006351(InterPro)|GO:0008270(InterPro)
C_lini_390-1_FUN_003691-T1	388393d09af3d26686a48274bcf01e84	764	SUPERFAMILY	SSF52540	P-loop containing nucleoside triphosphate hydrolases	6	650	6.75e-10	IPR027417	P-loop containing nucleoside triphosphate hydrolase	-	C_lini_757_FUN_012366-T1	427940b453f3fd2b687706b809c8ea58	664	Gene3D	G3DSA:3.10.350.10	LysM domain	323	369	5e-06	IPR036779	LysM domain superfamily	-	C_lini_771_FUN_012028-T1	8bcbc063db9663e1c717425cf889f3f5	312	Gene3D	G3DSA:3.20.20.100	-	1	299	1.6e-103	IPR036812	NADP-dependent oxidoreductase domain superfamily	-
C_lini_390-1_FUN_003691-T1	388393d09af3d26686a48274bcf01e84	764	Gene3D	G3DSA:1.10.30.20	Bacterial XPD DNA helicase, FeS cluster domain	82	164	3.8e-55	IPR042493	Bacterial type XPD DNA helicase, FeS cluster domain	-	C_lini_757_FUN_012366-T1	427940b453f3fd2b687706b809c8ea58	664	Gene3D	G3DSA:3.10.350.10	LysM domain	386	433	4.8e-08	IPR036779	LysM domain superfamily	-	C_lini_771_FUN_012028-T1	8bcbc063db9663e1c717425cf889f3f5	312	ProSitePatterns	PS00063	Aldo/keto reductase family putative active site signature.	255	270	-	IPR018170	Aldo/keto reductase, conserved site	GO:0016491(InterPro)
C_lini_390-1_FUN_003691-T1	388393d09af3d26686a48274bcf01e84	764	Pfam	PF06733	DEAD_2	43	227	2.9e-53	IPR010614	RAD3-like helicase, DEAD	GO:0003677(InterPro)|GO:0003678(InterPro)|GO:0005524(InterPro)	C_lini_757_FUN_012366-T1	427940b453f3fd2b687706b809c8ea58	664	Gene3D	G3DSA:3.30.60.10	-	514	581	6.8e-06	IPR036861	Endochitinase-like superfamily	GO:0008061(InterPro)	C_lini_771_FUN_012028-T1	8bcbc063db9663e1c717425cf889f3f5	312	SUPERFAMILY	SSF51430	NAD(P)-linked oxidoreductase	5	287	9.17e-82	IPR036812	NADP-dependent oxidoreductase domain superfamily	-
C_lini_390-1_FUN_003691-T1	388393d09af3d26686a48274bcf01e84	764	Pfam	PF06777	Helical and beta-bridge domain	240	384	2.5e-54	IPR010643	Helical and beta-bridge domain	-	C_lini_757_FUN_012366-T1	427940b453f3fd2b687706b809c8ea58	664	ProSiteProfiles	PS51782	LysM domain profile.	387	432	8.85883	IPR018392	LysM domain	-	C_lini_771_FUN_012028-T1	8bcbc063db9663e1c717425cf889f3f5	312	ProSitePatterns	PS00062	Aldo/keto reductase family signature 2.	149	166	-	IPR018170	Aldo/keto reductase, conserved site	GO:0016491(InterPro)
C_lini_390-1_FUN_003691-T1	388393d09af3d26686a48274bcf01e84	764	NCBIfam	TIGR00604	DNA repair helicase (rad3)	2	682	1.6e-263	IPR013020	ATP-dependent helicase Rad3/Chl1-like	GO:0003678(InterPro)	C_lini_757_FUN_012366-T1	427940b453f3fd2b687706b809c8ea58	664	SUPERFAMILY	SSF51445	(Trans)glycosidases	592	648	8.31e-10	IPR017853	Glycoside hydrolase superfamily	-	C_lini_771_FUN_012028-T1	8bcbc063db9663e1c717425cf889f3f5	312	Pfam	PF00248	Aldo/keto reductase family	18	283	2.5e-46	IPR023210	NADP-dependent oxidoreductase domain	-
C_lini_390-1_FUN_003691-T1	388393d09af3d26686a48274bcf01e84	764	Gene3D	G3DSA:3.40.50.300	-	3	219	3.8e-55	IPR027417	P-loop containing nucleoside triphosphate hydrolase	-	C_lini_757_FUN_012366-T1	427940b453f3fd2b687706b809c8ea58	664	Pfam	PF01476	LysM domain	327	355	200	IPR018392	LysM domain	-	C_lini_771_FUN_012028-T1	8bcbc063db9663e1c717425cf889f3f5	312	PIRSF	PIRSF000097	AKR	1	304	3.7e-99	IPR020471	Aldo-keto reductase	GO:0016491(InterPro)
C_lini_390-1_FUN_010655-T1	81136cee082dd8fec24a0a75b84dc9f1	932	ProSiteProfiles	PS50082	Trp-Asp (WD) repeats profile.	788	827	10.709	IPR001680	WD40 repeat	GO:0005515(InterPro)	C_lini_757_FUN_012366-T1	427940b453f3fd2b687706b809c8ea58	664	SUPERFAMILY	SSF57016	Plant lectins/antimicrobial peptides	535	559	1.13e-06	IPR036861	Endochitinase-like superfamily	GO:0008061(InterPro)	C_lini_771_FUN_012028-T1	8bcbc063db9663e1c717425cf889f3f5	312	PANTHER	PTHR11732	ALDO/KETO REDUCTASE	4	285	2.2e-89	IPR020471	Aldo-keto reductase	GO:0004032(PANTHER)|GO:0005829(PANTHER)|GO:0016491(InterPro)
C_lini_390-1_FUN_010655-T1	81136cee082dd8fec24a0a75b84dc9f1	932	SUPERFAMILY	SSF81383	F-box domain	341	540	1.96e-23	IPR036047	F-box-like domain superfamily	GO:0005515(InterPro)	C_lini_757_FUN_009302-T1	67739384e60087aa08303aaf551f6b57	440	PANTHER	PTHR13383	RIBONUCLEASE H2 SUBUNIT B	31	440	2.7e-45	IPR040456	Ribonuclease H2 subunit B	GO:0005654(PANTHER)|GO:0006401(PANTHER)|GO:0032299(PANTHER)|GO:0032299(InterPro)	C_lini_771_FUN_012028-T1	8bcbc063db9663e1c717425cf889f3f5	312	PRINTS	PR00069	Aldo-keto reductase signature	149	166	2.5e-44	IPR020471	Aldo-keto reductase	GO:0016491(InterPro)
C_lini_390-1_FUN_010655-T1	81136cee082dd8fec24a0a75b84dc9f1	932	SMART	SM00320	WD40_4	860	900	480	IPR001680	WD40 repeat	GO:0005515(InterPro)	C_lini_757_FUN_009302-T1	67739384e60087aa08303aaf551f6b57	440	Pfam	PF17745	Ydr279p protein triple barrel domain	40	126	5.1e-23	IPR041195	Rnh202, triple barrel domain	-	C_lini_771_FUN_012028-T1	8bcbc063db9663e1c717425cf889f3f5	312	PRINTS	PR00069	Aldo-keto reductase signature	183	212	2.5e-44	IPR020471	Aldo-keto reductase	GO:0016491(InterPro)
C_lini_390-1_FUN_010655-T1	81136cee082dd8fec24a0a75b84dc9f1	932	SMART	SM00320	WD40_4	821	857	4.7e-05	IPR001680	WD40 repeat	GO:0005515(InterPro)	C_lini_757_FUN_009302-T1	67739384e60087aa08303aaf551f6b57	440	CDD	cd09270	RNase_H2-B	38	222	7.5468e-46	IPR040456	Ribonuclease H2 subunit B	GO:0032299(InterPro)	C_lini_771_FUN_012028-T1	8bcbc063db9663e1c717425cf889f3f5	312	PRINTS	PR00069	Aldo-keto reductase signature	222	246	2.5e-44	IPR020471	Aldo-keto reductase	GO:0016491(InterPro)
C_lini_390-1_FUN_010655-T1	81136cee082dd8fec24a0a75b84dc9f1	932	SMART	SM00320	WD40_4	699	736	1e-05	IPR001680	WD40 repeat	GO:0005515(InterPro)	C_lini_757_FUN_009302-T1	67739384e60087aa08303aaf551f6b57	440	Pfam	PF09468	Ydr279p protein family (RNase H2 complex component) wHTH domain	129	345	2.2e-47	IPR019024	Ribonuclease H2 subunit B, wHTH domain	-	C_lini_771_FUN_012028-T1	8bcbc063db9663e1c717425cf889f3f5	312	PRINTS	PR00069	Aldo-keto reductase signature	96	114	2.5e-44	IPR020471	Aldo-keto reductase	GO:0016491(InterPro)
C_lini_390-1_FUN_010655-T1	81136cee082dd8fec24a0a75b84dc9f1	932	SMART	SM00320	WD40_4	541	580	1.2	IPR001680	WD40 repeat	GO:0005515(InterPro)	C_lini_757_FUN_002212-T1	d33dd5e2030c3eab035be77046d85d0d	1071	ProSitePatterns	PS00707	Glycosyl hydrolases family 31 signature 2.	771	801	-	IPR030459	Glycosyl hydrolases family 31, conserved site	-	C_lini_771_FUN_012028-T1	8bcbc063db9663e1c717425cf889f3f5	312	PRINTS	PR00069	Aldo-keto reductase signature	36	60	2.5e-44	IPR020471	Aldo-keto reductase	GO:0016491(InterPro)
C_lini_390-1_FUN_010655-T1	81136cee082dd8fec24a0a75b84dc9f1	932	SMART	SM00320	WD40_4	739	778	6.7e-08	IPR001680	WD40 repeat	GO:0005515(InterPro)	C_lini_757_FUN_002212-T1	d33dd5e2030c3eab035be77046d85d0d	1071	Gene3D	G3DSA:2.60.40.1180	-	937	1071	1.4e-27	IPR013780	Glycosyl hydrolase, all-beta	-	C_lini_771_FUN_007233-T1	1c645051057294178ca7ed74d700027c	432	Gene3D	G3DSA:3.30.420.10	-	94	247	3.3e-13	IPR036397	Ribonuclease H superfamily	GO:0003676(InterPro)
C_lini_390-1_FUN_010655-T1	81136cee082dd8fec24a0a75b84dc9f1	932	SMART	SM00320	WD40_4	781	818	0.0035	IPR001680	WD40 repeat	GO:0005515(InterPro)	C_lini_757_FUN_002212-T1	d33dd5e2030c3eab035be77046d85d0d	1071	Gene3D	G3DSA:2.60.40.1180	-	833	936	8.3e-28	IPR013780	Glycosyl hydrolase, all-beta	-	C_lini_771_FUN_007233-T1	1c645051057294178ca7ed74d700027c	432	ProSiteProfiles	PS50879	RNase H type-1 domain profile.	94	249	10.8798	IPR002156	Ribonuclease H domain	GO:0003676(InterPro)|GO:0004523(InterPro)
C_lini_390-1_FUN_010655-T1	81136cee082dd8fec24a0a75b84dc9f1	932	SMART	SM00320	WD40_4	583	620	1.1e-07	IPR001680	WD40 repeat	GO:0005515(InterPro)	C_lini_757_FUN_002212-T1	d33dd5e2030c3eab035be77046d85d0d	1071	Pfam	PF21365	Glycosyl hydrolase family 31 C-terminal domain	847	940	4.2e-17	IPR048395	Glycosyl hydrolase family 31, C-terminal domain	-	C_lini_771_FUN_007233-T1	1c645051057294178ca7ed74d700027c	432	SUPERFAMILY	SSF53098	Ribonuclease H-like	100	252	1.52e-13	IPR012337	Ribonuclease H-like superfamily	-
C_lini_390-1_FUN_010655-T1	81136cee082dd8fec24a0a75b84dc9f1	932	SMART	SM00320	WD40_4	623	678	0.00083	IPR001680	WD40 repeat	GO:0005515(InterPro)	C_lini_757_FUN_002212-T1	d33dd5e2030c3eab035be77046d85d0d	1071	ProSitePatterns	PS00129	Glycosyl hydrolases family 31 active site.	566	573	-	IPR030458	Glycosyl hydrolases family 31, active site	-	C_lini_771_FUN_007233-T1	1c645051057294178ca7ed74d700027c	432	Pfam	PF00075	RNase H	122	247	0.00016	IPR002156	Ribonuclease H domain	GO:0003676(InterPro)|GO:0004523(InterPro)
C_lini_390-1_FUN_010655-T1	81136cee082dd8fec24a0a75b84dc9f1	932	Pfam	PF12937	F-box-like	347	391	1.5e-09	IPR001810	F-box domain	GO:0005515(InterPro)	C_lini_757_FUN_002212-T1	d33dd5e2030c3eab035be77046d85d0d	1071	SUPERFAMILY	SSF51445	(Trans)glycosidases	391	847	6.67e-77	IPR017853	Glycoside hydrolase superfamily	-	C_lini_771_FUN_000503-T1	6a8bb64247a6fe8b74c6e60c79220410	403	PANTHER	PTHR15243	SERINE/THREONINE-PROTEIN KINASE 19	20	402	8.7e-31	IPR018865	Inactive serine/threonine-protein kinase 19-like	GO:0004674(PANTHER)|GO:0006468(PANTHER)|GO:0046579(PANTHER)
C_lini_390-1_FUN_010655-T1	81136cee082dd8fec24a0a75b84dc9f1	932	ProSitePatterns	PS00678	Trp-Asp (WD) repeats signature.	765	779	-	IPR019775	WD40 repeat, conserved site	-	C_lini_757_FUN_002212-T1	d33dd5e2030c3eab035be77046d85d0d	1071	Pfam	PF01055	Glycosyl hydrolases family 31 TIM-barrel domain	403	839	1.1e-107	IPR000322	Glycoside hydrolase family 31, TIM barrel domain	GO:0004553(InterPro)|GO:0005975(InterPro)	C_lini_771_FUN_000503-T1	6a8bb64247a6fe8b74c6e60c79220410	403	Pfam	PF10494	Serine-threonine protein kinase 19	91	402	3.7e-95	IPR018865	Inactive serine/threonine-protein kinase 19-like	-
C_lini_390-1_FUN_010655-T1	81136cee082dd8fec24a0a75b84dc9f1	932	SMART	SM00256	fbox_2	349	389	2.4e-09	IPR001810	F-box domain	GO:0005515(InterPro)	C_lini_757_FUN_002212-T1	d33dd5e2030c3eab035be77046d85d0d	1071	SUPERFAMILY	SSF74650	Galactose mutarotase-like	134	387	1.41e-36	IPR011013	Galactose mutarotase-like domain superfamily	GO:0003824(InterPro)|GO:0005975(InterPro)|GO:0030246(InterPro)	C_lini_771_FUN_000251-T1	9dc4a325302a2b76c549159644274900	400	Gene3D	G3DSA:3.30.710.10	Potassium Channel Kv1.1; Chain A	32	210	1.1e-07	IPR011333	SKP1/BTB/POZ domain superfamily	-
C_lini_390-1_FUN_010655-T1	81136cee082dd8fec24a0a75b84dc9f1	932	ProSitePatterns	PS00678	Trp-Asp (WD) repeats signature.	607	621	-	IPR019775	WD40 repeat, conserved site	-	C_lini_757_FUN_002213-T1	15cb385b42dd7e57ec35a31f12077dfb	251	Pfam	PF00642	Zinc finger C-x8-C-x5-C-x3-H type (and similar)	102	125	9.6e-05	IPR000571	Zinc finger, CCCH-type	GO:0046872(InterPro)	C_lini_771_FUN_000741-T1	82bbcbcdde1b868026854e6f5350ea5b	221	PIRSF	PIRSF007764	GINS_Sld5	1	221	1.8e-45	IPR008591	GINS complex subunit Sld5	GO:0006261(InterPro)
C_lini_390-1_FUN_010655-T1	81136cee082dd8fec24a0a75b84dc9f1	932	ProSiteProfiles	PS50082	Trp-Asp (WD) repeats profile.	590	629	14.3515	IPR001680	WD40 repeat	GO:0005515(InterPro)	C_lini_757_FUN_002213-T1	15cb385b42dd7e57ec35a31f12077dfb	251	SUPERFAMILY	SSF90229	CCCH zinc finger	76	97	5.1e-07	IPR036855	Zinc finger, CCCH-type superfamily	GO:0046872(InterPro)	C_lini_771_FUN_000741-T1	82bbcbcdde1b868026854e6f5350ea5b	221	PANTHER	PTHR21206	SLD5 PROTEIN	21	221	3.1e-50	IPR008591	GINS complex subunit Sld5	GO:0000727(PANTHER)|GO:0000811(PANTHER)|GO:0006261(InterPro)
C_lini_390-1_FUN_010655-T1	81136cee082dd8fec24a0a75b84dc9f1	932	SUPERFAMILY	SSF50978	WD40 repeat-like	551	881	2.2e-77	IPR036322	WD40-repeat-containing domain superfamily	GO:0005515(InterPro)	C_lini_757_FUN_002213-T1	15cb385b42dd7e57ec35a31f12077dfb	251	ProSiteProfiles	PS50103	Zinc finger C3H1-type profile.	100	128	14.8306	IPR000571	Zinc finger, CCCH-type	GO:0046872(InterPro)	C_lini_771_FUN_000741-T1	82bbcbcdde1b868026854e6f5350ea5b	221	Pfam	PF16922	DNA replication complex GINS protein SLD5 C-terminus	167	221	1.5e-11	IPR031633	DNA replication complex GINS protein SLD5, C-terminal	-
C_lini_390-1_FUN_010655-T1	81136cee082dd8fec24a0a75b84dc9f1	932	ProSiteProfiles	PS50181	F-box domain profile.	343	390	13.5776	IPR001810	F-box domain	GO:0005515(InterPro)	C_lini_757_FUN_002213-T1	15cb385b42dd7e57ec35a31f12077dfb	251	PANTHER	PTHR23102	CLEAVAGE AND POLYADENYLATION SPECIFICITY FACTOR SUBUNIT 4-RELATED	14	229	3.3e-66	IPR045348	CPSF complex subunit CPSF4-like	GO:0003723(InterPro)|GO:0098789(PANTHER)	C_lini_771_FUN_000741-T1	82bbcbcdde1b868026854e6f5350ea5b	221	CDD	cd11711	GINS_A_Sld5	23	144	3.33999e-50	IPR038749	GINS complex protein Sld5, alpha-helical domain	-
C_lini_390-1_FUN_010655-T1	81136cee082dd8fec24a0a75b84dc9f1	932	Pfam	PF00400	WD domain, G-beta repeat	822	857	0.0097	IPR001680	WD40 repeat	GO:0005515(InterPro)	C_lini_757_FUN_002213-T1	15cb385b42dd7e57ec35a31f12077dfb	251	ProSiteProfiles	PS50103	Zinc finger C3H1-type profile.	129	156	14.1546	IPR000571	Zinc finger, CCCH-type	GO:0046872(InterPro)	C_lini_771_FUN_000741-T1	82bbcbcdde1b868026854e6f5350ea5b	221	SUPERFAMILY	SSF158573	GINS helical bundle-like	20	163	7.59e-43	IPR036224	GINS, helical bundle-like domain superfamily	-
C_lini_390-1_FUN_010655-T1	81136cee082dd8fec24a0a75b84dc9f1	932	Pfam	PF00400	WD domain, G-beta repeat	702	735	0.00019	IPR001680	WD40 repeat	GO:0005515(InterPro)	C_lini_757_FUN_002213-T1	15cb385b42dd7e57ec35a31f12077dfb	251	SMART	SM00356	c3hfinal6	156	180	8.9	IPR000571	Zinc finger, CCCH-type	GO:0046872(InterPro)	C_lini_771_FUN_000741-T1	82bbcbcdde1b868026854e6f5350ea5b	221	CDD	cd21692	GINS_B_Sld5	167	221	1.62431e-13	IPR031633	DNA replication complex GINS protein SLD5, C-terminal	-
C_lini_390-1_FUN_010655-T1	81136cee082dd8fec24a0a75b84dc9f1	932	Pfam	PF00400	WD domain, G-beta repeat	549	580	420	IPR001680	WD40 repeat	GO:0005515(InterPro)	C_lini_757_FUN_002213-T1	15cb385b42dd7e57ec35a31f12077dfb	251	SMART	SM00356	c3hfinal6	129	155	0.00068	IPR000571	Zinc finger, CCCH-type	GO:0046872(InterPro)	C_lini_771_FUN_000741-T1	82bbcbcdde1b868026854e6f5350ea5b	221	Pfam	PF05916	GINS complex protein	38	124	1.3e-09	IPR021151	GINS subunit, domain A	-
C_lini_390-1_FUN_010655-T1	81136cee082dd8fec24a0a75b84dc9f1	932	Pfam	PF00400	WD domain, G-beta repeat	625	677	11	IPR001680	WD40 repeat	GO:0005515(InterPro)	C_lini_757_FUN_002213-T1	15cb385b42dd7e57ec35a31f12077dfb	251	SMART	SM00356	c3hfinal6	74	98	0.00038	IPR000571	Zinc finger, CCCH-type	GO:0046872(InterPro)	C_lini_771_FUN_008464-T1	6ed65da082a6c148cb8b6568334f6f38	471	Pfam	PF00388	Phosphatidylinositol-specific phospholipase C, X domain	157	300	3.8e-07	IPR000909	Phosphatidylinositol-specific phospholipase C, X domain	-
C_lini_390-1_FUN_010655-T1	81136cee082dd8fec24a0a75b84dc9f1	932	Pfam	PF00400	WD domain, G-beta repeat	584	620	0.00036	IPR001680	WD40 repeat	GO:0005515(InterPro)	C_lini_757_FUN_002213-T1	15cb385b42dd7e57ec35a31f12077dfb	251	SMART	SM00356	c3hfinal6	39	64	0.37	IPR000571	Zinc finger, CCCH-type	GO:0046872(InterPro)	C_lini_771_FUN_008464-T1	6ed65da082a6c148cb8b6568334f6f38	471	SUPERFAMILY	SSF51695	PLC-like phosphodiesterases	144	464	2.98e-56	IPR017946	PLC-like phosphodiesterase, TIM beta/alpha-barrel domain superfamily	GO:0006629(InterPro)|GO:0008081(InterPro)
C_lini_390-1_FUN_010655-T1	81136cee082dd8fec24a0a75b84dc9f1	932	Pfam	PF00400	WD domain, G-beta repeat	782	818	12	IPR001680	WD40 repeat	GO:0005515(InterPro)	C_lini_757_FUN_002213-T1	15cb385b42dd7e57ec35a31f12077dfb	251	SMART	SM00356	c3hfinal6	100	127	1.3e-07	IPR000571	Zinc finger, CCCH-type	GO:0046872(InterPro)	C_lini_771_FUN_008464-T1	6ed65da082a6c148cb8b6568334f6f38	471	SMART	SM00148	plcx_3	154	300	1.4e-06	IPR000909	Phosphatidylinositol-specific phospholipase C, X domain	-
C_lini_390-1_FUN_010655-T1	81136cee082dd8fec24a0a75b84dc9f1	932	Pfam	PF00400	WD domain, G-beta repeat	740	778	0.0034	IPR001680	WD40 repeat	GO:0005515(InterPro)	C_lini_757_FUN_002213-T1	15cb385b42dd7e57ec35a31f12077dfb	251	ProSiteProfiles	PS50103	Zinc finger C3H1-type profile.	38	65	13.0749	IPR000571	Zinc finger, CCCH-type	GO:0046872(InterPro)	C_lini_771_FUN_008464-T1	6ed65da082a6c148cb8b6568334f6f38	471	Gene3D	G3DSA:3.20.20.190	Phosphatidylinositol (PI) phosphodiesterase	138	469	1.3e-73	IPR017946	PLC-like phosphodiesterase, TIM beta/alpha-barrel domain superfamily	GO:0006629(InterPro)|GO:0008081(InterPro)
C_lini_390-1_FUN_010655-T1	81136cee082dd8fec24a0a75b84dc9f1	932	ProSiteProfiles	PS50082	Trp-Asp (WD) repeats profile.	706	745	14.4184	IPR001680	WD40 repeat	GO:0005515(InterPro)	C_lini_757_FUN_002213-T1	15cb385b42dd7e57ec35a31f12077dfb	251	ProSiteProfiles	PS50103	Zinc finger C3H1-type profile.	77	99	14.0701	IPR000571	Zinc finger, CCCH-type	GO:0046872(InterPro)	C_lini_771_FUN_006489-T1	8e54eaef3afbb9032d848bdff84c0638	600	Gene3D	G3DSA:3.40.50.200	Peptidase S8/S53 domain	464	600	3.9e-11	IPR036852	Peptidase S8/S53 domain superfamily	GO:0004252(InterPro)|GO:0006508(InterPro)
C_lini_390-1_FUN_010655-T1	81136cee082dd8fec24a0a75b84dc9f1	932	ProSiteProfiles	PS50082	Trp-Asp (WD) repeats profile.	828	866	8.53678	IPR001680	WD40 repeat	GO:0005515(InterPro)	C_lini_757_FUN_002213-T1	15cb385b42dd7e57ec35a31f12077dfb	251	SUPERFAMILY	SSF90229	CCCH zinc finger	101	128	8.11e-06	IPR036855	Zinc finger, CCCH-type superfamily	GO:0046872(InterPro)	C_lini_771_FUN_006489-T1	8e54eaef3afbb9032d848bdff84c0638	600	SUPERFAMILY	SSF52743	Subtilisin-like	463	579	1.02e-14	IPR036852	Peptidase S8/S53 domain superfamily	GO:0004252(InterPro)|GO:0006508(InterPro)
C_lini_390-1_FUN_010655-T1	81136cee082dd8fec24a0a75b84dc9f1	932	Gene3D	G3DSA:2.130.10.10	-	543	902	1.3e-105	IPR015943	WD40/YVTN repeat-like-containing domain superfamily	GO:0005515(InterPro)	C_lini_757_FUN_002213-T1	15cb385b42dd7e57ec35a31f12077dfb	251	ProSiteProfiles	PS50103	Zinc finger C3H1-type profile.	158	181	11.8543	IPR000571	Zinc finger, CCCH-type	GO:0046872(InterPro)	C_lini_771_FUN_006489-T1	8e54eaef3afbb9032d848bdff84c0638	600	Gene3D	G3DSA:1.25.40.10	Tetratricopeptide repeat domain	4	160	8.1e-08	IPR011990	Tetratricopeptide-like helical domain superfamily	GO:0005515(InterPro)
C_lini_390-1_FUN_010655-T1	81136cee082dd8fec24a0a75b84dc9f1	932	PRINTS	PR00320	G protein beta WD-40 repeat signature	723	737	4.5e-08	IPR020472	G-protein beta WD-40 repeat	-	C_lini_757_FUN_007551-T1	30dde388f77ee82b018d001279f7b569	280	ProSiteProfiles	PS51471	Fe(2+) 2-oxoglutarate dioxygenase domain profile.	123	232	11.6753	IPR005123	Oxoglutarate/iron-dependent dioxygenase	-	C_lini_771_FUN_006489-T1	8e54eaef3afbb9032d848bdff84c0638	600	ProSiteProfiles	PS50005	TPR repeat profile.	33	66	9.0569	IPR019734	Tetratricopeptide repeat	GO:0005515(InterPro)
C_lini_390-1_FUN_010655-T1	81136cee082dd8fec24a0a75b84dc9f1	932	PRINTS	PR00320	G protein beta WD-40 repeat signature	607	621	4.5e-08	IPR020472	G-protein beta WD-40 repeat	-	C_lini_757_FUN_007551-T1	30dde388f77ee82b018d001279f7b569	280	Pfam	PF03171	2OG-Fe(II) oxygenase superfamily	125	230	3.9e-22	IPR044861	Isopenicillin N synthase-like, Fe(2+) 2OG dioxygenase domain	-	C_lini_771_FUN_006489-T1	8e54eaef3afbb9032d848bdff84c0638	600	SUPERFAMILY	SSF48452	TPR-like	27	65	8.67e-06	IPR011990	Tetratricopeptide-like helical domain superfamily	GO:0005515(InterPro)
C_lini_390-1_FUN_010655-T1	81136cee082dd8fec24a0a75b84dc9f1	932	PRINTS	PR00320	G protein beta WD-40 repeat signature	765	779	4.5e-08	IPR020472	G-protein beta WD-40 repeat	-	C_lini_757_FUN_007551-T1	30dde388f77ee82b018d001279f7b569	280	Gene3D	G3DSA:2.60.120.330	-	1	276	3.4e-71	IPR027443	Isopenicillin N synthase-like superfamily	-	C_lini_771_FUN_006489-T1	8e54eaef3afbb9032d848bdff84c0638	600	SMART	SM00028	tpr_5	33	66	0.0042	IPR019734	Tetratricopeptide repeat	GO:0005515(InterPro)
C_lini_390-1_FUN_010655-T1	81136cee082dd8fec24a0a75b84dc9f1	932	ProSiteProfiles	PS50082	Trp-Asp (WD) repeats profile.	746	787	14.5855	IPR001680	WD40 repeat	GO:0005515(InterPro)	C_lini_757_FUN_007115-T1	3645d109fdc3ad5e26e3e257f4845005	170	SUPERFAMILY	SSF51316	Mss4-like	1	170	9.07e-64	IPR011057	Mss4-like superfamily	-	C_lini_771_FUN_006489-T1	8e54eaef3afbb9032d848bdff84c0638	600	PRINTS	PR00723	Subtilisin serine protease family (S8) signature	496	515	8.6e-05	IPR015500	Peptidase S8, subtilisin-related	-
C_lini_390-1_FUN_011155-T1	d4d29024d97880184aee3e34a5e6e0ef	114	Gene3D	G3DSA:3.20.20.300	-	1	112	9.7e-17	IPR036962	Glycoside hydrolase, family 3, N-terminal domain superfamily	GO:0004553(InterPro)|GO:0005975(InterPro)	C_lini_757_FUN_007115-T1	3645d109fdc3ad5e26e3e257f4845005	170	ProSitePatterns	PS01003	Translationally controlled tumor protein (TCTP) domain signature 2.	127	149	-	IPR018103	Translationally controlled tumour protein, conserved site	-	C_lini_771_FUN_006489-T1	8e54eaef3afbb9032d848bdff84c0638	600	PRINTS	PR00723	Subtilisin serine protease family (S8) signature	548	561	8.6e-05	IPR015500	Peptidase S8, subtilisin-related	-
C_lini_390-1_FUN_011155-T1	d4d29024d97880184aee3e34a5e6e0ef	114	SUPERFAMILY	SSF51445	(Trans)glycosidases	2	103	1.26e-12	IPR017853	Glycoside hydrolase superfamily	-	C_lini_757_FUN_007115-T1	3645d109fdc3ad5e26e3e257f4845005	170	PRINTS	PR01653	Translationally controlled tumour protein signature	45	56	5.8e-16	IPR018105	Translationally controlled tumour protein	-	C_lini_771_FUN_001391-T1	c5ac9504f57b2c13e7c5af24b2c18161	1101	CDD	cd04657	Piwi_ago-like	619	1064	0	IPR045246	Argonaute-like, PIWI domain	-
C_lini_390-1_FUN_007519-T1	d744135e4372f87619f08c1db9e91a6f	267	PANTHER	PTHR10926	CELL CYCLE CONTROL PROTEIN 50	49	261	1.1e-38	IPR005045	CDC50/LEM3 family	GO:0005783(PANTHER)|GO:0005794(PANTHER)|GO:0005886(PANTHER)|GO:0016020(InterPro)	C_lini_757_FUN_007115-T1	3645d109fdc3ad5e26e3e257f4845005	170	PRINTS	PR01653	Translationally controlled tumour protein signature	1	21	5.8e-16	IPR018105	Translationally controlled tumour protein	-	C_lini_771_FUN_001391-T1	c5ac9504f57b2c13e7c5af24b2c18161	1101	SUPERFAMILY	SSF53098	Ribonuclease H-like	732	1067	6.07e-79	IPR012337	Ribonuclease H-like superfamily	-
C_lini_390-1_FUN_007519-T1	d744135e4372f87619f08c1db9e91a6f	267	Pfam	PF03381	LEM3 (ligand-effect modulator 3) family / CDC50 family	3	262	2e-57	IPR005045	CDC50/LEM3 family	GO:0016020(InterPro)	C_lini_757_FUN_007115-T1	3645d109fdc3ad5e26e3e257f4845005	170	PRINTS	PR01653	Translationally controlled tumour protein signature	57	76	5.8e-16	IPR018105	Translationally controlled tumour protein	-	C_lini_771_FUN_001391-T1	c5ac9504f57b2c13e7c5af24b2c18161	1101	SMART	SM01163	DUF1785_2	361	417	8.1e-14	IPR014811	Argonaute, linker 1 domain	-
C_lini_390-1_FUN_008782-T1	b1e3a3ecfa35d3475e538d83653627dc	358	Gene3D	G3DSA:3.40.50.150	Vaccinia Virus protein VP39	98	352	6.8e-27	IPR029063	S-adenosyl-L-methionine-dependent methyltransferase superfamily	-	C_lini_757_FUN_007115-T1	3645d109fdc3ad5e26e3e257f4845005	170	Pfam	PF00838	Translationally controlled tumour protein	1	166	2.2e-68	IPR018105	Translationally controlled tumour protein	-	C_lini_771_FUN_001391-T1	c5ac9504f57b2c13e7c5af24b2c18161	1101	SUPERFAMILY	SSF101690	PAZ domain	447	601	2.75e-19	IPR036085	PAZ domain superfamily	GO:0005515(InterPro)
C_lini_390-1_FUN_008782-T1	b1e3a3ecfa35d3475e538d83653627dc	358	SUPERFAMILY	SSF53335	S-adenosyl-L-methionine-dependent methyltransferases	88	353	1.42e-37	IPR029063	S-adenosyl-L-methionine-dependent methyltransferase superfamily	-	C_lini_757_FUN_007115-T1	3645d109fdc3ad5e26e3e257f4845005	170	Gene3D	G3DSA:2.170.150.10	Metal Binding Protein, Guanine Nucleotide Exchange Factor; Chain A	1	170	3.5e-74	IPR011323	Mss4/translationally controlled tumour-associated TCTP	-	C_lini_771_FUN_001391-T1	c5ac9504f57b2c13e7c5af24b2c18161	1101	Pfam	PF16486	N-terminal domain of argonaute	182	349	4.8e-06	IPR032474	Protein argonaute, N-terminal	-
C_lini_390-1_FUN_003565-T1	f1c856eab7960eb271a73b5f8ac10ef2	1357	SUPERFAMILY	SSF54160	Chromo domain-like	27	83	5.5e-12	IPR016197	Chromo-like domain superfamily	-	C_lini_757_FUN_007115-T1	3645d109fdc3ad5e26e3e257f4845005	170	ProSiteProfiles	PS51797	Translationally controlled tumor protein (TCTP) domain profile.	1	170	62.9397	IPR034737	Translationally controlled tumour protein (TCTP) domain	-	C_lini_771_FUN_001391-T1	c5ac9504f57b2c13e7c5af24b2c18161	1101	Gene3D	G3DSA:3.30.420.10	-	818	1101	7.2e-95	IPR036397	Ribonuclease H superfamily	GO:0003676(InterPro)
C_lini_390-1_FUN_003565-T1	f1c856eab7960eb271a73b5f8ac10ef2	1357	Pfam	PF00385	Chromo (CHRromatin Organisation MOdifier) domain	41	82	2.2e-06	IPR023780	Chromo domain	-	C_lini_757_FUN_007115-T1	3645d109fdc3ad5e26e3e257f4845005	170	PANTHER	PTHR11991	TRANSLATIONALLY CONTROLLED TUMOR PROTEIN-RELATED	1	170	1.5e-54	IPR018105	Translationally controlled tumour protein	GO:0005509(PANTHER)|GO:0005737(PANTHER)	C_lini_771_FUN_001391-T1	c5ac9504f57b2c13e7c5af24b2c18161	1101	Pfam	PF08699	Argonaute linker 1 domain	365	414	7.4e-09	IPR014811	Argonaute, linker 1 domain	-
C_lini_390-1_FUN_003565-T1	f1c856eab7960eb271a73b5f8ac10ef2	1357	ProSiteProfiles	PS50013	Chromo and chromo shadow domain profile.	35	72	11.3267	IPR000953	Chromo/chromo shadow domain	-	C_lini_757_FUN_011118-T1	175b9e9388c1f4ac43e428b4be9bc529	417	PIRSF	PIRSF015665	CHOPT	1	401	4.1e-99	IPR014472	Choline/ethanolamine phosphotransferase	-	C_lini_771_FUN_001391-T1	c5ac9504f57b2c13e7c5af24b2c18161	1101	Pfam	PF02171	Piwi domain	752	1062	7.3e-69	IPR003165	Piwi domain	GO:0003676(InterPro)
C_lini_390-1_FUN_003565-T1	f1c856eab7960eb271a73b5f8ac10ef2	1357	SMART	SM00298	chromo_7	34	85	1e-06	IPR000953	Chromo/chromo shadow domain	-	C_lini_757_FUN_011118-T1	175b9e9388c1f4ac43e428b4be9bc529	417	PANTHER	PTHR10414	ETHANOLAMINEPHOSPHOTRANSFERASE	3	396	5.7e-103	IPR014472	Choline/ethanolamine phosphotransferase	-	C_lini_771_FUN_001391-T1	c5ac9504f57b2c13e7c5af24b2c18161	1101	SMART	SM00950	Piwi_a_2	751	1066	1.7e-103	IPR003165	Piwi domain	GO:0003676(InterPro)
C_lini_390-1_FUN_000055-T1	48f9713bf6e597124d28ae4357475104	374	ProSiteProfiles	PS50011	Protein kinase domain profile.	1	318	15.411	IPR000719	Protein kinase domain	GO:0004672(InterPro)|GO:0005524(InterPro)|GO:0006468(InterPro)	C_lini_757_FUN_011118-T1	175b9e9388c1f4ac43e428b4be9bc529	417	Gene3D	G3DSA:1.20.120.1760	-	22	209	5.9e-25	IPR043130	CDP-alcohol phosphatidyltransferase, transmembrane domain	-	C_lini_771_FUN_001391-T1	c5ac9504f57b2c13e7c5af24b2c18161	1101	ProSiteProfiles	PS50822	Piwi domain profile.	751	1066	34.0721	IPR003165	Piwi domain	GO:0003676(InterPro)
C_lini_390-1_FUN_000055-T1	48f9713bf6e597124d28ae4357475104	374	Pfam	PF00069	Protein kinase domain	49	307	3.6e-07	IPR000719	Protein kinase domain	GO:0004672(InterPro)|GO:0005524(InterPro)|GO:0006468(InterPro)	C_lini_757_FUN_011118-T1	175b9e9388c1f4ac43e428b4be9bc529	417	ProSitePatterns	PS00379	CDP-alcohol phosphatidyltransferases signature.	99	121	-	IPR048254	CDP-alcohol phosphatidyltransferase, conserved site	-	C_lini_771_FUN_005074-T1	23c4aeedf86e9b80b91028a1f582e3db	401	PANTHER	PTHR33442	TRANS-3-HYDROXY-L-PROLINE DEHYDRATASE	14	393	6.2e-93	IPR008794	Proline racemase family	GO:0016836(PANTHER)
C_lini_390-1_FUN_000055-T1	48f9713bf6e597124d28ae4357475104	374	SUPERFAMILY	SSF56112	Protein kinase-like (PK-like)	49	312	1.11e-22	IPR011009	Protein kinase-like domain superfamily	-	C_lini_757_FUN_011118-T1	175b9e9388c1f4ac43e428b4be9bc529	417	Pfam	PF01066	CDP-alcohol phosphatidyltransferase	47	189	4.7e-07	IPR000462	CDP-alcohol phosphatidyltransferase	GO:0008654(InterPro)|GO:0016020(InterPro)|GO:0016780(InterPro)	C_lini_771_FUN_005074-T1	23c4aeedf86e9b80b91028a1f582e3db	401	SFLD	SFLDS00028	Proline Racemase	14	394	0	IPR008794	Proline racemase family	-
C_lini_390-1_FUN_000055-T1	48f9713bf6e597124d28ae4357475104	374	SMART	SM00220	serkin_6	38	307	0.0039	IPR000719	Protein kinase domain	GO:0004672(InterPro)|GO:0005524(InterPro)|GO:0006468(InterPro)	C_lini_757_FUN_008366-T1	11add25a6c56316a4a86381b9291da6b	2093	Gene3D	G3DSA:1.20.120.350	-	305	393	1.4e-06	IPR027359	Voltage-dependent channel domain superfamily	-	C_lini_771_FUN_005074-T1	23c4aeedf86e9b80b91028a1f582e3db	401	Pfam	PF05544	Proline racemase	18	392	2.1e-52	IPR008794	Proline racemase family	-
C_lini_390-1_FUN_006428-T1	69d56bd921267a2653e0969b024be9e8	398	Gene3D	G3DSA:3.50.50.60	-	23	150	1.7e-38	IPR036188	FAD/NAD(P)-binding domain superfamily	-	C_lini_757_FUN_008366-T1	11add25a6c56316a4a86381b9291da6b	2093	Gene3D	G3DSA:1.20.120.350	-	729	841	2.3e-08	IPR027359	Voltage-dependent channel domain superfamily	-	C_lini_771_FUN_001028-T1	0d0ab26e26c7a3f3195a3279d9305ef1	186	PANTHER	PTHR14305	E3 UBIQUITIN-PROTEIN LIGASE CCNB1IP1	1	137	2.7e-24	IPR042448	E3 ubiquitin-protein ligase CCNB1IP1	GO:0000795(InterPro)|GO:0007131(InterPro)|GO:0007131(PANTHER)|GO:0061630(InterPro)
C_lini_390-1_FUN_006428-T1	69d56bd921267a2653e0969b024be9e8	398	Gene3D	G3DSA:3.50.50.60	-	151	283	4.5e-24	IPR036188	FAD/NAD(P)-binding domain superfamily	-	C_lini_757_FUN_008366-T1	11add25a6c56316a4a86381b9291da6b	2093	Pfam	PF00520	Ion transport protein	739	968	1.1e-26	IPR005821	Ion transport domain	GO:0005216(InterPro)|GO:0006811(InterPro)|GO:0016020(InterPro)|GO:0055085(InterPro)	C_lini_771_FUN_003845-T1	eb92589e2fb7ad93ac88e1f8cd21eaf5	171	PANTHER	PTHR13180	SMALL MEMBRANE PROTEIN-RELATED	21	164	3.4e-31	IPR007919	Uncharacterised protein family UPF0220	GO:0000329(PANTHER)|GO:0006623(PANTHER)|GO:0032511(PANTHER)|GO:0034424(PANTHER)
C_lini_390-1_FUN_006428-T1	69d56bd921267a2653e0969b024be9e8	398	SUPERFAMILY	SSF51905	FAD/NAD(P)-binding domain	28	352	3.97e-26	IPR036188	FAD/NAD(P)-binding domain superfamily	-	C_lini_757_FUN_008366-T1	11add25a6c56316a4a86381b9291da6b	2093	Pfam	PF00520	Ion transport protein	316	701	1.4e-37	IPR005821	Ion transport domain	GO:0005216(InterPro)|GO:0006811(InterPro)|GO:0016020(InterPro)|GO:0055085(InterPro)	C_lini_771_FUN_003845-T1	eb92589e2fb7ad93ac88e1f8cd21eaf5	171	Pfam	PF05255	Uncharacterised protein family (UPF0220)	3	165	1.6e-64	IPR007919	Uncharacterised protein family UPF0220	-
C_lini_390-1_FUN_006428-T1	69d56bd921267a2653e0969b024be9e8	398	Pfam	PF07992	Pyridine nucleotide-disulphide oxidoreductase	28	161	7.3e-07	IPR023753	FAD/NAD(P)-binding domain	GO:0016491(InterPro)	C_lini_757_FUN_008366-T1	11add25a6c56316a4a86381b9291da6b	2093	Pfam	PF00520	Ion transport protein	1171	1449	4e-29	IPR005821	Ion transport domain	GO:0005216(InterPro)|GO:0006811(InterPro)|GO:0016020(InterPro)|GO:0055085(InterPro)	C_lini_771_FUN_000409-T1	91a678ff655315a6132d67a38436b549	726	SMART	SM00647	ibrneu5	302	364	0.31	IPR002867	IBR domain	GO:0008270(InterPro)
C_lini_390-1_FUN_003037-T1	f237e4271ab618cb33d5602cb7f7c253	105	Pfam	PF01565	FAD binding domain	41	103	1.7e-10	IPR006094	FAD linked oxidase, N-terminal	GO:0050660(InterPro)	C_lini_757_FUN_008366-T1	11add25a6c56316a4a86381b9291da6b	2093	Pfam	PF00520	Ion transport protein	1500	1747	2.1e-28	IPR005821	Ion transport domain	GO:0005216(InterPro)|GO:0006811(InterPro)|GO:0016020(InterPro)|GO:0055085(InterPro)	C_lini_771_FUN_000409-T1	91a678ff655315a6132d67a38436b549	726	SMART	SM00647	ibrneu5	368	422	0.044	IPR002867	IBR domain	GO:0008270(InterPro)
C_lini_390-1_FUN_003037-T1	f237e4271ab618cb33d5602cb7f7c253	105	SUPERFAMILY	SSF56176	FAD-binding/transporter-associated domain-like	6	104	5.14e-24	IPR036318	FAD-binding, type PCMH-like superfamily	GO:0050660(InterPro)	C_lini_757_FUN_008366-T1	11add25a6c56316a4a86381b9291da6b	2093	PRINTS	PR00167	Calcium channel signature	511	526	7.3e-05	IPR002077	Voltage-dependent calcium channel, alpha-1 subunit	GO:0005245(InterPro)|GO:0005891(InterPro)|GO:0070588(InterPro)	C_lini_771_FUN_000409-T1	91a678ff655315a6132d67a38436b549	726	Gene3D	G3DSA:3.30.40.10	Zinc/RING finger domain, C3HC4 (zinc finger)	234	313	1.7e-06	IPR013083	Zinc finger, RING/FYVE/PHD-type	-
C_lini_390-1_FUN_003037-T1	f237e4271ab618cb33d5602cb7f7c253	105	ProSiteProfiles	PS51387	PCMH-type FAD-binding domain profile.	37	105	11.7326	IPR016166	FAD-binding domain, PCMH-type	GO:0071949(InterPro)	C_lini_757_FUN_008366-T1	11add25a6c56316a4a86381b9291da6b	2093	PRINTS	PR00167	Calcium channel signature	895	921	7.3e-05	IPR002077	Voltage-dependent calcium channel, alpha-1 subunit	GO:0005245(InterPro)|GO:0005891(InterPro)|GO:0070588(InterPro)	C_lini_771_FUN_000409-T1	91a678ff655315a6132d67a38436b549	726	ProSiteProfiles	PS51873	TRIAD supradomain profile.	235	426	16.503	IPR044066	TRIAD supradomain	-
C_lini_390-1_FUN_003037-T1	f237e4271ab618cb33d5602cb7f7c253	105	Gene3D	G3DSA:3.30.465.10	-	6	105	3e-21	IPR016169	FAD-binding, type PCMH, subdomain 2	-	C_lini_757_FUN_008366-T1	11add25a6c56316a4a86381b9291da6b	2093	PRINTS	PR00167	Calcium channel signature	1660	1672	7.3e-05	IPR002077	Voltage-dependent calcium channel, alpha-1 subunit	GO:0005245(InterPro)|GO:0005891(InterPro)|GO:0070588(InterPro)	C_lini_771_FUN_000409-T1	91a678ff655315a6132d67a38436b549	726	Pfam	PF01485	IBR domain, a half RING-finger domain	369	422	0.0037	IPR002867	IBR domain	GO:0008270(InterPro)
C_lini_390-1_FUN_009317-T1	57daa9e79bea2fab4a1f739e8889735a	800	Gene3D	G3DSA:3.40.50.80	-	673	789	6.6e-08	IPR039261	Ferredoxin-NADP reductase (FNR), nucleotide-binding domain	-	C_lini_757_FUN_008366-T1	11add25a6c56316a4a86381b9291da6b	2093	ProSiteProfiles	PS50222	EF-hand calcium-binding domain profile.	1756	1791	9.18538	IPR002048	EF-hand domain	GO:0005509(InterPro)	C_lini_771_FUN_011700-T1	117b39ea90e6ebec1be69fda20c0813d	659	SUPERFAMILY	SSF56112	Protein kinase-like (PK-like)	266	581	8.81e-65	IPR011009	Protein kinase-like domain superfamily	-
C_lini_390-1_FUN_009317-T1	57daa9e79bea2fab4a1f739e8889735a	800	Pfam	PF01794	Ferric reductase like transmembrane component	344	460	4e-22	IPR013130	Ferric reductase transmembrane component-like domain	-	C_lini_757_FUN_008366-T1	11add25a6c56316a4a86381b9291da6b	2093	Gene3D	G3DSA:1.20.120.350	-	432	509	2e-06	IPR027359	Voltage-dependent channel domain superfamily	-	C_lini_771_FUN_011700-T1	117b39ea90e6ebec1be69fda20c0813d	659	SMART	SM00220	serkin_6	267	574	1.3e-65	IPR000719	Protein kinase domain	GO:0004672(InterPro)|GO:0005524(InterPro)|GO:0006468(InterPro)
C_lini_390-1_FUN_009317-T1	57daa9e79bea2fab4a1f739e8889735a	800	SUPERFAMILY	SSF52343	Ferredoxin reductase-like, C-terminal NADP-linked domain	673	782	8.38e-10	IPR039261	Ferredoxin-NADP reductase (FNR), nucleotide-binding domain	-	C_lini_757_FUN_008366-T1	11add25a6c56316a4a86381b9291da6b	2093	Gene3D	G3DSA:1.20.120.350	-	1495	1606	1.1e-08	IPR027359	Voltage-dependent channel domain superfamily	-	C_lini_771_FUN_011700-T1	117b39ea90e6ebec1be69fda20c0813d	659	Pfam	PF00069	Protein kinase domain	324	574	2.7e-49	IPR000719	Protein kinase domain	GO:0004672(InterPro)|GO:0005524(InterPro)|GO:0006468(InterPro)
C_lini_390-1_FUN_010973-T1	8bcbc063db9663e1c717425cf889f3f5	312	Gene3D	G3DSA:3.20.20.100	-	1	299	1.6e-103	IPR036812	NADP-dependent oxidoreductase domain superfamily	-	C_lini_757_FUN_008366-T1	11add25a6c56316a4a86381b9291da6b	2093	Gene3D	G3DSA:1.20.120.350	-	1161	1292	1.5e-16	IPR027359	Voltage-dependent channel domain superfamily	-	C_lini_771_FUN_011700-T1	117b39ea90e6ebec1be69fda20c0813d	659	ProSiteProfiles	PS50011	Protein kinase domain profile.	267	574	41.672	IPR000719	Protein kinase domain	GO:0004672(InterPro)|GO:0005524(InterPro)|GO:0006468(InterPro)
C_lini_390-1_FUN_010973-T1	8bcbc063db9663e1c717425cf889f3f5	312	SUPERFAMILY	SSF51430	NAD(P)-linked oxidoreductase	5	287	9.17e-82	IPR036812	NADP-dependent oxidoreductase domain superfamily	-	C_lini_757_FUN_002042-T1	5eeef45a6bac64cb10759f76dde599b9	134	Gene3D	G3DSA:3.30.300.90	-	26	120	4e-32	IPR036065	BolA-like superfamily	-	C_lini_771_FUN_002024-T1	510cc2c9e6a42099af185a668b84083b	471	Pfam	PF04757	Pex2 / Pex12 amino terminal region	79	282	8.4e-33	IPR006845	Pex, N-terminal	-
C_lini_390-1_FUN_010973-T1	8bcbc063db9663e1c717425cf889f3f5	312	Pfam	PF00248	Aldo/keto reductase family	18	283	2.5e-46	IPR023210	NADP-dependent oxidoreductase domain	-	C_lini_757_FUN_002042-T1	5eeef45a6bac64cb10759f76dde599b9	134	SUPERFAMILY	SSF82657	BolA-like	17	120	1.44e-28	IPR036065	BolA-like superfamily	-	C_lini_771_FUN_002024-T1	510cc2c9e6a42099af185a668b84083b	471	PANTHER	PTHR23350	PEROXISOME ASSEMBLY PROTEIN 10	57	392	7.6e-67	IPR025654	Peroxisome biogenesis factor 2/10	GO:0005778(InterPro)|GO:0007031(InterPro)|GO:0008270(InterPro)|GO:0016558(InterPro)
C_lini_390-1_FUN_010973-T1	8bcbc063db9663e1c717425cf889f3f5	312	PIRSF	PIRSF000097	AKR	1	304	3.7e-99	IPR020471	Aldo-keto reductase	GO:0016491(InterPro)	C_lini_757_FUN_002042-T1	5eeef45a6bac64cb10759f76dde599b9	134	Pfam	PF01722	BolA-like protein	35	115	1.9e-26	IPR002634	BolA protein	-	C_lini_771_FUN_003923-T1	4669ff189b989aa9610a84d0b32ef843	628	PANTHER	PTHR11453	ANION EXCHANGE PROTEIN	33	541	1.2e-143	IPR003020	Bicarbonate transporter, eukaryotic	GO:0000324(PANTHER)|GO:0005452(InterPro)|GO:0005886(PANTHER)|GO:0006820(InterPro)|GO:0016020(InterPro)|GO:0016323(PANTHER)|GO:0022857(PANTHER)|GO:0046713(PANTHER)|GO:0050801(PANTHER)|GO:0055085(PANTHER)|GO:0080139(PANTHER)
C_lini_390-1_FUN_010973-T1	8bcbc063db9663e1c717425cf889f3f5	312	PANTHER	PTHR11732	ALDO/KETO REDUCTASE	4	285	2.2e-89	IPR020471	Aldo-keto reductase	GO:0004032(PANTHER)|GO:0005829(PANTHER)|GO:0016491(InterPro)	C_lini_757_FUN_001267-T1	d0ed5a56b487a382eba93d359b82343b	372	ProSitePatterns	PS00446	RNA polymerases D / 30 to 40 Kd subunits signature.	78	118	-	IPR001514	DNA-directed RNA polymerase, 30-40kDa subunit, conserved site	GO:0003677(InterPro)|GO:0003899(InterPro)|GO:0006351(InterPro)	C_lini_771_FUN_003923-T1	4669ff189b989aa9610a84d0b32ef843	628	Pfam	PF00955	HCO3- transporter family	43	217	1e-41	IPR011531	Bicarbonate transporter-like, transmembrane domain	GO:0006820(InterPro)|GO:0016020(InterPro)
C_lini_390-1_FUN_010973-T1	8bcbc063db9663e1c717425cf889f3f5	312	PRINTS	PR00069	Aldo-keto reductase signature	149	166	2.5e-44	IPR020471	Aldo-keto reductase	GO:0016491(InterPro)	C_lini_757_FUN_001267-T1	d0ed5a56b487a382eba93d359b82343b	372	Pfam	PF01000	RNA polymerase Rpb3/RpoA insert domain	96	236	7.7e-12	IPR011262	DNA-directed RNA polymerase, insert domain	GO:0003899(InterPro)|GO:0006351(InterPro)|GO:0046983(InterPro)	C_lini_771_FUN_012062-T1	6e1676c11d54db5bddfeb211f555482c	558	Pfam	PF10998	Protein of unknown function (DUF2838)	176	286	8.7e-44	IPR021261	Glycerophosphocholine acyltransferase 1	-
C_lini_390-1_FUN_010973-T1	8bcbc063db9663e1c717425cf889f3f5	312	PRINTS	PR00069	Aldo-keto reductase signature	183	212	2.5e-44	IPR020471	Aldo-keto reductase	GO:0016491(InterPro)	C_lini_757_FUN_001267-T1	d0ed5a56b487a382eba93d359b82343b	372	Hamap	MF_00320	DNA-directed RNA polymerase subunit Rpo3 [rpo3].	54	367	18.1251	IPR022842	DNA-directed RNA polymerase subunit Rpo3/Rpb3/RPAC1	GO:0003899(InterPro)|GO:0006351(InterPro)	C_lini_771_FUN_012062-T1	6e1676c11d54db5bddfeb211f555482c	558	PANTHER	PTHR31201	OS01G0585100 PROTEIN	110	474	2e-109	IPR021261	Glycerophosphocholine acyltransferase 1	GO:0006656(PANTHER)
C_lini_390-1_FUN_010973-T1	8bcbc063db9663e1c717425cf889f3f5	312	PRINTS	PR00069	Aldo-keto reductase signature	222	246	2.5e-44	IPR020471	Aldo-keto reductase	GO:0016491(InterPro)	C_lini_757_FUN_001267-T1	d0ed5a56b487a382eba93d359b82343b	372	Gene3D	G3DSA:2.170.120.12	-	90	235	2.7e-108	IPR036643	DNA-directed RNA polymerase, insert domain superfamily	-	C_lini_771_FUN_003753-T1	87c38e3dc178536971d9ec58af71af1d	649	Gene3D	G3DSA:3.80.10.10	Ribonuclease Inhibitor	184	448	4.7e-07	IPR032675	Leucine-rich repeat domain superfamily	-
C_lini_390-1_FUN_010973-T1	8bcbc063db9663e1c717425cf889f3f5	312	PRINTS	PR00069	Aldo-keto reductase signature	96	114	2.5e-44	IPR020471	Aldo-keto reductase	GO:0016491(InterPro)	C_lini_757_FUN_001267-T1	d0ed5a56b487a382eba93d359b82343b	372	SMART	SM00662	rpoldneu2	64	366	1.8e-92	IPR011263	DNA-directed RNA polymerase, RpoA/D/Rpb3-type	GO:0003899(InterPro)|GO:0006351(InterPro)	C_lini_771_FUN_003753-T1	87c38e3dc178536971d9ec58af71af1d	649	Pfam	PF12937	F-box-like	66	133	0.0011	IPR001810	F-box domain	GO:0005515(InterPro)
C_lini_390-1_FUN_010973-T1	8bcbc063db9663e1c717425cf889f3f5	312	PRINTS	PR00069	Aldo-keto reductase signature	36	60	2.5e-44	IPR020471	Aldo-keto reductase	GO:0016491(InterPro)	C_lini_757_FUN_001267-T1	d0ed5a56b487a382eba93d359b82343b	372	SUPERFAMILY	SSF56553	Insert subdomain of RNA polymerase alpha subunit	89	239	4.19e-35	IPR036643	DNA-directed RNA polymerase, insert domain superfamily	-	C_lini_771_FUN_004929-T1	38e5bf8dfb367a2ac7339123a4efc7b7	339	Pfam	PF01370	NAD dependent epimerase/dehydratase family	13	258	4.5e-12	IPR001509	NAD-dependent epimerase/dehydratase	-
C_lini_390-1_FUN_010973-T1	8bcbc063db9663e1c717425cf889f3f5	312	ProSitePatterns	PS00062	Aldo/keto reductase family signature 2.	149	166	-	IPR018170	Aldo/keto reductase, conserved site	GO:0016491(InterPro)	C_lini_757_FUN_001267-T1	d0ed5a56b487a382eba93d359b82343b	372	CDD	cd07032	RNAP_I_II_AC40	53	365	4.88643e-162	IPR033901	DNA-directed RNA polymerases I and III subunit AC40	GO:0001054(InterPro)|GO:0001056(InterPro)	C_lini_771_FUN_004929-T1	38e5bf8dfb367a2ac7339123a4efc7b7	339	SUPERFAMILY	SSF51735	NAD(P)-binding Rossmann-fold domains	7	338	8.01e-51	IPR036291	NAD(P)-binding domain superfamily	-
C_lini_390-1_FUN_010973-T1	8bcbc063db9663e1c717425cf889f3f5	312	ProSitePatterns	PS00063	Aldo/keto reductase family putative active site signature.	255	270	-	IPR018170	Aldo/keto reductase, conserved site	GO:0016491(InterPro)	C_lini_757_FUN_001267-T1	d0ed5a56b487a382eba93d359b82343b	372	Gene3D	G3DSA:3.30.1360.10	-	55	359	2.7e-108	IPR036603	RNA polymerase, RBP11-like subunit	GO:0006351(InterPro)|GO:0046983(InterPro)	C_lini_771_FUN_001622-T1	aff02e290c5e796a356d5c0b9b7dcf23	306	PANTHER	PTHR33365	YALI0B05434P	144	280	4.1e-14	IPR021765	Mycotoxin biosynthesis protein UstYa-like	GO:0043386(InterPro)
C_lini_390-1_FUN_009632-T1	c554e3ff5dac2301b89610f88ef15923	269	SUPERFAMILY	SSF48208	Six-hairpin glycosidases	9	163	9.52e-19	IPR008928	Six-hairpin glycosidase superfamily	GO:0005975(InterPro)	C_lini_757_FUN_001267-T1	d0ed5a56b487a382eba93d359b82343b	372	SUPERFAMILY	SSF55257	RBP11-like subunits of RNA polymerase	52	369	5.49e-33	IPR036603	RNA polymerase, RBP11-like subunit	GO:0006351(InterPro)|GO:0046983(InterPro)	C_lini_771_FUN_001622-T1	aff02e290c5e796a356d5c0b9b7dcf23	306	Pfam	PF11807	Mycotoxin biosynthesis protein UstYa	57	279	3.4e-08	IPR021765	Mycotoxin biosynthesis protein UstYa-like	GO:0043386(InterPro)
C_lini_390-1_FUN_009632-T1	c554e3ff5dac2301b89610f88ef15923	269	PANTHER	PTHR12145	UNCHARACTERIZED	9	267	7e-81	IPR014480	Mannan endo-1,6-alpha-mannosidase	GO:0008496(InterPro)|GO:0009272(PANTHER)|GO:0016052(InterPro)	C_lini_757_FUN_001267-T1	d0ed5a56b487a382eba93d359b82343b	372	Pfam	PF01193	RNA polymerase Rpb3/Rpb11 dimerisation domain	67	360	7.2e-17	IPR011263	DNA-directed RNA polymerase, RpoA/D/Rpb3-type	GO:0003899(InterPro)|GO:0006351(InterPro)	C_lini_771_FUN_008733-T1	47eae0100fa413bfd538cda4be9894cb	246	Gene3D	G3DSA:2.60.120.330	-	3	228	7.7e-49	IPR027443	Isopenicillin N synthase-like superfamily	-
C_lini_390-1_FUN_009632-T1	c554e3ff5dac2301b89610f88ef15923	269	Pfam	PF03663	Glycosyl hydrolase family 76	11	215	1.4e-63	IPR005198	Glycoside hydrolase, family 76	-	C_lini_757_FUN_004782-T1	18df8760e6feb110807d70f14c732e75	851	PIRSF	PIRSF010631	A-rhamnsds	1	846	1.7e-205	IPR016007	Alpha-L-rhamnosidase	-	C_lini_771_FUN_008733-T1	47eae0100fa413bfd538cda4be9894cb	246	Pfam	PF03171	2OG-Fe(II) oxygenase superfamily	87	175	7e-11	IPR044861	Isopenicillin N synthase-like, Fe(2+) 2OG dioxygenase domain	-
C_lini_390-1_FUN_005159-T1	1c645051057294178ca7ed74d700027c	432	Gene3D	G3DSA:3.30.420.10	-	94	247	3.3e-13	IPR036397	Ribonuclease H superfamily	GO:0003676(InterPro)	C_lini_757_FUN_004782-T1	18df8760e6feb110807d70f14c732e75	851	Pfam	PF08531	Alpha-L-rhamnosidase N-terminal domain	145	308	8.9e-52	IPR013737	Bacterial alpha-L-rhamnosidase N-terminal	-	C_lini_771_FUN_000261-T1	b9a648f336bb5cc9692cccd78382adfa	351	Pfam	PF00657	GDSL-like Lipase/Acylhydrolase	25	280	4.7e-07	IPR001087	GDSL lipase/esterase	GO:0016788(InterPro)
C_lini_390-1_FUN_005159-T1	1c645051057294178ca7ed74d700027c	432	ProSiteProfiles	PS50879	RNase H type-1 domain profile.	94	249	10.8798	IPR002156	Ribonuclease H domain	GO:0003676(InterPro)|GO:0004523(InterPro)	C_lini_757_FUN_004782-T1	18df8760e6feb110807d70f14c732e75	851	Gene3D	G3DSA:1.50.10.10	-	421	751	5.9e-92	IPR012341	Six-hairpin glycosidase-like superfamily	GO:0005975(InterPro)	C_lini_771_FUN_000261-T1	b9a648f336bb5cc9692cccd78382adfa	351	Gene3D	G3DSA:3.40.50.1110	SGNH hydrolase	19	327	1.8e-34	IPR036514	SGNH hydrolase superfamily	-
C_lini_390-1_FUN_005159-T1	1c645051057294178ca7ed74d700027c	432	SUPERFAMILY	SSF53098	Ribonuclease H-like	100	252	1.52e-13	IPR012337	Ribonuclease H-like superfamily	-	C_lini_757_FUN_004782-T1	18df8760e6feb110807d70f14c732e75	851	SUPERFAMILY	SSF48208	Six-hairpin glycosidases	418	830	1.02e-33	IPR008928	Six-hairpin glycosidase superfamily	GO:0005975(InterPro)	C_lini_771_FUN_002484-T1	7183d106d19d3e7363e4b9212ae8a818	615	Pfam	PF01926	50S ribosome-binding GTPase	326	380	1.6e-11	IPR006073	GTP binding domain	GO:0005525(InterPro)
C_lini_390-1_FUN_005159-T1	1c645051057294178ca7ed74d700027c	432	Pfam	PF00075	RNase H	122	247	0.00016	IPR002156	Ribonuclease H domain	GO:0003676(InterPro)|GO:0004523(InterPro)	C_lini_757_FUN_004782-T1	18df8760e6feb110807d70f14c732e75	851	Gene3D	G3DSA:2.60.40.10	Immunoglobulins	1	106	6.4e-13	IPR013783	Immunoglobulin-like fold	-	C_lini_771_FUN_002484-T1	7183d106d19d3e7363e4b9212ae8a818	615	SUPERFAMILY	SSF52540	P-loop containing nucleoside triphosphate hydrolases	216	386	1.87e-40	IPR027417	P-loop containing nucleoside triphosphate hydrolase	-
C_lini_390-1_FUN_007828-T1	6a8bb64247a6fe8b74c6e60c79220410	403	PANTHER	PTHR15243	SERINE/THREONINE-PROTEIN KINASE 19	20	402	8.7e-31	IPR018865	Inactive serine/threonine-protein kinase 19-like	GO:0004674(PANTHER)|GO:0006468(PANTHER)|GO:0046579(PANTHER)	C_lini_757_FUN_004782-T1	18df8760e6feb110807d70f14c732e75	851	Pfam	PF05592	Bacterial alpha-L-rhamnosidase concanavalin-like domain	317	417	2.3e-31	IPR008902	Alpha-L-rhamnosidase, concanavalin-like domain	-	C_lini_771_FUN_002484-T1	7183d106d19d3e7363e4b9212ae8a818	615	Gene3D	G3DSA:3.40.50.300	-	219	382	8.4e-46	IPR027417	P-loop containing nucleoside triphosphate hydrolase	-
C_lini_390-1_FUN_007828-T1	6a8bb64247a6fe8b74c6e60c79220410	403	Pfam	PF10494	Serine-threonine protein kinase 19	91	402	3.7e-95	IPR018865	Inactive serine/threonine-protein kinase 19-like	-	C_lini_757_FUN_004782-T1	18df8760e6feb110807d70f14c732e75	851	Pfam	PF17390	Bacterial alpha-L-rhamnosidase C-terminal domain	756	839	2e-15	IPR035398	Alpha-L-rhamnosidase C-terminal domain	-	C_lini_771_FUN_002484-T1	7183d106d19d3e7363e4b9212ae8a818	615	Gene3D	G3DSA:1.10.1580.10	-	383	475	2.4e-15	IPR023179	GTP-binding protein, orthogonal bundle domain superfamily	-
C_lini_390-1_FUN_007574-T1	9dc4a325302a2b76c549159644274900	400	Gene3D	G3DSA:3.30.710.10	Potassium Channel Kv1.1; Chain A	32	210	1.1e-07	IPR011333	SKP1/BTB/POZ domain superfamily	-	C_lini_757_FUN_004782-T1	18df8760e6feb110807d70f14c732e75	851	Pfam	PF17389	Bacterial alpha-L-rhamnosidase 6 hairpin glycosidase domain	421	747	5.3e-101	IPR035396	Alpha-L-rhamnosidase, six-hairpin glycosidase domain	-	C_lini_771_FUN_002484-T1	7183d106d19d3e7363e4b9212ae8a818	615	ProSiteProfiles	PS51721	Circularly permuted (CP)-type guanine nucleotide-binding (G) domain profile.	220	381	43.9194	IPR030378	Circularly permuted (CP)-type guanine nucleotide-binding (G) domain	GO:0005525(InterPro)
C_lini_390-1_FUN_000809-T1	e4e6705b186426b31666d756a78386a6	597	Pfam	PF06985	Heterokaryon incompatibility protein (HET)	22	107	1e-05	IPR010730	Heterokaryon incompatibility	-	C_lini_757_FUN_005099-T1	ee7ca68e7b05bd1b67b686cace489d27	564	Pfam	PF07690	Major Facilitator Superfamily	58	317	1.1e-35	IPR011701	Major facilitator superfamily	GO:0022857(InterPro)|GO:0055085(InterPro)	C_lini_771_FUN_002484-T1	7183d106d19d3e7363e4b9212ae8a818	615	CDD	cd01858	NGP_1	222	378	3.07233e-116	IPR024929	Nucleolar GTP-binding protein 2, circularly permuted GTPase motif	GO:0005730(InterPro)
C_lini_390-1_FUN_008065-T1	82bbcbcdde1b868026854e6f5350ea5b	221	PIRSF	PIRSF007764	GINS_Sld5	1	221	1.8e-45	IPR008591	GINS complex subunit Sld5	GO:0006261(InterPro)	C_lini_757_FUN_005099-T1	ee7ca68e7b05bd1b67b686cace489d27	564	Gene3D	G3DSA:1.20.1250.20	MFS general substrate transporter like domains	310	476	4.6e-08	IPR036259	MFS transporter superfamily	-	C_lini_771_FUN_002484-T1	7183d106d19d3e7363e4b9212ae8a818	615	Pfam	PF08153	NGP1NT (NUC091) domain	43	177	5.1e-48	IPR012971	Nucleolar GTP-binding protein 2, N-terminal domain	-
C_lini_390-1_FUN_008065-T1	82bbcbcdde1b868026854e6f5350ea5b	221	PANTHER	PTHR21206	SLD5 PROTEIN	21	221	3.1e-50	IPR008591	GINS complex subunit Sld5	GO:0000727(PANTHER)|GO:0000811(PANTHER)|GO:0006261(InterPro)	C_lini_757_FUN_005099-T1	ee7ca68e7b05bd1b67b686cace489d27	564	ProSitePatterns	PS00216	Sugar transport proteins signature 1.	107	123	-	IPR005829	Sugar transporter, conserved site	GO:0016020(InterPro)|GO:0022857(InterPro)|GO:0055085(InterPro)	C_lini_771_FUN_002484-T1	7183d106d19d3e7363e4b9212ae8a818	615	PRINTS	PR00326	GTP1/OBG GTP-binding protein family signature	326	346	6.5e-07	IPR006073	GTP binding domain	GO:0005525(InterPro)
C_lini_390-1_FUN_008065-T1	82bbcbcdde1b868026854e6f5350ea5b	221	Pfam	PF16922	DNA replication complex GINS protein SLD5 C-terminus	167	221	1.5e-11	IPR031633	DNA replication complex GINS protein SLD5, C-terminal	-	C_lini_757_FUN_005099-T1	ee7ca68e7b05bd1b67b686cace489d27	564	SUPERFAMILY	SSF103473	MFS general substrate transporter	34	541	3.14e-57	IPR036259	MFS transporter superfamily	-	C_lini_771_FUN_002484-T1	7183d106d19d3e7363e4b9212ae8a818	615	PRINTS	PR00326	GTP1/OBG GTP-binding protein family signature	372	387	6.5e-07	IPR006073	GTP binding domain	GO:0005525(InterPro)
C_lini_390-1_FUN_008065-T1	82bbcbcdde1b868026854e6f5350ea5b	221	CDD	cd11711	GINS_A_Sld5	23	144	3.33999e-50	IPR038749	GINS complex protein Sld5, alpha-helical domain	-	C_lini_757_FUN_005099-T1	ee7ca68e7b05bd1b67b686cace489d27	564	ProSiteProfiles	PS50850	Major facilitator superfamily (MFS) profile.	54	548	30.0721	IPR020846	Major facilitator superfamily domain	GO:0022857(InterPro)	C_lini_771_FUN_001062-T1	63d214305199e7f3816be25936e385d3	299	SMART	SM00360	rrm1_1	220	293	1.8e-19	IPR000504	RNA recognition motif domain	GO:0003723(InterPro)
C_lini_390-1_FUN_008065-T1	82bbcbcdde1b868026854e6f5350ea5b	221	SUPERFAMILY	SSF158573	GINS helical bundle-like	20	163	7.59e-43	IPR036224	GINS, helical bundle-like domain superfamily	-	C_lini_757_FUN_005916-T1	6589b3d728870a68650a11e71100cbfc	568	ProSiteProfiles	PS50089	Zinc finger RING-type profile.	326	368	11.2648	IPR001841	Zinc finger, RING-type	-	C_lini_771_FUN_001062-T1	63d214305199e7f3816be25936e385d3	299	Gene3D	G3DSA:3.30.70.330	-	204	299	1.8e-21	IPR012677	Nucleotide-binding alpha-beta plait domain superfamily	-
C_lini_390-1_FUN_008065-T1	82bbcbcdde1b868026854e6f5350ea5b	221	CDD	cd21692	GINS_B_Sld5	167	221	1.62431e-13	IPR031633	DNA replication complex GINS protein SLD5, C-terminal	-	C_lini_757_FUN_005916-T1	6589b3d728870a68650a11e71100cbfc	568	SMART	SM00184	ring_2	228	266	19	IPR001841	Zinc finger, RING-type	-	C_lini_771_FUN_001062-T1	63d214305199e7f3816be25936e385d3	299	CDD	cd12408	RRM_eIF3G_like	220	295	7.64186e-40	IPR034240	eIF3G, RNA recognition motif	-
C_lini_390-1_FUN_008065-T1	82bbcbcdde1b868026854e6f5350ea5b	221	Pfam	PF05916	GINS complex protein	38	124	1.3e-09	IPR021151	GINS subunit, domain A	-	C_lini_757_FUN_005916-T1	6589b3d728870a68650a11e71100cbfc	568	SMART	SM00184	ring_2	326	367	4.4e-06	IPR001841	Zinc finger, RING-type	-	C_lini_771_FUN_001062-T1	63d214305199e7f3816be25936e385d3	299	CDD	cd12933	eIF3G	33	150	5.22921e-49	IPR024675	Eukaryotic translation initiation factor 3 subunit G, N-terminal	-
C_lini_390-1_FUN_006698-T1	6ed65da082a6c148cb8b6568334f6f38	471	Pfam	PF00388	Phosphatidylinositol-specific phospholipase C, X domain	157	300	3.8e-07	IPR000909	Phosphatidylinositol-specific phospholipase C, X domain	-	C_lini_757_FUN_005916-T1	6589b3d728870a68650a11e71100cbfc	568	SUPERFAMILY	SSF161245	Zinc hairpin stack	271	321	7.98e-08	IPR037275	Zinc finger, CTCHY-type superfamily	-	C_lini_771_FUN_001062-T1	63d214305199e7f3816be25936e385d3	299	PIRSF	PIRSF037949	Transl_init_eIF-3_RNA-bind	1	299	1.9e-94	IPR017334	Eukaryotic translation initiation factor 3 subunit G	GO:0003743(InterPro)|GO:0005737(InterPro)|GO:0005852(InterPro)
C_lini_390-1_FUN_006698-T1	6ed65da082a6c148cb8b6568334f6f38	471	SUPERFAMILY	SSF51695	PLC-like phosphodiesterases	144	464	2.98e-56	IPR017946	PLC-like phosphodiesterase, TIM beta/alpha-barrel domain superfamily	GO:0006629(InterPro)|GO:0008081(InterPro)	C_lini_757_FUN_005916-T1	6589b3d728870a68650a11e71100cbfc	568	Gene3D	G3DSA:3.30.40.10	Zinc/RING finger domain, C3HC4 (zinc finger)	319	370	2e-10	IPR013083	Zinc finger, RING/FYVE/PHD-type	-	C_lini_771_FUN_001062-T1	63d214305199e7f3816be25936e385d3	299	Hamap	MF_03006	Eukaryotic translation initiation factor 3 subunit G [EIF3G].	7	299	30.6469	IPR017334	Eukaryotic translation initiation factor 3 subunit G	GO:0003743(InterPro)|GO:0005737(InterPro)|GO:0005852(InterPro)
C_lini_390-1_FUN_006698-T1	6ed65da082a6c148cb8b6568334f6f38	471	SMART	SM00148	plcx_3	154	300	1.4e-06	IPR000909	Phosphatidylinositol-specific phospholipase C, X domain	-	C_lini_757_FUN_005916-T1	6589b3d728870a68650a11e71100cbfc	568	ProSiteProfiles	PS51266	Zinc finger CHY-type profile.	201	268	22.3648	IPR008913	Zinc finger, CHY-type	GO:0008270(InterPro)	C_lini_771_FUN_001062-T1	63d214305199e7f3816be25936e385d3	299	SUPERFAMILY	SSF54928	RNA-binding domain, RBD	213	297	5.24e-23	IPR035979	RNA-binding domain superfamily	GO:0003676(InterPro)
C_lini_390-1_FUN_006698-T1	6ed65da082a6c148cb8b6568334f6f38	471	Gene3D	G3DSA:3.20.20.190	Phosphatidylinositol (PI) phosphodiesterase	138	469	1.3e-73	IPR017946	PLC-like phosphodiesterase, TIM beta/alpha-barrel domain superfamily	GO:0006629(InterPro)|GO:0008081(InterPro)	C_lini_757_FUN_005916-T1	6589b3d728870a68650a11e71100cbfc	568	Pfam	PF05495	CHY zinc finger	208	273	1.6e-17	IPR008913	Zinc finger, CHY-type	GO:0008270(InterPro)	C_lini_771_FUN_001062-T1	63d214305199e7f3816be25936e385d3	299	Pfam	PF12353	Eukaryotic translation initiation factor 3 subunit G	26	152	4.9e-45	IPR024675	Eukaryotic translation initiation factor 3 subunit G, N-terminal	-
C_lini_390-1_FUN_007619-T1	f2364d4e576a61dc650fba79e696bd88	658	Pfam	PF01565	FAD binding domain	195	337	1.8e-15	IPR006094	FAD linked oxidase, N-terminal	GO:0050660(InterPro)	C_lini_757_FUN_005916-T1	6589b3d728870a68650a11e71100cbfc	568	ProSiteProfiles	PS51270	Zinc finger CTCHY-type profile.	270	337	22.4744	IPR017921	Zinc finger, CTCHY-type	-	C_lini_771_FUN_001062-T1	63d214305199e7f3816be25936e385d3	299	ProSiteProfiles	PS50102	Eukaryotic RNA Recognition Motif (RRM) profile.	219	297	17.1823	IPR000504	RNA recognition motif domain	GO:0003723(InterPro)
C_lini_390-1_FUN_007619-T1	f2364d4e576a61dc650fba79e696bd88	658	ProSiteProfiles	PS51387	PCMH-type FAD-binding domain profile.	191	370	17.1647	IPR016166	FAD-binding domain, PCMH-type	GO:0071949(InterPro)	C_lini_757_FUN_005916-T1	6589b3d728870a68650a11e71100cbfc	568	Pfam	PF14599	Zinc-ribbon	372	429	7.9e-22	IPR039512	RCHY1, zinc-ribbon	-	C_lini_771_FUN_001062-T1	63d214305199e7f3816be25936e385d3	299	Pfam	PF00076	RNA recognition motif	221	286	2.6e-12	IPR000504	RNA recognition motif domain	GO:0003723(InterPro)
C_lini_390-1_FUN_007619-T1	f2364d4e576a61dc650fba79e696bd88	658	SUPERFAMILY	SSF56176	FAD-binding/transporter-associated domain-like	144	370	2.94e-44	IPR036318	FAD-binding, type PCMH-like superfamily	GO:0050660(InterPro)	C_lini_757_FUN_005916-T1	6589b3d728870a68650a11e71100cbfc	568	Pfam	PF13639	Ring finger domain	325	368	2.7e-05	IPR001841	Zinc finger, RING-type	-	C_lini_771_FUN_000712-T1	e4269e7d172cbe3b7240e2bebd07d888	1302	Pfam	PF00072	Response regulator receiver domain	1102	1216	1.1e-22	IPR001789	Signal transduction response regulator, receiver domain	GO:0000160(InterPro)
C_lini_390-1_FUN_007619-T1	f2364d4e576a61dc650fba79e696bd88	658	Pfam	PF08031	Berberine and berberine like	591	634	2.5e-05	IPR012951	Berberine/berberine-like	GO:0016491(InterPro)|GO:0050660(InterPro)	C_lini_757_FUN_005916-T1	6589b3d728870a68650a11e71100cbfc	568	SUPERFAMILY	SSF161219	CHY zinc finger-like	205	268	9.94e-19	IPR037274	Zinc finger, CHY-type superfamily	GO:0008270(InterPro)	C_lini_771_FUN_000712-T1	e4269e7d172cbe3b7240e2bebd07d888	1302	ProSiteProfiles	PS50110	Response regulatory domain profile.	1101	1220	41.2465	IPR001789	Signal transduction response regulator, receiver domain	GO:0000160(InterPro)
C_lini_390-1_FUN_007619-T1	f2364d4e576a61dc650fba79e696bd88	658	Gene3D	G3DSA:3.30.465.10	-	193	631	2.6e-64	IPR016169	FAD-binding, type PCMH, subdomain 2	-	C_lini_757_FUN_004894-T1	619f7fb8805f447153db4fa4456c69b2	276	Pfam	PF10197	N-terminal domain of CBF1 interacting co-repressor CIR	10	46	1.8e-05	IPR019339	CBF1-interacting co-repressor CIR, N-terminal domain	-	C_lini_771_FUN_000712-T1	e4269e7d172cbe3b7240e2bebd07d888	1302	ProSiteProfiles	PS50885	HAMP domain profile.	190	245	8.22373	IPR003660	HAMP domain	GO:0007165(InterPro)|GO:0016020(InterPro)
C_lini_390-1_FUN_006069-T1	4f332e9bdbbe05307f8933b20f6e7f5e	83	SUPERFAMILY	SSF55048	Probable ACP-binding domain of malonyl-CoA ACP transacylase	2	60	1.57e-11	IPR016036	Malonyl-CoA ACP transacylase, ACP-binding	-	C_lini_757_FUN_004894-T1	619f7fb8805f447153db4fa4456c69b2	276	SMART	SM01083	Cir_N_3	10	46	6.7e-13	IPR019339	CBF1-interacting co-repressor CIR, N-terminal domain	-	C_lini_771_FUN_000712-T1	e4269e7d172cbe3b7240e2bebd07d888	1302	Pfam	PF02518	Histidine kinase-, DNA gyrase B-, and HSP90-like ATPase	832	950	3e-25	IPR003594	Histidine kinase/HSP90-like ATPase	-
C_lini_390-1_FUN_007127-T1	72f1f7a01b9dc165131bf06f98771b67	700	CDD	cd00067	GAL4	10	44	1.03076e-07	IPR001138	Zn(2)Cys(6) fungal-type DNA-binding domain	GO:0000981(InterPro)|GO:0006355(InterPro)|GO:0008270(InterPro)	C_lini_757_FUN_004894-T1	619f7fb8805f447153db4fa4456c69b2	276	PANTHER	PTHR22093	LEUKOCYTE RECEPTOR CLUSTER LRC MEMBER 1	1	273	1.3e-46	IPR039875	Leukocyte receptor cluster member 1-like	-	C_lini_771_FUN_000712-T1	e4269e7d172cbe3b7240e2bebd07d888	1302	Pfam	PF18947	HAMP domain	362	424	0.0015	IPR003660	HAMP domain	GO:0007165(InterPro)|GO:0016020(InterPro)
C_lini_390-1_FUN_007127-T1	72f1f7a01b9dc165131bf06f98771b67	700	Pfam	PF00172	Fungal Zn(2)-Cys(6) binuclear cluster domain	13	51	0.0027	IPR001138	Zn(2)Cys(6) fungal-type DNA-binding domain	GO:0000981(InterPro)|GO:0006355(InterPro)|GO:0008270(InterPro)	C_lini_757_FUN_004586-T1	21fa625c8b9a57be76b32d72c3adffb3	280	Gene3D	G3DSA:3.40.50.150	Vaccinia Virus protein VP39	18	207	3.2e-22	IPR029063	S-adenosyl-L-methionine-dependent methyltransferase superfamily	-	C_lini_771_FUN_000712-T1	e4269e7d172cbe3b7240e2bebd07d888	1302	SUPERFAMILY	SSF52172	CheY-like	1099	1219	5.55e-36	IPR011006	CheY-like superfamily	-
C_lini_390-1_FUN_007127-T1	72f1f7a01b9dc165131bf06f98771b67	700	Gene3D	G3DSA:4.10.240.10	-	10	74	6.5e-06	IPR036864	Zn(2)-C6 fungal-type DNA-binding domain superfamily	GO:0000981(InterPro)|GO:0006355(InterPro)|GO:0008270(InterPro)	C_lini_757_FUN_004586-T1	21fa625c8b9a57be76b32d72c3adffb3	280	SUPERFAMILY	SSF53335	S-adenosyl-L-methionine-dependent methyltransferases	25	262	4.89e-28	IPR029063	S-adenosyl-L-methionine-dependent methyltransferase superfamily	-	C_lini_771_FUN_000712-T1	e4269e7d172cbe3b7240e2bebd07d888	1302	ProSiteProfiles	PS50885	HAMP domain profile.	653	705	8.92039	IPR003660	HAMP domain	GO:0007165(InterPro)|GO:0016020(InterPro)
C_lini_390-1_FUN_007127-T1	72f1f7a01b9dc165131bf06f98771b67	700	SMART	SM00066	gal4_2	9	54	1.1e-05	IPR001138	Zn(2)Cys(6) fungal-type DNA-binding domain	GO:0000981(InterPro)|GO:0006355(InterPro)|GO:0008270(InterPro)	C_lini_757_FUN_010372-T1	0ed4b898526cf018137e3deb88055066	459	Pfam	PF03198	Glucanosyltransferase	33	331	2e-121	IPR004886	Glucanosyltransferase	-	C_lini_771_FUN_000712-T1	e4269e7d172cbe3b7240e2bebd07d888	1302	SUPERFAMILY	SSF55874	ATPase domain of HSP90 chaperone/DNA topoisomerase II/histidine kinase	774	948	1.96e-41	IPR036890	Histidine kinase/HSP90-like ATPase superfamily	-
C_lini_390-1_FUN_007127-T1	72f1f7a01b9dc165131bf06f98771b67	700	Pfam	PF04082	Fungal specific transcription factor domain	221	458	2e-16	IPR007219	Transcription factor domain, fungi	GO:0003677(InterPro)|GO:0006351(InterPro)|GO:0008270(InterPro)	C_lini_757_FUN_010372-T1	0ed4b898526cf018137e3deb88055066	459	PANTHER	PTHR31468	1,3-BETA-GLUCANOSYLTRANSFERASE GAS1	7	426	3.9e-136	IPR004886	Glucanosyltransferase	GO:0005886(PANTHER)|GO:0031505(PANTHER)|GO:0034411(PANTHER)|GO:0042124(PANTHER)|GO:0071970(PANTHER)	C_lini_771_FUN_000712-T1	e4269e7d172cbe3b7240e2bebd07d888	1302	SMART	SM00448	REC_2	1100	1216	1.1e-36	IPR001789	Signal transduction response regulator, receiver domain	GO:0000160(InterPro)
C_lini_390-1_FUN_007127-T1	72f1f7a01b9dc165131bf06f98771b67	700	SUPERFAMILY	SSF57701	Zn2/Cys6 DNA-binding domain	5	52	1.57e-06	IPR036864	Zn(2)-C6 fungal-type DNA-binding domain superfamily	GO:0000981(InterPro)|GO:0006355(InterPro)|GO:0008270(InterPro)	C_lini_757_FUN_010372-T1	0ed4b898526cf018137e3deb88055066	459	SUPERFAMILY	SSF51445	(Trans)glycosidases	55	312	5.47e-50	IPR017853	Glycoside hydrolase superfamily	-	C_lini_771_FUN_000712-T1	e4269e7d172cbe3b7240e2bebd07d888	1302	ProSiteProfiles	PS50885	HAMP domain profile.	469	521	9.58926	IPR003660	HAMP domain	GO:0007165(InterPro)|GO:0016020(InterPro)
C_lini_390-1_FUN_007127-T1	72f1f7a01b9dc165131bf06f98771b67	700	ProSiteProfiles	PS50048	Zn(2)-C6 fungal-type DNA-binding domain profile.	14	45	9.215	IPR001138	Zn(2)Cys(6) fungal-type DNA-binding domain	GO:0000981(InterPro)|GO:0006355(InterPro)|GO:0008270(InterPro)	C_lini_757_FUN_011450-T1	79568d01aa4eb90dad73e55e6f7c26ff	733	Pfam	PF00172	Fungal Zn(2)-Cys(6) binuclear cluster domain	14	48	0.0014	IPR001138	Zn(2)Cys(6) fungal-type DNA-binding domain	GO:0000981(InterPro)|GO:0006355(InterPro)|GO:0008270(InterPro)	C_lini_771_FUN_000712-T1	e4269e7d172cbe3b7240e2bebd07d888	1302	CDD	cd00082	HisKA	718	781	5.39216e-16	IPR003661	Signal transduction histidine kinase, dimerisation/phosphoacceptor domain	GO:0000155(InterPro)|GO:0007165(InterPro)
C_lini_390-1_FUN_003424-T1	23c4aeedf86e9b80b91028a1f582e3db	401	PANTHER	PTHR33442	TRANS-3-HYDROXY-L-PROLINE DEHYDRATASE	14	393	6.2e-93	IPR008794	Proline racemase family	GO:0016836(PANTHER)	C_lini_757_FUN_011450-T1	79568d01aa4eb90dad73e55e6f7c26ff	733	ProSiteProfiles	PS50048	Zn(2)-C6 fungal-type DNA-binding domain profile.	15	44	10.711	IPR001138	Zn(2)Cys(6) fungal-type DNA-binding domain	GO:0000981(InterPro)|GO:0006355(InterPro)|GO:0008270(InterPro)	C_lini_771_FUN_000712-T1	e4269e7d172cbe3b7240e2bebd07d888	1302	Pfam	PF00512	His Kinase A (phospho-acceptor) domain	721	784	2.1e-16	IPR003661	Signal transduction histidine kinase, dimerisation/phosphoacceptor domain	GO:0000155(InterPro)|GO:0007165(InterPro)
C_lini_390-1_FUN_003424-T1	23c4aeedf86e9b80b91028a1f582e3db	401	SFLD	SFLDS00028	Proline Racemase	14	394	0	IPR008794	Proline racemase family	-	C_lini_757_FUN_011450-T1	79568d01aa4eb90dad73e55e6f7c26ff	733	SUPERFAMILY	SSF57701	Zn2/Cys6 DNA-binding domain	10	49	3.01e-08	IPR036864	Zn(2)-C6 fungal-type DNA-binding domain superfamily	GO:0000981(InterPro)|GO:0006355(InterPro)|GO:0008270(InterPro)	C_lini_771_FUN_000712-T1	e4269e7d172cbe3b7240e2bebd07d888	1302	Pfam	PF00672	HAMP domain	283	333	3.4e-05	IPR003660	HAMP domain	GO:0007165(InterPro)|GO:0016020(InterPro)
C_lini_390-1_FUN_003424-T1	23c4aeedf86e9b80b91028a1f582e3db	401	Pfam	PF05544	Proline racemase	18	392	2.1e-52	IPR008794	Proline racemase family	-	C_lini_757_FUN_011450-T1	79568d01aa4eb90dad73e55e6f7c26ff	733	CDD	cd00067	GAL4	11	44	3.90048e-09	IPR001138	Zn(2)Cys(6) fungal-type DNA-binding domain	GO:0000981(InterPro)|GO:0006355(InterPro)|GO:0008270(InterPro)	C_lini_771_FUN_000712-T1	e4269e7d172cbe3b7240e2bebd07d888	1302	Pfam	PF00672	HAMP domain	653	702	1.1	IPR003660	HAMP domain	GO:0007165(InterPro)|GO:0016020(InterPro)
C_lini_390-1_FUN_008354-T1	0d0ab26e26c7a3f3195a3279d9305ef1	186	PANTHER	PTHR14305	E3 UBIQUITIN-PROTEIN LIGASE CCNB1IP1	1	137	2.7e-24	IPR042448	E3 ubiquitin-protein ligase CCNB1IP1	GO:0000795(InterPro)|GO:0007131(PANTHER)|GO:0007131(InterPro)|GO:0061630(InterPro)	C_lini_757_FUN_011450-T1	79568d01aa4eb90dad73e55e6f7c26ff	733	Gene3D	G3DSA:4.10.240.10	-	8	61	5.5e-09	IPR036864	Zn(2)-C6 fungal-type DNA-binding domain superfamily	GO:0000981(InterPro)|GO:0006355(InterPro)|GO:0008270(InterPro)	C_lini_771_FUN_000712-T1	e4269e7d172cbe3b7240e2bebd07d888	1302	Pfam	PF00672	HAMP domain	559	609	3.2e-05	IPR003660	HAMP domain	GO:0007165(InterPro)|GO:0016020(InterPro)
C_lini_390-1_FUN_008285-T1	e8ae460dc67db766efce1110e0645bc0	646	SUPERFAMILY	SSF53448	Nucleotide-diphospho-sugar transferases	159	418	1.04e-08	IPR029044	Nucleotide-diphospho-sugar transferases	-	C_lini_757_FUN_011450-T1	79568d01aa4eb90dad73e55e6f7c26ff	733	ProSitePatterns	PS00463	Zn(2)-C6 fungal-type DNA-binding domain signature.	15	42	-	IPR001138	Zn(2)Cys(6) fungal-type DNA-binding domain	GO:0000981(InterPro)|GO:0006355(InterPro)|GO:0008270(InterPro)	C_lini_771_FUN_000712-T1	e4269e7d172cbe3b7240e2bebd07d888	1302	Pfam	PF00672	HAMP domain	467	516	7.1e-05	IPR003660	HAMP domain	GO:0007165(InterPro)|GO:0016020(InterPro)
C_lini_390-1_FUN_008285-T1	e8ae460dc67db766efce1110e0645bc0	646	Pfam	PF13632	Glycosyl transferase family group 2	260	489	1.2e-12	IPR001173	Glycosyltransferase 2-like	-	C_lini_757_FUN_011450-T1	79568d01aa4eb90dad73e55e6f7c26ff	733	SMART	SM00906	Fungal_trans_2	332	406	1.1e-06	IPR007219	Transcription factor domain, fungi	GO:0003677(InterPro)|GO:0006351(InterPro)|GO:0008270(InterPro)	C_lini_771_FUN_000712-T1	e4269e7d172cbe3b7240e2bebd07d888	1302	SUPERFAMILY	SSF52172	CheY-like	984	1079	7.4e-05	IPR011006	CheY-like superfamily	-
C_lini_390-1_FUN_002595-T1	eb92589e2fb7ad93ac88e1f8cd21eaf5	171	PANTHER	PTHR13180	SMALL MEMBRANE PROTEIN-RELATED	21	164	3.4e-31	IPR007919	Uncharacterised protein family UPF0220	GO:0000329(PANTHER)|GO:0006623(PANTHER)|GO:0032511(PANTHER)|GO:0034424(PANTHER)	C_lini_757_FUN_011450-T1	79568d01aa4eb90dad73e55e6f7c26ff	733	Pfam	PF04082	Fungal specific transcription factor domain	271	404	5.7e-09	IPR007219	Transcription factor domain, fungi	GO:0003677(InterPro)|GO:0006351(InterPro)|GO:0008270(InterPro)	C_lini_771_FUN_000712-T1	e4269e7d172cbe3b7240e2bebd07d888	1302	ProSiteProfiles	PS50885	HAMP domain profile.	377	429	9.50156	IPR003660	HAMP domain	GO:0007165(InterPro)|GO:0016020(InterPro)
C_lini_390-1_FUN_002595-T1	eb92589e2fb7ad93ac88e1f8cd21eaf5	171	Pfam	PF05255	Uncharacterised protein family (UPF0220)	3	165	1.6e-64	IPR007919	Uncharacterised protein family UPF0220	-	C_lini_757_FUN_011450-T1	79568d01aa4eb90dad73e55e6f7c26ff	733	SMART	SM00066	gal4_2	10	53	1.2e-05	IPR001138	Zn(2)Cys(6) fungal-type DNA-binding domain	GO:0000981(InterPro)|GO:0006355(InterPro)|GO:0008270(InterPro)	C_lini_771_FUN_000712-T1	e4269e7d172cbe3b7240e2bebd07d888	1302	PRINTS	PR00344	Bacterial sensor protein C-terminal signature	878	892	7.7e-13	IPR004358	Signal transduction histidine kinase-related protein, C-terminal	GO:0016310(InterPro)|GO:0016772(InterPro)
C_lini_390-1_FUN_011484-T1	117b39ea90e6ebec1be69fda20c0813d	659	SUPERFAMILY	SSF56112	Protein kinase-like (PK-like)	266	581	8.81e-65	IPR011009	Protein kinase-like domain superfamily	-	C_lini_757_FUN_006058-T1	1259570ed294ffeb5f14d9472ddf6565	334	Gene3D	G3DSA:3.60.110.10	-	4	311	1.6e-52	IPR036526	Carbon-nitrogen hydrolase superfamily	-	C_lini_771_FUN_000712-T1	e4269e7d172cbe3b7240e2bebd07d888	1302	PRINTS	PR00344	Bacterial sensor protein C-terminal signature	913	931	7.7e-13	IPR004358	Signal transduction histidine kinase-related protein, C-terminal	GO:0016310(InterPro)|GO:0016772(InterPro)
C_lini_390-1_FUN_011484-T1	117b39ea90e6ebec1be69fda20c0813d	659	SMART	SM00220	serkin_6	267	574	1.3e-65	IPR000719	Protein kinase domain	GO:0004672(InterPro)|GO:0005524(InterPro)|GO:0006468(InterPro)	C_lini_757_FUN_006058-T1	1259570ed294ffeb5f14d9472ddf6565	334	SUPERFAMILY	SSF56317	Carbon-nitrogen hydrolase	9	325	3.27e-41	IPR036526	Carbon-nitrogen hydrolase superfamily	-	C_lini_771_FUN_000712-T1	e4269e7d172cbe3b7240e2bebd07d888	1302	PRINTS	PR00344	Bacterial sensor protein C-terminal signature	896	906	7.7e-13	IPR004358	Signal transduction histidine kinase-related protein, C-terminal	GO:0016310(InterPro)|GO:0016772(InterPro)
C_lini_390-1_FUN_011484-T1	117b39ea90e6ebec1be69fda20c0813d	659	Pfam	PF00069	Protein kinase domain	324	574	2.7e-49	IPR000719	Protein kinase domain	GO:0004672(InterPro)|GO:0005524(InterPro)|GO:0006468(InterPro)	C_lini_757_FUN_006058-T1	1259570ed294ffeb5f14d9472ddf6565	334	ProSiteProfiles	PS50263	Carbon-nitrogen hydrolase domain profile.	9	299	19.6774	IPR003010	Carbon-nitrogen hydrolase	GO:0006807(InterPro)	C_lini_771_FUN_000712-T1	e4269e7d172cbe3b7240e2bebd07d888	1302	PRINTS	PR00344	Bacterial sensor protein C-terminal signature	937	950	7.7e-13	IPR004358	Signal transduction histidine kinase-related protein, C-terminal	GO:0016310(InterPro)|GO:0016772(InterPro)
C_lini_390-1_FUN_011484-T1	117b39ea90e6ebec1be69fda20c0813d	659	ProSiteProfiles	PS50011	Protein kinase domain profile.	267	574	41.672	IPR000719	Protein kinase domain	GO:0004672(InterPro)|GO:0005524(InterPro)|GO:0006468(InterPro)	C_lini_757_FUN_006058-T1	1259570ed294ffeb5f14d9472ddf6565	334	Pfam	PF00795	Carbon-nitrogen hydrolase	12	302	1.4e-19	IPR003010	Carbon-nitrogen hydrolase	GO:0006807(InterPro)	C_lini_771_FUN_000712-T1	e4269e7d172cbe3b7240e2bebd07d888	1302	ProSiteProfiles	PS50885	HAMP domain profile.	285	337	10.1111	IPR003660	HAMP domain	GO:0007165(InterPro)|GO:0016020(InterPro)
C_lini_390-1_FUN_001202-T1	510cc2c9e6a42099af185a668b84083b	471	Pfam	PF04757	Pex2 / Pex12 amino terminal region	79	282	8.4e-33	IPR006845	Pex, N-terminal	-	C_lini_757_FUN_006058-T1	1259570ed294ffeb5f14d9472ddf6565	334	PANTHER	PTHR46044	NITRILASE	5	330	6.2e-90	IPR044149	Nitrilase/Cyanide hydratase	GO:0003824(InterPro)	C_lini_771_FUN_000712-T1	e4269e7d172cbe3b7240e2bebd07d888	1302	SMART	SM00387	HKATPase_4	832	953	1.2e-38	IPR003594	Histidine kinase/HSP90-like ATPase	-
C_lini_390-1_FUN_001202-T1	510cc2c9e6a42099af185a668b84083b	471	PANTHER	PTHR23350	PEROXISOME ASSEMBLY PROTEIN 10	57	392	7.6e-67	IPR025654	Peroxisome biogenesis factor 2/10	GO:0005778(InterPro)|GO:0007031(InterPro)|GO:0008270(InterPro)|GO:0016558(InterPro)	C_lini_757_FUN_012043-T1	c150f315adcab173e53ce2ee6de9a610	617	Gene3D	G3DSA:1.20.1250.20	MFS general substrate transporter like domains	102	370	2e-17	IPR036259	MFS transporter superfamily	-	C_lini_771_FUN_000712-T1	e4269e7d172cbe3b7240e2bebd07d888	1302	ProSiteProfiles	PS50109	Histidine kinase domain profile.	727	953	44.2439	IPR005467	Histidine kinase domain	-
C_lini_390-1_FUN_002517-T1	4669ff189b989aa9610a84d0b32ef843	628	PANTHER	PTHR11453	ANION EXCHANGE PROTEIN	33	541	1.2e-143	IPR003020	Bicarbonate transporter, eukaryotic	GO:0000324(PANTHER)|GO:0005452(InterPro)|GO:0005886(PANTHER)|GO:0006820(InterPro)|GO:0016020(InterPro)|GO:0016323(PANTHER)|GO:0022857(PANTHER)|GO:0046713(PANTHER)|GO:0050801(PANTHER)|GO:0055085(PANTHER)|GO:0080139(PANTHER)	C_lini_757_FUN_012043-T1	c150f315adcab173e53ce2ee6de9a610	617	Pfam	PF07690	Major Facilitator Superfamily	104	377	1.1e-08	IPR011701	Major facilitator superfamily	GO:0022857(InterPro)|GO:0055085(InterPro)	C_lini_771_FUN_000712-T1	e4269e7d172cbe3b7240e2bebd07d888	1302	SMART	SM00304	HAMP_11	561	613	1.9e-08	IPR003660	HAMP domain	GO:0007165(InterPro)|GO:0016020(InterPro)
C_lini_390-1_FUN_002517-T1	4669ff189b989aa9610a84d0b32ef843	628	Pfam	PF00955	HCO3- transporter family	43	217	1e-41	IPR011531	Bicarbonate transporter-like, transmembrane domain	GO:0006820(InterPro)|GO:0016020(InterPro)	C_lini_757_FUN_012043-T1	c150f315adcab173e53ce2ee6de9a610	617	SUPERFAMILY	SSF103473	MFS general substrate transporter	107	605	3.92e-29	IPR036259	MFS transporter superfamily	-	C_lini_771_FUN_000712-T1	e4269e7d172cbe3b7240e2bebd07d888	1302	SMART	SM00304	HAMP_11	377	429	1.1e-08	IPR003660	HAMP domain	GO:0007165(InterPro)|GO:0016020(InterPro)
C_lini_390-1_FUN_001462-T1	3716de524e7306492077c2c3ca9b7703	413	Pfam	PF20684	Fungal rhodopsin domain	31	246	5.5e-49	IPR049326	Rhodopsin domain, fungi	-	C_lini_757_FUN_012043-T1	c150f315adcab173e53ce2ee6de9a610	617	Gene3D	G3DSA:1.20.1250.20	MFS general substrate transporter like domains	371	604	7.7e-09	IPR036259	MFS transporter superfamily	-	C_lini_771_FUN_000712-T1	e4269e7d172cbe3b7240e2bebd07d888	1302	SMART	SM00304	HAMP_11	285	337	3.5e-09	IPR003660	HAMP domain	GO:0007165(InterPro)|GO:0016020(InterPro)
C_lini_390-1_FUN_003830-T1	366355a0462556af838dd3041c677c0e	304	Pfam	PF05637	galactosyl transferase GMA12/MNN10 family	65	282	8.9e-62	IPR008630	Glycosyltransferase 34	GO:0016020(InterPro)|GO:0016757(InterPro)	C_lini_757_FUN_009391-T1	326391ef6a60f6bcb748638a236e0ebc	292	SUPERFAMILY	SSF53335	S-adenosyl-L-methionine-dependent methyltransferases	30	259	5.65e-06	IPR029063	S-adenosyl-L-methionine-dependent methyltransferase superfamily	-	C_lini_771_FUN_000712-T1	e4269e7d172cbe3b7240e2bebd07d888	1302	SMART	SM00304	HAMP_11	469	521	2.2e-06	IPR003660	HAMP domain	GO:0007165(InterPro)|GO:0016020(InterPro)
C_lini_390-1_FUN_003830-T1	366355a0462556af838dd3041c677c0e	304	Gene3D	G3DSA:3.90.550.10	Spore Coat Polysaccharide Biosynthesis Protein SpsA; Chain A	61	287	2.4e-10	IPR029044	Nucleotide-diphospho-sugar transferases	-	C_lini_757_FUN_011319-T1	ec5e3903e34402707810423a5a447abd	876	Gene3D	G3DSA:1.25.10.10	-	1	876	0	IPR011989	Armadillo-like helical	-	C_lini_771_FUN_000712-T1	e4269e7d172cbe3b7240e2bebd07d888	1302	SMART	SM00304	HAMP_11	653	705	2.7e-07	IPR003660	HAMP domain	GO:0007165(InterPro)|GO:0016020(InterPro)
C_lini_390-1_FUN_003830-T1	366355a0462556af838dd3041c677c0e	304	PANTHER	PTHR31306	ALPHA-1,6-MANNOSYLTRANSFERASE MNN11-RELATED	56	298	1.4e-59	IPR008630	Glycosyltransferase 34	GO:0000009(PANTHER)|GO:0000136(PANTHER)|GO:0000139(PANTHER)|GO:0006487(PANTHER)|GO:0016020(InterPro)|GO:0016757(InterPro)	C_lini_757_FUN_011319-T1	ec5e3903e34402707810423a5a447abd	876	ProSiteProfiles	PS50166	Importin-beta N-terminal domain profile.	24	105	15.2303	IPR001494	Importin-beta, N-terminal domain	GO:0006886(InterPro)|GO:0031267(InterPro)	C_lini_771_FUN_000712-T1	e4269e7d172cbe3b7240e2bebd07d888	1302	SMART	SM00304	HAMP_11	190	245	2.5	IPR003660	HAMP domain	GO:0007165(InterPro)|GO:0016020(InterPro)
C_lini_390-1_FUN_003841-T1	ff0ce9a4f856f3f574488eb58e0a0246	459	Gene3D	G3DSA:3.30.565.10	-	257	430	2.3e-45	IPR036890	Histidine kinase/HSP90-like ATPase superfamily	-	C_lini_757_FUN_011319-T1	ec5e3903e34402707810423a5a447abd	876	SMART	SM00913	IBN_N_2	24	105	2.3e-08	IPR001494	Importin-beta, N-terminal domain	GO:0006886(InterPro)|GO:0031267(InterPro)	C_lini_771_FUN_000712-T1	e4269e7d172cbe3b7240e2bebd07d888	1302	SUPERFAMILY	SSF47384	Homodimeric domain of signal transducing histidine kinase	708	786	5.49e-20	IPR036097	Signal transduction histidine kinase, dimerisation/phosphoacceptor domain superfamily	GO:0000155(InterPro)|GO:0007165(InterPro)
C_lini_390-1_FUN_003841-T1	ff0ce9a4f856f3f574488eb58e0a0246	459	Gene3D	G3DSA:1.20.140.20	-	2	250	1.2e-66	IPR036784	Alpha-ketoacid/pyruvate dehydrogenase kinase, N-terminal domain superfamily	-	C_lini_757_FUN_011319-T1	ec5e3903e34402707810423a5a447abd	876	Pfam	PF03810	Importin-beta N-terminal domain	24	104	0.0084	IPR001494	Importin-beta, N-terminal domain	GO:0006886(InterPro)|GO:0031267(InterPro)	C_lini_771_FUN_000712-T1	e4269e7d172cbe3b7240e2bebd07d888	1302	Gene3D	G3DSA:3.30.565.10	-	786	955	1.7e-46	IPR036890	Histidine kinase/HSP90-like ATPase superfamily	-
C_lini_390-1_FUN_003841-T1	ff0ce9a4f856f3f574488eb58e0a0246	459	SMART	SM00387	HKATPase_4	298	428	0.0018	IPR003594	Histidine kinase/HSP90-like ATPase	-	C_lini_757_FUN_011319-T1	ec5e3903e34402707810423a5a447abd	876	PANTHER	PTHR10527	IMPORTIN BETA	4	838	9.4e-104	IPR040122	Importin beta family	GO:0005634(PANTHER)|GO:0005737(PANTHER)|GO:0006606(PANTHER)|GO:0006606(InterPro)|GO:0008139(PANTHER)|GO:0061608(PANTHER)	C_lini_771_FUN_000712-T1	e4269e7d172cbe3b7240e2bebd07d888	1302	ProSiteProfiles	PS50885	HAMP domain profile.	561	613	9.54733	IPR003660	HAMP domain	GO:0007165(InterPro)|GO:0016020(InterPro)
C_lini_390-1_FUN_003841-T1	ff0ce9a4f856f3f574488eb58e0a0246	459	SUPERFAMILY	SSF69012	alpha-ketoacid dehydrogenase kinase, N-terminal domain	10	241	1.7e-56	IPR036784	Alpha-ketoacid/pyruvate dehydrogenase kinase, N-terminal domain superfamily	-	C_lini_757_FUN_011319-T1	ec5e3903e34402707810423a5a447abd	876	SUPERFAMILY	SSF48371	ARM repeat	1	866	1.08e-174	IPR016024	Armadillo-type fold	-	C_lini_771_FUN_000712-T1	e4269e7d172cbe3b7240e2bebd07d888	1302	SMART	SM00388	HisKA_10	720	785	3.2e-22	IPR003661	Signal transduction histidine kinase, dimerisation/phosphoacceptor domain	GO:0000155(InterPro)|GO:0007165(InterPro)
C_lini_390-1_FUN_003841-T1	ff0ce9a4f856f3f574488eb58e0a0246	459	SUPERFAMILY	SSF55874	ATPase domain of HSP90 chaperone/DNA topoisomerase II/histidine kinase	251	418	1.12e-23	IPR036890	Histidine kinase/HSP90-like ATPase superfamily	-	C_lini_757_FUN_011319-T1	ec5e3903e34402707810423a5a447abd	876	ProSiteProfiles	PS50077	HEAT repeat profile.	413	451	9.2246	IPR021133	HEAT, type 2	-	C_lini_771_FUN_003844-T1	7aa40a632335f2ed723d2b9b3bc9035f	515	SUPERFAMILY	SSF160631	SMI1/KNR4-like	118	333	1.57e-18	IPR037883	Knr4/Smi1-like domain superfamily	-
C_lini_390-1_FUN_003841-T1	ff0ce9a4f856f3f574488eb58e0a0246	459	Pfam	PF02518	Histidine kinase-, DNA gyrase B-, and HSP90-like ATPase	301	423	9.7e-06	IPR003594	Histidine kinase/HSP90-like ATPase	-	C_lini_757_FUN_011676-T1	783711f7de109f3a68b551ba7785d7cc	330	Gene3D	G3DSA:3.40.50.1820	alpha/beta hydrolase	20	329	2e-41	IPR029058	Alpha/Beta hydrolase fold	-	C_lini_771_FUN_003844-T1	7aa40a632335f2ed723d2b9b3bc9035f	515	SMART	SM00860	SMI1_KNR4_3	139	319	2.6e-09	IPR018958	Knr4/Smi1-like domain	-
C_lini_390-1_FUN_003841-T1	ff0ce9a4f856f3f574488eb58e0a0246	459	PANTHER	PTHR11947	PYRUVATE DEHYDROGENASE KINASE	5	421	4.4e-146	IPR039028	PDK/BCKDK protein kinase	GO:0004672(InterPro)|GO:0004740(PANTHER)|GO:0005739(PANTHER)|GO:0006468(PANTHER)|GO:0010906(PANTHER)	C_lini_757_FUN_011676-T1	783711f7de109f3a68b551ba7785d7cc	330	Pfam	PF07859	alpha/beta hydrolase fold	57	177	6.6e-14	IPR013094	Alpha/beta hydrolase fold-3	GO:0016787(InterPro)	C_lini_771_FUN_003844-T1	7aa40a632335f2ed723d2b9b3bc9035f	515	Pfam	PF09346	SMI1 / KNR4 family (SUKH-1)	139	318	6.4e-16	IPR018958	Knr4/Smi1-like domain	-
C_lini_390-1_FUN_003841-T1	ff0ce9a4f856f3f574488eb58e0a0246	459	Pfam	PF10436	Mitochondrial branched-chain alpha-ketoacid dehydrogenase kinase	24	254	2e-56	IPR018955	Branched-chain alpha-ketoacid dehydrogenase kinase/Pyruvate dehydrogenase kinase, N-terminal	-	C_lini_757_FUN_011676-T1	783711f7de109f3a68b551ba7785d7cc	330	SUPERFAMILY	SSF53474	alpha/beta-Hydrolases	16	312	1.02e-30	IPR029058	Alpha/Beta hydrolase fold	-	C_lini_771_FUN_003844-T1	7aa40a632335f2ed723d2b9b3bc9035f	515	PIRSF	PIRSF017023	KNR4	3	514	6.3e-142	IPR009203	Knr4/Smi1 family	GO:0042546(InterPro)
C_lini_390-1_FUN_011008-T1	6e1676c11d54db5bddfeb211f555482c	558	Pfam	PF10998	Protein of unknown function (DUF2838)	176	286	8.7e-44	IPR021261	Glycerophosphocholine acyltransferase 1	-	C_lini_757_FUN_003708-T1	f3cfd2b9a467e386f222ea1cdd4e5864	385	ProSiteProfiles	PS51143	MT-A70-like family profile.	143	373	19.0372	IPR007757	MT-A70-like	-	C_lini_771_FUN_003844-T1	7aa40a632335f2ed723d2b9b3bc9035f	515	Gene3D	G3DSA:3.40.1580.10	-	116	328	1e-06	IPR037883	Knr4/Smi1-like domain superfamily	-
C_lini_390-1_FUN_011008-T1	6e1676c11d54db5bddfeb211f555482c	558	PANTHER	PTHR31201	OS01G0585100 PROTEIN	110	474	2e-109	IPR021261	Glycerophosphocholine acyltransferase 1	GO:0006656(PANTHER)	C_lini_757_FUN_003708-T1	f3cfd2b9a467e386f222ea1cdd4e5864	385	ProSitePatterns	PS00092	N-6 Adenine-specific DNA methylases signature.	187	193	-	IPR002052	DNA methylase, N-6 adenine-specific, conserved site	GO:0003676(InterPro)|GO:0008168(InterPro)|GO:0032259(InterPro)	C_lini_771_FUN_001021-T1	fe91f97cfe097f1f5f8957a3dba2d9cc	237	SUPERFAMILY	SSF54211	Ribosomal protein S5 domain 2-like	12	137	8.13e-16	IPR020568	Ribosomal protein uS5 domain 2-type superfamily	-
C_lini_390-1_FUN_002686-T1	87c38e3dc178536971d9ec58af71af1d	649	Gene3D	G3DSA:3.80.10.10	Ribonuclease Inhibitor	184	448	4.7e-07	IPR032675	Leucine-rich repeat domain superfamily	-	C_lini_757_FUN_003708-T1	f3cfd2b9a467e386f222ea1cdd4e5864	385	SUPERFAMILY	SSF53335	S-adenosyl-L-methionine-dependent methyltransferases	182	302	1.56e-06	IPR029063	S-adenosyl-L-methionine-dependent methyltransferase superfamily	-	C_lini_771_FUN_001021-T1	fe91f97cfe097f1f5f8957a3dba2d9cc	237	Gene3D	G3DSA:3.30.230.70	-	9	233	1e-44	IPR027408	PNPase/RNase PH domain superfamily	-
C_lini_390-1_FUN_002686-T1	87c38e3dc178536971d9ec58af71af1d	649	Pfam	PF12937	F-box-like	66	133	0.0011	IPR001810	F-box domain	GO:0005515(InterPro)	C_lini_757_FUN_003708-T1	f3cfd2b9a467e386f222ea1cdd4e5864	385	Pfam	PF05063	MT-A70	184	353	8.7e-29	IPR007757	MT-A70-like	-	C_lini_771_FUN_001021-T1	fe91f97cfe097f1f5f8957a3dba2d9cc	237	Pfam	PF01138	3' exoribonuclease family, domain 1	14	137	1.3e-12	IPR001247	Exoribonuclease, phosphorolytic domain 1	-
C_lini_390-1_FUN_003277-T1	38e5bf8dfb367a2ac7339123a4efc7b7	339	Pfam	PF01370	NAD dependent epimerase/dehydratase family	13	258	4.5e-12	IPR001509	NAD-dependent epimerase/dehydratase	-	C_lini_757_FUN_007103-T1	8c60047dfe062081caa19ffd70c04851	821	Pfam	PF16203	ERCC3/RAD25/XPB C-terminal helicase	518	754	2.3e-123	IPR032438	ERCC3/RAD25/XPB helicase, C-terminal domain	-	C_lini_771_FUN_001021-T1	fe91f97cfe097f1f5f8957a3dba2d9cc	237	SUPERFAMILY	SSF55666	Ribonuclease PH domain 2-like	160	231	1.11e-05	IPR036345	Exoribonuclease, PH domain 2 superfamily	-
C_lini_390-1_FUN_003277-T1	38e5bf8dfb367a2ac7339123a4efc7b7	339	SUPERFAMILY	SSF51735	NAD(P)-binding Rossmann-fold domains	7	338	8.01e-51	IPR036291	NAD(P)-binding domain superfamily	-	C_lini_757_FUN_007103-T1	8c60047dfe062081caa19ffd70c04851	821	SMART	SM00490	helicmild6	591	669	7.5e-09	IPR001650	Helicase, C-terminal	-	C_lini_771_FUN_004825-T1	b51488082d63814fb746f1c2222aeb35	214	PANTHER	PTHR21622	COILED-COIL-HELIX-COILED-COIL-HELIX DOMAIN CONTAINING 4	96	200	4e-34	IPR039289	Mitochondrial intermembrane space import and assembly protein 40	GO:0005758(PANTHER)|GO:0015035(PANTHER)|GO:0015035(InterPro)|GO:0022417(PANTHER)|GO:0045041(PANTHER)|GO:0045041(InterPro)
C_lini_390-1_FUN_007278-T1	e8e3b087805f15e6f4d7834c30a3993e	669	ProSitePatterns	PS00624	GMC oxidoreductases signature 2.	271	285	-	IPR000172	Glucose-methanol-choline oxidoreductase, N-terminal	GO:0016614(InterPro)|GO:0050660(InterPro)	C_lini_757_FUN_007103-T1	8c60047dfe062081caa19ffd70c04851	821	ProSiteProfiles	PS51192	Superfamilies 1 and 2 helicase ATP-binding type-1 domain profile.	347	510	18.8965	IPR014001	Helicase superfamily 1/2, ATP-binding domain	-	C_lini_771_FUN_003786-T1	0c15adf0d22ee07763b76b644ffb45fb	319	SUPERFAMILY	SSF47240	Ferritin-like	51	192	2.3e-12	IPR009078	Ferritin-like superfamily	-
C_lini_390-1_FUN_007278-T1	e8e3b087805f15e6f4d7834c30a3993e	669	Gene3D	G3DSA:3.50.50.60	-	9	305	9.9e-100	IPR036188	FAD/NAD(P)-binding domain superfamily	-	C_lini_757_FUN_007103-T1	8c60047dfe062081caa19ffd70c04851	821	SUPERFAMILY	SSF52540	P-loop containing nucleoside triphosphate hydrolases	442	736	4.06e-31	IPR027417	P-loop containing nucleoside triphosphate hydrolase	-	C_lini_771_FUN_003977-T1	380698c592f184978a0cee928f1cc340	1058	Pfam	PF08324	PUL domain	284	517	5.3e-48	IPR013535	PUL domain	-
C_lini_390-1_FUN_007278-T1	e8e3b087805f15e6f4d7834c30a3993e	669	Gene3D	G3DSA:3.50.50.60	-	575	638	2.2e-22	IPR036188	FAD/NAD(P)-binding domain superfamily	-	C_lini_757_FUN_007103-T1	8c60047dfe062081caa19ffd70c04851	821	Pfam	PF13625	Helicase conserved C-terminal domain	106	225	4.3e-28	IPR032830	Helicase XPB/Ssl2, N-terminal domain	-	C_lini_771_FUN_003977-T1	380698c592f184978a0cee928f1cc340	1058	SMART	SM01179	DUF862_2a	1	121	1.3e-29	IPR008580	PPPDE peptidase domain	GO:0008233(InterPro)
C_lini_390-1_FUN_007278-T1	e8e3b087805f15e6f4d7834c30a3993e	669	PANTHER	PTHR11552	GLUCOSE-METHANOL-CHOLINE GMC OXIDOREDUCTASE	7	645	2e-131	IPR012132	Glucose-methanol-choline oxidoreductase	GO:0016491(PANTHER)|GO:0050660(InterPro)	C_lini_757_FUN_007103-T1	8c60047dfe062081caa19ffd70c04851	821	Gene3D	G3DSA:3.40.50.300	-	329	518	9.6e-35	IPR027417	P-loop containing nucleoside triphosphate hydrolase	-	C_lini_771_FUN_003977-T1	380698c592f184978a0cee928f1cc340	1058	ProSitePatterns	PS00194	Thioredoxin family active site.	179	197	-	IPR017937	Thioredoxin, conserved site	-
C_lini_390-1_FUN_007278-T1	e8e3b087805f15e6f4d7834c30a3993e	669	PIRSF	PIRSF000137	Alcohol_oxidase	1	651	3.8e-174	IPR012132	Glucose-methanol-choline oxidoreductase	GO:0050660(InterPro)	C_lini_757_FUN_007103-T1	8c60047dfe062081caa19ffd70c04851	821	SMART	SM00487	ultradead3	332	514	1.5e-19	IPR014001	Helicase superfamily 1/2, ATP-binding domain	-	C_lini_771_FUN_003977-T1	380698c592f184978a0cee928f1cc340	1058	ProSiteProfiles	PS51858	PPPDE domain profile.	1	120	40.7939	IPR008580	PPPDE peptidase domain	GO:0008233(InterPro)
C_lini_390-1_FUN_007278-T1	e8e3b087805f15e6f4d7834c30a3993e	669	SUPERFAMILY	SSF51905	FAD/NAD(P)-binding domain	6	643	9.46e-59	IPR036188	FAD/NAD(P)-binding domain superfamily	-	C_lini_757_FUN_007103-T1	8c60047dfe062081caa19ffd70c04851	821	ProSiteProfiles	PS51194	Superfamilies 1 and 2 helicase C-terminal domain profile.	564	718	12.5754	IPR001650	Helicase, C-terminal	-	C_lini_771_FUN_003977-T1	380698c592f184978a0cee928f1cc340	1058	ProSiteProfiles	PS50067	Kinesin motor domain profile.	504	861	109.601	IPR001752	Kinesin motor domain	GO:0003777(InterPro)|GO:0005524(InterPro)|GO:0007018(InterPro)|GO:0008017(InterPro)
C_lini_390-1_FUN_007278-T1	e8e3b087805f15e6f4d7834c30a3993e	669	Pfam	PF00732	GMC oxidoreductase	9	312	1.2e-38	IPR000172	Glucose-methanol-choline oxidoreductase, N-terminal	GO:0016614(InterPro)|GO:0050660(InterPro)	C_lini_757_FUN_007103-T1	8c60047dfe062081caa19ffd70c04851	821	Pfam	PF04851	Type III restriction enzyme, res subunit	336	492	4.1e-15	IPR006935	Helicase/UvrB, N-terminal	GO:0003677(InterPro)|GO:0005524(InterPro)|GO:0016787(InterPro)	C_lini_771_FUN_003977-T1	380698c592f184978a0cee928f1cc340	1058	SUPERFAMILY	SSF52540	P-loop containing nucleoside triphosphate hydrolases	532	870	9.45e-115	IPR027417	P-loop containing nucleoside triphosphate hydrolase	-
C_lini_390-1_FUN_007278-T1	e8e3b087805f15e6f4d7834c30a3993e	669	ProSitePatterns	PS00623	GMC oxidoreductases signature 1.	89	112	-	IPR000172	Glucose-methanol-choline oxidoreductase, N-terminal	GO:0016614(InterPro)|GO:0050660(InterPro)	C_lini_757_FUN_007103-T1	8c60047dfe062081caa19ffd70c04851	821	SUPERFAMILY	SSF52540	P-loop containing nucleoside triphosphate hydrolases	287	512	8.74e-36	IPR027417	P-loop containing nucleoside triphosphate hydrolase	-	C_lini_771_FUN_003977-T1	380698c592f184978a0cee928f1cc340	1058	Pfam	PF00225	Kinesin motor domain	540	861	2.3e-106	IPR001752	Kinesin motor domain	GO:0003777(InterPro)|GO:0005524(InterPro)|GO:0007018(InterPro)|GO:0008017(InterPro)
C_lini_390-1_FUN_007278-T1	e8e3b087805f15e6f4d7834c30a3993e	669	Pfam	PF05199	GMC oxidoreductase	429	635	8.3e-21	IPR007867	Glucose-methanol-choline oxidoreductase, C-terminal	GO:0016614(InterPro)	C_lini_757_FUN_007103-T1	8c60047dfe062081caa19ffd70c04851	821	NCBIfam	TIGR00603	DNA repair helicase rad25	85	813	0	IPR001161	Helicase XPB/Ssl2	GO:0003678(InterPro)|GO:0006289(InterPro)|GO:0006367(InterPro)	C_lini_771_FUN_003977-T1	380698c592f184978a0cee928f1cc340	1058	PRINTS	PR00380	Kinesin heavy chain signature	813	834	2.9e-39	IPR001752	Kinesin motor domain	GO:0003777(InterPro)|GO:0005524(InterPro)|GO:0007018(InterPro)|GO:0008017(InterPro)
C_lini_390-1_FUN_007584-T1	b9a648f336bb5cc9692cccd78382adfa	351	Pfam	PF00657	GDSL-like Lipase/Acylhydrolase	25	280	4.7e-07	IPR001087	GDSL lipase/esterase	GO:0016788(InterPro)	C_lini_757_FUN_007103-T1	8c60047dfe062081caa19ffd70c04851	821	Gene3D	G3DSA:3.40.50.300	-	519	752	4.4e-71	IPR027417	P-loop containing nucleoside triphosphate hydrolase	-	C_lini_771_FUN_003977-T1	380698c592f184978a0cee928f1cc340	1058	PRINTS	PR00380	Kinesin heavy chain signature	597	618	2.9e-39	IPR001752	Kinesin motor domain	GO:0003777(InterPro)|GO:0005524(InterPro)|GO:0007018(InterPro)|GO:0008017(InterPro)
C_lini_390-1_FUN_007584-T1	b9a648f336bb5cc9692cccd78382adfa	351	Gene3D	G3DSA:3.40.50.1110	SGNH hydrolase	19	327	1.8e-34	IPR036514	SGNH hydrolase superfamily	-	C_lini_757_FUN_003357-T1	52b1ad13b74b159b368389c963f81ba7	927	Pfam	PF01979	Amidohydrolase family	136	483	2.1e-06	IPR006680	Amidohydrolase-related	GO:0016787(InterPro)	C_lini_771_FUN_003977-T1	380698c592f184978a0cee928f1cc340	1058	PRINTS	PR00380	Kinesin heavy chain signature	721	738	2.9e-39	IPR001752	Kinesin motor domain	GO:0003777(InterPro)|GO:0005524(InterPro)|GO:0007018(InterPro)|GO:0008017(InterPro)
C_lini_390-1_FUN_000217-T1	53a4d17dcd81b7b29d84f599fec54a83	256	PRINTS	PR00081	Glucose/ribitol dehydrogenase family signature	170	187	6.3e-08	IPR002347	Short-chain dehydrogenase/reductase SDR	-	C_lini_757_FUN_003357-T1	52b1ad13b74b159b368389c963f81ba7	927	SUPERFAMILY	SSF51556	Metallo-dependent hydrolases	136	452	7.31e-20	IPR032466	Metal-dependent hydrolase	-	C_lini_771_FUN_003977-T1	380698c592f184978a0cee928f1cc340	1058	PRINTS	PR00380	Kinesin heavy chain signature	756	774	2.9e-39	IPR001752	Kinesin motor domain	GO:0003777(InterPro)|GO:0005524(InterPro)|GO:0007018(InterPro)|GO:0008017(InterPro)
C_lini_390-1_FUN_000217-T1	53a4d17dcd81b7b29d84f599fec54a83	256	PRINTS	PR00081	Glucose/ribitol dehydrogenase family signature	151	170	6.3e-08	IPR002347	Short-chain dehydrogenase/reductase SDR	-	C_lini_757_FUN_003357-T1	52b1ad13b74b159b368389c963f81ba7	927	SUPERFAMILY	SSF51338	Composite domain of metallo-dependent hydrolases	66	491	3.99e-16	IPR011059	Metal-dependent hydrolase, composite domain superfamily	GO:0016810(InterPro)	C_lini_771_FUN_003977-T1	380698c592f184978a0cee928f1cc340	1058	Pfam	PF00085	Thioredoxin	161	253	2.7e-07	IPR013766	Thioredoxin domain	-
C_lini_390-1_FUN_000217-T1	53a4d17dcd81b7b29d84f599fec54a83	256	PRINTS	PR00081	Glucose/ribitol dehydrogenase family signature	76	87	6.3e-08	IPR002347	Short-chain dehydrogenase/reductase SDR	-	C_lini_757_FUN_008665-T1	2f33d6913a65266b7de97e243207822e	337	SUPERFAMILY	SSF52540	P-loop containing nucleoside triphosphate hydrolases	14	172	8.61e-19	IPR027417	P-loop containing nucleoside triphosphate hydrolase	-	C_lini_771_FUN_003977-T1	380698c592f184978a0cee928f1cc340	1058	ProSitePatterns	PS00411	Kinesin motor domain signature.	755	766	-	IPR019821	Kinesin motor domain, conserved site	GO:0003777(InterPro)|GO:0005524(InterPro)|GO:0007018(InterPro)
C_lini_390-1_FUN_000217-T1	53a4d17dcd81b7b29d84f599fec54a83	256	SUPERFAMILY	SSF51735	NAD(P)-binding Rossmann-fold domains	13	225	9.47e-38	IPR036291	NAD(P)-binding domain superfamily	-	C_lini_757_FUN_008665-T1	2f33d6913a65266b7de97e243207822e	337	Gene3D	G3DSA:3.40.50.300	-	8	293	2.3e-34	IPR027417	P-loop containing nucleoside triphosphate hydrolase	-	C_lini_771_FUN_003977-T1	380698c592f184978a0cee928f1cc340	1058	ProSiteProfiles	PS51396	PUL domain profile.	263	561	20.8084	IPR013535	PUL domain	-
C_lini_390-1_FUN_000217-T1	53a4d17dcd81b7b29d84f599fec54a83	256	PRINTS	PR00080	Short-chain dehydrogenase/reductase (SDR) superfamily signature	151	170	7.2e-05	IPR002347	Short-chain dehydrogenase/reductase SDR	-	C_lini_757_FUN_008665-T1	2f33d6913a65266b7de97e243207822e	337	Pfam	PF04548	AIG1 family	20	173	1.3e-06	IPR006703	AIG1-type guanine nucleotide-binding (G) domain	GO:0005525(InterPro)	C_lini_771_FUN_003977-T1	380698c592f184978a0cee928f1cc340	1058	SMART	SM00129	kinesin_4	504	869	1.7e-149	IPR001752	Kinesin motor domain	GO:0003777(InterPro)|GO:0005524(InterPro)|GO:0007018(InterPro)|GO:0008017(InterPro)
C_lini_390-1_FUN_000217-T1	53a4d17dcd81b7b29d84f599fec54a83	256	PRINTS	PR00080	Short-chain dehydrogenase/reductase (SDR) superfamily signature	131	139	7.2e-05	IPR002347	Short-chain dehydrogenase/reductase SDR	-	C_lini_757_FUN_008665-T1	2f33d6913a65266b7de97e243207822e	337	PANTHER	PTHR10903	GTPASE, IMAP FAMILY MEMBER-RELATED	20	280	8.2e-10	IPR045058	GTPase GIMA/IAN/Toc	-	C_lini_771_FUN_003977-T1	380698c592f184978a0cee928f1cc340	1058	SUPERFAMILY	SSF52833	Thioredoxin-like	75	252	1.61e-20	IPR036249	Thioredoxin-like superfamily	-
C_lini_390-1_FUN_000217-T1	53a4d17dcd81b7b29d84f599fec54a83	256	PRINTS	PR00080	Short-chain dehydrogenase/reductase (SDR) superfamily signature	76	87	7.2e-05	IPR002347	Short-chain dehydrogenase/reductase SDR	-	C_lini_757_FUN_011807-T1	d3309781073cdb52e613d31816fd447f	297	Hamap	MF_03111	Ubiquinone biosynthesis protein <gene_name>, mitochondrial [COQ4].	46	273	40.2809	IPR027540	Ubiquinone biosynthesis protein Coq4, eukaryotic	GO:0005743(InterPro)|GO:0006744(InterPro)	C_lini_771_FUN_003977-T1	380698c592f184978a0cee928f1cc340	1058	Gene3D	G3DSA:3.40.850.10	Kinesin motor domain	511	870	1.3e-141	IPR036961	Kinesin motor domain superfamily	-
C_lini_390-1_FUN_000217-T1	53a4d17dcd81b7b29d84f599fec54a83	256	Pfam	PF00106	short chain dehydrogenase	13	188	3.8e-25	IPR002347	Short-chain dehydrogenase/reductase SDR	-	C_lini_757_FUN_011807-T1	d3309781073cdb52e613d31816fd447f	297	Pfam	PF05019	Coenzyme Q (ubiquinone) biosynthesis protein Coq4	54	274	2.4e-92	IPR007715	Ubiquinone biosynthesis protein Coq4	GO:0006744(InterPro)	C_lini_771_FUN_003977-T1	380698c592f184978a0cee928f1cc340	1058	Pfam	PF05903	PPPDE putative peptidase domain	1	119	3.7e-28	IPR008580	PPPDE peptidase domain	GO:0008233(InterPro)
C_lini_390-1_FUN_000740-T1	7183d106d19d3e7363e4b9212ae8a818	615	Pfam	PF01926	50S ribosome-binding GTPase	326	380	1.6e-11	IPR006073	GTP binding domain	GO:0005525(InterPro)	C_lini_757_FUN_011807-T1	d3309781073cdb52e613d31816fd447f	297	PANTHER	PTHR12922	UBIQUINONE BIOSYNTHESIS PROTEIN	48	275	2.6e-88	IPR007715	Ubiquinone biosynthesis protein Coq4	GO:0005739(PANTHER)|GO:0006744(InterPro)	C_lini_771_FUN_003977-T1	380698c592f184978a0cee928f1cc340	1058	Gene3D	G3DSA:3.90.1720.30	PPPDE domains	1	137	5.3e-37	IPR042266	PPPDE peptidase domain superfamily	-
C_lini_390-1_FUN_000740-T1	7183d106d19d3e7363e4b9212ae8a818	615	SUPERFAMILY	SSF52540	P-loop containing nucleoside triphosphate hydrolases	216	386	1.87e-40	IPR027417	P-loop containing nucleoside triphosphate hydrolase	-	C_lini_757_FUN_003268-T1	317990463c93b16e17fd8e0c276d56f0	493	Pfam	PF07690	Major Facilitator Superfamily	37	379	3.7e-18	IPR011701	Major facilitator superfamily	GO:0022857(InterPro)|GO:0055085(InterPro)	C_lini_771_FUN_009084-T1	fb1c812df84a3efe21718e263038a676	471	Pfam	PF11951	Fungal specific transcription factor domain	39	155	0.0015	IPR021858	Fungal transcription factor	-
C_lini_390-1_FUN_000740-T1	7183d106d19d3e7363e4b9212ae8a818	615	Gene3D	G3DSA:3.40.50.300	-	219	382	8.4e-46	IPR027417	P-loop containing nucleoside triphosphate hydrolase	-	C_lini_757_FUN_003268-T1	317990463c93b16e17fd8e0c276d56f0	493	SUPERFAMILY	SSF103473	MFS general substrate transporter	1	440	3.14e-44	IPR036259	MFS transporter superfamily	-	C_lini_771_FUN_006660-T1	dcb681d91ed778c9644582a230449832	210	Pfam	PF12597	Cytochrome c oxidase assembly protein COX20	85	183	4.9e-36	IPR022533	Cox20	GO:0005743(InterPro)|GO:0033617(InterPro)
C_lini_390-1_FUN_000740-T1	7183d106d19d3e7363e4b9212ae8a818	615	Gene3D	G3DSA:1.10.1580.10	-	383	475	2.4e-15	IPR023179	GTP-binding protein, orthogonal bundle domain superfamily	-	C_lini_757_FUN_003268-T1	317990463c93b16e17fd8e0c276d56f0	493	Gene3D	G3DSA:1.20.1250.20	MFS general substrate transporter like domains	22	222	4e-29	IPR036259	MFS transporter superfamily	-	C_lini_771_FUN_006660-T1	dcb681d91ed778c9644582a230449832	210	PIRSF	PIRSF007871	Cox20	24	210	3.1e-53	IPR022533	Cox20	GO:0005743(InterPro)|GO:0033617(InterPro)
C_lini_390-1_FUN_000740-T1	7183d106d19d3e7363e4b9212ae8a818	615	ProSiteProfiles	PS51721	Circularly permuted (CP)-type guanine nucleotide-binding (G) domain profile.	220	381	43.9194	IPR030378	Circularly permuted (CP)-type guanine nucleotide-binding (G) domain	GO:0005525(InterPro)	C_lini_757_FUN_006325-T1	06376662c510ccc2e5365e2952ff861c	383	Gene3D	G3DSA:3.60.160.10	Mitochondrial biogenesis AIM24	56	326	3.6e-33	IPR036983	Mitochondrial biogenesis AIM24 superfamily	-	C_lini_771_FUN_006660-T1	dcb681d91ed778c9644582a230449832	210	PANTHER	PTHR31586	CYTOCHROME C OXIDASE PROTEIN 20	68	196	4.1e-33	IPR022533	Cox20	GO:0005739(PANTHER)|GO:0005743(InterPro)|GO:0033617(PANTHER)|GO:0033617(InterPro)
C_lini_390-1_FUN_000740-T1	7183d106d19d3e7363e4b9212ae8a818	615	CDD	cd01858	NGP_1	222	378	3.07233e-116	IPR024929	Nucleolar GTP-binding protein 2, circularly permuted GTPase motif	GO:0005730(InterPro)	C_lini_757_FUN_006325-T1	06376662c510ccc2e5365e2952ff861c	383	Pfam	PF01987	Mitochondrial biogenesis AIM24	65	308	4.5e-32	IPR002838	Mitochondrial biogenesis protein AIM24	-	C_lini_771_FUN_004928-T1	ee34f2942390fad12d856dca5aea9bdb	799	Pfam	PF12457	Tuftelin interacting protein N terminal	34	127	1e-07	IPR022159	Tuftelin interacting protein, N-terminal domain	-
C_lini_390-1_FUN_000740-T1	7183d106d19d3e7363e4b9212ae8a818	615	Pfam	PF08153	NGP1NT (NUC091) domain	43	177	5.1e-48	IPR012971	Nucleolar GTP-binding protein 2, N-terminal domain	-	C_lini_757_FUN_006325-T1	06376662c510ccc2e5365e2952ff861c	383	SUPERFAMILY	SSF51219	TRAP-like	66	310	7.06e-18	IPR016031	Tryptophan RNA-binding attenuator protein-like domain superfamily	-	C_lini_771_FUN_004928-T1	ee34f2942390fad12d856dca5aea9bdb	799	Pfam	PF01585	G-patch domain	236	278	7.6e-12	IPR000467	G-patch domain	GO:0003676(InterPro)
C_lini_390-1_FUN_000740-T1	7183d106d19d3e7363e4b9212ae8a818	615	PRINTS	PR00326	GTP1/OBG GTP-binding protein family signature	326	346	6.5e-07	IPR006073	GTP binding domain	GO:0005525(InterPro)	C_lini_757_FUN_007038-T1	ca269c420cdcc031ed1838f9c197d4e7	350	Pfam	PF06966	Protein of unknown function (DUF1295)	66	317	2.7e-30	IPR010721	Probable O-methyltransferase UstE-like	-	C_lini_771_FUN_004928-T1	ee34f2942390fad12d856dca5aea9bdb	799	Pfam	PF07842	GC-rich sequence DNA-binding factor-like protein	478	748	2.7e-60	IPR022783	GCF, C-terminal	-
C_lini_390-1_FUN_000740-T1	7183d106d19d3e7363e4b9212ae8a818	615	PRINTS	PR00326	GTP1/OBG GTP-binding protein family signature	372	387	6.5e-07	IPR006073	GTP binding domain	GO:0005525(InterPro)	C_lini_757_FUN_007038-T1	ca269c420cdcc031ed1838f9c197d4e7	350	PANTHER	PTHR32251	3-OXO-5-ALPHA-STEROID 4-DEHYDROGENASE	43	323	2.9e-38	IPR010721	Probable O-methyltransferase UstE-like	GO:0016020(PANTHER)	C_lini_771_FUN_004928-T1	ee34f2942390fad12d856dca5aea9bdb	799	SMART	SM00443	G-patch_5	233	279	1.1e-14	IPR000467	G-patch domain	GO:0003676(InterPro)
C_lini_390-1_FUN_008388-T1	63d214305199e7f3816be25936e385d3	299	SMART	SM00360	rrm1_1	220	293	1.8e-19	IPR000504	RNA recognition motif domain	GO:0003723(InterPro)	C_lini_757_FUN_007966-T1	91c65699109cc4e74368340842c73d76	843	CDD	cd00067	GAL4	247	282	3.59369e-12	IPR001138	Zn(2)Cys(6) fungal-type DNA-binding domain	GO:0000981(InterPro)|GO:0006355(InterPro)|GO:0008270(InterPro)	C_lini_771_FUN_004928-T1	ee34f2942390fad12d856dca5aea9bdb	799	ProSiteProfiles	PS50174	G-patch domain profile.	235	281	14.0319	IPR000467	G-patch domain	GO:0003676(InterPro)
C_lini_390-1_FUN_008388-T1	63d214305199e7f3816be25936e385d3	299	Gene3D	G3DSA:3.30.70.330	-	204	299	1.8e-21	IPR012677	Nucleotide-binding alpha-beta plait domain superfamily	-	C_lini_757_FUN_007966-T1	91c65699109cc4e74368340842c73d76	843	ProSiteProfiles	PS50048	Zn(2)-C6 fungal-type DNA-binding domain profile.	251	281	10.623	IPR001138	Zn(2)Cys(6) fungal-type DNA-binding domain	GO:0000981(InterPro)|GO:0006355(InterPro)|GO:0008270(InterPro)	C_lini_771_FUN_004928-T1	ee34f2942390fad12d856dca5aea9bdb	799	PANTHER	PTHR23329	TUFTELIN-INTERACTING PROTEIN 11-RELATED	35	798	3.3e-120	IPR045211	TFP11/STIP/Ntr1	GO:0000390(PANTHER)|GO:0000390(InterPro)|GO:0071008(PANTHER)
C_lini_390-1_FUN_008388-T1	63d214305199e7f3816be25936e385d3	299	CDD	cd12408	RRM_eIF3G_like	220	295	7.64186e-40	IPR034240	eIF3G, RNA recognition motif	-	C_lini_757_FUN_007966-T1	91c65699109cc4e74368340842c73d76	843	Pfam	PF00172	Fungal Zn(2)-Cys(6) binuclear cluster domain	250	286	3.7e-06	IPR001138	Zn(2)Cys(6) fungal-type DNA-binding domain	GO:0000981(InterPro)|GO:0006355(InterPro)|GO:0008270(InterPro)	C_lini_771_FUN_009732-T1	1445c10d3de5da266c736869a8ed7b78	1882	Gene3D	G3DSA:1.25.40.20	-	1495	1630	7.1e-08	IPR036770	Ankyrin repeat-containing domain superfamily	-
C_lini_390-1_FUN_008388-T1	63d214305199e7f3816be25936e385d3	299	CDD	cd12933	eIF3G	33	150	5.22921e-49	IPR024675	Eukaryotic translation initiation factor 3 subunit G, N-terminal	-	C_lini_757_FUN_007966-T1	91c65699109cc4e74368340842c73d76	843	ProSiteProfiles	PS50076	dnaJ domain profile.	8	84	9.31187	IPR001623	DnaJ domain	-	C_lini_771_FUN_009732-T1	1445c10d3de5da266c736869a8ed7b78	1882	SUPERFAMILY	SSF48403	Ankyrin repeat	172	495	6.15e-11	IPR036770	Ankyrin repeat-containing domain superfamily	-
C_lini_390-1_FUN_008388-T1	63d214305199e7f3816be25936e385d3	299	PIRSF	PIRSF037949	Transl_init_eIF-3_RNA-bind	1	299	1.9e-94	IPR017334	Eukaryotic translation initiation factor 3 subunit G	GO:0003743(InterPro)|GO:0005737(InterPro)|GO:0005852(InterPro)	C_lini_757_FUN_007966-T1	91c65699109cc4e74368340842c73d76	843	SUPERFAMILY	SSF57701	Zn2/Cys6 DNA-binding domain	241	286	2.49e-10	IPR036864	Zn(2)-C6 fungal-type DNA-binding domain superfamily	GO:0000981(InterPro)|GO:0006355(InterPro)|GO:0008270(InterPro)	C_lini_771_FUN_009732-T1	1445c10d3de5da266c736869a8ed7b78	1882	SUPERFAMILY	SSF48403	Ankyrin repeat	771	1087	1.38e-13	IPR036770	Ankyrin repeat-containing domain superfamily	-
C_lini_390-1_FUN_008388-T1	63d214305199e7f3816be25936e385d3	299	Hamap	MF_03006	Eukaryotic translation initiation factor 3 subunit G [EIF3G].	7	299	30.6469	IPR017334	Eukaryotic translation initiation factor 3 subunit G	GO:0003743(InterPro)|GO:0005737(InterPro)|GO:0005852(InterPro)	C_lini_757_FUN_007966-T1	91c65699109cc4e74368340842c73d76	843	SMART	SM00906	Fungal_trans_2	494	567	5.6e-13	IPR007219	Transcription factor domain, fungi	GO:0003677(InterPro)|GO:0006351(InterPro)|GO:0008270(InterPro)	C_lini_771_FUN_009732-T1	1445c10d3de5da266c736869a8ed7b78	1882	Pfam	PF12796	Ankyrin repeats (3 copies)	1451	1537	0.0018	IPR002110	Ankyrin repeat	GO:0005515(InterPro)
C_lini_390-1_FUN_008388-T1	63d214305199e7f3816be25936e385d3	299	SUPERFAMILY	SSF54928	RNA-binding domain, RBD	213	297	5.24e-23	IPR035979	RNA-binding domain superfamily	GO:0003676(InterPro)	C_lini_757_FUN_007966-T1	91c65699109cc4e74368340842c73d76	843	Gene3D	G3DSA:4.10.240.10	-	249	334	7.7e-15	IPR036864	Zn(2)-C6 fungal-type DNA-binding domain superfamily	GO:0000981(InterPro)|GO:0006355(InterPro)|GO:0008270(InterPro)	C_lini_771_FUN_009732-T1	1445c10d3de5da266c736869a8ed7b78	1882	SUPERFAMILY	SSF48403	Ankyrin repeat	945	1502	1.05e-19	IPR036770	Ankyrin repeat-containing domain superfamily	-
C_lini_390-1_FUN_008388-T1	63d214305199e7f3816be25936e385d3	299	Pfam	PF12353	Eukaryotic translation initiation factor 3 subunit G	26	152	4.9e-45	IPR024675	Eukaryotic translation initiation factor 3 subunit G, N-terminal	-	C_lini_757_FUN_007966-T1	91c65699109cc4e74368340842c73d76	843	SMART	SM00066	gal4_2	246	290	1e-10	IPR001138	Zn(2)Cys(6) fungal-type DNA-binding domain	GO:0000981(InterPro)|GO:0006355(InterPro)|GO:0008270(InterPro)	C_lini_771_FUN_009732-T1	1445c10d3de5da266c736869a8ed7b78	1882	Gene3D	G3DSA:1.25.40.20	-	304	548	4.6e-10	IPR036770	Ankyrin repeat-containing domain superfamily	-
C_lini_390-1_FUN_008388-T1	63d214305199e7f3816be25936e385d3	299	ProSiteProfiles	PS50102	Eukaryotic RNA Recognition Motif (RRM) profile.	219	297	17.1823	IPR000504	RNA recognition motif domain	GO:0003723(InterPro)	C_lini_757_FUN_007966-T1	91c65699109cc4e74368340842c73d76	843	Pfam	PF04082	Fungal specific transcription factor domain	389	627	1.1e-11	IPR007219	Transcription factor domain, fungi	GO:0003677(InterPro)|GO:0006351(InterPro)|GO:0008270(InterPro)	C_lini_771_FUN_009732-T1	1445c10d3de5da266c736869a8ed7b78	1882	SMART	SM00248	ANK_2a	1152	1183	2700	IPR002110	Ankyrin repeat	GO:0005515(InterPro)
C_lini_390-1_FUN_008388-T1	63d214305199e7f3816be25936e385d3	299	Pfam	PF00076	RNA recognition motif	221	286	2.6e-12	IPR000504	RNA recognition motif domain	GO:0003723(InterPro)	C_lini_757_FUN_001073-T1	ee714c253c89bcd198c1f26d22fb72e5	700	NCBIfam	TIGR01135	glutamine--fructose-6-phosphate transaminase (isomerizing)	273	700	1.4e-122	IPR005855	Glucosamine-fructose-6-phosphate aminotransferase, isomerising	GO:0004360(InterPro)|GO:1901137(InterPro)	C_lini_771_FUN_009732-T1	1445c10d3de5da266c736869a8ed7b78	1882	SMART	SM00248	ANK_2a	1032	1063	3000	IPR002110	Ankyrin repeat	GO:0005515(InterPro)
C_lini_390-1_FUN_008038-T1	e4269e7d172cbe3b7240e2bebd07d888	1302	Pfam	PF00072	Response regulator receiver domain	1102	1216	1.1e-22	IPR001789	Signal transduction response regulator, receiver domain	GO:0000160(InterPro)	C_lini_757_FUN_001073-T1	ee714c253c89bcd198c1f26d22fb72e5	700	Gene3D	G3DSA:3.60.20.10	Glutamine Phosphoribosylpyrophosphate, subunit 1, domain 1	2	326	8.6e-76	IPR029055	Nucleophile aminohydrolases, N-terminal	-	C_lini_771_FUN_009732-T1	1445c10d3de5da266c736869a8ed7b78	1882	SMART	SM00248	ANK_2a	968	997	400	IPR002110	Ankyrin repeat	GO:0005515(InterPro)
C_lini_390-1_FUN_008038-T1	e4269e7d172cbe3b7240e2bebd07d888	1302	ProSiteProfiles	PS50110	Response regulatory domain profile.	1101	1220	41.2465	IPR001789	Signal transduction response regulator, receiver domain	GO:0000160(InterPro)	C_lini_757_FUN_001073-T1	ee714c253c89bcd198c1f26d22fb72e5	700	CDD	cd00714	GFAT	2	302	1.16609e-113	IPR047084	Glucosamine-fructose-6-phosphate aminotransferase, isomerising, N-terminal domain	-	C_lini_771_FUN_009732-T1	1445c10d3de5da266c736869a8ed7b78	1882	SMART	SM00248	ANK_2a	1589	1619	2600	IPR002110	Ankyrin repeat	GO:0005515(InterPro)
C_lini_390-1_FUN_008038-T1	e4269e7d172cbe3b7240e2bebd07d888	1302	ProSiteProfiles	PS50885	HAMP domain profile.	190	245	8.22373	IPR003660	HAMP domain	GO:0007165(InterPro)|GO:0016020(InterPro)	C_lini_757_FUN_001073-T1	ee714c253c89bcd198c1f26d22fb72e5	700	CDD	cd05009	SIS_GlmS_GlmD_2	543	698	4.1558e-59	IPR035490	GlmS/FrlB, SIS domain 2	-	C_lini_771_FUN_009732-T1	1445c10d3de5da266c736869a8ed7b78	1882	SMART	SM00248	ANK_2a	636	667	4000	IPR002110	Ankyrin repeat	GO:0005515(InterPro)
C_lini_390-1_FUN_008038-T1	e4269e7d172cbe3b7240e2bebd07d888	1302	Pfam	PF02518	Histidine kinase-, DNA gyrase B-, and HSP90-like ATPase	832	950	3e-25	IPR003594	Histidine kinase/HSP90-like ATPase	-	C_lini_757_FUN_001073-T1	ee714c253c89bcd198c1f26d22fb72e5	700	ProSiteProfiles	PS51278	Glutamine amidotransferase type 2 domain profile.	2	305	38.3209	IPR017932	Glutamine amidotransferase type 2 domain	-	C_lini_771_FUN_009732-T1	1445c10d3de5da266c736869a8ed7b78	1882	SMART	SM00248	ANK_2a	788	817	3800	IPR002110	Ankyrin repeat	GO:0005515(InterPro)
C_lini_390-1_FUN_008038-T1	e4269e7d172cbe3b7240e2bebd07d888	1302	Pfam	PF18947	HAMP domain	362	424	0.0015	IPR003660	HAMP domain	GO:0007165(InterPro)|GO:0016020(InterPro)	C_lini_757_FUN_001073-T1	ee714c253c89bcd198c1f26d22fb72e5	700	ProSiteProfiles	PS51464	SIS domain profile.	377	516	26.0731	IPR001347	SIS domain	GO:0097367(InterPro)|GO:1901135(InterPro)	C_lini_771_FUN_009732-T1	1445c10d3de5da266c736869a8ed7b78	1882	SMART	SM00248	ANK_2a	324	356	1300	IPR002110	Ankyrin repeat	GO:0005515(InterPro)
C_lini_390-1_FUN_008038-T1	e4269e7d172cbe3b7240e2bebd07d888	1302	SUPERFAMILY	SSF52172	CheY-like	1099	1219	5.55e-36	IPR011006	CheY-like superfamily	-	C_lini_757_FUN_001073-T1	ee714c253c89bcd198c1f26d22fb72e5	700	Pfam	PF01380	SIS domain	553	682	8.9e-22	IPR001347	SIS domain	GO:0097367(InterPro)|GO:1901135(InterPro)	C_lini_771_FUN_009732-T1	1445c10d3de5da266c736869a8ed7b78	1882	SMART	SM00248	ANK_2a	139	168	530	IPR002110	Ankyrin repeat	GO:0005515(InterPro)
C_lini_390-1_FUN_008038-T1	e4269e7d172cbe3b7240e2bebd07d888	1302	ProSiteProfiles	PS50885	HAMP domain profile.	653	705	8.92039	IPR003660	HAMP domain	GO:0007165(InterPro)|GO:0016020(InterPro)	C_lini_757_FUN_001073-T1	ee714c253c89bcd198c1f26d22fb72e5	700	Pfam	PF01380	SIS domain	381	508	3.9e-30	IPR001347	SIS domain	GO:0097367(InterPro)|GO:1901135(InterPro)	C_lini_771_FUN_009732-T1	1445c10d3de5da266c736869a8ed7b78	1882	SMART	SM00248	ANK_2a	538	571	3700	IPR002110	Ankyrin repeat	GO:0005515(InterPro)
C_lini_390-1_FUN_008038-T1	e4269e7d172cbe3b7240e2bebd07d888	1302	SUPERFAMILY	SSF55874	ATPase domain of HSP90 chaperone/DNA topoisomerase II/histidine kinase	774	948	1.96e-41	IPR036890	Histidine kinase/HSP90-like ATPase superfamily	-	C_lini_757_FUN_001073-T1	ee714c253c89bcd198c1f26d22fb72e5	700	SUPERFAMILY	SSF56235	N-terminal nucleophile aminohydrolases (Ntn hydrolases)	2	311	1.33e-56	IPR029055	Nucleophile aminohydrolases, N-terminal	-	C_lini_771_FUN_009732-T1	1445c10d3de5da266c736869a8ed7b78	1882	SMART	SM00248	ANK_2a	1479	1511	180	IPR002110	Ankyrin repeat	GO:0005515(InterPro)
C_lini_390-1_FUN_008038-T1	e4269e7d172cbe3b7240e2bebd07d888	1302	SMART	SM00448	REC_2	1100	1216	1.1e-36	IPR001789	Signal transduction response regulator, receiver domain	GO:0000160(InterPro)	C_lini_757_FUN_001073-T1	ee714c253c89bcd198c1f26d22fb72e5	700	ProSiteProfiles	PS51464	SIS domain profile.	549	690	21.7814	IPR001347	SIS domain	GO:0097367(InterPro)|GO:1901135(InterPro)	C_lini_771_FUN_009732-T1	1445c10d3de5da266c736869a8ed7b78	1882	SMART	SM00248	ANK_2a	746	787	1100	IPR002110	Ankyrin repeat	GO:0005515(InterPro)
C_lini_390-1_FUN_008038-T1	e4269e7d172cbe3b7240e2bebd07d888	1302	ProSiteProfiles	PS50885	HAMP domain profile.	469	521	9.58926	IPR003660	HAMP domain	GO:0007165(InterPro)|GO:0016020(InterPro)	C_lini_757_FUN_001073-T1	ee714c253c89bcd198c1f26d22fb72e5	700	CDD	cd05008	SIS_GlmS_GlmD_1	391	511	7.15516e-56	IPR035466	GlmS/AgaS, SIS domain 1	-	C_lini_771_FUN_009732-T1	1445c10d3de5da266c736869a8ed7b78	1882	SMART	SM00248	ANK_2a	1364	1397	2500	IPR002110	Ankyrin repeat	GO:0005515(InterPro)
C_lini_390-1_FUN_008038-T1	e4269e7d172cbe3b7240e2bebd07d888	1302	CDD	cd00082	HisKA	718	781	5.39216e-16	IPR003661	Signal transduction histidine kinase, dimerisation/phosphoacceptor domain	GO:0000155(InterPro)|GO:0007165(InterPro)	C_lini_757_FUN_001073-T1	ee714c253c89bcd198c1f26d22fb72e5	700	SUPERFAMILY	SSF53697	SIS domain	336	700	2.13e-97	IPR046348	SIS domain superfamily	GO:0097367(InterPro)|GO:1901135(InterPro)	C_lini_771_FUN_009732-T1	1445c10d3de5da266c736869a8ed7b78	1882	SMART	SM00248	ANK_2a	477	506	4200	IPR002110	Ankyrin repeat	GO:0005515(InterPro)
C_lini_390-1_FUN_008038-T1	e4269e7d172cbe3b7240e2bebd07d888	1302	Pfam	PF00512	His Kinase A (phospho-acceptor) domain	721	784	2.1e-16	IPR003661	Signal transduction histidine kinase, dimerisation/phosphoacceptor domain	GO:0000155(InterPro)|GO:0007165(InterPro)	C_lini_757_FUN_007975-T1	33d927445cbdc1fff11786dc4b1703f9	595	Gene3D	G3DSA:1.25.40.20	-	219	520	6.2e-15	IPR036770	Ankyrin repeat-containing domain superfamily	-	C_lini_771_FUN_009732-T1	1445c10d3de5da266c736869a8ed7b78	1882	SMART	SM00248	ANK_2a	687	716	630	IPR002110	Ankyrin repeat	GO:0005515(InterPro)
C_lini_390-1_FUN_008038-T1	e4269e7d172cbe3b7240e2bebd07d888	1302	Pfam	PF00672	HAMP domain	283	333	3.4e-05	IPR003660	HAMP domain	GO:0007165(InterPro)|GO:0016020(InterPro)	C_lini_757_FUN_007975-T1	33d927445cbdc1fff11786dc4b1703f9	595	ProSiteProfiles	PS50088	Ankyrin repeat profile.	116	148	11.7813	IPR002110	Ankyrin repeat	GO:0005515(InterPro)	C_lini_771_FUN_009732-T1	1445c10d3de5da266c736869a8ed7b78	1882	SMART	SM00248	ANK_2a	572	601	1500	IPR002110	Ankyrin repeat	GO:0005515(InterPro)
C_lini_390-1_FUN_008038-T1	e4269e7d172cbe3b7240e2bebd07d888	1302	Pfam	PF00672	HAMP domain	653	702	1.1	IPR003660	HAMP domain	GO:0007165(InterPro)|GO:0016020(InterPro)	C_lini_757_FUN_007975-T1	33d927445cbdc1fff11786dc4b1703f9	595	ProSiteProfiles	PS50088	Ankyrin repeat profile.	170	202	11.1669	IPR002110	Ankyrin repeat	GO:0005515(InterPro)	C_lini_771_FUN_009732-T1	1445c10d3de5da266c736869a8ed7b78	1882	SMART	SM00248	ANK_2a	1408	1441	2000	IPR002110	Ankyrin repeat	GO:0005515(InterPro)
C_lini_390-1_FUN_008038-T1	e4269e7d172cbe3b7240e2bebd07d888	1302	Pfam	PF00672	HAMP domain	559	609	3.2e-05	IPR003660	HAMP domain	GO:0007165(InterPro)|GO:0016020(InterPro)	C_lini_757_FUN_007975-T1	33d927445cbdc1fff11786dc4b1703f9	595	SMART	SM00248	ANK_2a	59	88	2900	IPR002110	Ankyrin repeat	GO:0005515(InterPro)	C_lini_771_FUN_009732-T1	1445c10d3de5da266c736869a8ed7b78	1882	SMART	SM00248	ANK_2a	169	196	1300	IPR002110	Ankyrin repeat	GO:0005515(InterPro)
C_lini_390-1_FUN_008038-T1	e4269e7d172cbe3b7240e2bebd07d888	1302	Pfam	PF00672	HAMP domain	467	516	7.1e-05	IPR003660	HAMP domain	GO:0007165(InterPro)|GO:0016020(InterPro)	C_lini_757_FUN_007975-T1	33d927445cbdc1fff11786dc4b1703f9	595	SMART	SM00248	ANK_2a	267	296	470	IPR002110	Ankyrin repeat	GO:0005515(InterPro)	C_lini_771_FUN_009732-T1	1445c10d3de5da266c736869a8ed7b78	1882	SMART	SM00248	ANK_2a	1446	1475	0.00085	IPR002110	Ankyrin repeat	GO:0005515(InterPro)
C_lini_390-1_FUN_008038-T1	e4269e7d172cbe3b7240e2bebd07d888	1302	SUPERFAMILY	SSF52172	CheY-like	984	1079	7.4e-05	IPR011006	CheY-like superfamily	-	C_lini_757_FUN_007975-T1	33d927445cbdc1fff11786dc4b1703f9	595	SMART	SM00248	ANK_2a	116	145	4.7e-06	IPR002110	Ankyrin repeat	GO:0005515(InterPro)	C_lini_771_FUN_009732-T1	1445c10d3de5da266c736869a8ed7b78	1882	SMART	SM00248	ANK_2a	1544	1586	610	IPR002110	Ankyrin repeat	GO:0005515(InterPro)
C_lini_390-1_FUN_008038-T1	e4269e7d172cbe3b7240e2bebd07d888	1302	ProSiteProfiles	PS50885	HAMP domain profile.	377	429	9.50156	IPR003660	HAMP domain	GO:0007165(InterPro)|GO:0016020(InterPro)	C_lini_757_FUN_007975-T1	33d927445cbdc1fff11786dc4b1703f9	595	SMART	SM00248	ANK_2a	233	263	460	IPR002110	Ankyrin repeat	GO:0005515(InterPro)	C_lini_771_FUN_009732-T1	1445c10d3de5da266c736869a8ed7b78	1882	Gene3D	G3DSA:1.25.40.20	-	1207	1494	1.8e-19	IPR036770	Ankyrin repeat-containing domain superfamily	-
C_lini_390-1_FUN_008038-T1	e4269e7d172cbe3b7240e2bebd07d888	1302	PRINTS	PR00344	Bacterial sensor protein C-terminal signature	878	892	7.7e-13	IPR004358	Signal transduction histidine kinase-related protein, C-terminal	GO:0016310(InterPro)|GO:0016772(InterPro)	C_lini_757_FUN_007975-T1	33d927445cbdc1fff11786dc4b1703f9	595	SMART	SM00248	ANK_2a	300	329	270	IPR002110	Ankyrin repeat	GO:0005515(InterPro)	C_lini_771_FUN_009732-T1	1445c10d3de5da266c736869a8ed7b78	1882	Gene3D	G3DSA:1.25.40.20	-	94	303	1.4e-07	IPR036770	Ankyrin repeat-containing domain superfamily	-
C_lini_390-1_FUN_008038-T1	e4269e7d172cbe3b7240e2bebd07d888	1302	PRINTS	PR00344	Bacterial sensor protein C-terminal signature	913	931	7.7e-13	IPR004358	Signal transduction histidine kinase-related protein, C-terminal	GO:0016310(InterPro)|GO:0016772(InterPro)	C_lini_757_FUN_007975-T1	33d927445cbdc1fff11786dc4b1703f9	595	SMART	SM00248	ANK_2a	170	199	0.048	IPR002110	Ankyrin repeat	GO:0005515(InterPro)	C_lini_771_FUN_009732-T1	1445c10d3de5da266c736869a8ed7b78	1882	Gene3D	G3DSA:1.25.40.20	-	554	727	3.5e-06	IPR036770	Ankyrin repeat-containing domain superfamily	-
C_lini_390-1_FUN_008038-T1	e4269e7d172cbe3b7240e2bebd07d888	1302	PRINTS	PR00344	Bacterial sensor protein C-terminal signature	896	906	7.7e-13	IPR004358	Signal transduction histidine kinase-related protein, C-terminal	GO:0016310(InterPro)|GO:0016772(InterPro)	C_lini_757_FUN_007975-T1	33d927445cbdc1fff11786dc4b1703f9	595	SMART	SM00248	ANK_2a	456	490	4300	IPR002110	Ankyrin repeat	GO:0005515(InterPro)	C_lini_771_FUN_009732-T1	1445c10d3de5da266c736869a8ed7b78	1882	ProSiteProfiles	PS50088	Ankyrin repeat profile.	1446	1478	10.98	IPR002110	Ankyrin repeat	GO:0005515(InterPro)
C_lini_390-1_FUN_008038-T1	e4269e7d172cbe3b7240e2bebd07d888	1302	PRINTS	PR00344	Bacterial sensor protein C-terminal signature	937	950	7.7e-13	IPR004358	Signal transduction histidine kinase-related protein, C-terminal	GO:0016310(InterPro)|GO:0016772(InterPro)	C_lini_757_FUN_007975-T1	33d927445cbdc1fff11786dc4b1703f9	595	Gene3D	G3DSA:1.25.40.20	-	53	215	1.8e-20	IPR036770	Ankyrin repeat-containing domain superfamily	-	C_lini_771_FUN_009732-T1	1445c10d3de5da266c736869a8ed7b78	1882	Gene3D	G3DSA:1.25.40.20	-	728	943	2.3e-09	IPR036770	Ankyrin repeat-containing domain superfamily	-
C_lini_390-1_FUN_008038-T1	e4269e7d172cbe3b7240e2bebd07d888	1302	ProSiteProfiles	PS50885	HAMP domain profile.	285	337	10.1111	IPR003660	HAMP domain	GO:0007165(InterPro)|GO:0016020(InterPro)	C_lini_757_FUN_007975-T1	33d927445cbdc1fff11786dc4b1703f9	595	Pfam	PF12796	Ankyrin repeats (3 copies)	67	199	1.2e-06	IPR002110	Ankyrin repeat	GO:0005515(InterPro)	C_lini_771_FUN_009732-T1	1445c10d3de5da266c736869a8ed7b78	1882	Gene3D	G3DSA:1.25.40.20	-	944	1201	2.3e-08	IPR036770	Ankyrin repeat-containing domain superfamily	-
C_lini_390-1_FUN_008038-T1	e4269e7d172cbe3b7240e2bebd07d888	1302	SMART	SM00387	HKATPase_4	832	953	1.2e-38	IPR003594	Histidine kinase/HSP90-like ATPase	-	C_lini_757_FUN_007975-T1	33d927445cbdc1fff11786dc4b1703f9	595	SUPERFAMILY	SSF48403	Ankyrin repeat	62	330	3.42e-33	IPR036770	Ankyrin repeat-containing domain superfamily	-	C_lini_771_FUN_002557-T1	dd58f03ef8fd9dd1bbc36da335d05736	877	ProSiteProfiles	PS51462	Nudix hydrolase domain profile.	95	228	13.9598	IPR000086	NUDIX hydrolase domain	-
C_lini_390-1_FUN_008038-T1	e4269e7d172cbe3b7240e2bebd07d888	1302	ProSiteProfiles	PS50109	Histidine kinase domain profile.	727	953	44.2439	IPR005467	Histidine kinase domain	-	C_lini_757_FUN_003753-T1	c17c051d39ab2dc4739b1f4f2698f3cc	489	PANTHER	PTHR12821	BYSTIN	7	476	1.7e-126	IPR007955	Bystin	GO:0005730(PANTHER)|GO:0005737(PANTHER)|GO:0006364(PANTHER)|GO:0030515(PANTHER)|GO:0030688(PANTHER)	C_lini_771_FUN_002557-T1	dd58f03ef8fd9dd1bbc36da335d05736	877	SUPERFAMILY	SSF140586	Dcp2 domain-like	4	95	2.09e-35	IPR036189	mRNA decapping protein 2, Box A domain superfamily	GO:0003723(InterPro)|GO:0016787(InterPro)|GO:0030145(InterPro)
C_lini_390-1_FUN_008038-T1	e4269e7d172cbe3b7240e2bebd07d888	1302	SMART	SM00304	HAMP_11	561	613	1.9e-08	IPR003660	HAMP domain	GO:0007165(InterPro)|GO:0016020(InterPro)	C_lini_757_FUN_003753-T1	c17c051d39ab2dc4739b1f4f2698f3cc	489	Pfam	PF05291	Bystin	163	471	5.8e-121	IPR007955	Bystin	-	C_lini_771_FUN_002557-T1	dd58f03ef8fd9dd1bbc36da335d05736	877	Gene3D	G3DSA:1.10.10.1050	Dcp2, box A domain	11	95	5.5e-102	IPR036189	mRNA decapping protein 2, Box A domain superfamily	GO:0003723(InterPro)|GO:0016787(InterPro)|GO:0030145(InterPro)
[truncated: 56,918 more rows]
