# Supplementary material for: Comparative Genomic Analysis of Colletotrichum lini Strains with Different Virulence on Flax
Source: J Fungi (Basel). 2023 Dec 31;10(1):32. doi: 10.3390/jof10010032 (PMC10817032; doi:10.3390/jof10010032)
Supplement: Supplementary file 1 [file jof-10-00032-s001.zip › Supplementary Table S4_2023.12.03.xlsx]

## Sheet: Sheet1
Table S4. The full list of KEGG-annotated proteins of Colletotrichum lini highly virulent strain #390-1, moderately virulent strain #757, and lowly virulent strain #771
C. lini #390-1			C. lini #757			C. lini #771
Identifier	KEGG	Definition	Identifier	KEGG	Definition	Identifier	KEGG	Definition
C_lini_390-1_FUN_000014-T1	K10968	MNT2; alpha 1,3-mannosyltransferase [EC:2.4.1.-]	C_lini_757_FUN_000012-T1	K05349	bglX; beta-glucosidase [EC:3.2.1.21]	C_lini_771_FUN_000010-T1	K05349	bglX; beta-glucosidase [EC:3.2.1.21]
C_lini_390-1_FUN_000018-T1	K06965	PELO, DOM34, pelA; protein pelota	C_lini_757_FUN_000017-T1	K07542	PIGV; GPI mannosyltransferase 2 [EC:2.4.1.-]	C_lini_771_FUN_000013-T1	K14859	SSF1_2; ribosome biogenesis protein SSF1/2
C_lini_390-1_FUN_000019-T1	K20241	WDR44, RAB11BP; WD repeat-containing protein 44	C_lini_757_FUN_000019-T1	K06699	PSME4; proteasome activator subunit 4	C_lini_771_FUN_000014-T1	K14777	DDX47, RRP3; ATP-dependent RNA helicase DDX47/RRP3 [EC:3.6.4.13]
C_lini_390-1_FUN_000023-T1	K14848	RRB1, GRWD1; ribosome assembly protein RRB1	C_lini_757_FUN_000021-T1	K08192	DAL5; MFS transporter, ACS family, DAL5 transporter family protein	C_lini_771_FUN_000018-T1	K15196	BRF1, GTF3B; transcription factor IIIB 90 kDa subunit
C_lini_390-1_FUN_000026-T1	K10599	PRPF19, PRP19; pre-mRNA-processing factor 19 [EC:2.3.2.27]	C_lini_757_FUN_000022-T1	K23321	ACLL; aspirochlorine biosynthesis cytochrome P450 monooxygenase [EC:1.-.-.-]	C_lini_771_FUN_000019-T1	K09702	K09702; uncharacterized protein
C_lini_390-1_FUN_000030-T1	K02265	COX5B; cytochrome c oxidase subunit 5b	C_lini_757_FUN_000032-T1	K10887	DCLRE1C, ARTEMIS, SCIDA; DNA cross-link repair 1C protein [EC:3.1.-.-]	C_lini_771_FUN_000021-T1	K13280	SEC11, sipW; signal peptidase I [EC:3.4.21.89]
C_lini_390-1_FUN_000038-T1	K01687	ilvD; dihydroxy-acid dehydratase [EC:4.2.1.9]	C_lini_757_FUN_000035-T1	K16261	YAT; yeast amino acid transporter	C_lini_771_FUN_000029-T1	K19953	GRTP1, TBC1D6, MSB3_4; TBC1 domain family member 6
C_lini_390-1_FUN_000039-T1	K03854	KTR; mannosyltransferase [EC:2.4.1.-]	C_lini_757_FUN_000037-T1	K01537	ATP2C; P-type Ca2+ transporter type 2C [EC:7.2.2.10]	C_lini_771_FUN_000033-T1	K03009	RPABC4, RPB12, POLR2K; DNA-directed RNA polymerases I, II, and III subunit RPABC4
C_lini_390-1_FUN_000041-T1	K02876	RP-L15, MRPL15, rplO; large subunit ribosomal protein L15	C_lini_757_FUN_000049-T1	K08192	DAL5; MFS transporter, ACS family, DAL5 transporter family protein	C_lini_771_FUN_000034-T1	K24104	GPN; GPN-loop GTPase
C_lini_390-1_FUN_000042-T1	K17922	SNX8, MVP1; sorting nexin-8	C_lini_757_FUN_000056-T1	K09291	TPR, MLP1, MLP2; nucleoprotein TPR	C_lini_771_FUN_000035-T1	K24940	CWF19L2; CWF19-like protein 2
C_lini_390-1_FUN_000050-T1	K00276	AOC3, AOC2, tynA; primary-amine oxidase [EC:1.4.3.21]	C_lini_757_FUN_000060-T1	K14805	DDX24, MAK5; ATP-dependent RNA helicase DDX24/MAK5 [EC:3.6.4.13]	C_lini_771_FUN_000036-T1	K01224	E3.2.1.89; arabinogalactan endo-1,4-beta-galactosidase [EC:3.2.1.89]
C_lini_390-1_FUN_000057-T1	K26118	ATAD5; ATPase family AAA domain-containing protein 5	C_lini_757_FUN_000061-T1	K14864	FTSJ1, TRM7; tRNA (cytidine32/guanosine34-2'-O)-methyltransferase [EC:2.1.1.205]	C_lini_771_FUN_000038-T1	K00927	PGK, pgk; phosphoglycerate kinase [EC:2.7.2.3]
C_lini_390-1_FUN_000061-T1	K17822	DCUN1D1_2; DCN1-like protein 1/2	C_lini_757_FUN_000066-T1	K02619	pabC; 4-amino-4-deoxychorismate lyase [EC:4.1.3.38]	C_lini_771_FUN_000039-T1	K10881	SHFM1, DSS1, RPN15; 26 proteasome complex subunit DSS1
C_lini_390-1_FUN_000062-T1	K02990	RP-S6, MRPS6, rpsF; small subunit ribosomal protein S6	C_lini_757_FUN_000074-T1	K08192	DAL5; MFS transporter, ACS family, DAL5 transporter family protein	C_lini_771_FUN_000042-T1	K19881	BUD7, BCH1; Chs5-Arf1p-binding protein BUD7/BCH1
C_lini_390-1_FUN_000063-T1	K18163	NDUFAF6; NADH dehydrogenase [ubiquinone] 1 alpha subcomplex assembly factor 6	C_lini_757_FUN_000076-T1	K03782	katG; catalase-peroxidase [EC:1.11.1.21]	C_lini_771_FUN_000045-T1	K01951	guaA, GMPS; GMP synthase (glutamine-hydrolysing) [EC:6.3.5.2]
C_lini_390-1_FUN_000064-T1	K15505	RAD5; DNA repair protein RAD5 [EC:5.6.2.-]	C_lini_757_FUN_000078-T1	K00019	BDH1, bdhA; 3-hydroxybutyrate dehydrogenase [EC:1.1.1.30]	C_lini_771_FUN_000048-T1	K03247	EIF3H; translation initiation factor 3 subunit H
C_lini_390-1_FUN_000068-T1	K01199	EGLC; glucan endo-1,3-beta-D-glucosidase [EC:3.2.1.39]	C_lini_757_FUN_000087-T1	K08192	DAL5; MFS transporter, ACS family, DAL5 transporter family protein	C_lini_771_FUN_000049-T1	K01251	AHCY, ahcY; adenosylhomocysteinase [EC:3.13.2.1]
C_lini_390-1_FUN_000070-T1	K05528	OCH1; alpha 1,6-mannosyltransferase [EC:2.4.1.232]	C_lini_757_FUN_000096-T1	K01501	E3.5.5.1; nitrilase [EC:3.5.5.1]	C_lini_771_FUN_000050-T1	K00015	gyaR, GOR1; glyoxylate reductase [EC:1.1.1.26]
C_lini_390-1_FUN_000071-T1	K01184	E3.2.1.15; polygalacturonase [EC:3.2.1.15]	C_lini_757_FUN_000099-T1	K11293	HIRA, HIR1; protein HIRA/HIR1	C_lini_771_FUN_000051-T1	K21632	WOR2; white-opaque regulator 2
C_lini_390-1_FUN_000080-T1	K16261	YAT; yeast amino acid transporter	C_lini_757_FUN_000101-T1	K15303	AKR7; aflatoxin B1 aldehyde reductase	C_lini_771_FUN_000059-T1	K20792	NAA15_16; N-alpha-acetyltransferase 15/16, NatA auxiliary subunit
C_lini_390-1_FUN_000089-T1	K01183	E3.2.1.14; chitinase [EC:3.2.1.14]	C_lini_757_FUN_000102-T1	K03448	FEN2, LIZ1; MFS transporter, ACS family, pantothenate transporter	C_lini_771_FUN_000060-T1	K00766	trpD; anthranilate phosphoribosyltransferase [EC:2.4.2.18]
C_lini_390-1_FUN_000093-T1	K01181	E3.2.1.8, xynA; endo-1,4-beta-xylanase [EC:3.2.1.8]	C_lini_757_FUN_000108-T1	K01756	purB, ADSL; adenylosuccinate lyase [EC:4.3.2.2]	C_lini_771_FUN_000061-T1	K04718	SPHK; sphingosine kinase [EC:2.7.1.91]
C_lini_390-1_FUN_000104-T1	K05658	ABCB1, CD243; ATP-binding cassette, subfamily B (MDR/TAP), member 1 [EC:7.6.2.2]	C_lini_757_FUN_000110-T1	K14640	SLC20A, PIT; solute carrier family 20 (sodium-dependent phosphate transporter)	C_lini_771_FUN_000062-T1	K14849	RRP1; ribosomal RNA-processing protein 1
C_lini_390-1_FUN_000108-T1	K20061	ALY1_2, ART3_6; arrestin-related trafficking adapter 3/6	C_lini_757_FUN_000114-T1	K19823	NAO; nitroalkane oxidase [EC:1.7.3.1]	C_lini_771_FUN_000064-T1	K14708	SLC26A11; solute carrier family 26 (sodium-independent sulfate anion transporter), member 11
C_lini_390-1_FUN_000114-T1	K03434	PIGL; N-acetylglucosaminylphosphatidylinositol deacetylase [EC:3.5.1.89]	C_lini_757_FUN_000117-T1	K05034	SLC6A1, GAT1; solute carrier family 6 (neurotransmitter transporter, GABA) member 1	C_lini_771_FUN_000074-T1	K01560	E3.8.1.2; 2-haloacid dehalogenase [EC:3.8.1.2]
C_lini_390-1_FUN_000116-T1	K12622	LSM3; U6 snRNA-associated Sm-like protein LSm3	C_lini_757_FUN_000133-T1	K00065	kduD; 2-dehydro-3-deoxy-D-gluconate 5-dehydrogenase [EC:1.1.1.127]	C_lini_771_FUN_000077-T1	K03306	TC.PIT; inorganic phosphate transporter, PiT family
C_lini_390-1_FUN_000117-T1	K24887	GTPBP1; GTP-binding protein 1	C_lini_757_FUN_000134-T1	K00681	ggt; gamma-glutamyltranspeptidase / glutathione hydrolase [EC:2.3.2.2 3.4.19.13]	C_lini_771_FUN_000082-T1	K01078	PHO; acid phosphatase [EC:3.1.3.2]
C_lini_390-1_FUN_000121-T1	K24160	NHA1, SOD2; sodium/hydrogen antiporter	C_lini_757_FUN_000138-T1	K12349	ASAH2; neutral ceramidase [EC:3.5.1.23]	C_lini_771_FUN_000095-T1	K01953	asnB, ASNS; asparagine synthase (glutamine-hydrolysing) [EC:6.3.5.4]
C_lini_390-1_FUN_000128-T1	K06030	MFN2, FZO1; mitofusin 2 [EC:3.6.5.-]	C_lini_757_FUN_000141-T1	K03657	uvrD, pcrA; ATP-dependent DNA helicase UvrD/PcrA [EC:5.6.2.4]	C_lini_771_FUN_000103-T1	K19357	CELB; cellulase [EC:3.2.1.4]
C_lini_390-1_FUN_000129-T1	K12191	CHMP2A; charged multivesicular body protein 2A	C_lini_757_FUN_000143-T1	K12385	NPC1; Niemann-Pick C1 protein	C_lini_771_FUN_000104-T1	K11419	SUV39H, CLR4; [histone H3]-lysine9 N-trimethyltransferase SUV39H [EC:2.1.1.355]
C_lini_390-1_FUN_000130-T1	K19704	PTC1; protein phosphatase PTC1 [EC:3.1.3.16]	C_lini_757_FUN_000148-T1	K05972	AXE1; acetylxylan esterase [EC:3.1.1.72]	C_lini_771_FUN_000106-T1	K17301	COPB1, SEC26; coatomer subunit beta
C_lini_390-1_FUN_000133-T1	K03140	TAF14; transcription initiation factor TFIID/TFIIF subunit	C_lini_757_FUN_000149-T1	K17605	PPP2R4, PTPA; serine/threonine-protein phosphatase 2A activator	C_lini_771_FUN_000107-T1	K12877	MAGOH; protein mago nashi
C_lini_390-1_FUN_000134-T1	K15306	RANBP1; Ran-binding protein 1	C_lini_757_FUN_000153-T1	K05389	KCNKF; potassium channel subfamily K, other eukaryote	C_lini_771_FUN_000108-T1	K23335	GID4; glucose-induced degradation protein 4
C_lini_390-1_FUN_000137-T1	K04536	GNB1; guanine nucleotide-binding protein G(I)/G(S)/G(T) subunit beta-1	C_lini_757_FUN_000155-T1	K03936	NDUFS3; NADH dehydrogenase (ubiquinone) Fe-S protein 3 [EC:7.1.1.2]	C_lini_771_FUN_000109-T1	K15430	TRM11, TRMT11; tRNA (guanine10-N2)-methyltransferase [EC:2.1.1.214]
C_lini_390-1_FUN_000139-T1	K17769	TOM22; mitochondrial import receptor subunit TOM22	C_lini_757_FUN_000160-T1	K10563	mutM, fpg; formamidopyrimidine-DNA glycosylase [EC:3.2.2.23 4.2.99.18]	C_lini_771_FUN_000110-T1	K14530	RPP40; ribonucleases P/MRP protein subunit RPP40 [EC:3.1.26.5]
C_lini_390-1_FUN_000143-T1	K03885	ndh; NADH:quinone reductase (non-electrogenic) [EC:1.6.5.9]	C_lini_757_FUN_000171-T1	K20308	TRAPPC11; trafficking protein particle complex subunit 11	C_lini_771_FUN_000111-T1	K06867	K06867; uncharacterized protein
C_lini_390-1_FUN_000146-T1	K19841	STE50; protein STE50	C_lini_757_FUN_000173-T1	K00551	PEMT; phosphatidylethanolamine/phosphatidyl-N-methylethanolamine N-methyltransferase [EC:2.1.1.17 2.1.1.71]	C_lini_771_FUN_000112-T1	K14679	TRL1; tRNA ligase [EC:6.5.1.3]
C_lini_390-1_FUN_000147-T1	K00654	SPT; serine palmitoyltransferase [EC:2.3.1.50]	C_lini_757_FUN_000174-T1	K12346	SMF; metal iron transporter	C_lini_771_FUN_000115-T1	K03065	PSMC3, RPT5; 26S proteasome regulatory subunit T5
C_lini_390-1_FUN_000148-T1	K01907	AACS, acsA; acetoacetyl-CoA synthetase [EC:6.2.1.16]	C_lini_757_FUN_000175-T1	K10632	BRAP; BRCA1-associated protein [EC:2.3.2.27]	C_lini_771_FUN_000117-T1	K02864	RP-L10, MRPL10, rplJ; large subunit ribosomal protein L10
C_lini_390-1_FUN_000149-T1	K15371	GDH2; glutamate dehydrogenase [EC:1.4.1.2]	C_lini_757_FUN_000178-T1	K05954	FNTB; protein farnesyltransferase subunit beta [EC:2.5.1.58]	C_lini_771_FUN_000124-T1	K16261	YAT; yeast amino acid transporter
C_lini_390-1_FUN_000150-T1	K01556	KYNU, kynU; kynureninase [EC:3.7.1.3]	C_lini_757_FUN_000180-T1	K00966	GMPP; mannose-1-phosphate guanylyltransferase [EC:2.7.7.13]	C_lini_771_FUN_000127-T1	K00135	gabD; succinate-semialdehyde dehydrogenase / glutarate-semialdehyde dehydrogenase [EC:1.2.1.16 1.2.1.79 1.2.1.20]
C_lini_390-1_FUN_000159-T1	K02912	RP-L32e, RPL32; large subunit ribosomal protein L32e	C_lini_757_FUN_000181-T1	K00864	glpK, GK; glycerol kinase [EC:2.7.1.30]	C_lini_771_FUN_000145-T1	K01530	E7.6.2.1; phospholipid-translocating ATPase [EC:7.6.2.1]
C_lini_390-1_FUN_000161-T1	K09503	DNAJA2; DnaJ homolog subfamily A member 2	C_lini_757_FUN_000182-T1	K12189	VPS25, EAP20; ESCRT-II complex subunit VPS25	C_lini_771_FUN_000146-T1	K08095	E3.1.1.74; cutinase [EC:3.1.1.74]
C_lini_390-1_FUN_000162-T1	K01885	EARS, gltX; glutamyl-tRNA synthetase [EC:6.1.1.17]	C_lini_757_FUN_000190-T1	K09827	ERG27; 3-keto steroid reductase [EC:1.1.1.270]	C_lini_771_FUN_000147-T1	K20131	RABGEF1; Rab5 GDP/GTP exchange factor
C_lini_390-1_FUN_000164-T1	K04569	CCS; copper chaperone for superoxide dismutase	C_lini_757_FUN_000192-T1	K00416	QCR6, UQCRH; ubiquinol-cytochrome c reductase subunit 6	C_lini_771_FUN_000179-T1	K01225	CBH1; cellulose 1,4-beta-cellobiosidase [EC:3.2.1.91]
C_lini_390-1_FUN_000165-T1	K02871	RP-L13, MRPL13, rplM; large subunit ribosomal protein L13	C_lini_757_FUN_000197-T1	K13507	GAT; glycerol-3-phosphate O-acyltransferase / dihydroxyacetone phosphate acyltransferase [EC:2.3.1.15 2.3.1.42]	C_lini_771_FUN_000180-T1	K11770	SFH1; chromatin structure-remodeling complex subunit SFH1
C_lini_390-1_FUN_000166-T1	K00365	uaZ; urate oxidase [EC:1.7.3.3]	C_lini_757_FUN_000202-T1	K03942	NDUFV1; NADH dehydrogenase (ubiquinone) flavoprotein 1 [EC:7.1.1.2]	C_lini_771_FUN_000197-T1	K05917	CYP51; sterol 14alpha-demethylase [EC:1.14.14.154 1.14.15.36]
C_lini_390-1_FUN_000167-T1	K08267	RICTOR; rapamycin-insensitive companion of mTOR	C_lini_757_FUN_000203-T1	K10428	DCTN6; dynactin 6	C_lini_771_FUN_000198-T1	K01530	E7.6.2.1; phospholipid-translocating ATPase [EC:7.6.2.1]
C_lini_390-1_FUN_000170-T1	K12823	DDX5, DBP2; ATP-dependent RNA helicase DDX5/DBP2 [EC:3.6.4.13]	C_lini_757_FUN_000209-T1	K00749	E2.4.1.183; alpha-1,3-glucan synthase [EC:2.4.1.183]	C_lini_771_FUN_000199-T1	K26935	TMEM30A, CDC50A; cell cycle control protein 50A
C_lini_390-1_FUN_000171-T1	K13205	AAR2, C20orf4; A1 cistron-splicing factor AAR2	C_lini_757_FUN_000210-T1	K01176	AMY, amyA, malS; alpha-amylase [EC:3.2.1.1]	C_lini_771_FUN_000202-T1	K18703	SUGCT; succinate---hydroxymethylglutarate CoA-transferase [EC:2.8.3.13]
C_lini_390-1_FUN_000172-T1	K21455	CON7; transcription factor CON7	C_lini_757_FUN_000220-T1	K14820	BRX1, BRIX1; ribosome biogenesis protein BRX1	C_lini_771_FUN_000204-T1	K03124	TFIIB, GTF2B, SUA7, tfb; transcription initiation factor TFIIB
C_lini_390-1_FUN_000176-T1	K02915	RP-L34e, RPL34; large subunit ribosomal protein L34e	C_lini_757_FUN_000221-T1	K09490	HSPA5, BIP; endoplasmic reticulum chaperone BiP [EC:3.6.4.10]	C_lini_771_FUN_000205-T1	K11761	NPL6, RSC7; chromatin structure-remodeling complex protein RSC7
C_lini_390-1_FUN_000179-T1	K01077	E3.1.3.1, phoA, phoB; alkaline phosphatase [EC:3.1.3.1]	C_lini_757_FUN_000222-T1	K14416	HBS1; elongation factor 1 alpha-like protein	C_lini_771_FUN_000208-T1	K17792	TIM54; mitochondrial import inner membrane translocase subunit TIM54
C_lini_390-1_FUN_000181-T1	K10994	RAD9A; cell cycle checkpoint control protein RAD9A [EC:3.1.11.2]	C_lini_757_FUN_000223-T1	K09497	CCT5; T-complex protein 1 subunit epsilon	C_lini_771_FUN_000209-T1	K08286	E2.7.11.-; protein-serine/threonine kinase [EC:2.7.11.-]
C_lini_390-1_FUN_000182-T1	K15462	KTI13, ATS1; protein ATS1	C_lini_757_FUN_000225-T1	K12182	HGS, HRS, VPS27; hepatocyte growth factor-regulated tyrosine kinase substrate	C_lini_771_FUN_000210-T1	K12826	SF3A2, SAP62; splicing factor 3A subunit 2
C_lini_390-1_FUN_000183-T1	K00211	TYR1; prephenate dehydrogenase (NADP+) [EC:1.3.1.13]	C_lini_757_FUN_000226-T1	K11839	USP8, UBP5; ubiquitin carboxyl-terminal hydrolase 8 [EC:3.4.19.12]	C_lini_771_FUN_000218-T1	K00306	PIPOX; sarcosine oxidase / L-pipecolate oxidase [EC:1.5.3.1 1.5.3.7]
C_lini_390-1_FUN_000186-T1	K12188	SNF8, EAP30; ESCRT-II complex subunit VPS22	C_lini_757_FUN_000231-T1	K01897	ACSL, fadD; long-chain acyl-CoA synthetase [EC:6.2.1.3]	C_lini_771_FUN_000222-T1	K03305	TC.POT; proton-dependent oligopeptide transporter, POT family
C_lini_390-1_FUN_000187-T1	K02960	RP-S16e, RPS16; small subunit ribosomal protein S16e	C_lini_757_FUN_000233-T1	K04409	PAK1; p21-activated kinase 1 [EC:2.7.11.1]	C_lini_771_FUN_000225-T1	K05349	bglX; beta-glucosidase [EC:3.2.1.21]
C_lini_390-1_FUN_000192-T1	K01183	E3.2.1.14; chitinase [EC:3.2.1.14]	C_lini_757_FUN_000234-T1	K20523	SH3YL1; SH3 domain-containing YSC84-like protein 1	C_lini_771_FUN_000232-T1	K22539	PLY; pectate lyase [EC:4.2.2.2]
C_lini_390-1_FUN_000197-T1	K17362	ACOT13; acyl-coenzyme A thioesterase 13 [EC:3.1.2.-]	C_lini_757_FUN_000235-T1	K08504	BET1; blocked early in transport 1	C_lini_771_FUN_000236-T1	K15027	EIF2D; translation initiation factor 2D
C_lini_390-1_FUN_000201-T1	K17774	MDM10; mitochondrial distribution and morphology protein 10	C_lini_757_FUN_000236-T1	K12486	SMAP; stromal membrane-associated protein	C_lini_771_FUN_000237-T1	K08141	MAL; MFS transporter, SP family, general alpha glucoside:H+ symporter
C_lini_390-1_FUN_000202-T1	K14709	SLC39A1_2_3, ZIP1_2_3; solute carrier family 39 (zinc transporter), member 1/2/3	C_lini_757_FUN_000237-T1	K00058	serA, PHGDH; D-3-phosphoglycerate dehydrogenase / 2-oxoglutarate reductase [EC:1.1.1.95 1.1.1.399]	C_lini_771_FUN_000239-T1	K01113	phoD; alkaline phosphatase D [EC:3.1.3.1]
C_lini_390-1_FUN_000203-T1	K02966	RP-S19e, RPS19; small subunit ribosomal protein S19e	C_lini_757_FUN_000238-T1	K16302	CNNM; metal transporter CNNM	C_lini_771_FUN_000245-T1	K00164	OGDH, sucA; 2-oxoglutarate dehydrogenase E1 component [EC:1.2.4.2]
C_lini_390-1_FUN_000206-T1	K01179	E3.2.1.4; endoglucanase [EC:3.2.1.4]	C_lini_757_FUN_000239-T1	K14334	CMLE; carboxy-cis,cis-muconate cyclase [EC:5.5.1.5]	C_lini_771_FUN_000246-T1	K00658	DLST, sucB; 2-oxoglutarate dehydrogenase E2 component (dihydrolipoamide succinyltransferase) [EC:2.3.1.61]
C_lini_390-1_FUN_000213-T1	K08192	DAL5; MFS transporter, ACS family, DAL5 transporter family protein	C_lini_757_FUN_000246-T1	K14816	REI1; pre-60S factor REI1	C_lini_771_FUN_000247-T1	K10703	HACD, PHS1, PAS2; very-long-chain (3R)-3-hydroxyacyl-CoA dehydratase [EC:4.2.1.134]
C_lini_390-1_FUN_000231-T1	K18123	HOGA1; 4-hydroxy-2-oxoglutarate aldolase [EC:4.1.3.16]	C_lini_757_FUN_000250-T1	K19572	CECR1, ADA2; adenosine deaminase CECR1 [EC:3.5.4.4]	C_lini_771_FUN_000248-T1	K08192	DAL5; MFS transporter, ACS family, DAL5 transporter family protein
C_lini_390-1_FUN_000234-T1	K16261	YAT; yeast amino acid transporter	C_lini_757_FUN_000254-T1	K04563	CDC28, CDC2; cyclin-dependent kinase [EC:2.7.11.22]	C_lini_771_FUN_000252-T1	K00135	gabD; succinate-semialdehyde dehydrogenase / glutarate-semialdehyde dehydrogenase [EC:1.2.1.16 1.2.1.79 1.2.1.20]
C_lini_390-1_FUN_000237-T1	K20059	LDB19, ART1; arrestin-related trafficking adapter 1	C_lini_757_FUN_000255-T1	K06656	PCL1; PHO85 cyclin-1	C_lini_771_FUN_000259-T1	K20465	OSBPL9_10_11, ORP9_10_11; oxysterol-binding protein-related protein 9/10/11
C_lini_390-1_FUN_000241-T1	K08192	DAL5; MFS transporter, ACS family, DAL5 transporter family protein	C_lini_757_FUN_000257-T1	K00380	cysJ; sulfite reductase (NADPH) flavoprotein alpha-component [EC:1.8.1.2]	C_lini_771_FUN_000263-T1	K05349	bglX; beta-glucosidase [EC:3.2.1.21]
C_lini_390-1_FUN_000243-T1	K03325	ACR3, arsB; arsenite transporter	C_lini_757_FUN_000258-T1	K11173	ADHFE1; hydroxyacid-oxoacid transhydrogenase [EC:1.1.99.24]	C_lini_771_FUN_000268-T1	K01181	E3.2.1.8, xynA; endo-1,4-beta-xylanase [EC:3.2.1.8]
C_lini_390-1_FUN_000248-T1	K00799	GST, gst; glutathione S-transferase [EC:2.5.1.18]	C_lini_757_FUN_000259-T1	K01266	dmpA, dap; D-aminopeptidase [EC:3.4.11.19]	C_lini_771_FUN_000277-T1	K17095	ANXA7_11; annexin A7/11
C_lini_390-1_FUN_000255-T1	K07511	ECHS1; enoyl-CoA hydratase [EC:4.2.1.17]	C_lini_757_FUN_000260-T1	K04567	KARS, lysS; lysyl-tRNA synthetase, class II [EC:6.1.1.6]	C_lini_771_FUN_000280-T1	K00451	HGD, hmgA; homogentisate 1,2-dioxygenase [EC:1.13.11.5]
C_lini_390-1_FUN_000258-T1	K06199	crcB, FEX; fluoride exporter	C_lini_757_FUN_000261-T1	K02259	COX15, ctaA; heme a synthase [EC:1.17.99.9]	C_lini_771_FUN_000285-T1	K18468	VPS35; vacuolar protein sorting-associated protein 35
C_lini_390-1_FUN_000259-T1	K00761	upp, UPRT; uracil phosphoribosyltransferase [EC:2.4.2.9]	C_lini_757_FUN_000262-T1	K14567	UTP14; U3 small nucleolar RNA-associated protein 14	C_lini_771_FUN_000292-T1	K15530	RGAE; rhamnogalacturonan acetylesterase [EC:3.1.1.86]
C_lini_390-1_FUN_000260-T1	K10777	LIG4, DNL4; DNA ligase 4 [EC:6.5.1.1]	C_lini_757_FUN_000263-T1	K07300	chaA, CAX; Ca2+:H+ antiporter	C_lini_771_FUN_000295-T1	K00276	AOC3, AOC2, tynA; primary-amine oxidase [EC:1.4.3.21]
C_lini_390-1_FUN_000273-T1	K11427	DOT1L, DOT1; [histone H3]-lysine79 N-trimethyltransferase [EC:2.1.1.360]	C_lini_757_FUN_000264-T1	K01180	E3.2.1.6; endo-1,3(4)-beta-glucanase [EC:3.2.1.6]	C_lini_771_FUN_000311-T1	K19356	E1.14.99.54; lytic cellulose monooxygenase (C1-hydroxylating) [EC:1.14.99.54]
C_lini_390-1_FUN_000275-T1	K20180	VPS16; vacuolar protein sorting-associated protein 16	C_lini_757_FUN_000266-T1	K09529	DNAJC9; DnaJ homolog subfamily C member 9	C_lini_771_FUN_000314-T1	K19355	MAN; mannan endo-1,4-beta-mannosidase [EC:3.2.1.78]
C_lini_390-1_FUN_000278-T1	K01412	PMPCA, MAS2; mitochondrial-processing peptidase subunit alpha [EC:3.4.24.64]	C_lini_757_FUN_000269-T1	K01759	GLO1, gloA; lactoylglutathione lyase [EC:4.4.1.5]	C_lini_771_FUN_000317-T1	K00227	SC5DL, ERG3; Delta7-sterol 5-desaturase [EC:1.14.19.20]
C_lini_390-1_FUN_000280-T1	K14792	RRP5, PDCD11; rRNA biogenesis protein RRP5	C_lini_757_FUN_000270-T1	K07305	msrB; peptide-methionine (R)-S-oxide reductase [EC:1.8.4.12]	C_lini_771_FUN_000321-T1	K22276	NEG1; glucan endo-1,6-beta-glucosidase [EC:3.2.1.75]
C_lini_390-1_FUN_000294-T1	K01505	E3.5.99.7; 1-aminocyclopropane-1-carboxylate deaminase [EC:3.5.99.7]	C_lini_757_FUN_000272-T1	K11763	RSC9; chromatin structure-remodeling complex subunit RSC9	C_lini_771_FUN_000323-T1	K17740	SCD1; scytalone dehydratase [EC:4.2.1.94]
C_lini_390-1_FUN_000301-T1	K08192	DAL5; MFS transporter, ACS family, DAL5 transporter family protein	C_lini_757_FUN_000274-T1	K00565	RNMT; mRNA (guanine-N7-)-methyltransferase [EC:2.1.1.56]	C_lini_771_FUN_000325-T1	K17278	PGRMC1_2; membrane-associated progesterone receptor component
C_lini_390-1_FUN_000304-T1	K26141	PM20D2; Xaa-Arg dipeptidase [EC:3.4.13.4]	C_lini_757_FUN_000275-T1	K03037	PSMD6, RPN7; 26S proteasome regulatory subunit N7	C_lini_771_FUN_000332-T1	K15530	RGAE; rhamnogalacturonan acetylesterase [EC:3.1.1.86]
C_lini_390-1_FUN_000307-T1	K15029	EIF3L; translation initiation factor 3 subunit L	C_lini_757_FUN_000276-T1	K00814	GPT, ALT; alanine transaminase [EC:2.6.1.2]	C_lini_771_FUN_000335-T1	K08711	PDR, CDR1; ATP-binding cassette, subfamily G (WHITE), member 2, PDR
C_lini_390-1_FUN_000308-T1	K14536	RIA1; ribosome assembly protein 1 [EC:3.6.5.-]	C_lini_757_FUN_000280-T1	K14788	NOL10, ENP2; ribosome biogenesis protein ENP2	C_lini_771_FUN_000338-T1	K08197	ARN; MFS transporter, SIT family, siderophore-iron:H+ symporter
C_lini_390-1_FUN_000309-T1	K03258	EIF4B; translation initiation factor 4B	C_lini_757_FUN_000281-T1	K15165	SSN2, MED13; mediator of RNA polymerase II transcription subunit 13, fungi type	C_lini_771_FUN_000345-T1	K08257	E3.2.1.101; mannan endo-1,6-alpha-mannosidase [EC:3.2.1.101]
C_lini_390-1_FUN_000313-T1	K09613	COPS5, CSN5; COP9 signalosome complex subunit 5 [EC:3.4.-.-]	C_lini_757_FUN_000282-T1	K00772	mtaP, MTAP; 5'-methylthioadenosine phosphorylase [EC:2.4.2.28]	C_lini_771_FUN_000347-T1	K08141	MAL; MFS transporter, SP family, general alpha glucoside:H+ symporter
C_lini_390-1_FUN_000317-T1	K08192	DAL5; MFS transporter, ACS family, DAL5 transporter family protein	C_lini_757_FUN_000283-T1	K01866	YARS, tyrS; tyrosyl-tRNA synthetase [EC:6.1.1.1]	C_lini_771_FUN_000354-T1	K08773	RALBP1; RalA-binding protein 1
C_lini_390-1_FUN_000322-T1	K14333	DHBD; 2,3-dihydroxybenzoate decarboxylase [EC:4.1.1.46]	C_lini_757_FUN_000284-T1	K18932	ZDHHC; palmitoyltransferase [EC:2.3.1.225]	C_lini_771_FUN_000368-T1	K11135	PINX1; Pin2-interacting protein X1
C_lini_390-1_FUN_000331-T1	K16732	PRC1, ASE1, MAP65; Ase1/PRC1/MAP65 family protein	C_lini_757_FUN_000287-T1	K20062	ART4_5_7; arrestin-related trafficking adapter 4/5/7	C_lini_771_FUN_000369-T1	K02260	COX17; cytochrome c oxidase assembly protein subunit 17
C_lini_390-1_FUN_000339-T1	K08711	PDR, CDR1; ATP-binding cassette, subfamily G (WHITE), member 2, PDR	C_lini_757_FUN_000288-T1	K24765	CREC; catabolite repression protein CreC	C_lini_771_FUN_000370-T1	K08736	MSH3; DNA mismatch repair protein MSH3
C_lini_390-1_FUN_000351-T1	K22539	PLY; pectate lyase [EC:4.2.2.2]	C_lini_757_FUN_000289-T1	K07870	RHOT1, ARHT1; mitochondrial Rho GTPase 1 [EC:3.6.5.-]	C_lini_771_FUN_000372-T1	K05956	RABGGTB; geranylgeranyl transferase type-2 subunit beta [EC:2.5.1.60]
C_lini_390-1_FUN_000359-T1	K23329	HMT1, ACLQ; ATP-binding cassette, subfamily B, vacuolar membrane transporter HMT1/ACLQ	C_lini_757_FUN_000290-T1	K00059	fabG, OAR1; 3-oxoacyl-[acyl-carrier protein] reductase [EC:1.1.1.100]	C_lini_771_FUN_000374-T1	K14852	RRS1; regulator of ribosome biosynthesis
C_lini_390-1_FUN_000365-T1	K07511	ECHS1; enoyl-CoA hydratase [EC:4.2.1.17]	C_lini_757_FUN_000293-T1	K06127	COQ5; 2-methoxy-6-polyprenyl-1,4-benzoquinol methylase [EC:2.1.1.201]	C_lini_771_FUN_000375-T1	K17408	DAP3, MRPS29; small subunit ribosomal protein S29
C_lini_390-1_FUN_000368-T1	K01176	AMY, amyA, malS; alpha-amylase [EC:3.2.1.1]	C_lini_757_FUN_000294-T1	K22696	EEF2KMT; protein-lysine N-methyltransferase EEF2KMT [EC:2.1.1.-]	C_lini_771_FUN_000376-T1	K02210	MCM7, CDC47; DNA replication licensing factor MCM7 [EC:5.6.2.3]
C_lini_390-1_FUN_000378-T1	K01198	xynB; xylan 1,4-beta-xylosidase [EC:3.2.1.37]	C_lini_757_FUN_000295-T1	K08192	DAL5; MFS transporter, ACS family, DAL5 transporter family protein	C_lini_771_FUN_000377-T1	K13338	PEX1; peroxin-1
C_lini_390-1_FUN_000382-T1	K01613	psd, PISD; phosphatidylserine decarboxylase [EC:4.1.1.65]	C_lini_757_FUN_000296-T1	K00166	BCKDHA, bkdA1; 2-oxoisovalerate dehydrogenase E1 component subunit alpha [EC:1.2.4.4]	C_lini_771_FUN_000381-T1	K03027	RPAC1, RPC40, POLR1C; DNA-directed RNA polymerases I and III subunit RPAC1
C_lini_390-1_FUN_000387-T1	K03252	EIF3C; translation initiation factor 3 subunit C	C_lini_757_FUN_000297-T1	K10590	TRIP12; E3 ubiquitin-protein ligase TRIP12 [EC:2.3.2.26]	C_lini_771_FUN_000382-T1	K10686	UBA3, UBE1C; NEDD8-activating enzyme E1 [EC:6.2.1.64]
C_lini_390-1_FUN_000388-T1	K12856	PRPF8, PRP8; pre-mRNA-processing factor 8	C_lini_757_FUN_000298-T1	K19983	EXOC1, SEC3; exocyst complex component 1	C_lini_771_FUN_000383-T1	K11137	TELO2, TEL2; telomere length regulation protein
C_lini_390-1_FUN_000390-T1	K10841	ERCC6, CSB, RAD26; DNA excision repair protein ERCC-6	C_lini_757_FUN_000300-T1	K11585	CBX1, HP1B, SWI6; chromobox protein 1	C_lini_771_FUN_000386-T1	K03935	NDUFS2; NADH dehydrogenase (ubiquinone) Fe-S protein 2 [EC:7.1.1.2]
C_lini_390-1_FUN_000391-T1	K02955	RP-S14e, RPS14; small subunit ribosomal protein S14e	C_lini_757_FUN_000302-T1	K22756	NSMCE2, NSE2; E3 SUMO-protein ligase NSE2 [EC:2.3.2.-]	C_lini_771_FUN_000387-T1	K06126	COQ6; ubiquinone biosynthesis monooxygenase Coq6 [EC:1.14.13.-]
C_lini_390-1_FUN_000392-T1	K02937	RP-L7e, RPL7; large subunit ribosomal protein L7e	C_lini_757_FUN_000303-T1	K00844	HK; hexokinase [EC:2.7.1.1]	C_lini_771_FUN_000389-T1	K02127	ATPeF0B, ATP5F1, ATP4; F-type H+-transporting ATPase subunit b
C_lini_390-1_FUN_000393-T1	K22072	ISCA2; iron-sulfur cluster assembly 2	C_lini_757_FUN_000304-T1	K02564	nagB, GNPDA; glucosamine-6-phosphate deaminase [EC:3.5.99.6]	C_lini_771_FUN_000390-T1	K14771	NOC4, UTP19; U3 small nucleolar RNA-associated protein 19
C_lini_390-1_FUN_000394-T1	K17784	MICOS10, MINOS1, MIC10; MICOS complex subunit MIC10	C_lini_757_FUN_000306-T1	K01443	nagA, AMDHD2; N-acetylglucosamine-6-phosphate deacetylase [EC:3.5.1.25]	C_lini_771_FUN_000391-T1	K16073	ALR, MNR; magnesium transporter
C_lini_390-1_FUN_000395-T1	K14862	URB2; nucleolar pre-ribosomal-associated protein 2	C_lini_757_FUN_000307-T1	K01207	nagZ; beta-N-acetylhexosaminidase [EC:3.2.1.52]	C_lini_771_FUN_000393-T1	K02739	PSMB7; 20S proteasome subunit beta 2 [EC:3.4.25.1]
C_lini_390-1_FUN_000396-T1	K04708	KDSR; 3-dehydrosphinganine reductase [EC:1.1.1.102]	C_lini_757_FUN_000308-T1	K01811	xylS, yicI; alpha-D-xyloside xylohydrolase [EC:3.2.1.177]	C_lini_771_FUN_000395-T1	K14407	CSTF2, RNA15; cleavage stimulation factor subunit 2
C_lini_390-1_FUN_000397-T1	K14767	UTP3, SAS10; U3 small nucleolar RNA-associated protein 3	C_lini_757_FUN_000309-T1	K05349	bglX; beta-glucosidase [EC:3.2.1.21]	C_lini_771_FUN_000396-T1	K20367	ERGIC3, ERV46; endoplasmic reticulum-Golgi intermediate compartment protein 3
C_lini_390-1_FUN_000398-T1	K20288	COG1; conserved oligomeric Golgi complex subunit 1	C_lini_757_FUN_000310-T1	K14709	SLC39A1_2_3, ZIP1_2_3; solute carrier family 39 (zinc transporter), member 1/2/3	C_lini_771_FUN_000399-T1	K03848	ALG6; alpha-1,3-glucosyltransferase [EC:2.4.1.267]
C_lini_390-1_FUN_000399-T1	K13239	ECI2, PECI; Delta3-Delta2-enoyl-CoA isomerase [EC:5.3.3.8]	C_lini_757_FUN_000312-T1	K17422	MRPL41; large subunit ribosomal protein L41	C_lini_771_FUN_000400-T1	K14556	DIP2, UTP12, WDR3; U3 small nucleolar RNA-associated protein 12
C_lini_390-1_FUN_000400-T1	K03005	RPA49, POLR1E; DNA-directed RNA polymerase I subunit RPA49	C_lini_757_FUN_000314-T1	K14800	TSR2; pre-rRNA-processing protein TSR2	C_lini_771_FUN_000401-T1	K05758	ARPC2; actin related protein 2/3 complex, subunit 2
C_lini_390-1_FUN_000404-T1	K08269	ULK2, ATG1; serine/threonine-protein kinase ULK2 [EC:2.7.11.1]	C_lini_757_FUN_000316-T1	K09043	YAP; AP-1-like transcription factor	C_lini_771_FUN_000404-T1	K12828	SF3B1, SAP155; splicing factor 3B subunit 1
C_lini_390-1_FUN_000405-T1	K00819	rocD, OAT; ornithine--oxo-acid transaminase [EC:2.6.1.13]	C_lini_757_FUN_000317-T1	K08793	STK32, YANK; serine/threonine kinase 32 [EC:2.7.11.1]	C_lini_771_FUN_000405-T1	K03660	OGG1; N-glycosylase/DNA lyase [EC:3.2.2.- 4.2.99.18]
C_lini_390-1_FUN_000406-T1	K05286	PIGB; GPI mannosyltransferase 3 [EC:2.4.1.-]	C_lini_757_FUN_000321-T1	K00861	RFK, FMN1; riboflavin kinase [EC:2.7.1.26]	C_lini_771_FUN_000406-T1	K12621	LSM2; U6 snRNA-associated Sm-like protein LSm2
C_lini_390-1_FUN_000407-T1	K19845	SAC7; GTPase-activating protein SAC7	C_lini_757_FUN_000324-T1	K01210	E3.2.1.58; glucan 1,3-beta-glucosidase [EC:3.2.1.58]	C_lini_771_FUN_000407-T1	K15340	DCLRE1A, SNM1A, PSO2; DNA cross-link repair 1A protein
C_lini_390-1_FUN_000410-T1	K01182	IMA, malL; oligo-1,6-glucosidase [EC:3.2.1.10]	C_lini_757_FUN_000325-T1	K00167	BCKDHB, bkdA2; 2-oxoisovalerate dehydrogenase E1 component subunit beta [EC:1.2.4.4]	C_lini_771_FUN_000412-T1	K02979	RP-S28e, RPS28; small subunit ribosomal protein S28e
C_lini_390-1_FUN_000411-T1	K15176	CTR9; RNA polymerase-associated protein CTR9	C_lini_757_FUN_000326-T1	K23490	CYB5; cytochrome b5	C_lini_771_FUN_000413-T1	K18599	JNM1; nuclear migration protein JNM1
C_lini_390-1_FUN_000412-T1	K21996	SNX41_42; sorting nexin-41/42	C_lini_757_FUN_000327-T1	K03137	TFIIE2, GTF2E2, TFA2; transcription initiation factor TFIIE subunit beta	C_lini_771_FUN_000415-T1	K08192	DAL5; MFS transporter, ACS family, DAL5 transporter family protein
C_lini_390-1_FUN_000413-T1	K00987	CEG1; mRNA guanylyltransferase [EC:2.7.7.50]	C_lini_757_FUN_000330-T1	K18884	FGAMT; 4-dimethylallyltryptophan N-methyltransferase [EC:2.1.1.261]	C_lini_771_FUN_000418-T1	K00387	SUOX; sulfite oxidase [EC:1.8.3.1]
C_lini_390-1_FUN_000415-T1	K21752	DRAP1, NC2-alpha; Dr1-associated corepressor	C_lini_757_FUN_000334-T1	K02858	ribB, RIB3; 3,4-dihydroxy 2-butanone 4-phosphate synthase [EC:4.1.99.12]	C_lini_771_FUN_000420-T1	K01768	E4.6.1.1; adenylate cyclase [EC:4.6.1.1]
C_lini_390-1_FUN_000416-T1	K19801	PI4KB; phosphatidylinositol 4-kinase B [EC:2.7.1.67]	C_lini_757_FUN_000335-T1	K00591	COQ3; polyprenyldihydroxybenzoate methyltransferase / 3-demethylubiquinol 3-O-methyltransferase [EC:2.1.1.114 2.1.1.64]	C_lini_771_FUN_000421-T1	K03847	ALG12; alpha-1,6-mannosyltransferase [EC:2.4.1.260]
C_lini_390-1_FUN_000417-T1	K01824	EBP; cholestenol Delta-isomerase [EC:5.3.3.5]	C_lini_757_FUN_000336-T1	K17877	NIT-6; nitrite reductase (NAD(P)H) [EC:1.7.1.4]	C_lini_771_FUN_000422-T1	K22939	IER3IP1, YOS1; immediate early response 3-interacting protein 1
C_lini_390-1_FUN_000420-T1	K03350	APC3, CDC27; anaphase-promoting complex subunit 3	C_lini_757_FUN_000343-T1	K17679	MSS116; ATP-dependent RNA helicase MSS116, mitochondrial [EC:3.6.4.13]	C_lini_771_FUN_000423-T1	K11872	UBP9_13; ubiquitin carboxyl-terminal hydrolase 9/13 [EC:3.4.19.12]
C_lini_390-1_FUN_000421-T1	K11254	H4; histone H4	C_lini_757_FUN_000345-T1	K10088	OS9; protein OS-9	C_lini_771_FUN_000424-T1	K15102	SLC25A3, PHC, PIC; solute carrier family 25 (mitochondrial phosphate transporter), member 3
C_lini_390-1_FUN_000422-T1	K20301	TRAPPC2, TRS20; trafficking protein particle complex subunit 2	C_lini_757_FUN_000350-T1	K00276	AOC3, AOC2, tynA; primary-amine oxidase [EC:1.4.3.21]	C_lini_771_FUN_000428-T1	K10365	CAPZB; F-actin-capping protein subunit beta
C_lini_390-1_FUN_000424-T1	K12883	NCBP2, CBP20; nuclear cap-binding protein subunit 2	C_lini_757_FUN_000353-T1	K01181	E3.2.1.8, xynA; endo-1,4-beta-xylanase [EC:3.2.1.8]	C_lini_771_FUN_000430-T1	K06902	UMF1; MFS transporter, UMF1 family
C_lini_390-1_FUN_000425-T1	K18719	NUP82; nucleoporin NUP82	C_lini_757_FUN_000360-T1	K01501	E3.5.5.1; nitrilase [EC:3.5.5.1]	C_lini_771_FUN_000434-T1	K14439	SMARCAD1; SWI/SNF-related matrix-associated actin-dependent regulator of chromatin subfamily A containing DEAD/H box 1 [EC:5.6.2.-]
C_lini_390-1_FUN_000428-T1	K00472	P4HA; prolyl 4-hydroxylase [EC:1.14.11.2]	C_lini_757_FUN_000362-T1	K18551	SDT1; pyrimidine and pyridine-specific 5'-nucleotidase [EC:3.1.3.-]	C_lini_771_FUN_000435-T1	K23952	VMA21; vacuolar ATPase assembly integral membrane protein VMA21
C_lini_390-1_FUN_000441-T1	K02155	ATPeV0C, ATP6L; V-type H+-transporting ATPase 16kDa proteolipid subunit	C_lini_757_FUN_000369-T1	K01728	pel; pectate lyase [EC:4.2.2.2]	C_lini_771_FUN_000437-T1	K02917	RP-L35Ae, RPL35A; large subunit ribosomal protein L35Ae
C_lini_390-1_FUN_000443-T1	K19833	CLA4; serine/threonine-protein kinase CLA4 [EC:2.7.11.1]	C_lini_757_FUN_000372-T1	K01225	CBH1; cellulose 1,4-beta-cellobiosidase [EC:3.2.1.91]	C_lini_771_FUN_000438-T1	K00036	G6PD, zwf; glucose-6-phosphate 1-dehydrogenase [EC:1.1.1.49 1.1.1.363]
C_lini_390-1_FUN_000444-T1	K01880	GARS, glyS1; glycyl-tRNA synthetase [EC:6.1.1.14]	C_lini_757_FUN_000375-T1	K01183	E3.2.1.14; chitinase [EC:3.2.1.14]	C_lini_771_FUN_000439-T1	K15156	MED14, RGR1; mediator of RNA polymerase II transcription subunit 14
C_lini_390-1_FUN_000445-T1	K14846	RPF1; ribosome production factor 1	C_lini_757_FUN_000387-T1	K00477	PHYH; phytanoyl-CoA hydroxylase [EC:1.14.11.18]	C_lini_771_FUN_000440-T1	K00231	PPOX, hemY; protoporphyrinogen/coproporphyrinogen III oxidase [EC:1.3.3.4 1.3.3.15]
C_lini_390-1_FUN_000446-T1	K15285	SLC35E3; solute carrier family 35, member E3	C_lini_757_FUN_000389-T1	K18549	ALP; oryzin [EC:3.4.21.63]	C_lini_771_FUN_000441-T1	K23039	NAB2; nuclear polyadenylated RNA-binding protein NAB2
C_lini_390-1_FUN_000449-T1	K20181	VPS18, PEP3; vacuolar protein sorting-associated protein 18	C_lini_757_FUN_000396-T1	K05349	bglX; beta-glucosidase [EC:3.2.1.21]	C_lini_771_FUN_000442-T1	K12373	HEXA_B; hexosaminidase [EC:3.2.1.52]
C_lini_390-1_FUN_000450-T1	K01953	asnB, ASNS; asparagine synthase (glutamine-hydrolysing) [EC:6.3.5.4]	C_lini_757_FUN_000402-T1	K01190	lacZ; beta-galactosidase [EC:3.2.1.23]	C_lini_771_FUN_000444-T1	K00838	ARO8; aromatic amino acid aminotransferase I / 2-aminoadipate transaminase [EC:2.6.1.57 2.6.1.39 2.6.1.27 2.6.1.5]
C_lini_390-1_FUN_000454-T1	K01061	E3.1.1.45; carboxymethylenebutenolidase [EC:3.1.1.45]	C_lini_757_FUN_000422-T1	K08192	DAL5; MFS transporter, ACS family, DAL5 transporter family protein	C_lini_771_FUN_000447-T1	K03163	TOP1; DNA topoisomerase I [EC:5.6.2.1]
C_lini_390-1_FUN_000457-T1	K11228	STE11; mitogen-activated protein kinase kinase kinase [EC:2.7.11.25]	C_lini_757_FUN_000439-T1	K14455	GOT2; aspartate aminotransferase, mitochondrial [EC:2.6.1.1]	C_lini_771_FUN_000448-T1	K02136	ATPeF1G, ATP5C1, ATP3; F-type H+-transporting ATPase subunit gamma
C_lini_390-1_FUN_000458-T1	K04518	pheA2; prephenate dehydratase [EC:4.2.1.51]	C_lini_757_FUN_000441-T1	K02902	RP-L28, MRPL28, rpmB; large subunit ribosomal protein L28	C_lini_771_FUN_000450-T1	K20182	VPS33A; vacuolar protein sorting-associated protein 33A
C_lini_390-1_FUN_000461-T1	K03695	clpB; ATP-dependent Clp protease ATP-binding subunit ClpB	C_lini_757_FUN_000442-T1	K01694	TRP; tryptophan synthase [EC:4.2.1.20]	C_lini_771_FUN_000452-T1	K08794	CAMK1; calcium/calmodulin-dependent protein kinase I [EC:2.7.11.17]
C_lini_390-1_FUN_000462-T1	K17974	JSN1, PUF1; protein JSN1	C_lini_757_FUN_000444-T1	K13210	FUBP; far upstream element-binding protein	C_lini_771_FUN_000454-T1	K01892	HARS, hisS; histidyl-tRNA synthetase [EC:6.1.1.21]
C_lini_390-1_FUN_000465-T1	K26736	PA2G4, EBP1; ERBB-3 binding protein	C_lini_757_FUN_000446-T1	K08176	PHO84; MFS transporter, PHS family, inorganic phosphate transporter	C_lini_771_FUN_000455-T1	K05658	ABCB1, CD243; ATP-binding cassette, subfamily B (MDR/TAP), member 1 [EC:7.6.2.2]
C_lini_390-1_FUN_000466-T1	K11648	SMARCB1, SNF5, INI1; SWI/SNF-related matrix-associated actin-dependent regulator of chromatin subfamily B member 1	C_lini_757_FUN_000447-T1	K00641	metX; homoserine O-acetyltransferase/O-succinyltransferase [EC:2.3.1.31 2.3.1.46]	C_lini_771_FUN_000463-T1	K20628	exlX; expansin
C_lini_390-1_FUN_000470-T1	K11397	EAF1, VID21; chromatin modification-related protein VID21	C_lini_757_FUN_000448-T1	K12879	THOC2; THO complex subunit 2	C_lini_771_FUN_000465-T1	K02737	PSMB5; 20S proteasome subunit beta 5 [EC:3.4.25.1]
C_lini_390-1_FUN_000471-T1	K12041	SLC9A6_7, NHE6_7; solute carrier family 9 (sodium/hydrogen exchanger), member 6/7	C_lini_757_FUN_000450-T1	K11244	WSC; cell wall integrity and stress response component	C_lini_771_FUN_000466-T1	K01409	OSGEP, KAE1, QRI7; N6-L-threonylcarbamoyladenine synthase [EC:2.3.1.234]
C_lini_390-1_FUN_000472-T1	K15378	SLC45A1_2_4; solute carrier family 45, member 1/2/4	C_lini_757_FUN_000451-T1	K01771	plc; 1-phosphatidylinositol phosphodiesterase [EC:4.6.1.13]	C_lini_771_FUN_000468-T1	K05531	MNN10; mannan polymerase II complex MNN10 subunit [EC:2.4.1.-]
C_lini_390-1_FUN_000476-T1	K22277	EXGB; glucan endo-1,6-beta-glucosidase [EC:3.2.1.75]	C_lini_757_FUN_000460-T1	K17970	MDV1, FIS2; mitochondrial division protein 1	C_lini_771_FUN_000475-T1	K12178	COPS4, CSN4; COP9 signalosome complex subunit 4
C_lini_390-1_FUN_000478-T1	K11562	NNF1; kinetochore protein NNF1	C_lini_757_FUN_000461-T1	K01850	E5.4.99.5; chorismate mutase [EC:5.4.99.5]	C_lini_771_FUN_000476-T1	K04082	hscB, HSCB, HSC20; molecular chaperone HscB
C_lini_390-1_FUN_000481-T1	K24983	G3BP2; Ras GTPase-activating protein-binding protein 2	C_lini_757_FUN_000462-T1	K15262	BCP1, BCCIP; protein BCP1	C_lini_771_FUN_000478-T1	K00234	SDHA, SDH1; succinate dehydrogenase (ubiquinone) flavoprotein subunit [EC:1.3.5.1]
C_lini_390-1_FUN_000482-T1	K05288	PIGO; GPI ethanolamine phosphate transferase 3 subunit O [EC:2.7.-.-]	C_lini_757_FUN_000467-T1	K12179	COPS6, CSN6; COP9 signalosome complex subunit 6	C_lini_771_FUN_000479-T1	K00235	SDHB, SDH2; succinate dehydrogenase (ubiquinone) iron-sulfur subunit [EC:1.3.5.1]
C_lini_390-1_FUN_000483-T1	K08141	MAL; MFS transporter, SP family, general alpha glucoside:H+ symporter	C_lini_757_FUN_000468-T1	K00008	SORD, gutB; L-iditol 2-dehydrogenase [EC:1.1.1.14]	C_lini_771_FUN_000482-T1	K12811	DDX46, PRP5; ATP-dependent RNA helicase DDX46/PRP5 [EC:3.6.4.13]
C_lini_390-1_FUN_000485-T1	K00326	CYB5R; cytochrome-b5 reductase [EC:1.6.2.2]	C_lini_757_FUN_000470-T1	K23966	CCNL; cyclin L	C_lini_771_FUN_000484-T1	K00602	purH; phosphoribosylaminoimidazolecarboxamide formyltransferase / IMP cyclohydrolase [EC:2.1.2.3 3.5.4.10]
C_lini_390-1_FUN_000487-T1	K20047	PAN1; actin cytoskeleton-regulatory complex protein PAN1	C_lini_757_FUN_000475-T1	K01001	ALG7; UDP-N-acetylglucosamine--dolichyl-phosphate N-acetylglucosaminephosphotransferase [EC:2.7.8.15]	C_lini_771_FUN_000486-T1	K02918	RP-L35e, RPL35; large subunit ribosomal protein L35e
C_lini_390-1_FUN_000488-T1	K09413	HCM1; forkhead transcription factor HCM1	C_lini_757_FUN_000476-T1	K07117	K07117; uncharacterized protein	C_lini_771_FUN_000487-T1	K08495	GOSR1, GOS1; golgi SNAP receptor complex member 1
C_lini_390-1_FUN_000489-T1	K19730	ATG101; autophagy-related protein 101	C_lini_757_FUN_000478-T1	K02151	ATPeV1F, ATP6S14; V-type H+-transporting ATPase subunit F	C_lini_771_FUN_000488-T1	K18192	ATP10; mitochondrial ATPase complex subunit ATP10
C_lini_390-1_FUN_000490-T1	K13336	PEX3; peroxin-3	C_lini_757_FUN_000481-T1	K01702	LEU1; 3-isopropylmalate dehydratase [EC:4.2.1.33]	C_lini_771_FUN_000489-T1	K09699	DBT, bkdB; 2-oxoisovalerate dehydrogenase E2 component (dihydrolipoyl transacylase) [EC:2.3.1.168]
C_lini_390-1_FUN_000491-T1	K20300	TRAPPC1, BET5; trafficking protein particle complex subunit 1	C_lini_757_FUN_000488-T1	K01092	E3.1.3.25, IMPA, suhB; myo-inositol-1(or 4)-monophosphatase [EC:3.1.3.25]	C_lini_771_FUN_000490-T1	K00851	idnK, gntK; gluconokinase [EC:2.7.1.12]
C_lini_390-1_FUN_000492-T1	K07359	CAMKK2; calcium/calmodulin-dependent protein kinase kinase 2 [EC:2.7.11.17]	C_lini_757_FUN_000490-T1	K00030	IDH3; isocitrate dehydrogenase (NAD+) [EC:1.1.1.41]	C_lini_771_FUN_000491-T1	K01277	DPP3; dipeptidyl-peptidase III [EC:3.4.14.4]
C_lini_390-1_FUN_000494-T1	K08286	E2.7.11.-; protein-serine/threonine kinase [EC:2.7.11.-]	C_lini_757_FUN_000492-T1	K24927	TTC4, CNS1; tetratricopeptide repeat protein 4	C_lini_771_FUN_000492-T1	K02934	RP-L6e, RPL6; large subunit ribosomal protein L6e
C_lini_390-1_FUN_000496-T1	K03020	RPAC2, RPC19, POLR1D; DNA-directed RNA polymerases I and III subunit RPAC2	C_lini_757_FUN_000499-T1	K13690	CMT1; alpha-1,3-mannosyltransferase [EC:2.4.1.-]	C_lini_771_FUN_000493-T1	K03695	clpB; ATP-dependent Clp protease ATP-binding subunit ClpB
C_lini_390-1_FUN_000497-T1	K03950	NDUFA6; NADH dehydrogenase (ubiquinone) 1 alpha subcomplex subunit 6	C_lini_757_FUN_000501-T1	K02429	fucP; MFS transporter, FHS family, L-fucose permease	C_lini_771_FUN_000494-T1	K07937	ARF1_2; ADP-ribosylation factor 1/2
C_lini_390-1_FUN_000498-T1	K12873	BUD31, G10; bud site selection protein 31	C_lini_757_FUN_000503-T1	K01166	RNASET2; ribonuclease T2 [EC:4.6.1.19]	C_lini_771_FUN_000495-T1	K20347	TMED2, EMP24; p24 family protein beta-1
C_lini_390-1_FUN_000500-T1	K00856	ADK, adoK; adenosine kinase [EC:2.7.1.20]	C_lini_757_FUN_000504-T1	K12275	SEC62; translocation protein SEC62	C_lini_771_FUN_000498-T1	K13093	HTATSF1; HIV Tat-specific factor 1
C_lini_390-1_FUN_000501-T1	K02938	RP-L8e, RPL8; large subunit ribosomal protein L8e	C_lini_757_FUN_000506-T1	K01532	PCA1, CAD2; Cd2+-exporting ATPase [EC:7.2.2.21]	C_lini_771_FUN_000499-T1	K06691	RPN13; 26S proteasome regulatory subunit N13
C_lini_390-1_FUN_000504-T1	K03265	ETF1, ERF1; peptide chain release factor subunit 1	C_lini_757_FUN_000510-T1	K00555	TRMT1, trm1; tRNA (guanine26-N2/guanine27-N2)-dimethyltransferase [EC:2.1.1.215 2.1.1.216]	C_lini_771_FUN_000500-T1	K03232	EEF1B; elongation factor 1-beta
C_lini_390-1_FUN_000507-T1	K13501	TRP1; anthranilate synthase / indole-3-glycerol phosphate synthase / phosphoribosylanthranilate isomerase [EC:4.1.3.27 4.1.1.48 5.3.1.24]	C_lini_757_FUN_000515-T1	K09467	MIG; zinc-finger protein CreA/MIG	C_lini_771_FUN_000501-T1	K10732	GINS1, PSF1; GINS complex subunit 1
C_lini_390-1_FUN_000509-T1	K14311	NUP188; nuclear pore complex protein Nup188	C_lini_757_FUN_000516-T1	K12493	ARFGAP2_3; ADP-ribosylation factor GTPase-activating protein 2/3	C_lini_771_FUN_000502-T1	K03321	TC.SULP; sulfate permease, SulP family
C_lini_390-1_FUN_000510-T1	K17777	TIM9; mitochondrial import inner membrane translocase subunit TIM9	C_lini_757_FUN_000518-T1	K13941	folKP; 2-amino-4-hydroxy-6-hydroxymethyldihydropteridine diphosphokinase / dihydropteroate synthase [EC:2.7.6.3 2.5.1.15]	C_lini_771_FUN_000504-T1	K11498	CENPE, KIF10; centromeric protein E
C_lini_390-1_FUN_000512-T1	K04630	GNAI; guanine nucleotide-binding protein G(i) subunit alpha	C_lini_757_FUN_000520-T1	K12769	NDT80; meiosis-specific transcription factor NDT80	C_lini_771_FUN_000506-T1	K05917	CYP51; sterol 14alpha-demethylase [EC:1.14.14.154 1.14.15.36]
C_lini_390-1_FUN_000516-T1	K18160	NDUFAF2; NADH dehydrogenase [ubiquinone] 1 alpha subcomplex assembly factor 2	C_lini_757_FUN_000524-T1	K03282	mscL; large conductance mechanosensitive channel	C_lini_771_FUN_000510-T1	K20520	DBNL, ABP1; drebrin-like protein
C_lini_390-1_FUN_000517-T1	K20526	TAGLN; transgelin	C_lini_757_FUN_000526-T1	K08257	E3.2.1.101; mannan endo-1,6-alpha-mannosidase [EC:3.2.1.101]	C_lini_771_FUN_000512-T1	K20063	RIM8, ART9; arrestin-related trafficking adapter 9
C_lini_390-1_FUN_000522-T1	K12615	EDC3; enhancer of mRNA-decapping protein 3	C_lini_757_FUN_000527-T1	K00817	hisC; histidinol-phosphate aminotransferase [EC:2.6.1.9]	C_lini_771_FUN_000513-T1	K02213	CDC6; cell division control protein 6
C_lini_390-1_FUN_000524-T1	K13525	VCP, CDC48; transitional endoplasmic reticulum ATPase	C_lini_757_FUN_000532-T1	K03164	TOP2; DNA topoisomerase II [EC:5.6.2.2]	C_lini_771_FUN_000516-T1	K24121	MPO1; 2-hydroxy fatty acid dioxygenase [EC:1.14.18.12]
C_lini_390-1_FUN_000526-T1	K23329	HMT1, ACLQ; ATP-binding cassette, subfamily B, vacuolar membrane transporter HMT1/ACLQ	C_lini_757_FUN_000533-T1	K01673	cynT, can; carbonic anhydrase [EC:4.2.1.1]	C_lini_771_FUN_000517-T1	K03015	RPB7, POLR2G; DNA-directed RNA polymerase II subunit RPB7
C_lini_390-1_FUN_000527-T1	K04709	LAG1, LAC1; very-long-chain ceramide synthase [EC:2.3.1.297]	C_lini_757_FUN_000535-T1	K01115	PLD1_2; phospholipase D1/2 [EC:3.1.4.4]	C_lini_771_FUN_000518-T1	K02510	hpaI, hpcH; 4-hydroxy-2-oxoheptanedioate aldolase [EC:4.1.2.52]
C_lini_390-1_FUN_000529-T1	K15456	KTI12; protein KTI12	C_lini_757_FUN_000536-T1	K13996	EPS1; protein disulfide-isomerase [EC:5.3.4.1]	C_lini_771_FUN_000526-T1	K17435	MRPL54; large subunit ribosomal protein L54
C_lini_390-1_FUN_000538-T1	K01803	TPI, tpiA; triosephosphate isomerase (TIM) [EC:5.3.1.1]	C_lini_757_FUN_000539-T1	K08762	DBI, ACBP; diazepam-binding inhibitor (GABA receptor modulator, acyl-CoA-binding protein)	C_lini_771_FUN_000527-T1	K03132	TAF7; transcription initiation factor TFIID subunit 7
C_lini_390-1_FUN_000539-T1	K17424	MRPL43; large subunit ribosomal protein L43	C_lini_757_FUN_000540-T1	K22745	AIFM2; apoptosis-inducing factor 2	C_lini_771_FUN_000530-T1	K00033	PGD, gnd, gntZ; 6-phosphogluconate dehydrogenase [EC:1.1.1.44 1.1.1.343]
C_lini_390-1_FUN_000540-T1	K11093	SNRP70; U1 small nuclear ribonucleoprotein 70kDa	C_lini_757_FUN_000541-T1	K20048	END3; actin cytoskeleton-regulatory complex protein END3	C_lini_771_FUN_000531-T1	K25079	RBM42; RNA-binding protein 42
C_lini_390-1_FUN_000542-T1	K14815	MRT4; mRNA turnover protein 4	C_lini_757_FUN_000543-T1	K18042	STYX; serine/threonine/tyrosine-interacting protein	C_lini_771_FUN_000532-T1	K15280	SLC35C2; solute carrier family 35, member C2
C_lini_390-1_FUN_000543-T1	K10609	CUL4; cullin 4	C_lini_757_FUN_000544-T1	K05994	E3.4.11.10; bacterial leucyl aminopeptidase [EC:3.4.11.10]	C_lini_771_FUN_000533-T1	K11808	ADE2; phosphoribosylaminoimidazole carboxylase [EC:4.1.1.21]
C_lini_390-1_FUN_000544-T1	K04728	ATM, TEL1; serine-protein kinase ATM [EC:2.7.11.1]	C_lini_757_FUN_000546-T1	K18798	AFG1, LACE1; peroxisome-assembly ATPase [EC:3.6.4.7]	C_lini_771_FUN_000535-T1	K14650	TAF3; transcription initiation factor TFIID subunit 3
C_lini_390-1_FUN_000545-T1	K14310	NUP205, NUP192; nuclear pore complex protein Nup205	C_lini_757_FUN_000552-T1	K00275	pdxH, PNPO; pyridoxamine 5'-phosphate oxidase [EC:1.4.3.5]	C_lini_771_FUN_000537-T1	K11344	MEAF6, EAF6; chromatin modification-related protein EAF6
C_lini_390-1_FUN_000547-T1	K02332	POLG; DNA polymerase gamma 1 [EC:2.7.7.7]	C_lini_757_FUN_000553-T1	K11541	URA2; carbamoyl-phosphate synthase / aspartate carbamoyltransferase [EC:6.3.5.5 2.1.3.2]	C_lini_771_FUN_000539-T1	K01176	AMY, amyA, malS; alpha-amylase [EC:3.2.1.1]
C_lini_390-1_FUN_000548-T1	K05681	ABCG2, CD338; ATP-binding cassette, subfamily G (WHITE), member 2	C_lini_757_FUN_000557-T1	K17606	IGBP1, TAP42; immunoglobulin-binding protein 1	C_lini_771_FUN_000541-T1	K01183	E3.2.1.14; chitinase [EC:3.2.1.14]
C_lini_390-1_FUN_000550-T1	K01941	E6.3.4.6; urea carboxylase [EC:6.3.4.6]	C_lini_757_FUN_000558-T1	K11592	DICER1, DCR1; endoribonuclease Dicer [EC:3.1.26.-]	C_lini_771_FUN_000542-T1	K14319	RANGAP1; Ran GTPase-activating protein 1
C_lini_390-1_FUN_000561-T1	K02865	RP-L10Ae, RPL10A; large subunit ribosomal protein L10Ae	C_lini_757_FUN_000559-T1	K25004	MTHFR; methylenetetrahydrofolate reductase (NADPH) [EC:1.5.1.53]	C_lini_771_FUN_000545-T1	K26404	CIAO3; cytosolic iron-sulfur assembly component 3
C_lini_390-1_FUN_000564-T1	K12863	CWC15; protein CWC15	C_lini_757_FUN_000563-T1	K08192	DAL5; MFS transporter, ACS family, DAL5 transporter family protein	C_lini_771_FUN_000550-T1	K19800	SCH9; serine/threonine protein kinase SCH9 [EC:2.7.11.1]
C_lini_390-1_FUN_000565-T1	K03678	RRP45, EXOSC9; exosome complex component RRP45	C_lini_757_FUN_000566-T1	K19839	RGA1_2; Rho-type GTPase-activating protein 1/2	C_lini_771_FUN_000551-T1	K02141	ATPeFH, ATP14; F-type H+-transporting ATPase subunit h
C_lini_390-1_FUN_000566-T1	K07952	ARFRP1; ADP-ribosylation factor related protein 1	C_lini_757_FUN_000567-T1	K16578	CLASP1_2; CLIP-associating protein 1/2	C_lini_771_FUN_000553-T1	K22008	PSK1; serine/threonine-protein kinase Psk1 [EC:2.7.11.1]
C_lini_390-1_FUN_000567-T1	K03426	NUDT12_13, nudC; NAD+ diphosphatase [EC:3.6.1.22]	C_lini_757_FUN_000571-T1	K17637	EXOC2, SEC5; exocyst complex component 2	C_lini_771_FUN_000555-T1	K12662	PRPF4, PRP4; U4/U6 small nuclear ribonucleoprotein PRP4
C_lini_390-1_FUN_000568-T1	K23678	PQLC2, SLC66A1, LAAT1; solute carrier family 66 (lysosomal lysine-arginine transporter), member 1	C_lini_757_FUN_000574-T1	K24965	CSF1; protein CSF1	C_lini_771_FUN_000556-T1	K15563	BUR2; protein BUR2
C_lini_390-1_FUN_000569-T1	K03781	katE, CAT, catB, srpA; catalase [EC:1.11.1.6]	C_lini_757_FUN_000575-T1	K03234	EEF2; elongation factor 2	C_lini_771_FUN_000557-T1	K05545	DUS4; tRNA-dihydrouridine synthase 4 [EC:1.3.1.90]
C_lini_390-1_FUN_000571-T1	K07942	ARL1; ADP-ribosylation factor-like protein 1	C_lini_757_FUN_000579-T1	K17669	PET309; pentatricopeptide repeat-containing protein PET309	C_lini_771_FUN_000558-T1	K17508	PTC7, PPTC7; protein phosphatase PTC7 [EC:3.1.3.16]
C_lini_390-1_FUN_000572-T1	K02924	RP-L39e, RPL39; large subunit ribosomal protein L39e	C_lini_757_FUN_000580-T1	K03107	SRP68; signal recognition particle subunit SRP68	C_lini_771_FUN_000560-T1	K18803	HPM1; protein-histidine N-methyltransferase [EC:2.1.1.85]
C_lini_390-1_FUN_000573-T1	K03094	SKP1, CBF3D; S-phase kinase-associated protein 1	C_lini_757_FUN_000581-T1	K04043	dnaK, HSPA9; molecular chaperone DnaK	C_lini_771_FUN_000563-T1	K14781	DHR2; ATP-dependent RNA helicase DHR2 [EC:3.6.4.13]
C_lini_390-1_FUN_000574-T1	K08098	PIGZ, SMP3; GPI mannosyltransferase 4 [EC:2.4.1.-]	C_lini_757_FUN_000583-T1	K00109	L2HGDH; 2-hydroxyglutarate dehydrogenase [EC:1.1.99.2]	C_lini_771_FUN_000565-T1	K19950	SEC9; protein transport protein SEC9
C_lini_390-1_FUN_000577-T1	K07889	RAB5C; Ras-related protein Rab-5C	C_lini_757_FUN_000589-T1	K16369	CHO2; phosphatidylethanolamine N-methyltransferase [EC:2.1.1.17]	C_lini_771_FUN_000567-T1	K25703	VEZT; vezatin
C_lini_390-1_FUN_000578-T1	K14786	KRI1; protein KRI1	C_lini_757_FUN_000591-T1	K03248	EIF3G; translation initiation factor 3 subunit G	C_lini_771_FUN_000568-T1	K04802	PCNA; proliferating cell nuclear antigen
C_lini_390-1_FUN_000581-T1	K02365	ESP1; separase [EC:3.4.22.49]	C_lini_757_FUN_000596-T1	K09568	FKBP1; FK506-binding protein 1 [EC:5.2.1.8]	C_lini_771_FUN_000570-T1	K00868	pdxK, pdxY; pyridoxine kinase [EC:2.7.1.35]
C_lini_390-1_FUN_000583-T1	K11414	SIRT4, SIR2L4; NAD-dependent protein deacetylase/lipoamidase sirtuin 4 [EC:2.3.1.286 2.3.1.313]	C_lini_757_FUN_000597-T1	K03178	UBE1, UBA1; ubiquitin-activating enzyme E1 [EC:6.2.1.45]	C_lini_771_FUN_000572-T1	K18738	HEK; heterogeneous nuclear rnp K-like protein
C_lini_390-1_FUN_000585-T1	K00854	xylB, XYLB; xylulokinase [EC:2.7.1.17]	C_lini_757_FUN_000598-T1	K07393	ECM4, yqjG; glutathionyl-hydroquinone reductase [EC:1.8.5.7]	C_lini_771_FUN_000575-T1	K02575	NRT2, narK, nrtP, nasA; MFS transporter, NNP family, nitrate/nitrite transporter
C_lini_390-1_FUN_000587-T1	K11267	PDS5; sister chromatid cohesion protein PDS5	C_lini_757_FUN_000599-T1	K00698	CHS1; chitin synthase [EC:2.4.1.16]	C_lini_771_FUN_000578-T1	K03064	PSMC6, RPT4; 26S proteasome regulatory subunit T4
C_lini_390-1_FUN_000603-T1	K03637	moaC, CNX3; cyclic pyranopterin monophosphate synthase [EC:4.6.1.17]	C_lini_757_FUN_000600-T1	K00698	CHS1; chitin synthase [EC:2.4.1.16]	C_lini_771_FUN_000579-T1	K00820	glmS, GFPT; glutamine---fructose-6-phosphate transaminase (isomerizing) [EC:2.6.1.16]
C_lini_390-1_FUN_000604-T1	K20967	MOCS1; GTP 3',8-cyclase / cyclic pyranopterin monophosphate synthase [EC:4.1.99.22 4.6.1.17]	C_lini_757_FUN_000601-T1	K00905	BCKDK; [3-methyl-2-oxobutanoate dehydrogenase (acetyl-transferring)] kinase [EC:2.7.11.4]	C_lini_771_FUN_000580-T1	K02736	PSMB4; 20S proteasome subunit beta 7 [EC:3.4.25.1]
C_lini_390-1_FUN_000605-T1	K25164	WRAP73, WDR8; WD repeat-containing protein WRAP73	C_lini_757_FUN_000603-T1	K14569	BMS1; ribosome biogenesis protein BMS1	C_lini_771_FUN_000583-T1	K07748	NSDHL, ERG26; sterol-4alpha-carboxylate 3-dehydrogenase (decarboxylating) [EC:1.1.1.170]
C_lini_390-1_FUN_000606-T1	K24814	HEATR5, LAA1; HEAT repeat-containing protein 5	C_lini_757_FUN_000604-T1	K14299	SEH1; nucleoporin SEH1	C_lini_771_FUN_000585-T1	K03365	FCY1; cytosine/creatinine deaminase [EC:3.5.4.1 3.5.4.21]
C_lini_390-1_FUN_000608-T1	K18187	PET100F; protein PET100, fungi type	C_lini_757_FUN_000608-T1	K01178	SGA1; glucoamylase [EC:3.2.1.3]	C_lini_771_FUN_000592-T1	K26753	TVP38; golgi apparatus membrane protein TVP38
C_lini_390-1_FUN_000619-T1	K14397	NUDT21, CPSF5, CFIM25; cleavage and polyadenylation specificity factor subunit 5	C_lini_757_FUN_000611-T1	K06628	CDC45; cell division control protein 45	C_lini_771_FUN_000595-T1	K03257	EIF4A; translation initiation factor 4A
C_lini_390-1_FUN_000621-T1	K03939	NDUFS6; NADH dehydrogenase (ubiquinone) Fe-S protein 6	C_lini_757_FUN_000613-T1	K19932	NCS1; neuronal calcium sensor	C_lini_771_FUN_000596-T1	K01489	cdd, CDA; cytidine deaminase [EC:3.5.4.5]
C_lini_390-1_FUN_000624-T1	K01408	IDE, ide; insulysin [EC:3.4.24.56]	C_lini_757_FUN_000614-T1	K01897	ACSL, fadD; long-chain acyl-CoA synthetase [EC:6.2.1.3]	C_lini_771_FUN_000598-T1	K09503	DNAJA2; DnaJ homolog subfamily A member 2
C_lini_390-1_FUN_000625-T1	K11835	USP4_11, UBP12; ubiquitin carboxyl-terminal hydrolase 4/11 [EC:3.4.19.12]	C_lini_757_FUN_000615-T1	K01934	MTHFS; 5-formyltetrahydrofolate cyclo-ligase [EC:6.3.3.2]	C_lini_771_FUN_000599-T1	K15443	TRM82, WDR4; tRNA (guanine-N(7)-)-methyltransferase subunit TRM82
C_lini_390-1_FUN_000626-T1	K01120	cpdP; 3',5'-cyclic-nucleotide phosphodiesterase [EC:3.1.4.17]	C_lini_757_FUN_000616-T1	K11097	SNRPE, SME; small nuclear ribonucleoprotein E	C_lini_771_FUN_000600-T1	K02941	RP-LP0, RPLP0; large subunit ribosomal protein LP0
C_lini_390-1_FUN_000627-T1	K13289	CTSA, CPY; cathepsin A (carboxypeptidase C) [EC:3.4.16.5]	C_lini_757_FUN_000617-T1	K15436	TRPO3, MTR10; transportin-3	C_lini_771_FUN_000603-T1	K01191	MAN2C1; alpha-mannosidase [EC:3.2.1.24]
C_lini_390-1_FUN_000628-T1	K14574	SDO1, SBDS; ribosome maturation protein SDO1	C_lini_757_FUN_000619-T1	K15918	GLYK; D-glycerate 3-kinase [EC:2.7.1.31]	C_lini_771_FUN_000604-T1	K08856	STK16; serine/threonine kinase 16 [EC:2.7.11.1]
C_lini_390-1_FUN_000629-T1	K02964	RP-S18e, RPS18; small subunit ribosomal protein S18e	C_lini_757_FUN_000620-T1	K14729	FOX2; multifunctional beta-oxidation protein [EC:4.2.1.- 1.1.1.-]	C_lini_771_FUN_000607-T1	K14766	NOP14, UTP2; nucleolar protein 14
C_lini_390-1_FUN_000631-T1	K03377	CASD1; N-acetylneuraminate 9-O-acetyltransferase [EC:2.3.1.45]	C_lini_757_FUN_000622-T1	K16066	ydfG; 3-hydroxy acid dehydrogenase / malonic semialdehyde reductase [EC:1.1.1.381 1.1.1.-]	C_lini_771_FUN_000610-T1	K11108	RCL1; RNA 3'-terminal phosphate cyclase-like protein
C_lini_390-1_FUN_000635-T1	K17794	TIM23; mitochondrial import inner membrane translocase subunit TIM23	C_lini_757_FUN_000623-T1	K04532	NAE1, APPBP1; NEDD8-activating enzyme E1 regulatory subunit	C_lini_771_FUN_000611-T1	K01889	FARSA, pheS; phenylalanyl-tRNA synthetase alpha chain [EC:6.1.1.20]
C_lini_390-1_FUN_000638-T1	K03262	EIF5; translation initiation factor 5	C_lini_757_FUN_000626-T1	K14642	YND1; golgi apyrase [EC:3.6.1.5]	C_lini_771_FUN_000612-T1	K01955	carB, CPA2; carbamoyl-phosphate synthase large subunit [EC:6.3.5.5]
C_lini_390-1_FUN_000641-T1	K20403	TTI1; TELO2-interacting protein 1	C_lini_757_FUN_000627-T1	K23327	HIKESHI; protein Hikeshi	C_lini_771_FUN_000613-T1	K14015	NPLOC4, NPL4; nuclear protein localization protein 4
C_lini_390-1_FUN_000642-T1	K16261	YAT; yeast amino acid transporter	C_lini_757_FUN_000629-T1	K03016	RPABC3, RPB8, POLR2H; DNA-directed RNA polymerases I, II, and III subunit RPABC3	C_lini_771_FUN_000614-T1	K12273	SEC66; translocation protein SEC66
C_lini_390-1_FUN_000643-T1	K08853	AAK; AP2-associated kinase [EC:2.7.11.1]	C_lini_757_FUN_000630-T1	K15323	TSEN34; tRNA-splicing endonuclease subunit Sen34 [EC:4.6.1.16]	C_lini_771_FUN_000616-T1	K02605	ORC3; origin recognition complex subunit 3
C_lini_390-1_FUN_000644-T1	K14830	MAK11, PAK1IP1; protein MAK11	C_lini_757_FUN_000632-T1	K12587	MTR3, EXOSC6; exosome complex component MTR3	C_lini_771_FUN_000619-T1	K12854	SNRNP200, BRR2; pre-mRNA-splicing helicase BRR2 [EC:3.6.4.13]
C_lini_390-1_FUN_000645-T1	K26681	INSIG; insulin-induced protein	C_lini_757_FUN_000633-T1	K05533	ANP1; mannan polymerase II complex ANP1 subunit [EC:2.4.1.-]	C_lini_771_FUN_000621-T1	K10755	RFC2_4; replication factor C subunit 2/4
C_lini_390-1_FUN_000649-T1	K13201	TIA1, TIAL1; nucleolysin TIA-1/TIAR	C_lini_757_FUN_000634-T1	K18443	GBF1; golgi-specific brefeldin A-resistance guanine nucleotide exchange factor 1	C_lini_771_FUN_000622-T1	K10585	UBE2Z; ubiquitin-conjugating enzyme E2 Z [EC:2.3.2.23]
C_lini_390-1_FUN_000650-T1	K00859	coaE; dephospho-CoA kinase [EC:2.7.1.24]	C_lini_757_FUN_000636-T1	K02149	ATPeV1D, ATP6M; V-type H+-transporting ATPase subunit D	C_lini_771_FUN_000628-T1	K22285	OSBPL8, ORP8; oxysterol-binding protein-related protein 8
C_lini_390-1_FUN_000651-T1	K18670	YAK1; dual specificity protein kinase YAK1 [EC:2.7.12.1]	C_lini_757_FUN_000637-T1	K12867	SYF1, XAB2; pre-mRNA-splicing factor SYF1	C_lini_771_FUN_000629-T1	K12836	U2AF1; splicing factor U2AF 35 kDa subunit
C_lini_390-1_FUN_000654-T1	K02320	POLA1; DNA polymerase alpha subunit A [EC:2.7.7.7]	C_lini_757_FUN_000641-T1	K22913	FIG4; phosphatidylinositol 3,5-bisphosphate 5-phosphatase [EC:3.1.3.-]	C_lini_771_FUN_000634-T1	K14822	CGR1; rRNA-processing protein CGR1
C_lini_390-1_FUN_000655-T1	K03260	EIF4G; translation initiation factor 4G	C_lini_757_FUN_000642-T1	K04797	pfdA, PFDN5; prefoldin alpha subunit	C_lini_771_FUN_000636-T1	K10689	PEX4; peroxin-4 [EC:2.3.2.23]
C_lini_390-1_FUN_000656-T1	K12874	AQR; intron-binding protein aquarius	C_lini_757_FUN_000643-T1	K01881	PARS, proS; prolyl-tRNA synthetase [EC:6.1.1.15]	C_lini_771_FUN_000637-T1	K05529	MNN9; mannan polymerase complexes MNN9 subunit [EC:2.4.1.232]
C_lini_390-1_FUN_000657-T1	K12878	THOC1; THO complex subunit 1	C_lini_757_FUN_000644-T1	K14832	MAK21, NOC1, CEBPZ; ribosome biogenesis protein MAK21	C_lini_771_FUN_000639-T1	K12881	THOC4, ALY; THO complex subunit 4
C_lini_390-1_FUN_000661-T1	K14169	CTU2, NCS2; cytoplasmic tRNA 2-thiolation protein 2	C_lini_757_FUN_000645-T1	K00860	cysC; adenylylsulfate kinase [EC:2.7.1.25]	C_lini_771_FUN_000642-T1	K01873	VARS, valS; valyl-tRNA synthetase [EC:6.1.1.9]
C_lini_390-1_FUN_000662-T1	K15117	SLC25A34_35, OAC1; solute carrier family 25, member 34/35	C_lini_757_FUN_000646-T1	K02148	ATPeV1C, ATP6C; V-type H+-transporting ATPase subunit C	C_lini_771_FUN_000646-T1	K06927	DPH6; diphthine-ammonia ligase [EC:6.3.1.14]
C_lini_390-1_FUN_000663-T1	K14962	WDR82, SWD2, CPS35; COMPASS component SWD2	C_lini_757_FUN_000649-T1	K14301	NUP107, NUP84; nuclear pore complex protein Nup107	C_lini_771_FUN_000647-T1	K21545	MNL1, SEB1, SEBA, COM2; C2H2 transcription facotor
C_lini_390-1_FUN_000665-T1	K10808	RRM2; ribonucleoside-diphosphate reductase subunit M2 [EC:1.17.4.1]	C_lini_757_FUN_000652-T1	K17065	DNM1L; dynamin 1-like protein [EC:3.6.5.5]	C_lini_771_FUN_000650-T1	K03515	REV1; DNA repair protein REV1 [EC:2.7.7.-]
C_lini_390-1_FUN_000667-T1	K12613	DCP2; mRNA-decapping enzyme subunit 2 [EC:3.6.1.62]	C_lini_757_FUN_000653-T1	K07936	RAN; GTP-binding nuclear protein Ran	C_lini_771_FUN_000652-T1	K01240	URH1; uridine nucleosidase [EC:3.2.2.3]
C_lini_390-1_FUN_000670-T1	K08818	CDC2L; cell division cycle 2-like [EC:2.7.11.22]	C_lini_757_FUN_000656-T1	K00858	ppnK, NADK; NAD+ kinase [EC:2.7.1.23]	C_lini_771_FUN_000653-T1	K15108	SLC25A19, DNC, TPC1; solute carrier family 25 (mitochondrial thiamine pyrophosphate transporter), member 19
C_lini_390-1_FUN_000671-T1	K18164	NDUFAF7; NADH dehydrogenase [ubiquinone] 1 alpha subcomplex assembly factor 7	C_lini_757_FUN_000657-T1	K12590	RRP46, EXOSC5; exosome complex component RRP46	C_lini_771_FUN_000655-T1	K04564	SOD2; superoxide dismutase, Fe-Mn family [EC:1.15.1.1]
C_lini_390-1_FUN_000673-T1	K10598	PPIL2, CYC4, CHP60; peptidyl-prolyl cis-trans isomerase-like 2 [EC:5.2.1.8]	C_lini_757_FUN_000658-T1	K17605	PPP2R4, PTPA; serine/threonine-protein phosphatase 2A activator	C_lini_771_FUN_000657-T1	K21547	PRO1, NOSA; C6 transcription factor Pro1
C_lini_390-1_FUN_000678-T1	K03099	SOS; son of sevenless	C_lini_757_FUN_000660-T1	K00658	DLST, sucB; 2-oxoglutarate dehydrogenase E2 component (dihydrolipoamide succinyltransferase) [EC:2.3.1.61]	C_lini_771_FUN_000659-T1	K01410	MIPEP; mitochondrial intermediate peptidase [EC:3.4.24.59]
C_lini_390-1_FUN_000683-T1	K13125	NOSIP; nitric oxide synthase-interacting protein	C_lini_757_FUN_000664-T1	K03139	TFIIF2, GTF2F2, TFG2; transcription initiation factor TFIIF subunit beta [EC:5.6.2.-]	C_lini_771_FUN_000660-T1	K17786	MIC26; MICOS complex subunit MIC26
C_lini_390-1_FUN_000684-T1	K13511	TAZ; monolysocardiolipin acyltransferase [EC:2.3.1.-]	C_lini_757_FUN_000666-T1	K17081	PHB2; prohibitin 2	C_lini_771_FUN_000661-T1	K05543	DUS2; tRNA-dihydrouridine synthase 2 [EC:1.3.1.91]
C_lini_390-1_FUN_000686-T1	K14376	PAP; poly(A) polymerase [EC:2.7.7.19]	C_lini_757_FUN_000668-T1	K01194	TREH, treA, treF; alpha,alpha-trehalase [EC:3.2.1.28]	C_lini_771_FUN_000662-T1	K01507	ppa; inorganic pyrophosphatase [EC:3.6.1.1]
C_lini_390-1_FUN_000688-T1	K24664	FKH; forkhead protein FKH	C_lini_757_FUN_000669-T1	K01620	ltaE; threonine aldolase [EC:4.1.2.48]	C_lini_771_FUN_000663-T1	K17434	MRPL53; large subunit ribosomal protein L53
C_lini_390-1_FUN_000689-T1	K03255	TIF31, CLU1; protein TIF31	C_lini_757_FUN_000671-T1	K00737	MGAT3; beta-1,4-mannosyl-glycoprotein beta-1,4-N-acetylglucosaminyltransferase [EC:2.4.1.144]	C_lini_771_FUN_000664-T1	K08497	SEC20; protein transport protein SEC20
C_lini_390-1_FUN_000694-T1	K15325	SEN15; tRNA-splicing endonuclease subunit Sen15, fungi type	C_lini_757_FUN_000672-T1	K07955	ARL8; ADP-ribosylation factor-like protein 8	C_lini_771_FUN_000666-T1	K08964	mtnB; methylthioribulose-1-phosphate dehydratase [EC:4.2.1.109]
C_lini_390-1_FUN_000696-T1	K08576	CAPN7; calpain-7 [EC:3.4.22.-]	C_lini_757_FUN_000673-T1	K03002	RPA2, POLR1B; DNA-directed RNA polymerase I subunit RPA2 [EC:2.7.7.6]	C_lini_771_FUN_000667-T1	K08054	CANX; calnexin
C_lini_390-1_FUN_000699-T1	K15201	GTP3C3, TFC4; general transcription factor 3C polypeptide 3 (transcription factor C subunit 4)	C_lini_757_FUN_000675-T1	K19589	N6AMT1; release factor glutamine methyltransferase [EC:2.1.1.297]	C_lini_771_FUN_000668-T1	K00140	mmsA, iolA, ALDH6A1; malonate-semialdehyde dehydrogenase (acetylating) / methylmalonate-semialdehyde dehydrogenase [EC:1.2.1.18 1.2.1.27]
C_lini_390-1_FUN_000700-T1	K11788	ADE5; phosphoribosylamine--glycine ligase / phosphoribosylformylglycinamidine cyclo-ligase [EC:6.3.4.13 6.3.3.1]	C_lini_757_FUN_000676-T1	K01235	aguA; alpha-glucuronidase [EC:3.2.1.139]	C_lini_771_FUN_000678-T1	K14824	ERB1, BOP1; ribosome biogenesis protein ERB1
C_lini_390-1_FUN_000702-T1	K08737	MSH6; DNA mismatch repair protein MSH6	C_lini_757_FUN_000678-T1	K01689	ENO, eno; enolase [EC:4.2.1.11]	C_lini_771_FUN_000685-T1	K14686	SLC31A1, CTR1; solute carrier family 31 (copper transporter), member 1
C_lini_390-1_FUN_000704-T1	K08192	DAL5; MFS transporter, ACS family, DAL5 transporter family protein	C_lini_757_FUN_000679-T1	K13721	APE2; aminopeptidase 2 [EC:3.4.11.-]	C_lini_771_FUN_000686-T1	K00452	HAAO; 3-hydroxyanthranilate 3,4-dioxygenase [EC:1.13.11.6]
C_lini_390-1_FUN_000710-T1	K19355	MAN; mannan endo-1,4-beta-mannosidase [EC:3.2.1.78]	C_lini_757_FUN_000682-T1	K00963	UGP2, galU, galF; UTP--glucose-1-phosphate uridylyltransferase [EC:2.7.7.9]	C_lini_771_FUN_000687-T1	K01557	FAHD1; acylpyruvate hydrolase [EC:3.7.1.5]
C_lini_390-1_FUN_000724-T1	K02257	COX10, ctaB, cyoE; heme o synthase [EC:2.5.1.141]	C_lini_757_FUN_000683-T1	K11483	HOS2; histone deacetylase HOS2 [EC:3.5.1.98]	C_lini_771_FUN_000693-T1	K12666	RPN1, OST1; dolichyl-diphosphooligosaccharide---protein glycosyltransferase subunit 1 (ribophorin I)
C_lini_390-1_FUN_000728-T1	K24137	PRX1; glutaredoxin/glutathione-dependent peroxiredoxin [EC:1.11.1.25 1.11.1.27]	C_lini_757_FUN_000686-T1	K01238	SUN; SUN family beta-glucosidase [EC:3.2.1.-]	C_lini_771_FUN_000694-T1	K00844	HK; hexokinase [EC:2.7.1.1]
C_lini_390-1_FUN_000730-T1	K14674	TGL4; TAG lipase / steryl ester hydrolase / phospholipase A2 / LPA acyltransferase [EC:3.1.1.3 3.1.1.13 3.1.1.4 2.3.1.51]	C_lini_757_FUN_000688-T1	K02179	BUB2; cell cycle arrest protein BUB2	C_lini_771_FUN_000695-T1	K18477	RMT2; type IV protein arginine methyltransferase [EC:2.1.1.322]
C_lini_390-1_FUN_000731-T1	K05291	PIGS; GPI-anchor transamidase subunit S	C_lini_757_FUN_000689-T1	K14708	SLC26A11; solute carrier family 26 (sodium-independent sulfate anion transporter), member 11	C_lini_771_FUN_000697-T1	K01739	metB; cystathionine gamma-synthase [EC:2.5.1.48]
C_lini_390-1_FUN_000740-T1	K14537	NUG2, GNL2; nuclear GTP-binding protein	C_lini_757_FUN_000695-T1	K07297	ADIPOR; adiponectin receptor	C_lini_771_FUN_000698-T1	K02212	MCM4, CDC54; DNA replication licensing factor MCM4 [EC:5.6.2.3]
C_lini_390-1_FUN_000742-T1	K05681	ABCG2, CD338; ATP-binding cassette, subfamily G (WHITE), member 2	C_lini_757_FUN_000696-T1	K13174	THOC5; THO complex subunit 5	C_lini_771_FUN_000699-T1	K20472	COPZ, RET3; coatomer subunit zeta
C_lini_390-1_FUN_000752-T1	K02994	RP-S8, rpsH; small subunit ribosomal protein S8	C_lini_757_FUN_000699-T1	K14826	FPR3_4; FK506-binding nuclear protein [EC:5.2.1.8]	C_lini_771_FUN_000700-T1	K07566	tsaC, rimN, SUA5, YRDC; L-threonylcarbamoyladenylate synthase [EC:2.7.7.87]
C_lini_390-1_FUN_000754-T1	K05824	LYS12; homoisocitrate dehydrogenase [EC:1.1.1.87]	C_lini_757_FUN_000702-T1	K12351	SMPD2; sphingomyelin phosphodiesterase 2 [EC:3.1.4.12]	C_lini_771_FUN_000701-T1	K20291	COG4, COD1; conserved oligomeric Golgi complex subunit 4
C_lini_390-1_FUN_000755-T1	K02355	fusA, GFM, EFG; elongation factor G	C_lini_757_FUN_000703-T1	K14963	WDR5, SWD3, CPS30; COMPASS component SWD3	C_lini_771_FUN_000702-T1	K01537	ATP2C; P-type Ca2+ transporter type 2C [EC:7.2.2.10]
C_lini_390-1_FUN_000759-T1	K03809	wrbA; NAD(P)H dehydrogenase (quinone) [EC:1.6.5.2]	C_lini_757_FUN_000704-T1	K10625	UBR1; E3 ubiquitin-protein ligase UBR1 [EC:2.3.2.27]	C_lini_771_FUN_000703-T1	K06670	SCC1, MCD1, RAD21; cohesin complex subunit SCC1
C_lini_390-1_FUN_000770-T1	K25365	gbh; guanidinobutyrase / D-arginase [EC:3.5.3.7 3.5.3.10]	C_lini_757_FUN_000705-T1	K05757	ARPC1A_B; actin related protein 2/3 complex, subunit 1A/1B	C_lini_771_FUN_000705-T1	K13800	CMPK1, UMPK; UMP-CMP kinase [EC:2.7.4.14]
C_lini_390-1_FUN_000773-T1	K12816	CDC40, PRP17; pre-mRNA-processing factor 17	C_lini_757_FUN_000706-T1	K11094	SNRPB2; U2 small nuclear ribonucleoprotein B''	C_lini_771_FUN_000707-T1	K17497	PMM; phosphomannomutase [EC:5.4.2.8]
C_lini_390-1_FUN_000774-T1	K20368	CNIH, ERV14; protein cornichon	C_lini_757_FUN_000707-T1	K17888	ATG10L, ATG10; ubiquitin-like-conjugating enzyme ATG10	C_lini_771_FUN_000708-T1	K13754	SLC24A6, NCKX6; solute carrier family 24 (sodium/potassium/calcium exchanger), member 6
C_lini_390-1_FUN_000775-T1	K01265	map; methionyl aminopeptidase [EC:3.4.11.18]	C_lini_757_FUN_000708-T1	K23741	MAN1B, MNS3; endoplasmic reticulum Man9GlcNAc2 1,2-alpha-mannosidase [EC:3.2.1.209]	C_lini_771_FUN_000709-T1	K06676	BRRN1, BRN1, CAPH; condensin complex subunit 2
C_lini_390-1_FUN_000776-T1	K00486	KMO; kynurenine 3-monooxygenase [EC:1.14.13.9]	C_lini_757_FUN_000709-T1	K16261	YAT; yeast amino acid transporter	C_lini_771_FUN_000712-T1	K19691	NIK1, TCSC; osomolarity two-component system, sensor histidine kinase NIK1 [EC:2.7.13.3]
C_lini_390-1_FUN_000780-T1	K01624	FBA, fbaA; fructose-bisphosphate aldolase, class II [EC:4.1.2.13]	C_lini_757_FUN_000719-T1	K13617	PPME1; protein phosphatase methylesterase 1 [EC:3.1.1.89]	C_lini_771_FUN_000716-T1	K06641	CHEK2; serine/threonine-protein kinase CHEK2 [EC:2.7.11.1]
C_lini_390-1_FUN_000782-T1	K08192	DAL5; MFS transporter, ACS family, DAL5 transporter family protein	C_lini_757_FUN_000722-T1	K03349	APC2, ANAPC2; anaphase-promoting complex subunit 2	C_lini_771_FUN_000717-T1	K15030	EIF3M; translation initiation factor 3 subunit M
C_lini_390-1_FUN_000787-T1	K07407	E3.2.1.22B, galA, rafA; alpha-galactosidase [EC:3.2.1.22]	C_lini_757_FUN_000726-T1	K15378	SLC45A1_2_4; solute carrier family 45, member 1/2/4	C_lini_771_FUN_000719-T1	K05770	TSPO, BZRP; translocator protein
C_lini_390-1_FUN_000806-T1	K09569	FKBP2; FK506-binding protein 2 [EC:5.2.1.8]	C_lini_757_FUN_000727-T1	K00765	hisG; ATP phosphoribosyltransferase [EC:2.4.2.17]	C_lini_771_FUN_000720-T1	K15114	ORT1; mitochondrial ornithine carrier protein
C_lini_390-1_FUN_000821-T1	K23633	ASAB; aspergillic acid hydroxylase [EC:1.-.-.-]	C_lini_757_FUN_000729-T1	K22684	MCA1; metacaspase-1 [EC:3.4.22.-]	C_lini_771_FUN_000721-T1	K12858	DDX23, PRP28; ATP-dependent RNA helicase DDX23/PRP28 [EC:3.6.4.13]
C_lini_390-1_FUN_000823-T1	K23633	ASAB; aspergillic acid hydroxylase [EC:1.-.-.-]	C_lini_757_FUN_000730-T1	K02183	CALM; calmodulin	C_lini_771_FUN_000722-T1	K17438	MRPL25; large subunit ribosomal protein L25
C_lini_390-1_FUN_000827-T1	K22503	DARS1; aspartyl-tRNA synthetase [EC:6.1.1.12]	C_lini_757_FUN_000736-T1	K11126	TERT, EST2; telomerase reverse transcriptase [EC:2.7.7.49]	C_lini_771_FUN_000723-T1	K17867	DPH4, DNAJC24; diphthamide biosynthesis protein 4
C_lini_390-1_FUN_000829-T1	K05284	PIGM; GPI mannosyltransferase 1 subunit M [EC:2.4.1.-]	C_lini_757_FUN_000740-T1	K01599	hemE, UROD; uroporphyrinogen decarboxylase [EC:4.1.1.37]	C_lini_771_FUN_000724-T1	K06630	YWHAE; 14-3-3 protein epsilon
C_lini_390-1_FUN_000835-T1	K12451	UER1; 3,5-epimerase/4-reductase [EC:5.1.3.- 1.1.1.-]	C_lini_757_FUN_000744-T1	K03320	amt, AMT, MEP; ammonium transporter, Amt family	C_lini_771_FUN_000725-T1	K22255	ATPIF1; ATPase inhibitor, mitochondrial
C_lini_390-1_FUN_000836-T1	K00801	FDFT1; farnesyl-diphosphate farnesyltransferase [EC:2.5.1.21]	C_lini_757_FUN_000746-T1	K01179	E3.2.1.4; endoglucanase [EC:3.2.1.4]	C_lini_771_FUN_000726-T1	K14306	NUP62, NSP1; nuclear pore complex protein Nup62
C_lini_390-1_FUN_000841-T1	K03750	moeA; molybdopterin molybdotransferase [EC:2.10.1.1]	C_lini_757_FUN_000750-T1	K15902	LAGE3, PCC1; EKC/KEOPS complex subunit LAGE3/PCC1	C_lini_771_FUN_000729-T1	K03242	EIF2S3; translation initiation factor 2 subunit 3
C_lini_390-1_FUN_000847-T1	K01288	KEX1; carboxypeptidase D [EC:3.4.16.6]	C_lini_757_FUN_000751-T1	K06639	CDC14; cell division cycle 14 [EC:3.1.3.16 3.1.3.48]	C_lini_771_FUN_000732-T1	K09496	CCT4; T-complex protein 1 subunit delta
C_lini_390-1_FUN_000850-T1	K00671	NMT; glycylpeptide N-tetradecanoyltransferase [EC:2.3.1.97]	C_lini_757_FUN_000755-T1	K13339	PEX6, PXAAA1; peroxin-6	C_lini_771_FUN_000733-T1	K03061	PSMC2, RPT1; 26S proteasome regulatory subunit T1
C_lini_390-1_FUN_000856-T1	K01754	E4.3.1.19, ilvA, tdcB; threonine dehydratase [EC:4.3.1.19]	C_lini_757_FUN_000757-T1	K08192	DAL5; MFS transporter, ACS family, DAL5 transporter family protein	C_lini_771_FUN_000734-T1	K00413	CYC1, CYT1, petC; ubiquinol-cytochrome c reductase cytochrome c1 subunit
C_lini_390-1_FUN_000857-T1	K02919	RP-L36, MRPL36, rpmJ; large subunit ribosomal protein L36	C_lini_757_FUN_000761-T1	K23166	OPA3; optic atrophy 3 protein	C_lini_771_FUN_000735-T1	K01626	E2.5.1.54, aroF, aroG, aroH; 3-deoxy-7-phosphoheptulonate synthase [EC:2.5.1.54]
C_lini_390-1_FUN_000860-T1	K20794	NAA40, NAT4; N-alpha-acetyltransferase 40 [EC:2.3.1.257]	C_lini_757_FUN_000766-T1	K05853	ATP2A; P-type Ca2+ transporter type 2A [EC:7.2.2.10]	C_lini_771_FUN_000737-T1	K12736	PPWD1; peptidylprolyl isomerase domain and WD repeat-containing protein 1 [EC:5.2.1.8]
C_lini_390-1_FUN_000866-T1	K24976	TRK, HKT; Trk/Ktr/HKT type cation transporter	C_lini_757_FUN_000767-T1	K02735	PSMB3; 20S proteasome subunit beta 3 [EC:3.4.25.1]	C_lini_771_FUN_000740-T1	K00467	E1.13.12.4; lactate 2-monooxygenase [EC:1.13.12.4]
C_lini_390-1_FUN_000879-T1	K18278	THI5; pyrimidine precursor biosynthesis enzyme	C_lini_757_FUN_000768-T1	K15627	ASPSCR1, ASPL; tether containing UBX domain for GLUT4	C_lini_771_FUN_000741-T1	K10735	GINS4, SLD5; GINS complex subunit 4
C_lini_390-1_FUN_000886-T1	K07034	K07034; uncharacterized protein	C_lini_757_FUN_000769-T1	K02920	RP-L36e, RPL36; large subunit ribosomal protein L36e	C_lini_771_FUN_000744-T1	K14553	UTP18; U3 small nucleolar RNA-associated protein 18
C_lini_390-1_FUN_000898-T1	K01681	ACO, acnA; aconitate hydratase [EC:4.2.1.3]	C_lini_757_FUN_000772-T1	K06630	YWHAE; 14-3-3 protein epsilon	C_lini_771_FUN_000745-T1	K16330	K16330; pseudouridylate synthase / pseudouridine kinase [EC:4.2.1.70 2.7.1.83]
C_lini_390-1_FUN_000902-T1	K00354	E1.6.99.1; NADPH2 dehydrogenase [EC:1.6.99.1]	C_lini_757_FUN_000774-T1	K20279	SYNJ; synaptojanin [EC:3.1.3.36]	C_lini_771_FUN_000749-T1	K14675	TGL3; TAG lipase / lysophosphatidylethanolamine acyltransferase [EC:3.1.1.3 2.3.1.-]
C_lini_390-1_FUN_000905-T1	K08192	DAL5; MFS transporter, ACS family, DAL5 transporter family protein	C_lini_757_FUN_000775-T1	K13217	PRPF39, PRP39; pre-mRNA-processing factor 39	C_lini_771_FUN_000750-T1	K15177	LEO1; RNA polymerase-associated protein LEO1
C_lini_390-1_FUN_000916-T1	K03511	POLK; DNA polymerase kappa [EC:2.7.7.7]	C_lini_757_FUN_000776-T1	K00428	E1.11.1.5; cytochrome c peroxidase [EC:1.11.1.5]	C_lini_771_FUN_000757-T1	K17292	TBCA; tubulin-specific chaperone A
C_lini_390-1_FUN_000917-T1	K09252	FAEB; feruloyl esterase [EC:3.1.1.73]	C_lini_757_FUN_000777-T1	K07555	ATPeAF1, ATPAF1, ATP11; ATP synthase mitochondrial F1 complex assembly factor 1	C_lini_771_FUN_000761-T1	K12236	NFX1; transcriptional repressor NF-X1
C_lini_390-1_FUN_000925-T1	K01624	FBA, fbaA; fructose-bisphosphate aldolase, class II [EC:4.1.2.13]	C_lini_757_FUN_000779-T1	K00698	CHS1; chitin synthase [EC:2.4.1.16]	C_lini_771_FUN_000762-T1	K24083	ABHD13; abhydrolase domain-containing protein 13 [EC:3.-.-.-]
C_lini_390-1_FUN_000937-T1	K01940	argG, ASS1; argininosuccinate synthase [EC:6.3.4.5]	C_lini_757_FUN_000783-T1	K14294	WIBG, PYM; partner of Y14 and mago	C_lini_771_FUN_000763-T1	K15263	LYER; cell growth-regulating nucleolar protein
C_lini_390-1_FUN_000941-T1	K03448	FEN2, LIZ1; MFS transporter, ACS family, pantothenate transporter	C_lini_757_FUN_000784-T1	K01537	ATP2C; P-type Ca2+ transporter type 2C [EC:7.2.2.10]	C_lini_771_FUN_000764-T1	K13346	PEX10; peroxin-10
C_lini_390-1_FUN_000942-T1	K01426	E3.5.1.4, amiE; amidase [EC:3.5.1.4]	C_lini_757_FUN_000786-T1	K00728	POMT, pmt; dolichyl-phosphate-mannose-protein mannosyltransferase [EC:2.4.1.109]	C_lini_771_FUN_000765-T1	K01950	E6.3.5.1, NADSYN1, QNS1, nadE; NAD+ synthase (glutamine-hydrolysing) [EC:6.3.5.1]
C_lini_390-1_FUN_000945-T1	K00010	iolG; myo-inositol 2-dehydrogenase / D-chiro-inositol 1-dehydrogenase [EC:1.1.1.18 1.1.1.369]	C_lini_757_FUN_000791-T1	K14635	MPH1; ATP-dependent DNA helicase MPH1 [EC:5.6.2.4]	C_lini_771_FUN_000770-T1	K15216	RRN3, TIFIA; RNA polymerase I-specific transcription initiation factor RRN3
C_lini_390-1_FUN_000951-T1	K00763	pncB, NAPRT1; nicotinate phosphoribosyltransferase [EC:6.3.4.21]	C_lini_757_FUN_000792-T1	K14284	NXF, TAP, MEX67; nuclear RNA export factor	C_lini_771_FUN_000771-T1	K08065	NFYB, HAP3; nuclear transcription Y subunit beta
C_lini_390-1_FUN_000952-T1	K14548	UTP4, CIRH1A; U3 small nucleolar RNA-associated protein 4	C_lini_757_FUN_000794-T1	K19984	EXOC5, SEC10; exocyst complex component 5	C_lini_771_FUN_000772-T1	K09549	PFDN2; prefoldin subunit 2
C_lini_390-1_FUN_000953-T1	K01456	E3.5.1.52, NGLY1, PNG1; peptide-N4-(N-acetyl-beta-glucosaminyl)asparagine amidase [EC:3.5.1.52]	C_lini_757_FUN_000803-T1	K12627	LSM8; U6 snRNA-associated Sm-like protein LSm8	C_lini_771_FUN_000773-T1	K18172	CMC2; COX assembly mitochondrial protein 2
C_lini_390-1_FUN_000956-T1	K01225	CBH1; cellulose 1,4-beta-cellobiosidase [EC:3.2.1.91]	C_lini_757_FUN_000805-T1	K20803	UBE3D; ubiquitin-protein ligase E3 D [EC:2.3.2.26]	C_lini_771_FUN_000775-T1	K12668	DAD1, OST2; dolichyl-diphosphooligosaccharide---protein glycosyltransferase subunit DAD1/OST2
C_lini_390-1_FUN_000959-T1	K01183	E3.2.1.14; chitinase [EC:3.2.1.14]	C_lini_757_FUN_000809-T1	K08192	DAL5; MFS transporter, ACS family, DAL5 transporter family protein	C_lini_771_FUN_000776-T1	K26797	GORASP, GRASP65_55; golgi reassembly-stacking protein
C_lini_390-1_FUN_000966-T1	K06990	MEMO1; MEMO1 family protein	C_lini_757_FUN_000810-T1	K01273	DPEP; membrane dipeptidase [EC:3.4.13.19]	C_lini_771_FUN_000777-T1	K14292	TGS1; trimethylguanosine synthase [EC:2.1.1.-]
C_lini_390-1_FUN_000967-T1	K08486	STX1B_2_3; syntaxin 1B/2/3	C_lini_757_FUN_000814-T1	K06662	HRAD17, RAD24; cell cycle checkpoint protein	C_lini_771_FUN_000778-T1	K26680	DOP1, DOPEY; protein dopey
C_lini_390-1_FUN_000969-T1	K01011	TST, MPST, sseA; thiosulfate/3-mercaptopyruvate sulfurtransferase [EC:2.8.1.1 2.8.1.2]	C_lini_757_FUN_000816-T1	K15429	TRM5, TRMT5; tRNA (guanine37-N1)-methyltransferase [EC:2.1.1.228]	C_lini_771_FUN_000779-T1	K20195	MON1; vacuolar fusion protein MON1
C_lini_390-1_FUN_000970-T1	K02981	RP-S2e, RPS2; small subunit ribosomal protein S2e	C_lini_757_FUN_000818-T1	K19177	NUS1; dehydrodolichyl diphosphate syntase complex subunit NUS1 [EC:2.5.1.87]	C_lini_771_FUN_000781-T1	K09580	PDIA1, P4HB; protein disulfide-isomerase A1 [EC:5.3.4.1]
C_lini_390-1_FUN_000977-T1	K20299	VPS53; vacuolar protein sorting-associated protein 53	C_lini_757_FUN_000823-T1	K00549	metE; 5-methyltetrahydropteroyltriglutamate--homocysteine methyltransferase [EC:2.1.1.14]	C_lini_771_FUN_000783-T1	K10771	APEX1; AP endonuclease 1 [EC:3.1.11.2]
C_lini_390-1_FUN_000978-T1	K01183	E3.2.1.14; chitinase [EC:3.2.1.14]	C_lini_757_FUN_000828-T1	K11369	RTG2; retrograde regulation protein 2	C_lini_771_FUN_000784-T1	K14457	MOGAT2, MGAT2; 2-acylglycerol O-acyltransferase 2 [EC:2.3.1.22]
C_lini_390-1_FUN_000979-T1	K14404	CPSF4, YTH1; cleavage and polyadenylation specificity factor subunit 4	C_lini_757_FUN_000829-T1	K20369	ERV29, SURF4; ER-derived vesicles protein	C_lini_771_FUN_000788-T1	K11663	ZNHIT1, VPS71; zinc finger HIT domain-containing protein 1
C_lini_390-1_FUN_000980-T1	K01187	malZ; alpha-glucosidase [EC:3.2.1.20]	C_lini_757_FUN_000830-T1	K12833	SF3B14; pre-mRNA branch site protein p14	C_lini_771_FUN_000790-T1	K02178	BUB1; checkpoint serine/threonine-protein kinase [EC:2.7.11.1]
C_lini_390-1_FUN_000981-T1	K17560	URI1; unconventional prefoldin RPB5 interactor 1	C_lini_757_FUN_000835-T1	K12837	U2AF2; splicing factor U2AF 65 kDa subunit	C_lini_771_FUN_000792-T1	K18549	ALP; oryzin [EC:3.4.21.63]
C_lini_390-1_FUN_000982-T1	K25866	NUDC; nuclear migration protein NudC	C_lini_757_FUN_000836-T1	K02953	RP-S13e, RPS13; small subunit ribosomal protein S13e	C_lini_771_FUN_000797-T1	K08064	NFYA, HAP2; nuclear transcription factor Y, alpha
C_lini_390-1_FUN_000983-T1	K10842	MNAT1; CDK-activating kinase assembly factor MAT1	C_lini_757_FUN_000838-T1	K15363	FAN1, MTMR15; fanconi-associated nuclease 1 [EC:3.1.21.- 3.1.4.1]	C_lini_771_FUN_000804-T1	K00505	TYR; tyrosinase [EC:1.14.18.1]
C_lini_390-1_FUN_000984-T1	K20044	PICALM; phosphatidylinositol-binding clathrin assembly protein	C_lini_757_FUN_000841-T1	K05349	bglX; beta-glucosidase [EC:3.2.1.21]	C_lini_771_FUN_000810-T1	K00505	TYR; tyrosinase [EC:1.14.18.1]
C_lini_390-1_FUN_000985-T1	K01876	DARS2, aspS; aspartyl-tRNA synthetase [EC:6.1.1.12]	C_lini_757_FUN_000846-T1	K00505	TYR; tyrosinase [EC:1.14.18.1]	C_lini_771_FUN_000815-T1	K05349	bglX; beta-glucosidase [EC:3.2.1.21]
C_lini_390-1_FUN_000988-T1	K10246	ELO3; fatty acid elongase 3 [EC:2.3.1.199]	C_lini_757_FUN_000851-T1	K00505	TYR; tyrosinase [EC:1.14.18.1]	C_lini_771_FUN_000818-T1	K15363	FAN1, MTMR15; fanconi-associated nuclease 1 [EC:3.1.21.- 3.1.4.1]
C_lini_390-1_FUN_000994-T1	K00384	trxB, TRR; thioredoxin reductase (NADPH) [EC:1.8.1.9]	C_lini_757_FUN_000858-T1	K08064	NFYA, HAP2; nuclear transcription factor Y, alpha	C_lini_771_FUN_000820-T1	K02953	RP-S13e, RPS13; small subunit ribosomal protein S13e
C_lini_390-1_FUN_000997-T1	K14521	NAT10, KRE33; N-acetyltransferase 10 [EC:2.3.1.-]	C_lini_757_FUN_000864-T1	K18549	ALP; oryzin [EC:3.4.21.63]	C_lini_771_FUN_000821-T1	K12837	U2AF2; splicing factor U2AF 65 kDa subunit
C_lini_390-1_FUN_001002-T1	K13348	MPV17; protein Mpv17	C_lini_757_FUN_000866-T1	K02178	BUB1; checkpoint serine/threonine-protein kinase [EC:2.7.11.1]	C_lini_771_FUN_000827-T1	K20369	ERV29, SURF4; ER-derived vesicles protein
C_lini_390-1_FUN_001004-T1	K22685	WSS1; DNA-dependent metalloprotease WSS1 [EC:3.4.24.-]	C_lini_757_FUN_000868-T1	K11663	ZNHIT1, VPS71; zinc finger HIT domain-containing protein 1	C_lini_771_FUN_000828-T1	K11369	RTG2; retrograde regulation protein 2
C_lini_390-1_FUN_001008-T1	K01626	E2.5.1.54, aroF, aroG, aroH; 3-deoxy-7-phosphoheptulonate synthase [EC:2.5.1.54]	C_lini_757_FUN_000872-T1	K14457	MOGAT2, MGAT2; 2-acylglycerol O-acyltransferase 2 [EC:2.3.1.22]	C_lini_771_FUN_000833-T1	K00549	metE; 5-methyltetrahydropteroyltriglutamate--homocysteine methyltransferase [EC:2.1.1.14]
C_lini_390-1_FUN_001013-T1	K13333	PLB; lysophospholipase [EC:3.1.1.5]	C_lini_757_FUN_000873-T1	K10771	APEX1; AP endonuclease 1 [EC:3.1.11.2]	C_lini_771_FUN_000838-T1	K19177	NUS1; dehydrodolichyl diphosphate syntase complex subunit NUS1 [EC:2.5.1.87]
C_lini_390-1_FUN_001015-T1	K08008	NOX1, MOX1; NADPH oxidase 1	C_lini_757_FUN_000874-T1	K09580	PDIA1, P4HB; protein disulfide-isomerase A1 [EC:5.3.4.1]	C_lini_771_FUN_000840-T1	K15429	TRM5, TRMT5; tRNA (guanine37-N1)-methyltransferase [EC:2.1.1.228]
C_lini_390-1_FUN_001018-T1	K10356	MYO1; myosin I	C_lini_757_FUN_000876-T1	K20195	MON1; vacuolar fusion protein MON1	C_lini_771_FUN_000842-T1	K06662	HRAD17, RAD24; cell cycle checkpoint protein
C_lini_390-1_FUN_001019-T1	K18932	ZDHHC; palmitoyltransferase [EC:2.3.1.225]	C_lini_757_FUN_000877-T1	K26680	DOP1, DOPEY; protein dopey	C_lini_771_FUN_000845-T1	K01273	DPEP; membrane dipeptidase [EC:3.4.13.19]
C_lini_390-1_FUN_001021-T1	K01792	E5.1.3.15; glucose-6-phosphate 1-epimerase [EC:5.1.3.15]	C_lini_757_FUN_000878-T1	K14292	TGS1; trimethylguanosine synthase [EC:2.1.1.-]	C_lini_771_FUN_000846-T1	K08192	DAL5; MFS transporter, ACS family, DAL5 transporter family protein
C_lini_390-1_FUN_001025-T1	K09660	MPDU1; mannose-P-dolichol utilization defect 1	C_lini_757_FUN_000879-T1	K26797	GORASP, GRASP65_55; golgi reassembly-stacking protein	C_lini_771_FUN_000850-T1	K20803	UBE3D; ubiquitin-protein ligase E3 D [EC:2.3.2.26]
C_lini_390-1_FUN_001033-T1	K02216	CHEK1; serine/threonine-protein kinase CHEK1 [EC:2.7.11.1]	C_lini_757_FUN_000880-T1	K12668	DAD1, OST2; dolichyl-diphosphooligosaccharide---protein glycosyltransferase subunit DAD1/OST2	C_lini_771_FUN_000852-T1	K12627	LSM8; U6 snRNA-associated Sm-like protein LSm8
C_lini_390-1_FUN_001034-T1	K06688	UBE2C, UBC11; ubiquitin-conjugating enzyme E2 C [EC:2.3.2.23]	C_lini_757_FUN_000882-T1	K18172	CMC2; COX assembly mitochondrial protein 2	C_lini_771_FUN_000861-T1	K19984	EXOC5, SEC10; exocyst complex component 5
C_lini_390-1_FUN_001035-T1	K02910	RP-L31e, RPL31; large subunit ribosomal protein L31e	C_lini_757_FUN_000883-T1	K09549	PFDN2; prefoldin subunit 2	C_lini_771_FUN_000863-T1	K14284	NXF, TAP, MEX67; nuclear RNA export factor
C_lini_390-1_FUN_001037-T1	K12180	COPS7, CSN7; COP9 signalosome complex subunit 7	C_lini_757_FUN_000884-T1	K08065	NFYB, HAP3; nuclear transcription Y subunit beta	C_lini_771_FUN_000864-T1	K14635	MPH1; ATP-dependent DNA helicase MPH1 [EC:5.6.2.4]
C_lini_390-1_FUN_001038-T1	K17686	copA, ctpA, ATP7; P-type Cu+ transporter [EC:7.2.2.8]	C_lini_757_FUN_000885-T1	K15216	RRN3, TIFIA; RNA polymerase I-specific transcription initiation factor RRN3	C_lini_771_FUN_000869-T1	K00728	POMT, pmt; dolichyl-phosphate-mannose-protein mannosyltransferase [EC:2.4.1.109]
C_lini_390-1_FUN_001041-T1	K03539	RPP1, RPP30; ribonuclease P/MRP protein subunit RPP1 [EC:3.1.26.5]	C_lini_757_FUN_000890-T1	K01950	E6.3.5.1, NADSYN1, QNS1, nadE; NAD+ synthase (glutamine-hydrolysing) [EC:6.3.5.1]	C_lini_771_FUN_000871-T1	K01537	ATP2C; P-type Ca2+ transporter type 2C [EC:7.2.2.10]
C_lini_390-1_FUN_001048-T1	K15544	SSU72; RNA polymerase II subunit A C-terminal domain phosphatase SSU72 [EC:3.1.3.16]	C_lini_757_FUN_000891-T1	K13346	PEX10; peroxin-10	C_lini_771_FUN_000872-T1	K14294	WIBG, PYM; partner of Y14 and mago
C_lini_390-1_FUN_001050-T1	K00326	CYB5R; cytochrome-b5 reductase [EC:1.6.2.2]	C_lini_757_FUN_000892-T1	K15263	LYER; cell growth-regulating nucleolar protein	C_lini_771_FUN_000876-T1	K00698	CHS1; chitin synthase [EC:2.4.1.16]
C_lini_390-1_FUN_001051-T1	K01301	NAALAD; N-acetylated-alpha-linked acidic dipeptidase [EC:3.4.17.21]	C_lini_757_FUN_000893-T1	K24083	ABHD13; abhydrolase domain-containing protein 13 [EC:3.-.-.-]	C_lini_771_FUN_000878-T1	K07555	ATPeAF1, ATPAF1, ATP11; ATP synthase mitochondrial F1 complex assembly factor 1
C_lini_390-1_FUN_001053-T1	K00088	IMPDH, guaB; IMP dehydrogenase [EC:1.1.1.205]	C_lini_757_FUN_000894-T1	K12236	NFX1; transcriptional repressor NF-X1	C_lini_771_FUN_000879-T1	K00428	E1.11.1.5; cytochrome c peroxidase [EC:1.11.1.5]
C_lini_390-1_FUN_001054-T1	K05767	IQGAP2_3; Ras GTPase-activating-like protein IQGAP2/3	C_lini_757_FUN_000898-T1	K17292	TBCA; tubulin-specific chaperone A	C_lini_771_FUN_000880-T1	K13217	PRPF39, PRP39; pre-mRNA-processing factor 39
C_lini_390-1_FUN_001056-T1	K15130	MED8; mediator of RNA polymerase II transcription subunit 8, fungi type	C_lini_757_FUN_000905-T1	K15177	LEO1; RNA polymerase-associated protein LEO1	C_lini_771_FUN_000881-T1	K20279	SYNJ; synaptojanin [EC:3.1.3.36]
C_lini_390-1_FUN_001063-T1	K09531	DNAJC11; DnaJ homolog subfamily C member 11	C_lini_757_FUN_000906-T1	K14675	TGL3; TAG lipase / lysophosphatidylethanolamine acyltransferase [EC:3.1.1.3 2.3.1.-]	C_lini_771_FUN_000883-T1	K06630	YWHAE; 14-3-3 protein epsilon
C_lini_390-1_FUN_001065-T1	K10751	CHAF1B; chromatin assembly factor 1 subunit B	C_lini_757_FUN_000910-T1	K16330	K16330; pseudouridylate synthase / pseudouridine kinase [EC:4.2.1.70 2.7.1.83]	C_lini_771_FUN_000886-T1	K02920	RP-L36e, RPL36; large subunit ribosomal protein L36e
C_lini_390-1_FUN_001068-T1	K08334	BECN, VPS30, ATG6; beclin	C_lini_757_FUN_000911-T1	K14553	UTP18; U3 small nucleolar RNA-associated protein 18	C_lini_771_FUN_000887-T1	K15627	ASPSCR1, ASPL; tether containing UBX domain for GLUT4
C_lini_390-1_FUN_001070-T1	K03097	CSNK2A; casein kinase II subunit alpha [EC:2.7.11.1]	C_lini_757_FUN_000914-T1	K10735	GINS4, SLD5; GINS complex subunit 4	C_lini_771_FUN_000888-T1	K02735	PSMB3; 20S proteasome subunit beta 3 [EC:3.4.25.1]
C_lini_390-1_FUN_001075-T1	K11563	SPC7, SPC105; kinetochore protein Spc7/SPC105	C_lini_757_FUN_000915-T1	K00467	E1.13.12.4; lactate 2-monooxygenase [EC:1.13.12.4]	C_lini_771_FUN_000889-T1	K05853	ATP2A; P-type Ca2+ transporter type 2A [EC:7.2.2.10]
C_lini_390-1_FUN_001076-T1	K02949	RP-S11e, RPS11; small subunit ribosomal protein S11e	C_lini_757_FUN_000918-T1	K12736	PPWD1; peptidylprolyl isomerase domain and WD repeat-containing protein 1 [EC:5.2.1.8]	C_lini_771_FUN_000894-T1	K23166	OPA3; optic atrophy 3 protein
C_lini_390-1_FUN_001083-T1	K00944	AK3; nucleoside-triphosphate--adenylate kinase [EC:2.7.4.10]	C_lini_757_FUN_000920-T1	K01626	E2.5.1.54, aroF, aroG, aroH; 3-deoxy-7-phosphoheptulonate synthase [EC:2.5.1.54]	C_lini_771_FUN_000898-T1	K08192	DAL5; MFS transporter, ACS family, DAL5 transporter family protein
C_lini_390-1_FUN_001084-T1	K17800	LETM1, MDM38; LETM1 and EF-hand domain-containing protein 1, mitochondrial	C_lini_757_FUN_000921-T1	K00413	CYC1, CYT1, petC; ubiquinol-cytochrome c reductase cytochrome c1 subunit	C_lini_771_FUN_000901-T1	K13339	PEX6, PXAAA1; peroxin-6
C_lini_390-1_FUN_001085-T1	K17919	SNX4; sorting nexin-4	C_lini_757_FUN_000922-T1	K03061	PSMC2, RPT1; 26S proteasome regulatory subunit T1	C_lini_771_FUN_000905-T1	K06639	CDC14; cell division cycle 14 [EC:3.1.3.16 3.1.3.48]
C_lini_390-1_FUN_001086-T1	K01341	KEX2; kexin [EC:3.4.21.61]	C_lini_757_FUN_000923-T1	K09496	CCT4; T-complex protein 1 subunit delta	C_lini_771_FUN_000906-T1	K15902	LAGE3, PCC1; EKC/KEOPS complex subunit LAGE3/PCC1
C_lini_390-1_FUN_001088-T1	K12876	RBM8A, Y14; RNA-binding protein 8A	C_lini_757_FUN_000926-T1	K03242	EIF2S3; translation initiation factor 2 subunit 3	C_lini_771_FUN_000910-T1	K01179	E3.2.1.4; endoglucanase [EC:3.2.1.4]
C_lini_390-1_FUN_001093-T1	K12667	RPN2, SWP1; dolichyl-diphosphooligosaccharide---protein glycosyltransferase subunit 2 (ribophorin II)	C_lini_757_FUN_000928-T1	K14306	NUP62, NSP1; nuclear pore complex protein Nup62	C_lini_771_FUN_000912-T1	K03320	amt, AMT, MEP; ammonium transporter, Amt family
C_lini_390-1_FUN_001097-T1	K08711	PDR, CDR1; ATP-binding cassette, subfamily G (WHITE), member 2, PDR	C_lini_757_FUN_000929-T1	K22255	ATPIF1; ATPase inhibitor, mitochondrial	C_lini_771_FUN_000916-T1	K01599	hemE, UROD; uroporphyrinogen decarboxylase [EC:4.1.1.37]
C_lini_390-1_FUN_001099-T1	K00993	EPT1; ethanolaminephosphotransferase [EC:2.7.8.1]	C_lini_757_FUN_000930-T1	K06630	YWHAE; 14-3-3 protein epsilon	C_lini_771_FUN_000920-T1	K11126	TERT, EST2; telomerase reverse transcriptase [EC:2.7.7.49]
C_lini_390-1_FUN_001104-T1	K03128	TAF2; transcription initiation factor TFIID subunit 2	C_lini_757_FUN_000931-T1	K17867	DPH4, DNAJC24; diphthamide biosynthesis protein 4	C_lini_771_FUN_000926-T1	K02183	CALM; calmodulin
C_lini_390-1_FUN_001105-T1	K14688	SLC30A1, ZNT1; solute carrier family 30 (zinc transporter), member 1	C_lini_757_FUN_000932-T1	K17438	MRPL25; large subunit ribosomal protein L25	C_lini_771_FUN_000927-T1	K22684	MCA1; metacaspase-1 [EC:3.4.22.-]
C_lini_390-1_FUN_001106-T1	K05349	bglX; beta-glucosidase [EC:3.2.1.21]	C_lini_757_FUN_000933-T1	K12858	DDX23, PRP28; ATP-dependent RNA helicase DDX23/PRP28 [EC:3.6.4.13]	C_lini_771_FUN_000929-T1	K00765	hisG; ATP phosphoribosyltransferase [EC:2.4.2.17]
C_lini_390-1_FUN_001108-T1	K23362	MPPE1, PGAP5; ethanolamine phosphate phosphodiesterase [EC:3.1.-.-]	C_lini_757_FUN_000934-T1	K15114	ORT1; mitochondrial ornithine carrier protein	C_lini_771_FUN_000930-T1	K15378	SLC45A1_2_4; solute carrier family 45, member 1/2/4
C_lini_390-1_FUN_001113-T1	K24438	AFLN, STCS, CYP59A1; sterigmatocystin biosynthesis cytochrome P450 monooxygenase	C_lini_757_FUN_000935-T1	K05770	TSPO, BZRP; translocator protein	C_lini_771_FUN_000934-T1	K03349	APC2, ANAPC2; anaphase-promoting complex subunit 2
C_lini_390-1_FUN_001119-T1	K01640	HMGCL, hmgL; hydroxymethylglutaryl-CoA lyase [EC:4.1.3.4]	C_lini_757_FUN_000937-T1	K15030	EIF3M; translation initiation factor 3 subunit M	C_lini_771_FUN_000937-T1	K13617	PPME1; protein phosphatase methylesterase 1 [EC:3.1.1.89]
C_lini_390-1_FUN_001124-T1	K01062	PLA2G7, PAFAH; platelet-activating factor acetylhydrolase [EC:3.1.1.47]	C_lini_757_FUN_000938-T1	K06641	CHEK2; serine/threonine-protein kinase CHEK2 [EC:2.7.11.1]	C_lini_771_FUN_000947-T1	K16261	YAT; yeast amino acid transporter
C_lini_390-1_FUN_001128-T1	K09481	SEC61B, SBH2; protein transport protein SEC61 subunit beta	C_lini_757_FUN_000939-T1	K12488	ASAP; Arf-GAP with SH3 domain, ANK repeat and PH domain-containing protein	C_lini_771_FUN_000948-T1	K23741	MAN1B, MNS3; endoplasmic reticulum Man9GlcNAc2 1,2-alpha-mannosidase [EC:3.2.1.209]
C_lini_390-1_FUN_001129-T1	K15731	CTDSP; carboxy-terminal domain RNA polymerase II polypeptide A small phosphatase [EC:3.1.3.16]	C_lini_757_FUN_000941-T1	K19691	NIK1, TCSC; osomolarity two-component system, sensor histidine kinase NIK1 [EC:2.7.13.3]	C_lini_771_FUN_000949-T1	K17888	ATG10L, ATG10; ubiquitin-like-conjugating enzyme ATG10
C_lini_390-1_FUN_001130-T1	K15628	PXA; ATP-binding cassette, subfamily D (ALD), peroxisomal long-chain fatty acid import protein [EC:7.6.2.4]	C_lini_757_FUN_000944-T1	K06676	BRRN1, BRN1, CAPH; condensin complex subunit 2	C_lini_771_FUN_000950-T1	K11094	SNRPB2; U2 small nuclear ribonucleoprotein B''
C_lini_390-1_FUN_001133-T1	K17743	XYL1, XYRA; D-xylose reductase [EC:1.1.1.307 1.1.1.430 1.1.1.431]	C_lini_757_FUN_000945-T1	K13754	SLC24A6, NCKX6; solute carrier family 24 (sodium/potassium/calcium exchanger), member 6	C_lini_771_FUN_000951-T1	K05757	ARPC1A_B; actin related protein 2/3 complex, subunit 1A/1B
C_lini_390-1_FUN_001134-T1	K17550	PPP1R7, SDS22; protein phosphatase 1 regulatory subunit 7	C_lini_757_FUN_000946-T1	K17497	PMM; phosphomannomutase [EC:5.4.2.8]	C_lini_771_FUN_000952-T1	K10625	UBR1; E3 ubiquitin-protein ligase UBR1 [EC:2.3.2.27]
C_lini_390-1_FUN_001137-T1	K24364	CSN12; COP9 signalosome complex subunit 12	C_lini_757_FUN_000948-T1	K13800	CMPK1, UMPK; UMP-CMP kinase [EC:2.7.4.14]	C_lini_771_FUN_000953-T1	K14963	WDR5, SWD3, CPS30; COMPASS component SWD3
C_lini_390-1_FUN_001138-T1	K02882	RP-L18Ae, RPL18A; large subunit ribosomal protein L18Ae	C_lini_757_FUN_000950-T1	K06670	SCC1, MCD1, RAD21; cohesin complex subunit SCC1	C_lini_771_FUN_000954-T1	K12351	SMPD2; sphingomyelin phosphodiesterase 2 [EC:3.1.4.12]
C_lini_390-1_FUN_001141-T1	K17643	HYPC; noranthrone monooxygenase [EC:1.13.12.20]	C_lini_757_FUN_000951-T1	K01537	ATP2C; P-type Ca2+ transporter type 2C [EC:7.2.2.10]	C_lini_771_FUN_000955-T1	K14826	FPR3_4; FK506-binding nuclear protein [EC:5.2.1.8]
C_lini_390-1_FUN_001148-T1	K02830	HRAD1, RAD17; cell cycle checkpoint protein [EC:3.1.11.2]	C_lini_757_FUN_000952-T1	K20291	COG4, COD1; conserved oligomeric Golgi complex subunit 4	C_lini_771_FUN_000958-T1	K13174	THOC5; THO complex subunit 5
C_lini_390-1_FUN_001150-T1	K06062	PCAF, KAT2, GCN5; histone acetyltransferase [EC:2.3.1.48]	C_lini_757_FUN_000953-T1	K07566	tsaC, rimN, SUA5, YRDC; L-threonylcarbamoyladenylate synthase [EC:2.7.7.87]	C_lini_771_FUN_000959-T1	K07297	ADIPOR; adiponectin receptor
C_lini_390-1_FUN_001153-T1	K14833	NOC2; nucleolar complex protein 2	C_lini_757_FUN_000954-T1	K20472	COPZ, RET3; coatomer subunit zeta	C_lini_771_FUN_000965-T1	K14708	SLC26A11; solute carrier family 26 (sodium-independent sulfate anion transporter), member 11
C_lini_390-1_FUN_001154-T1	K12184	VPS28; ESCRT-I complex subunit VPS28	C_lini_757_FUN_000955-T1	K02212	MCM4, CDC54; DNA replication licensing factor MCM4 [EC:5.6.2.3]	C_lini_771_FUN_000966-T1	K02179	BUB2; cell cycle arrest protein BUB2
C_lini_390-1_FUN_001155-T1	K17765	MDM12; mitochondrial distribution and morphology protein 12	C_lini_757_FUN_000956-T1	K01739	metB; cystathionine gamma-synthase [EC:2.5.1.48]	C_lini_771_FUN_000968-T1	K01238	SUN; SUN family beta-glucosidase [EC:3.2.1.-]
C_lini_390-1_FUN_001156-T1	K00921	PIKFYVE, FAB1; 1-phosphatidylinositol-3-phosphate 5-kinase [EC:2.7.1.150]	C_lini_757_FUN_000958-T1	K18477	RMT2; type IV protein arginine methyltransferase [EC:2.1.1.322]	C_lini_771_FUN_000971-T1	K11483	HOS2; histone deacetylase HOS2 [EC:3.5.1.98]
C_lini_390-1_FUN_001158-T1	K22066	BOLA1; BolA-like protein 1	C_lini_757_FUN_000959-T1	K00844	HK; hexokinase [EC:2.7.1.1]	C_lini_771_FUN_000972-T1	K00963	UGP2, galU, galF; UTP--glucose-1-phosphate uridylyltransferase [EC:2.7.7.9]
C_lini_390-1_FUN_001159-T1	K18660	ACSF3; malonyl-CoA/methylmalonyl-CoA synthetase [EC:6.2.1.76 6.2.1.-]	C_lini_757_FUN_000960-T1	K12666	RPN1, OST1; dolichyl-diphosphooligosaccharide---protein glycosyltransferase subunit 1 (ribophorin I)	C_lini_771_FUN_000975-T1	K13721	APE2; aminopeptidase 2 [EC:3.4.11.-]
C_lini_390-1_FUN_001160-T1	K03259	EIF4E; translation initiation factor 4E	C_lini_757_FUN_000965-T1	K01557	FAHD1; acylpyruvate hydrolase [EC:3.7.1.5]	C_lini_771_FUN_000976-T1	K01689	ENO, eno; enolase [EC:4.2.1.11]
C_lini_390-1_FUN_001162-T1	K03283	HSPA1_6_8; heat shock 70kDa protein 1/6/8	C_lini_757_FUN_000966-T1	K00452	HAAO; 3-hydroxyanthranilate 3,4-dioxygenase [EC:1.13.11.6]	C_lini_771_FUN_000979-T1	K01235	aguA; alpha-glucuronidase [EC:3.2.1.139]
C_lini_390-1_FUN_001165-T1	K03006	RPB1, POLR2A; DNA-directed RNA polymerase II subunit RPB1 [EC:2.7.7.6]	C_lini_757_FUN_000967-T1	K14686	SLC31A1, CTR1; solute carrier family 31 (copper transporter), member 1	C_lini_771_FUN_000980-T1	K19589	N6AMT1; release factor glutamine methyltransferase [EC:2.1.1.297]
C_lini_390-1_FUN_001166-T1	K14961	RBBP5, SWD1, CPS50; COMPASS component SWD1	C_lini_757_FUN_000974-T1	K14824	ERB1, BOP1; ribosome biogenesis protein ERB1	C_lini_771_FUN_000981-T1	K11087	SNRPD1, SMD1; small nuclear ribonucleoprotein D1
C_lini_390-1_FUN_001167-T1	K10761	THG1; tRNA(His) guanylyltransferase [EC:2.7.7.79]	C_lini_757_FUN_000984-T1	K00140	mmsA, iolA, ALDH6A1; malonate-semialdehyde dehydrogenase (acetylating) / methylmalonate-semialdehyde dehydrogenase [EC:1.2.1.18 1.2.1.27]	C_lini_771_FUN_000982-T1	K00505	TYR; tyrosinase [EC:1.14.18.1]
C_lini_390-1_FUN_001168-T1	K01655	LYS21, LYS20; homocitrate synthase [EC:2.3.3.14]	C_lini_757_FUN_000985-T1	K08054	CANX; calnexin	C_lini_771_FUN_000983-T1	K03002	RPA2, POLR1B; DNA-directed RNA polymerase I subunit RPA2 [EC:2.7.7.6]
C_lini_390-1_FUN_001170-T1	K10976	ERO1LB; ERO1-like protein beta [EC:1.8.4.-]	C_lini_757_FUN_000986-T1	K08964	mtnB; methylthioribulose-1-phosphate dehydratase [EC:4.2.1.109]	C_lini_771_FUN_000984-T1	K07955	ARL8; ADP-ribosylation factor-like protein 8
C_lini_390-1_FUN_001171-T1	K23093	USB1; U6 snRNA phosphodiesterase [EC:3.1.4.-]	C_lini_757_FUN_000988-T1	K08497	SEC20; protein transport protein SEC20	C_lini_771_FUN_000985-T1	K00737	MGAT3; beta-1,4-mannosyl-glycoprotein beta-1,4-N-acetylglucosaminyltransferase [EC:2.4.1.144]
C_lini_390-1_FUN_001173-T1	K14401	CPSF1, CFT1; cleavage and polyadenylation specificity factor subunit 1	C_lini_757_FUN_000989-T1	K17434	MRPL53; large subunit ribosomal protein L53	C_lini_771_FUN_000987-T1	K01620	ltaE; threonine aldolase [EC:4.1.2.48]
C_lini_390-1_FUN_001174-T1	K14617	LMBRD1; LMBR1 domain-containing protein 1	C_lini_757_FUN_000990-T1	K01507	ppa; inorganic pyrophosphatase [EC:3.6.1.1]	C_lini_771_FUN_000988-T1	K01194	TREH, treA, treF; alpha,alpha-trehalase [EC:3.2.1.28]
C_lini_390-1_FUN_001177-T1	K20813	TDG; thymine-DNA glycosylase [EC:3.2.2.29]	C_lini_757_FUN_000991-T1	K05543	DUS2; tRNA-dihydrouridine synthase 2 [EC:1.3.1.91]	C_lini_771_FUN_000990-T1	K17081	PHB2; prohibitin 2
C_lini_390-1_FUN_001182-T1	K01868	TARS, thrS; threonyl-tRNA synthetase [EC:6.1.1.3]	C_lini_757_FUN_000992-T1	K17786	MIC26; MICOS complex subunit MIC26	C_lini_771_FUN_000992-T1	K03139	TFIIF2, GTF2F2, TFG2; transcription initiation factor TFIIF subunit beta [EC:5.6.2.-]
C_lini_390-1_FUN_001183-T1	K09102	INO; heteromeric Ino2p/Ino4p transcription factor	C_lini_757_FUN_000993-T1	K01410	MIPEP; mitochondrial intermediate peptidase [EC:3.4.24.59]	C_lini_771_FUN_000995-T1	K00658	DLST, sucB; 2-oxoglutarate dehydrogenase E2 component (dihydrolipoamide succinyltransferase) [EC:2.3.1.61]
C_lini_390-1_FUN_001184-T1	K06287	yhdE; nucleoside triphosphate pyrophosphatase [EC:3.6.1.-]	C_lini_757_FUN_000995-T1	K21547	PRO1, NOSA; C6 transcription factor Pro1	C_lini_771_FUN_000997-T1	K17605	PPP2R4, PTPA; serine/threonine-protein phosphatase 2A activator
C_lini_390-1_FUN_001185-T1	K01230	MAN1A_C, MNS1_2; mannosyl-oligosaccharide alpha-1,2-mannosidase [EC:3.2.1.113]	C_lini_757_FUN_000997-T1	K04564	SOD2; superoxide dismutase, Fe-Mn family [EC:1.15.1.1]	C_lini_771_FUN_000998-T1	K12590	RRP46, EXOSC5; exosome complex component RRP46
C_lini_390-1_FUN_001186-T1	K14769	UTP11; U3 small nucleolar RNA-associated protein 11	C_lini_757_FUN_000999-T1	K15108	SLC25A19, DNC, TPC1; solute carrier family 25 (mitochondrial thiamine pyrophosphate transporter), member 19	C_lini_771_FUN_000999-T1	K00858	ppnK, NADK; NAD+ kinase [EC:2.7.1.23]
C_lini_390-1_FUN_001190-T1	K00290	LYS1; saccharopine dehydrogenase (NAD+, L-lysine forming) [EC:1.5.1.7]	C_lini_757_FUN_001000-T1	K01240	URH1; uridine nucleosidase [EC:3.2.2.3]	C_lini_771_FUN_001000-T1	K07936	RAN; GTP-binding nuclear protein Ran
C_lini_390-1_FUN_001191-T1	K18171	CMC1; COX assembly mitochondrial protein 1	C_lini_757_FUN_001002-T1	K03515	REV1; DNA repair protein REV1 [EC:2.7.7.-]	C_lini_771_FUN_001001-T1	K17065	DNM1L; dynamin 1-like protein [EC:3.6.5.5]
C_lini_390-1_FUN_001193-T1	K00972	UAP1; UDP-N-acetylglucosamine/UDP-N-acetylgalactosamine diphosphorylase [EC:2.7.7.23 2.7.7.83]	C_lini_757_FUN_001005-T1	K21545	MNL1, SEB1, SEBA, COM2; C2H2 transcription facotor	C_lini_771_FUN_001004-T1	K14301	NUP107, NUP84; nuclear pore complex protein Nup107
C_lini_390-1_FUN_001194-T1	K15728	LPIN; phosphatidate phosphatase LPIN [EC:3.1.3.4]	C_lini_757_FUN_001006-T1	K06927	DPH6; diphthine-ammonia ligase [EC:6.3.1.14]	C_lini_771_FUN_001006-T1	K02148	ATPeV1C, ATP6C; V-type H+-transporting ATPase subunit C
C_lini_390-1_FUN_001195-T1	K03133	TAF9B, TAF9; transcription initiation factor TFIID subunit 9B	C_lini_757_FUN_001008-T1	K19783	HCS1; DNA polymerase alpha-associated DNA helicase A [EC:5.6.2.3]	C_lini_771_FUN_001007-T1	K00860	cysC; adenylylsulfate kinase [EC:2.7.1.25]
C_lini_390-1_FUN_001196-T1	K14152	HIS4; phosphoribosyl-ATP pyrophosphohydrolase / phosphoribosyl-AMP cyclohydrolase / histidinol dehydrogenase [EC:3.6.1.31 3.5.4.19 1.1.1.23]	C_lini_757_FUN_001011-T1	K01873	VARS, valS; valyl-tRNA synthetase [EC:6.1.1.9]	C_lini_771_FUN_001008-T1	K14832	MAK21, NOC1, CEBPZ; ribosome biogenesis protein MAK21
C_lini_390-1_FUN_001197-T1	K17732	PMPCB, MAS1; mitochondrial-processing peptidase subunit beta [EC:3.4.24.64]	C_lini_757_FUN_001014-T1	K12881	THOC4, ALY; THO complex subunit 4	C_lini_771_FUN_001009-T1	K01881	PARS, proS; prolyl-tRNA synthetase [EC:6.1.1.15]
C_lini_390-1_FUN_001200-T1	K00759	APRT, apt; adenine phosphoribosyltransferase [EC:2.4.2.7]	C_lini_757_FUN_001016-T1	K05529	MNN9; mannan polymerase complexes MNN9 subunit [EC:2.4.1.232]	C_lini_771_FUN_001010-T1	K04797	pfdA, PFDN5; prefoldin alpha subunit
C_lini_390-1_FUN_001202-T1	K06664	PEX2, PXMP3; peroxin-2	C_lini_757_FUN_001017-T1	K10689	PEX4; peroxin-4 [EC:2.3.2.23]	C_lini_771_FUN_001012-T1	K22913	FIG4; phosphatidylinositol 3,5-bisphosphate 5-phosphatase [EC:3.1.3.-]
C_lini_390-1_FUN_001203-T1	K25201	IPO11, RANBP11; importin-11	C_lini_757_FUN_001019-T1	K14822	CGR1; rRNA-processing protein CGR1	C_lini_771_FUN_001016-T1	K12867	SYF1, XAB2; pre-mRNA-splicing factor SYF1
C_lini_390-1_FUN_001204-T1	K00344	qor, CRYZ; NADPH:quinone reductase [EC:1.6.5.5]	C_lini_757_FUN_001024-T1	K12836	U2AF1; splicing factor U2AF 35 kDa subunit	C_lini_771_FUN_001017-T1	K02149	ATPeV1D, ATP6M; V-type H+-transporting ATPase subunit D
C_lini_390-1_FUN_001205-T1	K04523	UBQLN, DSK2; ubiquilin	C_lini_757_FUN_001025-T1	K22285	OSBPL8, ORP8; oxysterol-binding protein-related protein 8	C_lini_771_FUN_001019-T1	K18443	GBF1; golgi-specific brefeldin A-resistance guanine nucleotide exchange factor 1
C_lini_390-1_FUN_001206-T1	K20405	NPRL2, NPR2; nitrogen permease regulator 2	C_lini_757_FUN_001030-T1	K10585	UBE2Z; ubiquitin-conjugating enzyme E2 Z [EC:2.3.2.23]	C_lini_771_FUN_001020-T1	K05533	ANP1; mannan polymerase II complex ANP1 subunit [EC:2.4.1.-]
C_lini_390-1_FUN_001207-T1	K01866	YARS, tyrS; tyrosyl-tRNA synthetase [EC:6.1.1.1]	C_lini_757_FUN_001031-T1	K10755	RFC2_4; replication factor C subunit 2/4	C_lini_771_FUN_001021-T1	K12587	MTR3, EXOSC6; exosome complex component MTR3
C_lini_390-1_FUN_001208-T1	K00237	SDHD, SDH4; succinate dehydrogenase (ubiquinone) membrane anchor subunit	C_lini_757_FUN_001033-T1	K12854	SNRNP200, BRR2; pre-mRNA-splicing helicase BRR2 [EC:3.6.4.13]	C_lini_771_FUN_001023-T1	K15323	TSEN34; tRNA-splicing endonuclease subunit Sen34 [EC:4.6.1.16]
C_lini_390-1_FUN_001209-T1	K13621	BTA1; betaine lipid synthase	C_lini_757_FUN_001036-T1	K02605	ORC3; origin recognition complex subunit 3	C_lini_771_FUN_001024-T1	K03016	RPABC3, RPB8, POLR2H; DNA-directed RNA polymerases I, II, and III subunit RPABC3
C_lini_390-1_FUN_001210-T1	K11315	TADA3, ADA3, NGG1; transcriptional adapter 3	C_lini_757_FUN_001038-T1	K12273	SEC66; translocation protein SEC66	C_lini_771_FUN_001026-T1	K23327	HIKESHI; protein Hikeshi
C_lini_390-1_FUN_001211-T1	K01427	URE; urease [EC:3.5.1.5]	C_lini_757_FUN_001039-T1	K14015	NPLOC4, NPL4; nuclear protein localization protein 4	C_lini_771_FUN_001027-T1	K14642	YND1; golgi apyrase [EC:3.6.1.5]
C_lini_390-1_FUN_001216-T1	K03145	TFIIS; transcription elongation factor S-II	C_lini_757_FUN_001040-T1	K01955	carB, CPA2; carbamoyl-phosphate synthase large subunit [EC:6.3.5.5]	C_lini_771_FUN_001030-T1	K04532	NAE1, APPBP1; NEDD8-activating enzyme E1 regulatory subunit
C_lini_390-1_FUN_001217-T1	K01738	cysK; cysteine synthase [EC:2.5.1.47]	C_lini_757_FUN_001041-T1	K01889	FARSA, pheS; phenylalanyl-tRNA synthetase alpha chain [EC:6.1.1.20]	C_lini_771_FUN_001031-T1	K16066	ydfG; 3-hydroxy acid dehydrogenase / malonic semialdehyde reductase [EC:1.1.1.381 1.1.1.-]
C_lini_390-1_FUN_001219-T1	K01872	AARS, alaS; alanyl-tRNA synthetase [EC:6.1.1.7]	C_lini_757_FUN_001042-T1	K11108	RCL1; RNA 3'-terminal phosphate cyclase-like protein	C_lini_771_FUN_001033-T1	K14729	FOX2; multifunctional beta-oxidation protein [EC:4.2.1.- 1.1.1.-]
C_lini_390-1_FUN_001223-T1	K09265	RLM1; transcription factor RLM1	C_lini_757_FUN_001045-T1	K14766	NOP14, UTP2; nucleolar protein 14	C_lini_771_FUN_001034-T1	K15918	GLYK; D-glycerate 3-kinase [EC:2.7.1.31]
C_lini_390-1_FUN_001224-T1	K23358	TAF1; transcription initiation factor TFIID subunit 1, fungi type [EC:2.3.1.48]	C_lini_757_FUN_001048-T1	K08856	STK16; serine/threonine kinase 16 [EC:2.7.11.1]	C_lini_771_FUN_001036-T1	K15436	TRPO3, MTR10; transportin-3
C_lini_390-1_FUN_001225-T1	K11400	ARP4; actin-related protein 4	C_lini_757_FUN_001049-T1	K01191	MAN2C1; alpha-mannosidase [EC:3.2.1.24]	C_lini_771_FUN_001037-T1	K11097	SNRPE, SME; small nuclear ribonucleoprotein E
C_lini_390-1_FUN_001226-T1	K03861	PIGP, GPI19, DSCR5; phosphatidylinositol N-acetylglucosaminyltransferase subunit P	C_lini_757_FUN_001052-T1	K02941	RP-LP0, RPLP0; large subunit ribosomal protein LP0	C_lini_771_FUN_001038-T1	K01934	MTHFS; 5-formyltetrahydrofolate cyclo-ligase [EC:6.3.3.2]
C_lini_390-1_FUN_001230-T1	K11644	SIN3A; paired amphipathic helix protein Sin3a	C_lini_757_FUN_001053-T1	K15443	TRM82, WDR4; tRNA (guanine-N(7)-)-methyltransferase subunit TRM82	C_lini_771_FUN_001039-T1	K01897	ACSL, fadD; long-chain acyl-CoA synthetase [EC:6.2.1.3]
C_lini_390-1_FUN_001231-T1	K00626	ACAT, atoB; acetyl-CoA C-acetyltransferase [EC:2.3.1.9]	C_lini_757_FUN_001054-T1	K09503	DNAJA2; DnaJ homolog subfamily A member 2	C_lini_771_FUN_001040-T1	K19932	NCS1; neuronal calcium sensor
C_lini_390-1_FUN_001232-T1	K12852	EFTUD2; 116 kDa U5 small nuclear ribonucleoprotein component	C_lini_757_FUN_001056-T1	K01489	cdd, CDA; cytidine deaminase [EC:3.5.4.5]	C_lini_771_FUN_001042-T1	K06628	CDC45; cell division control protein 45
C_lini_390-1_FUN_001234-T1	K26403	CIAO2, CIA2, FAM96; cytosolic iron-sulfur assembly component 2	C_lini_757_FUN_001057-T1	K03257	EIF4A; translation initiation factor 4A	C_lini_771_FUN_001045-T1	K01178	SGA1; glucoamylase [EC:3.2.1.3]
C_lini_390-1_FUN_001239-T1	K13122	FRG1; protein FRG1	C_lini_757_FUN_001060-T1	K26753	TVP38; golgi apparatus membrane protein TVP38	C_lini_771_FUN_001049-T1	K14299	SEH1; nucleoporin SEH1
C_lini_390-1_FUN_001240-T1	K24758	WDR89; WD repeat-containing protein 89	C_lini_757_FUN_001067-T1	K03365	FCY1; cytosine/creatinine deaminase [EC:3.5.4.1 3.5.4.21]	C_lini_771_FUN_001050-T1	K14569	BMS1; ribosome biogenesis protein BMS1
C_lini_390-1_FUN_001241-T1	K14026	SEL1, SEL1L; SEL1 protein	C_lini_757_FUN_001069-T1	K07748	NSDHL, ERG26; sterol-4alpha-carboxylate 3-dehydrogenase (decarboxylating) [EC:1.1.1.170]	C_lini_771_FUN_001052-T1	K00905	BCKDK; [3-methyl-2-oxobutanoate dehydrogenase (acetyl-transferring)] kinase [EC:2.7.11.4]
C_lini_390-1_FUN_001243-T1	K03648	UNG, UDG; uracil-DNA glycosylase [EC:3.2.2.27]	C_lini_757_FUN_001072-T1	K02736	PSMB4; 20S proteasome subunit beta 7 [EC:3.4.25.1]	C_lini_771_FUN_001053-T1	K00698	CHS1; chitin synthase [EC:2.4.1.16]
C_lini_390-1_FUN_001244-T1	K15119	SLC25A39_40; solute carrier family 25, member 39/40	C_lini_757_FUN_001073-T1	K00820	glmS, GFPT; glutamine---fructose-6-phosphate transaminase (isomerizing) [EC:2.6.1.16]	C_lini_771_FUN_001054-T1	K00698	CHS1; chitin synthase [EC:2.4.1.16]
C_lini_390-1_FUN_001245-T1	K10295	FBXO9; F-box protein 9	C_lini_757_FUN_001074-T1	K03064	PSMC6, RPT4; 26S proteasome regulatory subunit T4	C_lini_771_FUN_001055-T1	K07393	ECM4, yqjG; glutathionyl-hydroquinone reductase [EC:1.8.5.7]
C_lini_390-1_FUN_001248-T1	K25162	GUP1_2; membrane-bound O-acyltransferase GUP1_2	C_lini_757_FUN_001077-T1	K02575	NRT2, narK, nrtP, nasA; MFS transporter, NNP family, nitrate/nitrite transporter	C_lini_771_FUN_001056-T1	K03178	UBE1, UBA1; ubiquitin-activating enzyme E1 [EC:6.2.1.45]
C_lini_390-1_FUN_001251-T1	K00799	GST, gst; glutathione S-transferase [EC:2.5.1.18]	C_lini_757_FUN_001080-T1	K18738	HEK; heterogeneous nuclear rnp K-like protein	C_lini_771_FUN_001057-T1	K09568	FKBP1; FK506-binding protein 1 [EC:5.2.1.8]
C_lini_390-1_FUN_001254-T1	K18195	RGL4, rhiE; rhamnogalacturonan endolyase [EC:4.2.2.23]	C_lini_757_FUN_001082-T1	K00868	pdxK, pdxY; pyridoxine kinase [EC:2.7.1.35]	C_lini_771_FUN_001062-T1	K03248	EIF3G; translation initiation factor 3 subunit G
C_lini_390-1_FUN_001255-T1	K20178	VPS8; vacuolar protein sorting-associated protein 8	C_lini_757_FUN_001083-T1	K04802	PCNA; proliferating cell nuclear antigen	C_lini_771_FUN_001064-T1	K16369	CHO2; phosphatidylethanolamine N-methyltransferase [EC:2.1.1.17]
C_lini_390-1_FUN_001258-T1	K09567	PPIH, CYPH; peptidyl-prolyl isomerase H (cyclophilin H) [EC:5.2.1.8]	C_lini_757_FUN_001084-T1	K25703	VEZT; vezatin	C_lini_771_FUN_001069-T1	K00109	L2HGDH; 2-hydroxyglutarate dehydrogenase [EC:1.1.99.2]
C_lini_390-1_FUN_001261-T1	K14787	MRD1, RBM19; multiple RNA-binding domain-containing protein 1	C_lini_757_FUN_001086-T1	K19950	SEC9; protein transport protein SEC9	C_lini_771_FUN_001071-T1	K04043	dnaK, HSPA9; molecular chaperone DnaK
C_lini_390-1_FUN_001262-T1	K10418	DYNLL; dynein light chain LC8-type	C_lini_757_FUN_001088-T1	K14781	DHR2; ATP-dependent RNA helicase DHR2 [EC:3.6.4.13]	C_lini_771_FUN_001072-T1	K03107	SRP68; signal recognition particle subunit SRP68
C_lini_390-1_FUN_001263-T1	K15183	ELL; RNA polymerase II elongation factor ELL	C_lini_757_FUN_001091-T1	K18803	HPM1; protein-histidine N-methyltransferase [EC:2.1.1.85]	C_lini_771_FUN_001073-T1	K17669	PET309; pentatricopeptide repeat-containing protein PET309
C_lini_390-1_FUN_001267-T1	K03007	RPABC5, RPB10, POLR2L; DNA-directed RNA polymerases I, II, and III subunit RPABC5	C_lini_757_FUN_001093-T1	K17508	PTC7, PPTC7; protein phosphatase PTC7 [EC:3.1.3.16]	C_lini_771_FUN_001077-T1	K03234	EEF2; elongation factor 2
C_lini_390-1_FUN_001268-T1	K14552	NAN1, UTP17, WDR75; NET1-associated nuclear protein 1 (U3 small nucleolar RNA-associated protein 17)	C_lini_757_FUN_001094-T1	K05545	DUS4; tRNA-dihydrouridine synthase 4 [EC:1.3.1.90]	C_lini_771_FUN_001078-T1	K24965	CSF1; protein CSF1
C_lini_390-1_FUN_001275-T1	K19487	SFP1; transcription factor SFP1	C_lini_757_FUN_001095-T1	K15563	BUR2; protein BUR2	C_lini_771_FUN_001081-T1	K17637	EXOC2, SEC5; exocyst complex component 2
C_lini_390-1_FUN_001277-T1	K03363	CDC20; cell division cycle 20, cofactor of APC complex	C_lini_757_FUN_001096-T1	K12662	PRPF4, PRP4; U4/U6 small nuclear ribonucleoprotein PRP4	C_lini_771_FUN_001085-T1	K16578	CLASP1_2; CLIP-associating protein 1/2
C_lini_390-1_FUN_001278-T1	K03122	TFIIA1, GTF2A1, TOA1; transcription initiation factor TFIIA large subunit	C_lini_757_FUN_001098-T1	K22008	PSK1; serine/threonine-protein kinase Psk1 [EC:2.7.11.1]	C_lini_771_FUN_001086-T1	K19839	RGA1_2; Rho-type GTPase-activating protein 1/2
C_lini_390-1_FUN_001280-T1	K02140	ATPeFG, ATP5L, ATP20; F-type H+-transporting ATPase subunit g	C_lini_757_FUN_001100-T1	K02141	ATPeFH, ATP14; F-type H+-transporting ATPase subunit h	C_lini_771_FUN_001089-T1	K08192	DAL5; MFS transporter, ACS family, DAL5 transporter family protein
C_lini_390-1_FUN_001281-T1	K25880	LADA; L-arabinitol 4-dehydrogenase [EC:1.1.1.12]	C_lini_757_FUN_001101-T1	K19800	SCH9; serine/threonine protein kinase SCH9 [EC:2.7.11.1]	C_lini_771_FUN_001094-T1	K25004	MTHFR; methylenetetrahydrofolate reductase (NADPH) [EC:1.5.1.53]
C_lini_390-1_FUN_001286-T1	K20824	NAA38; N-alpha-acetyltransferase 38, NatC auxiliary subunit	C_lini_757_FUN_001105-T1	K26404	CIAO3; cytosolic iron-sulfur assembly component 3	C_lini_771_FUN_001095-T1	K11592	DICER1, DCR1; endoribonuclease Dicer [EC:3.1.26.-]
C_lini_390-1_FUN_001287-T1	K10846	ERCC5, XPG, RAD2; DNA excision repair protein ERCC-5	C_lini_757_FUN_001108-T1	K14319	RANGAP1; Ran GTPase-activating protein 1	C_lini_771_FUN_001096-T1	K17606	IGBP1, TAP42; immunoglobulin-binding protein 1
C_lini_390-1_FUN_001290-T1	K13344	PEX13; peroxin-13	C_lini_757_FUN_001109-T1	K01183	E3.2.1.14; chitinase [EC:3.2.1.14]	C_lini_771_FUN_001100-T1	K11541	URA2; carbamoyl-phosphate synthase / aspartate carbamoyltransferase [EC:6.3.5.5 2.1.3.2]
C_lini_390-1_FUN_001291-T1	K14009	BCAP31, BAP31; B-cell receptor-associated protein 31	C_lini_757_FUN_001111-T1	K01176	AMY, amyA, malS; alpha-amylase [EC:3.2.1.1]	C_lini_771_FUN_001101-T1	K00275	pdxH, PNPO; pyridoxamine 5'-phosphate oxidase [EC:1.4.3.5]
C_lini_390-1_FUN_001292-T1	K05544	DUS3; tRNA-dihydrouridine synthase 3 [EC:1.3.1.89]	C_lini_757_FUN_001113-T1	K11344	MEAF6, EAF6; chromatin modification-related protein EAF6	C_lini_771_FUN_001107-T1	K18798	AFG1, LACE1; peroxisome-assembly ATPase [EC:3.6.4.7]
C_lini_390-1_FUN_001293-T1	K06269	PPP1C; serine/threonine-protein phosphatase PP1 catalytic subunit [EC:3.1.3.16]	C_lini_757_FUN_001115-T1	K14650	TAF3; transcription initiation factor TFIID subunit 3	C_lini_771_FUN_001109-T1	K05994	E3.4.11.10; bacterial leucyl aminopeptidase [EC:3.4.11.10]
C_lini_390-1_FUN_001295-T1	K24737	WDR6; WD repeat-containing protein 6	C_lini_757_FUN_001117-T1	K11808	ADE2; phosphoribosylaminoimidazole carboxylase [EC:4.1.1.21]	C_lini_771_FUN_001112-T1	K20048	END3; actin cytoskeleton-regulatory complex protein END3
C_lini_390-1_FUN_001297-T1	K23333	RMND5; E3 ubiquitin-protein transferase RMND5 [EC:2.3.2.27]	C_lini_757_FUN_001118-T1	K15280	SLC35C2; solute carrier family 35, member C2	C_lini_771_FUN_001113-T1	K22745	AIFM2; apoptosis-inducing factor 2
C_lini_390-1_FUN_001299-T1	K17778	TIM10; mitochondrial import inner membrane translocase subunit TIM10	C_lini_757_FUN_001119-T1	K25079	RBM42; RNA-binding protein 42	C_lini_771_FUN_001114-T1	K08762	DBI, ACBP; diazepam-binding inhibitor (GABA receptor modulator, acyl-CoA-binding protein)
C_lini_390-1_FUN_001300-T1	K04567	KARS, lysS; lysyl-tRNA synthetase, class II [EC:6.1.1.6]	C_lini_757_FUN_001120-T1	K00033	PGD, gnd, gntZ; 6-phosphogluconate dehydrogenase [EC:1.1.1.44 1.1.1.343]	C_lini_771_FUN_001117-T1	K13996	EPS1; protein disulfide-isomerase [EC:5.3.4.1]
C_lini_390-1_FUN_001306-T1	K02838	frr, MRRF, RRF; ribosome recycling factor	C_lini_757_FUN_001123-T1	K03132	TAF7; transcription initiation factor TFIID subunit 7	C_lini_771_FUN_001118-T1	K01115	PLD1_2; phospholipase D1/2 [EC:3.1.4.4]
C_lini_390-1_FUN_001309-T1	K10866	RAD50; DNA repair protein RAD50 [EC:3.6.-.-]	C_lini_757_FUN_001124-T1	K17435	MRPL54; large subunit ribosomal protein L54	C_lini_771_FUN_001120-T1	K01673	cynT, can; carbonic anhydrase [EC:4.2.1.1]
C_lini_390-1_FUN_001315-T1	K05283	PIGW; glucosaminylphosphatidylinositol acyltransferase [EC:2.3.-.-]	C_lini_757_FUN_001132-T1	K02510	hpaI, hpcH; 4-hydroxy-2-oxoheptanedioate aldolase [EC:4.1.2.52]	C_lini_771_FUN_001121-T1	K03164	TOP2; DNA topoisomerase II [EC:5.6.2.2]
C_lini_390-1_FUN_001316-T1	K08286	E2.7.11.-; protein-serine/threonine kinase [EC:2.7.11.-]	C_lini_757_FUN_001133-T1	K03015	RPB7, POLR2G; DNA-directed RNA polymerase II subunit RPB7	C_lini_771_FUN_001126-T1	K00817	hisC; histidinol-phosphate aminotransferase [EC:2.6.1.9]
C_lini_390-1_FUN_001317-T1	K07300	chaA, CAX; Ca2+:H+ antiporter	C_lini_757_FUN_001134-T1	K24121	MPO1; 2-hydroxy fatty acid dioxygenase [EC:1.14.18.12]	C_lini_771_FUN_001127-T1	K08257	E3.2.1.101; mannan endo-1,6-alpha-mannosidase [EC:3.2.1.101]
C_lini_390-1_FUN_001322-T1	K00102	LDHD, dld; D-lactate dehydrogenase (cytochrome) [EC:1.1.2.4]	C_lini_757_FUN_001137-T1	K02213	CDC6; cell division control protein 6	C_lini_771_FUN_001129-T1	K03282	mscL; large conductance mechanosensitive channel
C_lini_390-1_FUN_001326-T1	K14779	DDX52, ROK1; ATP-dependent RNA helicase DDX52/ROK1 [EC:3.6.4.13]	C_lini_757_FUN_001138-T1	K20063	RIM8, ART9; arrestin-related trafficking adapter 9	C_lini_771_FUN_001133-T1	K12769	NDT80; meiosis-specific transcription factor NDT80
C_lini_390-1_FUN_001329-T1	K14843	PES1, NOP7; pescadillo	C_lini_757_FUN_001140-T1	K20520	DBNL, ABP1; drebrin-like protein	C_lini_771_FUN_001135-T1	K13941	folKP; 2-amino-4-hydroxy-6-hydroxymethyldihydropteridine diphosphokinase / dihydropteroate synthase [EC:2.7.6.3 2.5.1.15]
C_lini_390-1_FUN_001330-T1	K05293	PIGU; GPI-anchor transamidase subunit U	C_lini_757_FUN_001144-T1	K05917	CYP51; sterol 14alpha-demethylase [EC:1.14.14.154 1.14.15.36]	C_lini_771_FUN_001137-T1	K12493	ARFGAP2_3; ADP-ribosylation factor GTPase-activating protein 2/3
C_lini_390-1_FUN_001331-T1	K17714	SAM37, TOM37; sorting and assembly machinery component 37	C_lini_757_FUN_001146-T1	K11498	CENPE, KIF10; centromeric protein E	C_lini_771_FUN_001138-T1	K09467	MIG; zinc-finger protein CreA/MIG
C_lini_390-1_FUN_001333-T1	K01870	IARS, ileS; isoleucyl-tRNA synthetase [EC:6.1.1.5]	C_lini_757_FUN_001148-T1	K03321	TC.SULP; sulfate permease, SulP family	C_lini_771_FUN_001143-T1	K00555	TRMT1, trm1; tRNA (guanine26-N2/guanine27-N2)-dimethyltransferase [EC:2.1.1.215 2.1.1.216]
C_lini_390-1_FUN_001334-T1	K00135	gabD; succinate-semialdehyde dehydrogenase / glutarate-semialdehyde dehydrogenase [EC:1.2.1.16 1.2.1.79 1.2.1.20]	C_lini_757_FUN_001149-T1	K10732	GINS1, PSF1; GINS complex subunit 1	C_lini_771_FUN_001147-T1	K01532	PCA1, CAD2; Cd2+-exporting ATPase [EC:7.2.2.21]
C_lini_390-1_FUN_001336-T1	K10398	KIF11, EG5; kinesin family member 11	C_lini_757_FUN_001150-T1	K03232	EEF1B; elongation factor 1-beta	C_lini_771_FUN_001149-T1	K12275	SEC62; translocation protein SEC62
C_lini_390-1_FUN_001341-T1	K21797	SAC1, SACM1L; phosphatidylinositol 4-phosphatase [EC:3.1.3.-]	C_lini_757_FUN_001151-T1	K06691	RPN13; 26S proteasome regulatory subunit N13	C_lini_771_FUN_001150-T1	K01166	RNASET2; ribonuclease T2 [EC:4.6.1.19]
C_lini_390-1_FUN_001342-T1	K07889	RAB5C; Ras-related protein Rab-5C	C_lini_757_FUN_001152-T1	K13093	HTATSF1; HIV Tat-specific factor 1	C_lini_771_FUN_001152-T1	K02429	fucP; MFS transporter, FHS family, L-fucose permease
C_lini_390-1_FUN_001343-T1	K17785	IMMT, MIC60; MICOS complex subunit MIC60	C_lini_757_FUN_001155-T1	K20347	TMED2, EMP24; p24 family protein beta-1	C_lini_771_FUN_001154-T1	K13690	CMT1; alpha-1,3-mannosyltransferase [EC:2.4.1.-]
C_lini_390-1_FUN_001344-T1	K01930	FPGS; folylpolyglutamate synthase [EC:6.3.2.17]	C_lini_757_FUN_001156-T1	K07937	ARF1_2; ADP-ribosylation factor 1/2	C_lini_771_FUN_001161-T1	K24927	TTC4, CNS1; tetratricopeptide repeat protein 4
C_lini_390-1_FUN_001345-T1	K01930	FPGS; folylpolyglutamate synthase [EC:6.3.2.17]	C_lini_757_FUN_001157-T1	K03695	clpB; ATP-dependent Clp protease ATP-binding subunit ClpB	C_lini_771_FUN_001163-T1	K00030	IDH3; isocitrate dehydrogenase (NAD+) [EC:1.1.1.41]
C_lini_390-1_FUN_001347-T1	K05972	AXE1; acetylxylan esterase [EC:3.1.1.72]	C_lini_757_FUN_001158-T1	K02934	RP-L6e, RPL6; large subunit ribosomal protein L6e	C_lini_771_FUN_001165-T1	K01092	E3.1.3.25, IMPA, suhB; myo-inositol-1(or 4)-monophosphatase [EC:3.1.3.25]
C_lini_390-1_FUN_001348-T1	K08192	DAL5; MFS transporter, ACS family, DAL5 transporter family protein	C_lini_757_FUN_001159-T1	K01277	DPP3; dipeptidyl-peptidase III [EC:3.4.14.4]	C_lini_771_FUN_001172-T1	K01702	LEU1; 3-isopropylmalate dehydratase [EC:4.2.1.33]
C_lini_390-1_FUN_001365-T1	K10968	MNT2; alpha 1,3-mannosyltransferase [EC:2.4.1.-]	C_lini_757_FUN_001160-T1	K00851	idnK, gntK; gluconokinase [EC:2.7.1.12]	C_lini_771_FUN_001175-T1	K02151	ATPeV1F, ATP6S14; V-type H+-transporting ATPase subunit F
C_lini_390-1_FUN_001366-T1	K05349	bglX; beta-glucosidase [EC:3.2.1.21]	C_lini_757_FUN_001161-T1	K09699	DBT, bkdB; 2-oxoisovalerate dehydrogenase E2 component (dihydrolipoyl transacylase) [EC:2.3.1.168]	C_lini_771_FUN_001177-T1	K07117	K07117; uncharacterized protein
C_lini_390-1_FUN_001368-T1	K08192	DAL5; MFS transporter, ACS family, DAL5 transporter family protein	C_lini_757_FUN_001162-T1	K18192	ATP10; mitochondrial ATPase complex subunit ATP10	C_lini_771_FUN_001178-T1	K01001	ALG7; UDP-N-acetylglucosamine--dolichyl-phosphate N-acetylglucosaminephosphotransferase [EC:2.7.8.15]
C_lini_390-1_FUN_001369-T1	K01100	E3.1.3.37; sedoheptulose-bisphosphatase [EC:3.1.3.37]	C_lini_757_FUN_001163-T1	K08495	GOSR1, GOS1; golgi SNAP receptor complex member 1	C_lini_771_FUN_001183-T1	K23966	CCNL; cyclin L
C_lini_390-1_FUN_001375-T1	K00505	TYR; tyrosinase [EC:1.14.18.1]	C_lini_757_FUN_001164-T1	K02918	RP-L35e, RPL35; large subunit ribosomal protein L35e	C_lini_771_FUN_001185-T1	K00008	SORD, gutB; L-iditol 2-dehydrogenase [EC:1.1.1.14]
C_lini_390-1_FUN_001377-T1	K23785	RCK2, CLK1; serine/threonine-protein kinase RCK2 [EC:2.7.11.1]	C_lini_757_FUN_001166-T1	K00602	purH; phosphoribosylaminoimidazolecarboxamide formyltransferase / IMP cyclohydrolase [EC:2.1.2.3 3.5.4.10]	C_lini_771_FUN_001186-T1	K12179	COPS6, CSN6; COP9 signalosome complex subunit 6
C_lini_390-1_FUN_001378-T1	K04441	P38; p38 MAP kinase [EC:2.7.11.24]	C_lini_757_FUN_001168-T1	K12811	DDX46, PRP5; ATP-dependent RNA helicase DDX46/PRP5 [EC:3.6.4.13]	C_lini_771_FUN_001191-T1	K15262	BCP1, BCCIP; protein BCP1
C_lini_390-1_FUN_001382-T1	K20205	mpn; manganese peroxidase [EC:1.11.1.13]	C_lini_757_FUN_001171-T1	K00235	SDHB, SDH2; succinate dehydrogenase (ubiquinone) iron-sulfur subunit [EC:1.3.5.1]	C_lini_771_FUN_001192-T1	K01850	E5.4.99.5; chorismate mutase [EC:5.4.99.5]
C_lini_390-1_FUN_001388-T1	K18549	ALP; oryzin [EC:3.4.21.63]	C_lini_757_FUN_001172-T1	K00234	SDHA, SDH1; succinate dehydrogenase (ubiquinone) flavoprotein subunit [EC:1.3.5.1]	C_lini_771_FUN_001194-T1	K17970	MDV1, FIS2; mitochondrial division protein 1
C_lini_390-1_FUN_001389-T1	K03885	ndh; NADH:quinone reductase (non-electrogenic) [EC:1.6.5.9]	C_lini_757_FUN_001174-T1	K04082	hscB, HSCB, HSC20; molecular chaperone HscB	C_lini_771_FUN_001203-T1	K01771	plc; 1-phosphatidylinositol phosphodiesterase [EC:4.6.1.13]
C_lini_390-1_FUN_001394-T1	K01134	ARSA; arylsulfatase A [EC:3.1.6.8]	C_lini_757_FUN_001175-T1	K12178	COPS4, CSN4; COP9 signalosome complex subunit 4	C_lini_771_FUN_001206-T1	K12879	THOC2; THO complex subunit 2
C_lini_390-1_FUN_001395-T1	K08192	DAL5; MFS transporter, ACS family, DAL5 transporter family protein	C_lini_757_FUN_001182-T1	K05531	MNN10; mannan polymerase II complex MNN10 subunit [EC:2.4.1.-]	C_lini_771_FUN_001207-T1	K00641	metX; homoserine O-acetyltransferase/O-succinyltransferase [EC:2.3.1.31 2.3.1.46]
C_lini_390-1_FUN_001400-T1	K15356	GONST1_2, VRG4; GDP-mannose transporter	C_lini_757_FUN_001184-T1	K01409	OSGEP, KAE1, QRI7; N6-L-threonylcarbamoyladenine synthase [EC:2.3.1.234]	C_lini_771_FUN_001208-T1	K08176	PHO84; MFS transporter, PHS family, inorganic phosphate transporter
C_lini_390-1_FUN_001415-T1	K22539	PLY; pectate lyase [EC:4.2.2.2]	C_lini_757_FUN_001185-T1	K02737	PSMB5; 20S proteasome subunit beta 5 [EC:3.4.25.1]	C_lini_771_FUN_001211-T1	K13210	FUBP; far upstream element-binding protein
C_lini_390-1_FUN_001418-T1	K10273	FBXL7; F-box and leucine-rich repeat protein 7	C_lini_757_FUN_001187-T1	K20628	exlX; expansin	C_lini_771_FUN_001213-T1	K01694	TRP; tryptophan synthase [EC:4.2.1.20]
C_lini_390-1_FUN_001419-T1	K21890	GHITM, DERP2, TMBIM5; growth hormone-inducible transmembrane protein	C_lini_757_FUN_001188-T1	K10694	ZNRF1_2; E3 ubiquitin-protein ligase ZNRF1/2 [EC:2.3.2.27]	C_lini_771_FUN_001214-T1	K02902	RP-L28, MRPL28, rpmB; large subunit ribosomal protein L28
C_lini_390-1_FUN_001420-T1	K07304	msrA; peptide-methionine (S)-S-oxide reductase [EC:1.8.4.11]	C_lini_757_FUN_001195-T1	K05658	ABCB1, CD243; ATP-binding cassette, subfamily B (MDR/TAP), member 1 [EC:7.6.2.2]	C_lini_771_FUN_001216-T1	K14455	GOT2; aspartate aminotransferase, mitochondrial [EC:2.6.1.1]
C_lini_390-1_FUN_001424-T1	K00505	TYR; tyrosinase [EC:1.14.18.1]	C_lini_757_FUN_001196-T1	K01892	HARS, hisS; histidyl-tRNA synthetase [EC:6.1.1.21]	C_lini_771_FUN_001253-T1	K01190	lacZ; beta-galactosidase [EC:3.2.1.23]
C_lini_390-1_FUN_001425-T1	K14686	SLC31A1, CTR1; solute carrier family 31 (copper transporter), member 1	C_lini_757_FUN_001198-T1	K08794	CAMK1; calcium/calmodulin-dependent protein kinase I [EC:2.7.11.17]	C_lini_771_FUN_001259-T1	K05349	bglX; beta-glucosidase [EC:3.2.1.21]
C_lini_390-1_FUN_001427-T1	K05609	UCHL3, YUH1; ubiquitin carboxyl-terminal hydrolase L3 [EC:3.4.19.12]	C_lini_757_FUN_001199-T1	K10688	UBE2W, UBC16; ubiquitin-conjugating enzyme E2 W [EC:2.3.2.25]	C_lini_771_FUN_001267-T1	K18549	ALP; oryzin [EC:3.4.21.63]
C_lini_390-1_FUN_001428-T1	K09553	STIP1; stress-induced-phosphoprotein 1	C_lini_757_FUN_001200-T1	K20182	VPS33A; vacuolar protein sorting-associated protein 33A	C_lini_771_FUN_001269-T1	K00477	PHYH; phytanoyl-CoA hydroxylase [EC:1.14.11.18]
C_lini_390-1_FUN_001434-T1	K08192	DAL5; MFS transporter, ACS family, DAL5 transporter family protein	C_lini_757_FUN_001202-T1	K02136	ATPeF1G, ATP5C1, ATP3; F-type H+-transporting ATPase subunit gamma	C_lini_771_FUN_001280-T1	K01183	E3.2.1.14; chitinase [EC:3.2.1.14]
C_lini_390-1_FUN_001436-T1	K21547	PRO1, NOSA; C6 transcription factor Pro1	C_lini_757_FUN_001203-T1	K03163	TOP1; DNA topoisomerase I [EC:5.6.2.1]	C_lini_771_FUN_001283-T1	K01225	CBH1; cellulose 1,4-beta-cellobiosidase [EC:3.2.1.91]
C_lini_390-1_FUN_001438-T1	K12471	EPN; epsin	C_lini_757_FUN_001206-T1	K00838	ARO8; aromatic amino acid aminotransferase I / 2-aminoadipate transaminase [EC:2.6.1.57 2.6.1.39 2.6.1.27 2.6.1.5]	C_lini_771_FUN_001287-T1	K01728	pel; pectate lyase [EC:4.2.2.2]
C_lini_390-1_FUN_001439-T1	K01802	E5.2.1.8; peptidylprolyl isomerase [EC:5.2.1.8]	C_lini_757_FUN_001208-T1	K12373	HEXA_B; hexosaminidase [EC:3.2.1.52]	C_lini_771_FUN_001294-T1	K18551	SDT1; pyrimidine and pyridine-specific 5'-nucleotidase [EC:3.1.3.-]
C_lini_390-1_FUN_001442-T1	K03025	RPC6, POLR3F; DNA-directed RNA polymerase III subunit RPC6	C_lini_757_FUN_001209-T1	K23039	NAB2; nuclear polyadenylated RNA-binding protein NAB2	C_lini_771_FUN_001296-T1	K01501	E3.5.5.1; nitrilase [EC:3.5.5.1]
C_lini_390-1_FUN_001445-T1	K01264	APE3; aminopeptidase Y [EC:3.4.11.15]	C_lini_757_FUN_001210-T1	K00231	PPOX, hemY; protoporphyrinogen/coproporphyrinogen III oxidase [EC:1.3.3.4 1.3.3.15]	C_lini_771_FUN_001304-T1	K01181	E3.2.1.8, xynA; endo-1,4-beta-xylanase [EC:3.2.1.8]
C_lini_390-1_FUN_001448-T1	K08192	DAL5; MFS transporter, ACS family, DAL5 transporter family protein	C_lini_757_FUN_001211-T1	K15156	MED14, RGR1; mediator of RNA polymerase II transcription subunit 14	C_lini_771_FUN_001307-T1	K00276	AOC3, AOC2, tynA; primary-amine oxidase [EC:1.4.3.21]
C_lini_390-1_FUN_001452-T1	K01062	PLA2G7, PAFAH; platelet-activating factor acetylhydrolase [EC:3.1.1.47]	C_lini_757_FUN_001212-T1	K00036	G6PD, zwf; glucose-6-phosphate 1-dehydrogenase [EC:1.1.1.49 1.1.1.363]	C_lini_771_FUN_001312-T1	K10088	OS9; protein OS-9
C_lini_390-1_FUN_001458-T1	K06067	HDAC1_2; histone deacetylase 1/2 [EC:3.5.1.98]	C_lini_757_FUN_001213-T1	K02917	RP-L35Ae, RPL35A; large subunit ribosomal protein L35Ae	C_lini_771_FUN_001314-T1	K17679	MSS116; ATP-dependent RNA helicase MSS116, mitochondrial [EC:3.6.4.13]
C_lini_390-1_FUN_001459-T1	K03030	PSMD14, RPN11, POH1; 26S proteasome regulatory subunit N11	C_lini_757_FUN_001215-T1	K23952	VMA21; vacuolar ATPase assembly integral membrane protein VMA21	C_lini_771_FUN_001322-T1	K17877	NIT-6; nitrite reductase (NAD(P)H) [EC:1.7.1.4]
C_lini_390-1_FUN_001472-T1	K03574	mutT, NUDT15, MTH2; 8-oxo-dGTP diphosphatase [EC:3.6.1.55]	C_lini_757_FUN_001216-T1	K14439	SMARCAD1; SWI/SNF-related matrix-associated actin-dependent regulator of chromatin subfamily A containing DEAD/H box 1 [EC:5.6.2.-]	C_lini_771_FUN_001323-T1	K00591	COQ3; polyprenyldihydroxybenzoate methyltransferase / 3-demethylubiquinol 3-O-methyltransferase [EC:2.1.1.114 2.1.1.64]
C_lini_390-1_FUN_001488-T1	K23319	ACLH; flavine halogenase [EC:1.14.14.-]	C_lini_757_FUN_001220-T1	K06902	UMF1; MFS transporter, UMF1 family	C_lini_771_FUN_001324-T1	K02858	ribB, RIB3; 3,4-dihydroxy 2-butanone 4-phosphate synthase [EC:4.1.99.12]
C_lini_390-1_FUN_001494-T1	K00273	DAO, aao; D-amino-acid oxidase [EC:1.4.3.3]	C_lini_757_FUN_001222-T1	K10365	CAPZB; F-actin-capping protein subunit beta	C_lini_771_FUN_001328-T1	K18884	FGAMT; 4-dimethylallyltryptophan N-methyltransferase [EC:2.1.1.261]
C_lini_390-1_FUN_001498-T1	K19668	CBH2, cbhA; cellulose 1,4-beta-cellobiosidase [EC:3.2.1.91]	C_lini_757_FUN_001226-T1	K15102	SLC25A3, PHC, PIC; solute carrier family 25 (mitochondrial phosphate transporter), member 3	C_lini_771_FUN_001331-T1	K03137	TFIIE2, GTF2E2, TFA2; transcription initiation factor TFIIE subunit beta
C_lini_390-1_FUN_001503-T1	K02971	RP-S21e, RPS21; small subunit ribosomal protein S21e	C_lini_757_FUN_001227-T1	K11872	UBP9_13; ubiquitin carboxyl-terminal hydrolase 9/13 [EC:3.4.19.12]	C_lini_771_FUN_001332-T1	K23490	CYB5; cytochrome b5
C_lini_390-1_FUN_001504-T1	K08192	DAL5; MFS transporter, ACS family, DAL5 transporter family protein	C_lini_757_FUN_001228-T1	K22939	IER3IP1, YOS1; immediate early response 3-interacting protein 1	C_lini_771_FUN_001333-T1	K00167	BCKDHB, bkdA2; 2-oxoisovalerate dehydrogenase E1 component subunit beta [EC:1.2.4.4]
C_lini_390-1_FUN_001506-T1	K00027	ME2, sfcA, maeA; malate dehydrogenase (oxaloacetate-decarboxylating) [EC:1.1.1.38]	C_lini_757_FUN_001229-T1	K03847	ALG12; alpha-1,6-mannosyltransferase [EC:2.4.1.260]	C_lini_771_FUN_001334-T1	K01210	E3.2.1.58; glucan 1,3-beta-glucosidase [EC:3.2.1.58]
C_lini_390-1_FUN_001509-T1	K02894	RP-L23e, RPL23; large subunit ribosomal protein L23e	C_lini_757_FUN_001230-T1	K01768	E4.6.1.1; adenylate cyclase [EC:4.6.1.1]	C_lini_771_FUN_001338-T1	K00861	RFK, FMN1; riboflavin kinase [EC:2.7.1.26]
C_lini_390-1_FUN_001514-T1	K25058	CACTIN; cactin	C_lini_757_FUN_001232-T1	K00387	SUOX; sulfite oxidase [EC:1.8.3.1]	C_lini_771_FUN_001342-T1	K08793	STK32, YANK; serine/threonine kinase 32 [EC:2.7.11.1]
C_lini_390-1_FUN_001515-T1	K01669	phr, PHR1; deoxyribodipyrimidine photo-lyase [EC:4.1.99.3]	C_lini_757_FUN_001235-T1	K08192	DAL5; MFS transporter, ACS family, DAL5 transporter family protein	C_lini_771_FUN_001343-T1	K09043	YAP; AP-1-like transcription factor
C_lini_390-1_FUN_001516-T1	K01179	E3.2.1.4; endoglucanase [EC:3.2.1.4]	C_lini_757_FUN_001237-T1	K18599	JNM1; nuclear migration protein JNM1	C_lini_771_FUN_001345-T1	K14800	TSR2; pre-rRNA-processing protein TSR2
C_lini_390-1_FUN_001525-T1	K21249	UVRAG; UV radiation resistance-associated gene protein	C_lini_757_FUN_001238-T1	K02979	RP-S28e, RPS28; small subunit ribosomal protein S28e	C_lini_771_FUN_001347-T1	K17422	MRPL41; large subunit ribosomal protein L41
C_lini_390-1_FUN_001526-T1	K20408	WDR24, SEA2; SEA/GATOR complex protein SEA2/WDR24	C_lini_757_FUN_001242-T1	K15340	DCLRE1A, SNM1A, PSO2; DNA cross-link repair 1A protein	C_lini_771_FUN_001349-T1	K14709	SLC39A1_2_3, ZIP1_2_3; solute carrier family 39 (zinc transporter), member 1/2/3
C_lini_390-1_FUN_001538-T1	K00021	HMGCR; hydroxymethylglutaryl-CoA reductase (NADPH) [EC:1.1.1.34]	C_lini_757_FUN_001243-T1	K12621	LSM2; U6 snRNA-associated Sm-like protein LSm2	C_lini_771_FUN_001350-T1	K05349	bglX; beta-glucosidase [EC:3.2.1.21]
C_lini_390-1_FUN_001540-T1	K22721	CSG1, SUR1, CSH1; inositol phosphorylceramide mannosyltransferase catalytic subunit [EC:2.4.1.370]	C_lini_757_FUN_001244-T1	K03660	OGG1; N-glycosylase/DNA lyase [EC:3.2.2.- 4.2.99.18]	C_lini_771_FUN_001351-T1	K01811	xylS, yicI; alpha-D-xyloside xylohydrolase [EC:3.2.1.177]
C_lini_390-1_FUN_001546-T1	K13953	adhP; alcohol dehydrogenase, propanol-preferring [EC:1.1.1.1]	C_lini_757_FUN_001245-T1	K12828	SF3B1, SAP155; splicing factor 3B subunit 1	C_lini_771_FUN_001352-T1	K01207	nagZ; beta-N-acetylhexosaminidase [EC:3.2.1.52]
C_lini_390-1_FUN_001550-T1	K03396	gfa; S-(hydroxymethyl)glutathione synthase [EC:4.4.1.22]	C_lini_757_FUN_001248-T1	K05758	ARPC2; actin related protein 2/3 complex, subunit 2	C_lini_771_FUN_001353-T1	K01443	nagA, AMDHD2; N-acetylglucosamine-6-phosphate deacetylase [EC:3.5.1.25]
C_lini_390-1_FUN_001554-T1	K01176	AMY, amyA, malS; alpha-amylase [EC:3.2.1.1]	C_lini_757_FUN_001249-T1	K14556	DIP2, UTP12, WDR3; U3 small nucleolar RNA-associated protein 12	C_lini_771_FUN_001355-T1	K02564	nagB, GNPDA; glucosamine-6-phosphate deaminase [EC:3.5.99.6]
C_lini_390-1_FUN_001555-T1	K03305	TC.POT; proton-dependent oligopeptide transporter, POT family	C_lini_757_FUN_001250-T1	K03848	ALG6; alpha-1,3-glucosyltransferase [EC:2.4.1.267]	C_lini_771_FUN_001356-T1	K00844	HK; hexokinase [EC:2.7.1.1]
C_lini_390-1_FUN_001560-T1	K01192	E3.2.1.25, MANBA, manB; beta-mannosidase [EC:3.2.1.25]	C_lini_757_FUN_001253-T1	K20367	ERGIC3, ERV46; endoplasmic reticulum-Golgi intermediate compartment protein 3	C_lini_771_FUN_001357-T1	K22756	NSMCE2, NSE2; E3 SUMO-protein ligase NSE2 [EC:2.3.2.-]
C_lini_390-1_FUN_001562-T1	K05351	E1.1.1.9; D-xylulose reductase [EC:1.1.1.9]	C_lini_757_FUN_001254-T1	K14407	CSTF2, RNA15; cleavage stimulation factor subunit 2	C_lini_771_FUN_001359-T1	K11585	CBX1, HP1B, SWI6; chromobox protein 1
C_lini_390-1_FUN_001563-T1	K09123	lhpI; cis-L-3-hydroxyproline dehydratase [EC:4.2.1.171]	C_lini_757_FUN_001256-T1	K02739	PSMB7; 20S proteasome subunit beta 2 [EC:3.4.25.1]	C_lini_771_FUN_001361-T1	K19983	EXOC1, SEC3; exocyst complex component 1
C_lini_390-1_FUN_001575-T1	K22122	GLIF; gliotoxin biosynthesis cytochrome P450 monooxygenase [EC:1.-.-.-]	C_lini_757_FUN_001258-T1	K16073	ALR, MNR; magnesium transporter	C_lini_771_FUN_001362-T1	K10590	TRIP12; E3 ubiquitin-protein ligase TRIP12 [EC:2.3.2.26]
C_lini_390-1_FUN_001577-T1	K15385	APDC; aspyridone synthetase trans-acting enoyl reductase	C_lini_757_FUN_001259-T1	K14771	NOC4, UTP19; U3 small nucleolar RNA-associated protein 19	C_lini_771_FUN_001363-T1	K00166	BCKDHA, bkdA1; 2-oxoisovalerate dehydrogenase E1 component subunit alpha [EC:1.2.4.4]
C_lini_390-1_FUN_001586-T1	K00354	E1.6.99.1; NADPH2 dehydrogenase [EC:1.6.99.1]	C_lini_757_FUN_001260-T1	K02127	ATPeF0B, ATP5F1, ATP4; F-type H+-transporting ATPase subunit b	C_lini_771_FUN_001364-T1	K08192	DAL5; MFS transporter, ACS family, DAL5 transporter family protein
C_lini_390-1_FUN_001587-T1	K08711	PDR, CDR1; ATP-binding cassette, subfamily G (WHITE), member 2, PDR	C_lini_757_FUN_001262-T1	K06126	COQ6; ubiquinone biosynthesis monooxygenase Coq6 [EC:1.14.13.-]	C_lini_771_FUN_001365-T1	K22696	EEF2KMT; protein-lysine N-methyltransferase EEF2KMT [EC:2.1.1.-]
C_lini_390-1_FUN_001589-T1	K00981	E2.7.7.41, CDS1, CDS2, cdsA; phosphatidate cytidylyltransferase [EC:2.7.7.41]	C_lini_757_FUN_001263-T1	K03935	NDUFS2; NADH dehydrogenase (ubiquinone) Fe-S protein 2 [EC:7.1.1.2]	C_lini_771_FUN_001366-T1	K06127	COQ5; 2-methoxy-6-polyprenyl-1,4-benzoquinol methylase [EC:2.1.1.201]
C_lini_390-1_FUN_001595-T1	K07513	ACAA1; acetyl-CoA acyltransferase 1 [EC:2.3.1.16]	C_lini_757_FUN_001265-T1	K11137	TELO2, TEL2; telomere length regulation protein	C_lini_771_FUN_001369-T1	K00059	fabG, OAR1; 3-oxoacyl-[acyl-carrier protein] reductase [EC:1.1.1.100]
C_lini_390-1_FUN_001599-T1	K07407	E3.2.1.22B, galA, rafA; alpha-galactosidase [EC:3.2.1.22]	C_lini_757_FUN_001266-T1	K10686	UBA3, UBE1C; NEDD8-activating enzyme E1 [EC:6.2.1.64]	C_lini_771_FUN_001370-T1	K07870	RHOT1, ARHT1; mitochondrial Rho GTPase 1 [EC:3.6.5.-]
C_lini_390-1_FUN_001603-T1	K08141	MAL; MFS transporter, SP family, general alpha glucoside:H+ symporter	C_lini_757_FUN_001267-T1	K03027	RPAC1, RPC40, POLR1C; DNA-directed RNA polymerases I and III subunit RPAC1	C_lini_771_FUN_001373-T1	K20062	ART4_5_7; arrestin-related trafficking adapter 4/5/7
C_lini_390-1_FUN_001607-T1	K14950	ATP13A1, SPF1; manganese-transporting P-type ATPase [EC:7.2.2.-]	C_lini_757_FUN_001271-T1	K13338	PEX1; peroxin-1	C_lini_771_FUN_001376-T1	K18932	ZDHHC; palmitoyltransferase [EC:2.3.1.225]
C_lini_390-1_FUN_001608-T1	K00026	MDH2; malate dehydrogenase [EC:1.1.1.37]	C_lini_757_FUN_001272-T1	K02210	MCM7, CDC47; DNA replication licensing factor MCM7 [EC:5.6.2.3]	C_lini_771_FUN_001377-T1	K01866	YARS, tyrS; tyrosyl-tRNA synthetase [EC:6.1.1.1]
C_lini_390-1_FUN_001612-T1	K05349	bglX; beta-glucosidase [EC:3.2.1.21]	C_lini_757_FUN_001273-T1	K17408	DAP3, MRPS29; small subunit ribosomal protein S29	C_lini_771_FUN_001378-T1	K00772	mtaP, MTAP; 5'-methylthioadenosine phosphorylase [EC:2.4.2.28]
C_lini_390-1_FUN_001614-T1	K20247	EGT2; hercynylcysteine S-oxide lyase [EC:4.4.1.36]	C_lini_757_FUN_001274-T1	K14852	RRS1; regulator of ribosome biosynthesis	C_lini_771_FUN_001379-T1	K15165	SSN2, MED13; mediator of RNA polymerase II transcription subunit 13, fungi type
C_lini_390-1_FUN_001618-T1	K17782	MIA40, CHCHD4; mitochondrial intermembrane space import and assembly protein 40	C_lini_757_FUN_001276-T1	K05956	RABGGTB; geranylgeranyl transferase type-2 subunit beta [EC:2.5.1.60]	C_lini_771_FUN_001380-T1	K14788	NOL10, ENP2; ribosome biogenesis protein ENP2
C_lini_390-1_FUN_001619-T1	K00949	thiN, TPK1, THI80; thiamine pyrophosphokinase [EC:2.7.6.2]	C_lini_757_FUN_001278-T1	K08736	MSH3; DNA mismatch repair protein MSH3	C_lini_771_FUN_001383-T1	K00814	GPT, ALT; alanine transaminase [EC:2.6.1.2]
C_lini_390-1_FUN_001620-T1	K08496	GOSR2, BOS1; golgi SNAP receptor complex member 2	C_lini_757_FUN_001279-T1	K02260	COX17; cytochrome c oxidase assembly protein subunit 17	C_lini_771_FUN_001384-T1	K03037	PSMD6, RPN7; 26S proteasome regulatory subunit N7
C_lini_390-1_FUN_001626-T1	K16261	YAT; yeast amino acid transporter	C_lini_757_FUN_001280-T1	K11135	PINX1; Pin2-interacting protein X1	C_lini_771_FUN_001385-T1	K00565	RNMT; mRNA (guanine-N7-)-methyltransferase [EC:2.1.1.56]
C_lini_390-1_FUN_001634-T1	K08192	DAL5; MFS transporter, ACS family, DAL5 transporter family protein	C_lini_757_FUN_001294-T1	K08773	RALBP1; RalA-binding protein 1	C_lini_771_FUN_001387-T1	K11763	RSC9; chromatin structure-remodeling complex subunit RSC9
C_lini_390-1_FUN_001638-T1	K00865	glxK, garK; glycerate 2-kinase [EC:2.7.1.165]	C_lini_757_FUN_001301-T1	K08141	MAL; MFS transporter, SP family, general alpha glucoside:H+ symporter	C_lini_771_FUN_001389-T1	K07305	msrB; peptide-methionine (R)-S-oxide reductase [EC:1.8.4.12]
C_lini_390-1_FUN_001640-T1	K22745	AIFM2; apoptosis-inducing factor 2	C_lini_757_FUN_001303-T1	K08257	E3.2.1.101; mannan endo-1,6-alpha-mannosidase [EC:3.2.1.101]	C_lini_771_FUN_001390-T1	K01759	GLO1, gloA; lactoylglutathione lyase [EC:4.4.1.5]
C_lini_390-1_FUN_001641-T1	K01714	dapA; 4-hydroxy-tetrahydrodipicolinate synthase [EC:4.3.3.7]	C_lini_757_FUN_001310-T1	K08197	ARN; MFS transporter, SIT family, siderophore-iron:H+ symporter	C_lini_771_FUN_001393-T1	K09529	DNAJC9; DnaJ homolog subfamily C member 9
C_lini_390-1_FUN_001642-T1	K08192	DAL5; MFS transporter, ACS family, DAL5 transporter family protein	C_lini_757_FUN_001313-T1	K08711	PDR, CDR1; ATP-binding cassette, subfamily G (WHITE), member 2, PDR	C_lini_771_FUN_001395-T1	K01180	E3.2.1.6; endo-1,3(4)-beta-glucanase [EC:3.2.1.6]
C_lini_390-1_FUN_001644-T1	K00799	GST, gst; glutathione S-transferase [EC:2.5.1.18]	C_lini_757_FUN_001316-T1	K15530	RGAE; rhamnogalacturonan acetylesterase [EC:3.1.1.86]	C_lini_771_FUN_001396-T1	K07300	chaA, CAX; Ca2+:H+ antiporter
C_lini_390-1_FUN_001646-T1	K05972	AXE1; acetylxylan esterase [EC:3.1.1.72]	C_lini_757_FUN_001323-T1	K17278	PGRMC1_2; membrane-associated progesterone receptor component	C_lini_771_FUN_001397-T1	K14567	UTP14; U3 small nucleolar RNA-associated protein 14
C_lini_390-1_FUN_001647-T1	K13237	DECR2, SPS19; 2,4-dienoyl-CoA reductase [(3E)-enoyl-CoA-producing], peroxisomal [EC:1.3.1.124]	C_lini_757_FUN_001325-T1	K17740	SCD1; scytalone dehydratase [EC:4.2.1.94]	C_lini_771_FUN_001398-T1	K02259	COX15, ctaA; heme a synthase [EC:1.17.99.9]
C_lini_390-1_FUN_001649-T1	K13239	ECI2, PECI; Delta3-Delta2-enoyl-CoA isomerase [EC:5.3.3.8]	C_lini_757_FUN_001327-T1	K22276	NEG1; glucan endo-1,6-beta-glucosidase [EC:3.2.1.75]	C_lini_771_FUN_001399-T1	K04567	KARS, lysS; lysyl-tRNA synthetase, class II [EC:6.1.1.6]
C_lini_390-1_FUN_001651-T1	K08832	SRPK3, STK23; serine/threonine-protein kinase SRPK3 [EC:2.7.11.1]	C_lini_757_FUN_001331-T1	K00227	SC5DL, ERG3; Delta7-sterol 5-desaturase [EC:1.14.19.20]	C_lini_771_FUN_001400-T1	K01266	dmpA, dap; D-aminopeptidase [EC:3.4.11.19]
C_lini_390-1_FUN_001652-T1	K01181	E3.2.1.8, xynA; endo-1,4-beta-xylanase [EC:3.2.1.8]	C_lini_757_FUN_001334-T1	K19355	MAN; mannan endo-1,4-beta-mannosidase [EC:3.2.1.78]	C_lini_771_FUN_001401-T1	K11173	ADHFE1; hydroxyacid-oxoacid transhydrogenase [EC:1.1.99.24]
C_lini_390-1_FUN_001654-T1	K02304	MET8; precorrin-2 dehydrogenase / sirohydrochlorin ferrochelatase [EC:1.3.1.76 4.99.1.4]	C_lini_757_FUN_001337-T1	K19356	E1.14.99.54; lytic cellulose monooxygenase (C1-hydroxylating) [EC:1.14.99.54]	C_lini_771_FUN_001402-T1	K00380	cysJ; sulfite reductase (NADPH) flavoprotein alpha-component [EC:1.8.1.2]
C_lini_390-1_FUN_001655-T1	K12481	RBSN, ZFYVE20; rabenosyn-5	C_lini_757_FUN_001353-T1	K00276	AOC3, AOC2, tynA; primary-amine oxidase [EC:1.4.3.21]	C_lini_771_FUN_001404-T1	K06656	PCL1; PHO85 cyclin-1
C_lini_390-1_FUN_001660-T1	K08192	DAL5; MFS transporter, ACS family, DAL5 transporter family protein	C_lini_757_FUN_001356-T1	K15530	RGAE; rhamnogalacturonan acetylesterase [EC:3.1.1.86]	C_lini_771_FUN_001405-T1	K04563	CDC28, CDC2; cyclin-dependent kinase [EC:2.7.11.22]
C_lini_390-1_FUN_001661-T1	K01732	E4.2.2.10; pectin lyase [EC:4.2.2.10]	C_lini_757_FUN_001363-T1	K18468	VPS35; vacuolar protein sorting-associated protein 35	C_lini_771_FUN_001409-T1	K19572	CECR1, ADA2; adenosine deaminase CECR1 [EC:3.5.4.4]
C_lini_390-1_FUN_001664-T1	K08139	HXT; MFS transporter, SP family, sugar:H+ symporter	C_lini_757_FUN_001368-T1	K00451	HGD, hmgA; homogentisate 1,2-dioxygenase [EC:1.13.11.5]	C_lini_771_FUN_001413-T1	K14816	REI1; pre-60S factor REI1
C_lini_390-1_FUN_001672-T1	K02429	fucP; MFS transporter, FHS family, L-fucose permease	C_lini_757_FUN_001371-T1	K17095	ANXA7_11; annexin A7/11	C_lini_771_FUN_001420-T1	K14334	CMLE; carboxy-cis,cis-muconate cyclase [EC:5.5.1.5]
C_lini_390-1_FUN_001674-T1	K00012	UGDH, ugd; UDPglucose 6-dehydrogenase [EC:1.1.1.22]	C_lini_757_FUN_001379-T1	K01181	E3.2.1.8, xynA; endo-1,4-beta-xylanase [EC:3.2.1.8]	C_lini_771_FUN_001421-T1	K16302	CNNM; metal transporter CNNM
C_lini_390-1_FUN_001680-T1	K14338	cypD_E, CYP102A, CYP505; cytochrome P450 / NADPH-cytochrome P450 reductase [EC:1.14.14.1 1.6.2.4]	C_lini_757_FUN_001384-T1	K05349	bglX; beta-glucosidase [EC:3.2.1.21]	C_lini_771_FUN_001422-T1	K00058	serA, PHGDH; D-3-phosphoglycerate dehydrogenase / 2-oxoglutarate reductase [EC:1.1.1.95 1.1.1.399]
C_lini_390-1_FUN_001691-T1	K25881	LARA; L-arabinose reductase [EC:1.1.1.-]	C_lini_757_FUN_001387-T1	K20465	OSBPL9_10_11, ORP9_10_11; oxysterol-binding protein-related protein 9/10/11	C_lini_771_FUN_001423-T1	K12486	SMAP; stromal membrane-associated protein
C_lini_390-1_FUN_001693-T1	K08192	DAL5; MFS transporter, ACS family, DAL5 transporter family protein	C_lini_757_FUN_001394-T1	K00135	gabD; succinate-semialdehyde dehydrogenase / glutarate-semialdehyde dehydrogenase [EC:1.2.1.16 1.2.1.79 1.2.1.20]	C_lini_771_FUN_001424-T1	K08504	BET1; blocked early in transport 1
C_lini_390-1_FUN_001694-T1	K08141	MAL; MFS transporter, SP family, general alpha glucoside:H+ symporter	C_lini_757_FUN_001398-T1	K08192	DAL5; MFS transporter, ACS family, DAL5 transporter family protein	C_lini_771_FUN_001425-T1	K20523	SH3YL1; SH3 domain-containing YSC84-like protein 1
C_lini_390-1_FUN_001696-T1	K00469	MIOX; inositol oxygenase [EC:1.13.99.1]	C_lini_757_FUN_001399-T1	K10703	HACD, PHS1, PAS2; very-long-chain (3R)-3-hydroxyacyl-CoA dehydratase [EC:4.2.1.134]	C_lini_771_FUN_001426-T1	K04409	PAK1; p21-activated kinase 1 [EC:2.7.11.1]
C_lini_390-1_FUN_001704-T1	K00627	DLAT, aceF, pdhC; pyruvate dehydrogenase E2 component (dihydrolipoyllysine-residue acetyltransferase) [EC:2.3.1.12]	C_lini_757_FUN_001400-T1	K00658	DLST, sucB; 2-oxoglutarate dehydrogenase E2 component (dihydrolipoamide succinyltransferase) [EC:2.3.1.61]	C_lini_771_FUN_001428-T1	K01897	ACSL, fadD; long-chain acyl-CoA synthetase [EC:6.2.1.3]
C_lini_390-1_FUN_001705-T1	K18442	ARFGEF, BIG; brefeldin A-inhibited guanine nucleotide-exchange protein	C_lini_757_FUN_001401-T1	K00164	OGDH, sucA; 2-oxoglutarate dehydrogenase E1 component [EC:1.2.4.2]	C_lini_771_FUN_001433-T1	K11839	USP8, UBP5; ubiquitin carboxyl-terminal hydrolase 8 [EC:3.4.19.12]
C_lini_390-1_FUN_001707-T1	K03024	RPC7, POLR3G; DNA-directed RNA polymerase III subunit RPC7	C_lini_757_FUN_001407-T1	K01113	phoD; alkaline phosphatase D [EC:3.1.3.1]	C_lini_771_FUN_001434-T1	K12182	HGS, HRS, VPS27; hepatocyte growth factor-regulated tyrosine kinase substrate
C_lini_390-1_FUN_001708-T1	K14307	NUPL1, NUP49; nucleoporin p58/p45	C_lini_757_FUN_001409-T1	K08141	MAL; MFS transporter, SP family, general alpha glucoside:H+ symporter	C_lini_771_FUN_001436-T1	K09497	CCT5; T-complex protein 1 subunit epsilon
C_lini_390-1_FUN_001714-T1	K18802	DUG3; glutamine amidotransferase	C_lini_757_FUN_001410-T1	K15027	EIF2D; translation initiation factor 2D	C_lini_771_FUN_001437-T1	K14416	HBS1; elongation factor 1 alpha-like protein
C_lini_390-1_FUN_001724-T1	K11393	METTL16, METT10D; U6 snRNA m6A methyltransferase [EC:2.1.1.346]	C_lini_757_FUN_001414-T1	K22539	PLY; pectate lyase [EC:4.2.2.2]	C_lini_771_FUN_001438-T1	K09490	HSPA5, BIP; endoplasmic reticulum chaperone BiP [EC:3.6.4.10]
C_lini_390-1_FUN_001726-T1	K13119	FAM50, XAP5; protein FAM50	C_lini_757_FUN_001421-T1	K05349	bglX; beta-glucosidase [EC:3.2.1.21]	C_lini_771_FUN_001439-T1	K14820	BRX1, BRIX1; ribosome biogenesis protein BRX1
C_lini_390-1_FUN_001745-T1	K01824	EBP; cholestenol Delta-isomerase [EC:5.3.3.5]	C_lini_757_FUN_001424-T1	K03305	TC.POT; proton-dependent oligopeptide transporter, POT family	C_lini_771_FUN_001449-T1	K01176	AMY, amyA, malS; alpha-amylase [EC:3.2.1.1]
C_lini_390-1_FUN_001746-T1	K01424	E3.5.1.1, ansA, ansB; L-asparaginase [EC:3.5.1.1]	C_lini_757_FUN_001428-T1	K00306	PIPOX; sarcosine oxidase / L-pipecolate oxidase [EC:1.5.3.1 1.5.3.7]	C_lini_771_FUN_001450-T1	K00749	E2.4.1.183; alpha-1,3-glucan synthase [EC:2.4.1.183]
C_lini_390-1_FUN_001749-T1	K05994	E3.4.11.10; bacterial leucyl aminopeptidase [EC:3.4.11.10]	C_lini_757_FUN_001436-T1	K08286	E2.7.11.-; protein-serine/threonine kinase [EC:2.7.11.-]	C_lini_771_FUN_001456-T1	K10428	DCTN6; dynactin 6
C_lini_390-1_FUN_001759-T1	K00505	TYR; tyrosinase [EC:1.14.18.1]	C_lini_757_FUN_001437-T1	K17792	TIM54; mitochondrial import inner membrane translocase subunit TIM54	C_lini_771_FUN_001457-T1	K03942	NDUFV1; NADH dehydrogenase (ubiquinone) flavoprotein 1 [EC:7.1.1.2]
C_lini_390-1_FUN_001770-T1	K08178	JEN; MFS transporter, SHS family, lactate transporter	C_lini_757_FUN_001440-T1	K11761	NPL6, RSC7; chromatin structure-remodeling complex protein RSC7	C_lini_771_FUN_001462-T1	K13507	GAT; glycerol-3-phosphate O-acyltransferase / dihydroxyacetone phosphate acyltransferase [EC:2.3.1.15 2.3.1.42]
C_lini_390-1_FUN_001773-T1	K08192	DAL5; MFS transporter, ACS family, DAL5 transporter family protein	C_lini_757_FUN_001441-T1	K03124	TFIIB, GTF2B, SUA7, tfb; transcription initiation factor TFIIB	C_lini_771_FUN_001467-T1	K00416	QCR6, UQCRH; ubiquinol-cytochrome c reductase subunit 6
C_lini_390-1_FUN_001776-T1	K18123	HOGA1; 4-hydroxy-2-oxoglutarate aldolase [EC:4.1.3.16]	C_lini_757_FUN_001445-T1	K18703	SUGCT; succinate---hydroxymethylglutarate CoA-transferase [EC:2.8.3.13]	C_lini_771_FUN_001469-T1	K09827	ERG27; 3-keto steroid reductase [EC:1.1.1.270]
C_lini_390-1_FUN_001777-T1	K00065	kduD; 2-dehydro-3-deoxy-D-gluconate 5-dehydrogenase [EC:1.1.1.127]	C_lini_757_FUN_001448-T1	K26935	TMEM30A, CDC50A; cell cycle control protein 50A	C_lini_771_FUN_001477-T1	K12189	VPS25, EAP20; ESCRT-II complex subunit VPS25
C_lini_390-1_FUN_001778-T1	K01684	dgoD; galactonate dehydratase [EC:4.2.1.6]	C_lini_757_FUN_001449-T1	K01530	E7.6.2.1; phospholipid-translocating ATPase [EC:7.6.2.1]	C_lini_771_FUN_001478-T1	K00864	glpK, GK; glycerol kinase [EC:2.7.1.30]
C_lini_390-1_FUN_001803-T1	K18730	GIGYF; PERQ amino acid-rich with GYF domain-containing protein	C_lini_757_FUN_001450-T1	K05917	CYP51; sterol 14alpha-demethylase [EC:1.14.14.154 1.14.15.36]	C_lini_771_FUN_001479-T1	K00966	GMPP; mannose-1-phosphate guanylyltransferase [EC:2.7.7.13]
C_lini_390-1_FUN_001804-T1	K24935	TTC27; tetratricopeptide repeat protein 27	C_lini_757_FUN_001467-T1	K11770	SFH1; chromatin structure-remodeling complex subunit SFH1	C_lini_771_FUN_001481-T1	K05954	FNTB; protein farnesyltransferase subunit beta [EC:2.5.1.58]
C_lini_390-1_FUN_001806-T1	K01620	ltaE; threonine aldolase [EC:4.1.2.48]	C_lini_757_FUN_001468-T1	K01225	CBH1; cellulose 1,4-beta-cellobiosidase [EC:3.2.1.91]	C_lini_771_FUN_001484-T1	K10632	BRAP; BRCA1-associated protein [EC:2.3.2.27]
C_lini_390-1_FUN_001813-T1	K03235	EF3, TEF3; elongation factor 3	C_lini_757_FUN_001497-T1	K20131	RABGEF1; Rab5 GDP/GTP exchange factor	C_lini_771_FUN_001485-T1	K12346	SMF; metal iron transporter
C_lini_390-1_FUN_001819-T1	K18107	GAAD; L-glyceraldehyde reductase [EC:1.1.1.372]	C_lini_757_FUN_001498-T1	K08095	E3.1.1.74; cutinase [EC:3.1.1.74]	C_lini_771_FUN_001486-T1	K00551	PEMT; phosphatidylethanolamine/phosphatidyl-N-methylethanolamine N-methyltransferase [EC:2.1.1.17 2.1.1.71]
C_lini_390-1_FUN_001820-T1	K01230	MAN1A_C, MNS1_2; mannosyl-oligosaccharide alpha-1,2-mannosidase [EC:3.2.1.113]	C_lini_757_FUN_001499-T1	K01530	E7.6.2.1; phospholipid-translocating ATPase [EC:7.6.2.1]	C_lini_771_FUN_001488-T1	K20308	TRAPPC11; trafficking protein particle complex subunit 11
C_lini_390-1_FUN_001824-T1	K01886	QARS, glnS; glutaminyl-tRNA synthetase [EC:6.1.1.18]	C_lini_757_FUN_001516-T1	K00135	gabD; succinate-semialdehyde dehydrogenase / glutarate-semialdehyde dehydrogenase [EC:1.2.1.16 1.2.1.79 1.2.1.20]	C_lini_771_FUN_001499-T1	K10563	mutM, fpg; formamidopyrimidine-DNA glycosylase [EC:3.2.2.23 4.2.99.18]
C_lini_390-1_FUN_001825-T1	K23518	MACROD, ymdB; O-acetyl-ADP-ribose deacetylase [EC:3.1.1.106]	C_lini_757_FUN_001519-T1	K16261	YAT; yeast amino acid transporter	C_lini_771_FUN_001504-T1	K03936	NDUFS3; NADH dehydrogenase (ubiquinone) Fe-S protein 3 [EC:7.1.1.2]
C_lini_390-1_FUN_001836-T1	K01939	purA, ADSS; adenylosuccinate synthase [EC:6.3.4.4]	C_lini_757_FUN_001526-T1	K02864	RP-L10, MRPL10, rplJ; large subunit ribosomal protein L10	C_lini_771_FUN_001506-T1	K05389	KCNKF; potassium channel subfamily K, other eukaryote
C_lini_390-1_FUN_001839-T1	K22032	K22032; lytic cellulose monooxygenase (C4-dehydrogenating) [EC:1.14.99.56]	C_lini_757_FUN_001528-T1	K03065	PSMC3, RPT5; 26S proteasome regulatory subunit T5	C_lini_771_FUN_001510-T1	K17605	PPP2R4, PTPA; serine/threonine-protein phosphatase 2A activator
C_lini_390-1_FUN_001846-T1	K08257	E3.2.1.101; mannan endo-1,6-alpha-mannosidase [EC:3.2.1.101]	C_lini_757_FUN_001531-T1	K14679	TRL1; tRNA ligase [EC:6.5.1.3]	C_lini_771_FUN_001511-T1	K05972	AXE1; acetylxylan esterase [EC:3.1.1.72]
C_lini_390-1_FUN_001849-T1	K03457	TC.NCS1; nucleobase:cation symporter-1, NCS1 family	C_lini_757_FUN_001532-T1	K06867	K06867; uncharacterized protein	C_lini_771_FUN_001516-T1	K12385	NPC1; Niemann-Pick C1 protein
C_lini_390-1_FUN_001855-T1	K03538	POP4, RPP29; ribonuclease P protein subunit POP4 [EC:3.1.26.5]	C_lini_757_FUN_001533-T1	K14530	RPP40; ribonucleases P/MRP protein subunit RPP40 [EC:3.1.26.5]	C_lini_771_FUN_001518-T1	K03657	uvrD, pcrA; ATP-dependent DNA helicase UvrD/PcrA [EC:5.6.2.4]
C_lini_390-1_FUN_001857-T1	K01918	panC; pantoate--beta-alanine ligase [EC:6.3.2.1]	C_lini_757_FUN_001534-T1	K15430	TRM11, TRMT11; tRNA (guanine10-N2)-methyltransferase [EC:2.1.1.214]	C_lini_771_FUN_001521-T1	K12349	ASAH2; neutral ceramidase [EC:3.5.1.23]
C_lini_390-1_FUN_001859-T1	K17623	PUDP, HDHD1; pseudouridine 5'-phosphatase [EC:3.1.3.96]	C_lini_757_FUN_001535-T1	K23335	GID4; glucose-induced degradation protein 4	C_lini_771_FUN_001525-T1	K00681	ggt; gamma-glutamyltranspeptidase / glutathione hydrolase [EC:2.3.2.2 3.4.19.13]
C_lini_390-1_FUN_001861-T1	K01867	WARS, trpS; tryptophanyl-tRNA synthetase [EC:6.1.1.2]	C_lini_757_FUN_001536-T1	K12877	MAGOH; protein mago nashi	C_lini_771_FUN_001526-T1	K00065	kduD; 2-dehydro-3-deoxy-D-gluconate 5-dehydrogenase [EC:1.1.1.127]
C_lini_390-1_FUN_001862-T1	K01115	PLD1_2; phospholipase D1/2 [EC:3.1.4.4]	C_lini_757_FUN_001537-T1	K17301	COPB1, SEC26; coatomer subunit beta	C_lini_771_FUN_001545-T1	K05034	SLC6A1, GAT1; solute carrier family 6 (neurotransmitter transporter, GABA) member 1
C_lini_390-1_FUN_001866-T1	K01809	manA, MPI; mannose-6-phosphate isomerase [EC:5.3.1.8]	C_lini_757_FUN_001539-T1	K11419	SUV39H, CLR4; [histone H3]-lysine9 N-trimethyltransferase SUV39H [EC:2.1.1.355]	C_lini_771_FUN_001548-T1	K19823	NAO; nitroalkane oxidase [EC:1.7.3.1]
C_lini_390-1_FUN_001870-T1	K14708	SLC26A11; solute carrier family 26 (sodium-independent sulfate anion transporter), member 11	C_lini_757_FUN_001540-T1	K19357	CELB; cellulase [EC:3.2.1.4]	C_lini_771_FUN_001552-T1	K14640	SLC20A, PIT; solute carrier family 20 (sodium-dependent phosphate transporter)
C_lini_390-1_FUN_001873-T1	K08100	E1.3.3.5; bilirubin oxidase [EC:1.3.3.5]	C_lini_757_FUN_001548-T1	K01953	asnB, ASNS; asparagine synthase (glutamine-hydrolysing) [EC:6.3.5.4]	C_lini_771_FUN_001554-T1	K01756	purB, ADSL; adenylosuccinate lyase [EC:4.3.2.2]
C_lini_390-1_FUN_001878-T1	K00276	AOC3, AOC2, tynA; primary-amine oxidase [EC:1.4.3.21]	C_lini_757_FUN_001561-T1	K01078	PHO; acid phosphatase [EC:3.1.3.2]	C_lini_771_FUN_001560-T1	K03448	FEN2, LIZ1; MFS transporter, ACS family, pantothenate transporter
C_lini_390-1_FUN_001880-T1	K13953	adhP; alcohol dehydrogenase, propanol-preferring [EC:1.1.1.1]	C_lini_757_FUN_001565-T1	K03306	TC.PIT; inorganic phosphate transporter, PiT family	C_lini_771_FUN_001561-T1	K15303	AKR7; aflatoxin B1 aldehyde reductase
C_lini_390-1_FUN_001881-T1	K14334	CMLE; carboxy-cis,cis-muconate cyclase [EC:5.5.1.5]	C_lini_757_FUN_001568-T1	K01560	E3.8.1.2; 2-haloacid dehalogenase [EC:3.8.1.2]	C_lini_771_FUN_001563-T1	K11293	HIRA, HIR1; protein HIRA/HIR1
C_lini_390-1_FUN_001882-T1	K03327	SLC47A, MATE, DTX; MATE family, multidrug and toxin extrusion protein	C_lini_757_FUN_001578-T1	K14708	SLC26A11; solute carrier family 26 (sodium-independent sulfate anion transporter), member 11	C_lini_771_FUN_001567-T1	K01501	E3.5.5.1; nitrilase [EC:3.5.5.1]
C_lini_390-1_FUN_001888-T1	K01536	ENA; P-type Na+/K+ transporter [EC:7.2.2.3 7.2.2.-]	C_lini_757_FUN_001580-T1	K14849	RRP1; ribosomal RNA-processing protein 1	C_lini_771_FUN_001576-T1	K08192	DAL5; MFS transporter, ACS family, DAL5 transporter family protein
C_lini_390-1_FUN_001890-T1	K14808	DDX54, DBP10; ATP-dependent RNA helicase DDX54/DBP10 [EC:3.6.4.13]	C_lini_757_FUN_001581-T1	K04718	SPHK; sphingosine kinase [EC:2.7.1.91]	C_lini_771_FUN_001587-T1	K00019	BDH1, bdhA; 3-hydroxybutyrate dehydrogenase [EC:1.1.1.30]
C_lini_390-1_FUN_001891-T1	K09528	DNAJC8; DnaJ homolog subfamily C member 8	C_lini_757_FUN_001582-T1	K00766	trpD; anthranilate phosphoribosyltransferase [EC:2.4.2.18]	C_lini_771_FUN_001589-T1	K03782	katG; catalase-peroxidase [EC:1.11.1.21]
C_lini_390-1_FUN_001895-T1	K08734	MLH1; DNA mismatch repair protein MLH1	C_lini_757_FUN_001583-T1	K20792	NAA15_16; N-alpha-acetyltransferase 15/16, NatA auxiliary subunit	C_lini_771_FUN_001591-T1	K08192	DAL5; MFS transporter, ACS family, DAL5 transporter family protein
C_lini_390-1_FUN_001897-T1	K01338	lon; ATP-dependent Lon protease [EC:3.4.21.53]	C_lini_757_FUN_001590-T1	K21632	WOR2; white-opaque regulator 2	C_lini_771_FUN_001598-T1	K02619	pabC; 4-amino-4-deoxychorismate lyase [EC:4.1.3.38]
C_lini_390-1_FUN_001898-T1	K10739	RFA2, RPA2; replication factor A2	C_lini_757_FUN_001591-T1	K00015	gyaR, GOR1; glyoxylate reductase [EC:1.1.1.26]	C_lini_771_FUN_001603-T1	K14864	FTSJ1, TRM7; tRNA (cytidine32/guanosine34-2'-O)-methyltransferase [EC:2.1.1.205]
C_lini_390-1_FUN_001900-T1	K01823	idi, IDI; isopentenyl-diphosphate Delta-isomerase [EC:5.3.3.2]	C_lini_757_FUN_001592-T1	K01251	AHCY, ahcY; adenosylhomocysteinase [EC:3.13.2.1]	C_lini_771_FUN_001604-T1	K14805	DDX24, MAK5; ATP-dependent RNA helicase DDX24/MAK5 [EC:3.6.4.13]
C_lini_390-1_FUN_001901-T1	K03327	SLC47A, MATE, DTX; MATE family, multidrug and toxin extrusion protein	C_lini_757_FUN_001593-T1	K03247	EIF3H; translation initiation factor 3 subunit H	C_lini_771_FUN_001608-T1	K09291	TPR, MLP1, MLP2; nucleoprotein TPR
C_lini_390-1_FUN_001902-T1	K03028	PSMD2, RPN1; 26S proteasome regulatory subunit N1	C_lini_757_FUN_001596-T1	K01951	guaA, GMPS; GMP synthase (glutamine-hydrolysing) [EC:6.3.5.2]	C_lini_771_FUN_001615-T1	K08192	DAL5; MFS transporter, ACS family, DAL5 transporter family protein
C_lini_390-1_FUN_001903-T1	K07179	RIOK2; RIO kinase 2 [EC:2.7.11.1]	C_lini_757_FUN_001599-T1	K19881	BUD7, BCH1; Chs5-Arf1p-binding protein BUD7/BCH1	C_lini_771_FUN_001628-T1	K01537	ATP2C; P-type Ca2+ transporter type 2C [EC:7.2.2.10]
C_lini_390-1_FUN_001905-T1	K00327	POR; NADPH-ferrihemoprotein reductase [EC:1.6.2.4]	C_lini_757_FUN_001602-T1	K10881	SHFM1, DSS1, RPN15; 26 proteasome complex subunit DSS1	C_lini_771_FUN_001630-T1	K16261	YAT; yeast amino acid transporter
C_lini_390-1_FUN_001907-T1	K12859	TXNL4A, DIB1; U5 snRNP protein, DIM1 family	C_lini_757_FUN_001603-T1	K00927	PGK, pgk; phosphoglycerate kinase [EC:2.7.2.3]	C_lini_771_FUN_001633-T1	K10887	DCLRE1C, ARTEMIS, SCIDA; DNA cross-link repair 1C protein [EC:3.1.-.-]
C_lini_390-1_FUN_001908-T1	K14861	URB1; nucleolar pre-ribosomal-associated protein 1	C_lini_757_FUN_001605-T1	K01224	E3.2.1.89; arabinogalactan endo-1,4-beta-galactosidase [EC:3.2.1.89]	C_lini_771_FUN_001642-T1	K23321	ACLL; aspirochlorine biosynthesis cytochrome P450 monooxygenase [EC:1.-.-.-]
C_lini_390-1_FUN_001910-T1	K15292	STXBP1, MUNC18-1; syntaxin-binding protein 1	C_lini_757_FUN_001606-T1	K24940	CWF19L2; CWF19-like protein 2	C_lini_771_FUN_001643-T1	K08192	DAL5; MFS transporter, ACS family, DAL5 transporter family protein
C_lini_390-1_FUN_001913-T1	K08515	VAMP7; vesicle-associated membrane protein 7	C_lini_757_FUN_001607-T1	K24104	GPN; GPN-loop GTPase	C_lini_771_FUN_001645-T1	K06699	PSME4; proteasome activator subunit 4
C_lini_390-1_FUN_001914-T1	K17675	SUPV3L1, SUV3; ATP-dependent RNA helicase SUPV3L1/SUV3 [EC:3.6.4.13]	C_lini_757_FUN_001611-T1	K19953	GRTP1, TBC1D6, MSB3_4; TBC1 domain family member 6	C_lini_771_FUN_001647-T1	K07542	PIGV; GPI mannosyltransferase 2 [EC:2.4.1.-]
C_lini_390-1_FUN_001915-T1	K05609	UCHL3, YUH1; ubiquitin carboxyl-terminal hydrolase L3 [EC:3.4.19.12]	C_lini_757_FUN_001619-T1	K13280	SEC11, sipW; signal peptidase I [EC:3.4.21.89]	C_lini_771_FUN_001664-T1	K09123	lhpI; cis-L-3-hydroxyproline dehydratase [EC:4.2.1.171]
C_lini_390-1_FUN_001921-T1	K14810	DDX56, DBP9; ATP-dependent RNA helicase DDX56/DBP9 [EC:3.6.4.13]	C_lini_757_FUN_001621-T1	K09702	K09702; uncharacterized protein	C_lini_771_FUN_001665-T1	K05351	E1.1.1.9; D-xylulose reductase [EC:1.1.1.9]
C_lini_390-1_FUN_001929-T1	K00948	PRPS, prsA; ribose-phosphate pyrophosphokinase [EC:2.7.6.1]	C_lini_757_FUN_001622-T1	K15196	BRF1, GTF3B; transcription factor IIIB 90 kDa subunit	C_lini_771_FUN_001667-T1	K01192	E3.2.1.25, MANBA, manB; beta-mannosidase [EC:3.2.1.25]
C_lini_390-1_FUN_001930-T1	K13291	TUT; terminal uridylyltransferase [EC:2.7.7.52]	C_lini_757_FUN_001626-T1	K14859	SSF1_2; ribosome biogenesis protein SSF1/2	C_lini_771_FUN_001672-T1	K03305	TC.POT; proton-dependent oligopeptide transporter, POT family
C_lini_390-1_FUN_001931-T1	K03138	TFIIF1, GTF2F1, TFG1; transcription initiation factor TFIIF subunit alpha	C_lini_757_FUN_001644-T1	K09123	lhpI; cis-L-3-hydroxyproline dehydratase [EC:4.2.1.171]	C_lini_771_FUN_001673-T1	K01176	AMY, amyA, malS; alpha-amylase [EC:3.2.1.1]
C_lini_390-1_FUN_001932-T1	K13106	BUD13, CWC26; pre-mRNA-splicing factor CWC26	C_lini_757_FUN_001645-T1	K05351	E1.1.1.9; D-xylulose reductase [EC:1.1.1.9]	C_lini_771_FUN_001677-T1	K03396	gfa; S-(hydroxymethyl)glutathione synthase [EC:4.4.1.22]
C_lini_390-1_FUN_001933-T1	K20305	TRAPPC8, TRS85; trafficking protein particle complex subunit 8	C_lini_757_FUN_001647-T1	K01192	E3.2.1.25, MANBA, manB; beta-mannosidase [EC:3.2.1.25]	C_lini_771_FUN_001681-T1	K13953	adhP; alcohol dehydrogenase, propanol-preferring [EC:1.1.1.1]
C_lini_390-1_FUN_001934-T1	K15053	CHMP7; charged multivesicular body protein 7	C_lini_757_FUN_001652-T1	K03305	TC.POT; proton-dependent oligopeptide transporter, POT family	C_lini_771_FUN_001687-T1	K22721	CSG1, SUR1, CSH1; inositol phosphorylceramide mannosyltransferase catalytic subunit [EC:2.4.1.370]
C_lini_390-1_FUN_001935-T1	K10627	RAD18; E3 ubiquitin-protein ligase RAD18 [EC:2.3.2.27]	C_lini_757_FUN_001653-T1	K01176	AMY, amyA, malS; alpha-amylase [EC:3.2.1.1]	C_lini_771_FUN_001689-T1	K00021	HMGCR; hydroxymethylglutaryl-CoA reductase (NADPH) [EC:1.1.1.34]
C_lini_390-1_FUN_001936-T1	K03504	POLD3; DNA polymerase delta subunit 3	C_lini_757_FUN_001657-T1	K03396	gfa; S-(hydroxymethyl)glutathione synthase [EC:4.4.1.22]	C_lini_771_FUN_001701-T1	K20408	WDR24, SEA2; SEA/GATOR complex protein SEA2/WDR24
C_lini_390-1_FUN_001937-T1	K09704	K09704; uncharacterized protein	C_lini_757_FUN_001661-T1	K13953	adhP; alcohol dehydrogenase, propanol-preferring [EC:1.1.1.1]	C_lini_771_FUN_001702-T1	K21249	UVRAG; UV radiation resistance-associated gene protein
C_lini_390-1_FUN_001939-T1	K11304	TIP60, KAT5, ESA1; histone acetyltransferase HTATIP [EC:2.3.1.48]	C_lini_757_FUN_001667-T1	K22721	CSG1, SUR1, CSH1; inositol phosphorylceramide mannosyltransferase catalytic subunit [EC:2.4.1.370]	C_lini_771_FUN_001712-T1	K01179	E3.2.1.4; endoglucanase [EC:3.2.1.4]
C_lini_390-1_FUN_001940-T1	K18327	REXO4, REX4; RNA exonuclease 4 [EC:3.1.-.-]	C_lini_757_FUN_001669-T1	K00021	HMGCR; hydroxymethylglutaryl-CoA reductase (NADPH) [EC:1.1.1.34]	C_lini_771_FUN_001713-T1	K01669	phr, PHR1; deoxyribodipyrimidine photo-lyase [EC:4.1.99.3]
C_lini_390-1_FUN_001941-T1	K00574	cfa; cyclopropane-fatty-acyl-phospholipid synthase [EC:2.1.1.79]	C_lini_757_FUN_001680-T1	K20408	WDR24, SEA2; SEA/GATOR complex protein SEA2/WDR24	C_lini_771_FUN_001714-T1	K25058	CACTIN; cactin
C_lini_390-1_FUN_001943-T1	K02542	MCM6; DNA replication licensing factor MCM6 [EC:5.6.2.3]	C_lini_757_FUN_001681-T1	K21249	UVRAG; UV radiation resistance-associated gene protein	C_lini_771_FUN_001719-T1	K02894	RP-L23e, RPL23; large subunit ribosomal protein L23e
C_lini_390-1_FUN_001944-T1	K00381	cysI; sulfite reductase (NADPH) hemoprotein beta-component [EC:1.8.1.2]	C_lini_757_FUN_001690-T1	K01179	E3.2.1.4; endoglucanase [EC:3.2.1.4]	C_lini_771_FUN_001722-T1	K00027	ME2, sfcA, maeA; malate dehydrogenase (oxaloacetate-decarboxylating) [EC:1.1.1.38]
C_lini_390-1_FUN_001945-T1	K22724	KEI1; inositol phosphorylceramide synthase regulatory subunit	C_lini_757_FUN_001691-T1	K01669	phr, PHR1; deoxyribodipyrimidine photo-lyase [EC:4.1.99.3]	C_lini_771_FUN_001724-T1	K08192	DAL5; MFS transporter, ACS family, DAL5 transporter family protein
C_lini_390-1_FUN_001946-T1	K07893	RAB6A; Ras-related protein Rab-6A	C_lini_757_FUN_001692-T1	K25058	CACTIN; cactin	C_lini_771_FUN_001725-T1	K02971	RP-S21e, RPS21; small subunit ribosomal protein S21e
C_lini_390-1_FUN_001947-T1	K14840	NOP53, GLTSCR2; nucleolar protein 53	C_lini_757_FUN_001697-T1	K02894	RP-L23e, RPL23; large subunit ribosomal protein L23e	C_lini_771_FUN_001730-T1	K19668	CBH2, cbhA; cellulose 1,4-beta-cellobiosidase [EC:3.2.1.91]
C_lini_390-1_FUN_001948-T1	K03885	ndh; NADH:quinone reductase (non-electrogenic) [EC:1.6.5.9]	C_lini_757_FUN_001700-T1	K00027	ME2, sfcA, maeA; malate dehydrogenase (oxaloacetate-decarboxylating) [EC:1.1.1.38]	C_lini_771_FUN_001734-T1	K00273	DAO, aao; D-amino-acid oxidase [EC:1.4.3.3]
C_lini_390-1_FUN_001949-T1	K00876	udk, UCK; uridine kinase [EC:2.7.1.48]	C_lini_757_FUN_001702-T1	K08192	DAL5; MFS transporter, ACS family, DAL5 transporter family protein	C_lini_771_FUN_001739-T1	K23319	ACLH; flavine halogenase [EC:1.14.14.-]
C_lini_390-1_FUN_001951-T1	K23338	GID8; glucose-induced degradation protein 8	C_lini_757_FUN_001703-T1	K02971	RP-S21e, RPS21; small subunit ribosomal protein S21e	C_lini_771_FUN_001755-T1	K03574	mutT, NUDT15, MTH2; 8-oxo-dGTP diphosphatase [EC:3.6.1.55]
C_lini_390-1_FUN_001952-T1	K03937	NDUFS4; NADH dehydrogenase (ubiquinone) Fe-S protein 4	C_lini_757_FUN_001708-T1	K19668	CBH2, cbhA; cellulose 1,4-beta-cellobiosidase [EC:3.2.1.91]	C_lini_771_FUN_001767-T1	K03030	PSMD14, RPN11, POH1; 26S proteasome regulatory subunit N11
C_lini_390-1_FUN_001953-T1	K02139	ATPeFF, ATP17; F-type H+-transporting ATPase subunit f	C_lini_757_FUN_001712-T1	K00273	DAO, aao; D-amino-acid oxidase [EC:1.4.3.3]	C_lini_771_FUN_001768-T1	K06067	HDAC1_2; histone deacetylase 1/2 [EC:3.5.1.98]
C_lini_390-1_FUN_001957-T1	K03441	GLP-F; aquaglyceroporin related protein, other eukaryote	C_lini_757_FUN_001717-T1	K23319	ACLH; flavine halogenase [EC:1.14.14.-]	C_lini_771_FUN_001774-T1	K01062	PLA2G7, PAFAH; platelet-activating factor acetylhydrolase [EC:3.1.1.47]
C_lini_390-1_FUN_001959-T1	K00698	CHS1; chitin synthase [EC:2.4.1.16]	C_lini_757_FUN_001733-T1	K03574	mutT, NUDT15, MTH2; 8-oxo-dGTP diphosphatase [EC:3.6.1.55]	C_lini_771_FUN_001778-T1	K08192	DAL5; MFS transporter, ACS family, DAL5 transporter family protein
C_lini_390-1_FUN_001961-T1	K11599	POMP, UMP1; proteasome maturation protein	C_lini_757_FUN_001745-T1	K03030	PSMD14, RPN11, POH1; 26S proteasome regulatory subunit N11	C_lini_771_FUN_001781-T1	K01264	APE3; aminopeptidase Y [EC:3.4.11.15]
C_lini_390-1_FUN_001963-T1	K11825	AP2B1; AP-2 complex subunit beta-1	C_lini_757_FUN_001746-T1	K06067	HDAC1_2; histone deacetylase 1/2 [EC:3.5.1.98]	C_lini_771_FUN_001785-T1	K03025	RPC6, POLR3F; DNA-directed RNA polymerase III subunit RPC6
C_lini_390-1_FUN_001964-T1	K23565	EMC4, TMEM85; ER membrane protein complex subunit 4	C_lini_757_FUN_001753-T1	K01062	PLA2G7, PAFAH; platelet-activating factor acetylhydrolase [EC:3.1.1.47]	C_lini_771_FUN_001788-T1	K01802	E5.2.1.8; peptidylprolyl isomerase [EC:5.2.1.8]
C_lini_390-1_FUN_001967-T1	K14454	GOT1; aspartate aminotransferase, cytoplasmic [EC:2.6.1.1]	C_lini_757_FUN_001757-T1	K08192	DAL5; MFS transporter, ACS family, DAL5 transporter family protein	C_lini_771_FUN_001789-T1	K12471	EPN; epsin
C_lini_390-1_FUN_001974-T1	K14806	DDX31, DBP7; ATP-dependent RNA helicase DDX31/DBP7 [EC:3.6.4.13]	C_lini_757_FUN_001760-T1	K01264	APE3; aminopeptidase Y [EC:3.4.11.15]	C_lini_771_FUN_001791-T1	K21547	PRO1, NOSA; C6 transcription factor Pro1
C_lini_390-1_FUN_001977-T1	K00938	E2.7.4.2, mvaK2; phosphomevalonate kinase [EC:2.7.4.2]	C_lini_757_FUN_001764-T1	K03025	RPC6, POLR3F; DNA-directed RNA polymerase III subunit RPC6	C_lini_771_FUN_001793-T1	K08192	DAL5; MFS transporter, ACS family, DAL5 transporter family protein
C_lini_390-1_FUN_001978-T1	K01807	rpiA; ribose 5-phosphate isomerase A [EC:5.3.1.6]	C_lini_757_FUN_001767-T1	K01802	E5.2.1.8; peptidylprolyl isomerase [EC:5.2.1.8]	C_lini_771_FUN_001799-T1	K09553	STIP1; stress-induced-phosphoprotein 1
C_lini_390-1_FUN_001982-T1	K14785	ESF2, ABT1; ESF2/ABP1 family protein	C_lini_757_FUN_001768-T1	K12471	EPN; epsin	C_lini_771_FUN_001800-T1	K05609	UCHL3, YUH1; ubiquitin carboxyl-terminal hydrolase L3 [EC:3.4.19.12]
C_lini_390-1_FUN_001983-T1	K07562	NMD3; 60S ribosomal export protein NMD3	C_lini_757_FUN_001770-T1	K21547	PRO1, NOSA; C6 transcription factor Pro1	C_lini_771_FUN_001802-T1	K14686	SLC31A1, CTR1; solute carrier family 31 (copper transporter), member 1
C_lini_390-1_FUN_001985-T1	K24767	ASA1; ASTRA-associated protein 1	C_lini_757_FUN_001772-T1	K08192	DAL5; MFS transporter, ACS family, DAL5 transporter family protein	C_lini_771_FUN_001803-T1	K00505	TYR; tyrosinase [EC:1.14.18.1]
C_lini_390-1_FUN_001989-T1	K22134	GLIA; MFS transporter, DHA2 family, glioxin efflux transporter	C_lini_757_FUN_001778-T1	K09553	STIP1; stress-induced-phosphoprotein 1	C_lini_771_FUN_001807-T1	K07304	msrA; peptide-methionine (S)-S-oxide reductase [EC:1.8.4.11]
C_lini_390-1_FUN_001995-T1	K01607	pcaC; 4-carboxymuconolactone decarboxylase [EC:4.1.1.44]	C_lini_757_FUN_001779-T1	K05609	UCHL3, YUH1; ubiquitin carboxyl-terminal hydrolase L3 [EC:3.4.19.12]	C_lini_771_FUN_001808-T1	K21890	GHITM, DERP2, TMBIM5; growth hormone-inducible transmembrane protein
C_lini_390-1_FUN_001997-T1	K01732	E4.2.2.10; pectin lyase [EC:4.2.2.10]	C_lini_757_FUN_001781-T1	K14686	SLC31A1, CTR1; solute carrier family 31 (copper transporter), member 1	C_lini_771_FUN_001809-T1	K10273	FBXL7; F-box and leucine-rich repeat protein 7
C_lini_390-1_FUN_001998-T1	K03782	katG; catalase-peroxidase [EC:1.11.1.21]	C_lini_757_FUN_001782-T1	K00505	TYR; tyrosinase [EC:1.14.18.1]	C_lini_771_FUN_001812-T1	K22539	PLY; pectate lyase [EC:4.2.2.2]
C_lini_390-1_FUN_002000-T1	K01845	hemL; glutamate-1-semialdehyde 2,1-aminomutase [EC:5.4.3.8]	C_lini_757_FUN_001786-T1	K07304	msrA; peptide-methionine (S)-S-oxide reductase [EC:1.8.4.11]	C_lini_771_FUN_001827-T1	K15356	GONST1_2, VRG4; GDP-mannose transporter
C_lini_390-1_FUN_002001-T1	K01444	AGA, aspG; N4-(beta-N-acetylglucosaminyl)-L-asparaginase [EC:3.5.1.26]	C_lini_757_FUN_001787-T1	K21890	GHITM, DERP2, TMBIM5; growth hormone-inducible transmembrane protein	C_lini_771_FUN_001832-T1	K08192	DAL5; MFS transporter, ACS family, DAL5 transporter family protein
C_lini_390-1_FUN_002002-T1	K08192	DAL5; MFS transporter, ACS family, DAL5 transporter family protein	C_lini_757_FUN_001788-T1	K10273	FBXL7; F-box and leucine-rich repeat protein 7	C_lini_771_FUN_001833-T1	K01134	ARSA; arylsulfatase A [EC:3.1.6.8]
C_lini_390-1_FUN_002003-T1	K10759	E3.1.1.20; tannase [EC:3.1.1.20]	C_lini_757_FUN_001791-T1	K22539	PLY; pectate lyase [EC:4.2.2.2]	C_lini_771_FUN_001838-T1	K03885	ndh; NADH:quinone reductase (non-electrogenic) [EC:1.6.5.9]
C_lini_390-1_FUN_002006-T1	K16945	CDC11; cell division control protein 11	C_lini_757_FUN_001806-T1	K15356	GONST1_2, VRG4; GDP-mannose transporter	C_lini_771_FUN_001839-T1	K18549	ALP; oryzin [EC:3.4.21.63]
C_lini_390-1_FUN_002010-T1	K12860	CDC5L, CDC5, CEF1; pre-mRNA-splicing factor CDC5/CEF1	C_lini_757_FUN_001810-T1	K08192	DAL5; MFS transporter, ACS family, DAL5 transporter family protein	C_lini_771_FUN_001845-T1	K20205	mpn; manganese peroxidase [EC:1.11.1.13]
C_lini_390-1_FUN_002014-T1	K06911	PIR; quercetin 2,3-dioxygenase [EC:1.13.11.24]	C_lini_757_FUN_001811-T1	K01134	ARSA; arylsulfatase A [EC:3.1.6.8]	C_lini_771_FUN_001849-T1	K04441	P38; p38 MAP kinase [EC:2.7.11.24]
C_lini_390-1_FUN_002016-T1	K11269	CTF18, CHL12; chromosome transmission fidelity protein 18	C_lini_757_FUN_001816-T1	K03885	ndh; NADH:quinone reductase (non-electrogenic) [EC:1.6.5.9]	C_lini_771_FUN_001850-T1	K23785	RCK2, CLK1; serine/threonine-protein kinase RCK2 [EC:2.7.11.1]
C_lini_390-1_FUN_002017-T1	K01522	FHIT; bis(5'-adenosyl)-triphosphatase [EC:3.6.1.29]	C_lini_757_FUN_001817-T1	K18549	ALP; oryzin [EC:3.4.21.63]	C_lini_771_FUN_001857-T1	K01100	E3.1.3.37; sedoheptulose-bisphosphatase [EC:3.1.3.37]
C_lini_390-1_FUN_002018-T1	K01772	hemH, FECH; protoporphyrin/coproporphyrin ferrochelatase [EC:4.98.1.1 4.99.1.9]	C_lini_757_FUN_001823-T1	K20205	mpn; manganese peroxidase [EC:1.11.1.13]	C_lini_771_FUN_001858-T1	K08192	DAL5; MFS transporter, ACS family, DAL5 transporter family protein
C_lini_390-1_FUN_002019-T1	K10884	XRCC6, KU70, G22P1; ATP-dependent DNA helicase 2 subunit 1	C_lini_757_FUN_001827-T1	K04441	P38; p38 MAP kinase [EC:2.7.11.24]	C_lini_771_FUN_001860-T1	K05349	bglX; beta-glucosidase [EC:3.2.1.21]
C_lini_390-1_FUN_002021-T1	K04070	pflX; putative pyruvate formate lyase activating enzyme [EC:1.97.1.4]	C_lini_757_FUN_001828-T1	K23785	RCK2, CLK1; serine/threonine-protein kinase RCK2 [EC:2.7.11.1]	C_lini_771_FUN_001861-T1	K10968	MNT2; alpha 1,3-mannosyltransferase [EC:2.4.1.-]
C_lini_390-1_FUN_002023-T1	K20069	NECAP1_2; adaptin ear-binding coat-associated protein 1/2	C_lini_757_FUN_001830-T1	K00505	TYR; tyrosinase [EC:1.14.18.1]	C_lini_771_FUN_001876-T1	K08192	DAL5; MFS transporter, ACS family, DAL5 transporter family protein
C_lini_390-1_FUN_002024-T1	K03239	EIF2B1; translation initiation factor eIF-2B subunit alpha	C_lini_757_FUN_001831-T1	K24160	NHA1, SOD2; sodium/hydrogen antiporter	C_lini_771_FUN_001877-T1	K05972	AXE1; acetylxylan esterase [EC:3.1.1.72]
C_lini_390-1_FUN_002025-T1	K20246	EGT1; L-histidine Nalpha-methyltransferase / hercynylcysteine S-oxide synthase [EC:2.1.1.44 1.21.3.10]	C_lini_757_FUN_001835-T1	K01100	E3.1.3.37; sedoheptulose-bisphosphatase [EC:3.1.3.37]	C_lini_771_FUN_001880-T1	K01930	FPGS; folylpolyglutamate synthase [EC:6.3.2.17]
C_lini_390-1_FUN_002029-T1	K19366	SPG20; spartin	C_lini_757_FUN_001836-T1	K08192	DAL5; MFS transporter, ACS family, DAL5 transporter family protein	C_lini_771_FUN_001881-T1	K01930	FPGS; folylpolyglutamate synthase [EC:6.3.2.17]
C_lini_390-1_FUN_002033-T1	K20521	BBC1, MTI1; myosin tail region-interacting protein MTI1	C_lini_757_FUN_001838-T1	K05349	bglX; beta-glucosidase [EC:3.2.1.21]	C_lini_771_FUN_001882-T1	K17785	IMMT, MIC60; MICOS complex subunit MIC60
C_lini_390-1_FUN_002034-T1	K20827	RPAP2; RNA polymerase II-associated protein 2 [EC:3.1.3.16]	C_lini_757_FUN_001839-T1	K10968	MNT2; alpha 1,3-mannosyltransferase [EC:2.4.1.-]	C_lini_771_FUN_001883-T1	K07889	RAB5C; Ras-related protein Rab-5C
C_lini_390-1_FUN_002035-T1	K02962	RP-S17e, RPS17; small subunit ribosomal protein S17e	C_lini_757_FUN_001855-T1	K08192	DAL5; MFS transporter, ACS family, DAL5 transporter family protein	C_lini_771_FUN_001884-T1	K21797	SAC1, SACM1L; phosphatidylinositol 4-phosphatase [EC:3.1.3.-]
C_lini_390-1_FUN_002037-T1	K00777	QTRT1; queuine tRNA-ribosyltransferase catalytic subunit [EC:2.4.2.64]	C_lini_757_FUN_001856-T1	K05972	AXE1; acetylxylan esterase [EC:3.1.1.72]	C_lini_771_FUN_001889-T1	K10398	KIF11, EG5; kinesin family member 11
C_lini_390-1_FUN_002038-T1	K11484	HOS3; histone deacetylase HOS3 [EC:3.5.1.98]	C_lini_757_FUN_001858-T1	K01930	FPGS; folylpolyglutamate synthase [EC:6.3.2.17]	C_lini_771_FUN_001891-T1	K00135	gabD; succinate-semialdehyde dehydrogenase / glutarate-semialdehyde dehydrogenase [EC:1.2.1.16 1.2.1.79 1.2.1.20]
C_lini_390-1_FUN_002039-T1	K04486	E3.1.3.15B; histidinol-phosphatase (PHP family) [EC:3.1.3.15]	C_lini_757_FUN_001859-T1	K01930	FPGS; folylpolyglutamate synthase [EC:6.3.2.17]	C_lini_771_FUN_001892-T1	K01870	IARS, ileS; isoleucyl-tRNA synthetase [EC:6.1.1.5]
C_lini_390-1_FUN_002041-T1	K13333	PLB; lysophospholipase [EC:3.1.1.5]	C_lini_757_FUN_001860-T1	K17785	IMMT, MIC60; MICOS complex subunit MIC60	C_lini_771_FUN_001894-T1	K17714	SAM37, TOM37; sorting and assembly machinery component 37
C_lini_390-1_FUN_002049-T1	K13024	PPIP5K, VIP; inositol-hexakisphosphate/diphosphoinositol-pentakisphosphate 1-kinase [EC:2.7.4.24]	C_lini_757_FUN_001861-T1	K07889	RAB5C; Ras-related protein Rab-5C	C_lini_771_FUN_001895-T1	K05293	PIGU; GPI-anchor transamidase subunit U
C_lini_390-1_FUN_002054-T1	K14554	UTP21, WDR36; U3 small nucleolar RNA-associated protein 21	C_lini_757_FUN_001862-T1	K21797	SAC1, SACM1L; phosphatidylinositol 4-phosphatase [EC:3.1.3.-]	C_lini_771_FUN_001896-T1	K14843	PES1, NOP7; pescadillo
C_lini_390-1_FUN_002055-T1	K18195	RGL4, rhiE; rhamnogalacturonan endolyase [EC:4.2.2.23]	C_lini_757_FUN_001867-T1	K10398	KIF11, EG5; kinesin family member 11	C_lini_771_FUN_001899-T1	K14779	DDX52, ROK1; ATP-dependent RNA helicase DDX52/ROK1 [EC:3.6.4.13]
C_lini_390-1_FUN_002058-T1	K01593	DDC, TDC; aromatic-L-amino-acid/L-tryptophan decarboxylase [EC:4.1.1.28 4.1.1.105]	C_lini_757_FUN_001869-T1	K00135	gabD; succinate-semialdehyde dehydrogenase / glutarate-semialdehyde dehydrogenase [EC:1.2.1.16 1.2.1.79 1.2.1.20]	C_lini_771_FUN_001903-T1	K00102	LDHD, dld; D-lactate dehydrogenase (cytochrome) [EC:1.1.2.4]
C_lini_390-1_FUN_002060-T1	K14676	NTE, NRE; lysophospholipid hydrolase [EC:3.1.1.5]	C_lini_757_FUN_001870-T1	K01870	IARS, ileS; isoleucyl-tRNA synthetase [EC:6.1.1.5]	C_lini_771_FUN_001908-T1	K07300	chaA, CAX; Ca2+:H+ antiporter
C_lini_390-1_FUN_002061-T1	K24104	GPN; GPN-loop GTPase	C_lini_757_FUN_001872-T1	K17714	SAM37, TOM37; sorting and assembly machinery component 37	C_lini_771_FUN_001909-T1	K08286	E2.7.11.-; protein-serine/threonine kinase [EC:2.7.11.-]
C_lini_390-1_FUN_002062-T1	K03537	POP5; ribonuclease P/MRP protein subunit POP5 [EC:3.1.26.5]	C_lini_757_FUN_001873-T1	K05293	PIGU; GPI-anchor transamidase subunit U	C_lini_771_FUN_001910-T1	K05283	PIGW; glucosaminylphosphatidylinositol acyltransferase [EC:2.3.-.-]
C_lini_390-1_FUN_002064-T1	K15376	GPHN; gephyrin [EC:2.10.1.1 2.7.7.75]	C_lini_757_FUN_001874-T1	K14843	PES1, NOP7; pescadillo	C_lini_771_FUN_001916-T1	K10866	RAD50; DNA repair protein RAD50 [EC:3.6.-.-]
C_lini_390-1_FUN_002065-T1	K03661	ATPeV0B, ATP6F; V-type H+-transporting ATPase 21kDa proteolipid subunit	C_lini_757_FUN_001877-T1	K14779	DDX52, ROK1; ATP-dependent RNA helicase DDX52/ROK1 [EC:3.6.4.13]	C_lini_771_FUN_001919-T1	K02838	frr, MRRF, RRF; ribosome recycling factor
C_lini_390-1_FUN_002066-T1	K03123	TFIIA2, GTF2A2, TOA2; transcription initiation factor TFIIA small subunit	C_lini_757_FUN_001880-T1	K00102	LDHD, dld; D-lactate dehydrogenase (cytochrome) [EC:1.1.2.4]	C_lini_771_FUN_001926-T1	K04567	KARS, lysS; lysyl-tRNA synthetase, class II [EC:6.1.1.6]
C_lini_390-1_FUN_002068-T1	K05012	CLCN3_4_5; chloride channel 3/4/5	C_lini_757_FUN_001885-T1	K07300	chaA, CAX; Ca2+:H+ antiporter	C_lini_771_FUN_001927-T1	K17778	TIM10; mitochondrial import inner membrane translocase subunit TIM10
C_lini_390-1_FUN_002070-T1	K11092	SNRPA1; U2 small nuclear ribonucleoprotein A'	C_lini_757_FUN_001886-T1	K08286	E2.7.11.-; protein-serine/threonine kinase [EC:2.7.11.-]	C_lini_771_FUN_001929-T1	K23333	RMND5; E3 ubiquitin-protein transferase RMND5 [EC:2.3.2.27]
C_lini_390-1_FUN_002071-T1	K08333	PIK3R4, VPS15; phosphoinositide-3-kinase, regulatory subunit 4 [EC:2.7.11.1]	C_lini_757_FUN_001887-T1	K05283	PIGW; glucosaminylphosphatidylinositol acyltransferase [EC:2.3.-.-]	C_lini_771_FUN_001931-T1	K24737	WDR6; WD repeat-containing protein 6
C_lini_390-1_FUN_002074-T1	K04382	PPP2C; serine/threonine-protein phosphatase 2A catalytic subunit [EC:3.1.3.16]	C_lini_757_FUN_001893-T1	K10866	RAD50; DNA repair protein RAD50 [EC:3.6.-.-]	C_lini_771_FUN_001933-T1	K06269	PPP1C; serine/threonine-protein phosphatase PP1 catalytic subunit [EC:3.1.3.16]
C_lini_390-1_FUN_002075-T1	K19986	EXOC8, SEC84; exocyst complex component 8	C_lini_757_FUN_001896-T1	K02838	frr, MRRF, RRF; ribosome recycling factor	C_lini_771_FUN_001934-T1	K05544	DUS3; tRNA-dihydrouridine synthase 3 [EC:1.3.1.89]
C_lini_390-1_FUN_002076-T1	K17770	TOM20; mitochondrial import receptor subunit TOM20	C_lini_757_FUN_001902-T1	K04567	KARS, lysS; lysyl-tRNA synthetase, class II [EC:6.1.1.6]	C_lini_771_FUN_001935-T1	K14009	BCAP31, BAP31; B-cell receptor-associated protein 31
C_lini_390-1_FUN_002077-T1	K15449	TYW1; tRNA wybutosine-synthesizing protein 1 [EC:4.1.3.44]	C_lini_757_FUN_001903-T1	K17778	TIM10; mitochondrial import inner membrane translocase subunit TIM10	C_lini_771_FUN_001936-T1	K13344	PEX13; peroxin-13
C_lini_390-1_FUN_002078-T1	K00456	CDO1; cysteine dioxygenase [EC:1.13.11.20]	C_lini_757_FUN_001905-T1	K23333	RMND5; E3 ubiquitin-protein transferase RMND5 [EC:2.3.2.27]	C_lini_771_FUN_001939-T1	K10846	ERCC5, XPG, RAD2; DNA excision repair protein ERCC-5
C_lini_390-1_FUN_002079-T1	K15711	SMARCA3, HLTF; SWI/SNF-related matrix-associated actin-dependent regulator of chromatin subfamily A3 [EC:5.6.2. 2.3.2.27]	C_lini_757_FUN_001907-T1	K24737	WDR6; WD repeat-containing protein 6	C_lini_771_FUN_001940-T1	K20824	NAA38; N-alpha-acetyltransferase 38, NatC auxiliary subunit
C_lini_390-1_FUN_002083-T1	K10413	DYNC1H; dynein cytoplasmic 1 heavy chain	C_lini_757_FUN_001909-T1	K06269	PPP1C; serine/threonine-protein phosphatase PP1 catalytic subunit [EC:3.1.3.16]	C_lini_771_FUN_001945-T1	K25880	LADA; L-arabinitol 4-dehydrogenase [EC:1.1.1.12]
C_lini_390-1_FUN_002086-T1	K11254	H4; histone H4	C_lini_757_FUN_001910-T1	K05544	DUS3; tRNA-dihydrouridine synthase 3 [EC:1.3.1.89]	C_lini_771_FUN_001946-T1	K02140	ATPeFG, ATP5L, ATP20; F-type H+-transporting ATPase subunit g
C_lini_390-1_FUN_002088-T1	K02867	RP-L11, MRPL11, rplK; large subunit ribosomal protein L11	C_lini_757_FUN_001911-T1	K13344	PEX13; peroxin-13	C_lini_771_FUN_001948-T1	K03122	TFIIA1, GTF2A1, TOA1; transcription initiation factor TFIIA large subunit
C_lini_390-1_FUN_002090-T1	K04078	groES, HSPE1; chaperonin GroES	C_lini_757_FUN_001914-T1	K10846	ERCC5, XPG, RAD2; DNA excision repair protein ERCC-5	C_lini_771_FUN_001949-T1	K03363	CDC20; cell division cycle 20, cofactor of APC complex
C_lini_390-1_FUN_002092-T1	K14713	SLC39A7, KE4, ZIP7; solute carrier family 39 (zinc transporter), member 7	C_lini_757_FUN_001915-T1	K20824	NAA38; N-alpha-acetyltransferase 38, NatC auxiliary subunit	C_lini_771_FUN_001951-T1	K19487	SFP1; transcription factor SFP1
C_lini_390-1_FUN_002094-T1	K17086	TM9SF2_4; transmembrane 9 superfamily member 2/4	C_lini_757_FUN_001920-T1	K25880	LADA; L-arabinitol 4-dehydrogenase [EC:1.1.1.12]	C_lini_771_FUN_001958-T1	K14552	NAN1, UTP17, WDR75; NET1-associated nuclear protein 1 (U3 small nucleolar RNA-associated protein 17)
C_lini_390-1_FUN_002099-T1	K05658	ABCB1, CD243; ATP-binding cassette, subfamily B (MDR/TAP), member 1 [EC:7.6.2.2]	C_lini_757_FUN_001921-T1	K02140	ATPeFG, ATP5L, ATP20; F-type H+-transporting ATPase subunit g	C_lini_771_FUN_001959-T1	K03007	RPABC5, RPB10, POLR2L; DNA-directed RNA polymerases I, II, and III subunit RPABC5
C_lini_390-1_FUN_002100-T1	K01735	aroB; 3-dehydroquinate synthase [EC:4.2.3.4]	C_lini_757_FUN_001923-T1	K03122	TFIIA1, GTF2A1, TOA1; transcription initiation factor TFIIA large subunit	C_lini_771_FUN_001963-T1	K15183	ELL; RNA polymerase II elongation factor ELL
C_lini_390-1_FUN_002101-T1	K00545	COMT; catechol O-methyltransferase [EC:2.1.1.6]	C_lini_757_FUN_001924-T1	K03363	CDC20; cell division cycle 20, cofactor of APC complex	C_lini_771_FUN_001964-T1	K10418	DYNLL; dynein light chain LC8-type
C_lini_390-1_FUN_002102-T1	K15084	SLC25A16, GDA, LEU5; solute carrier family 25 (mitochondrial carrier protein), member 16	C_lini_757_FUN_001926-T1	K19487	SFP1; transcription factor SFP1	C_lini_771_FUN_001965-T1	K14787	MRD1, RBM19; multiple RNA-binding domain-containing protein 1
C_lini_390-1_FUN_002104-T1	K02892	RP-L23, MRPL23, rplW; large subunit ribosomal protein L23	C_lini_757_FUN_001933-T1	K14552	NAN1, UTP17, WDR75; NET1-associated nuclear protein 1 (U3 small nucleolar RNA-associated protein 17)	C_lini_771_FUN_001968-T1	K09567	PPIH, CYPH; peptidyl-prolyl isomerase H (cyclophilin H) [EC:5.2.1.8]
C_lini_390-1_FUN_002108-T1	K15334	NCL1, TRM4; multisite-specific tRNA:(cytosine-C5)-methyltransferase [EC:2.1.1.202]	C_lini_757_FUN_001934-T1	K03007	RPABC5, RPB10, POLR2L; DNA-directed RNA polymerases I, II, and III subunit RPABC5	C_lini_771_FUN_001971-T1	K20178	VPS8; vacuolar protein sorting-associated protein 8
C_lini_390-1_FUN_002110-T1	K03979	obgE, cgtA, MTG2; GTPase [EC:3.6.5.-]	C_lini_757_FUN_001938-T1	K15183	ELL; RNA polymerase II elongation factor ELL	C_lini_771_FUN_001972-T1	K18195	RGL4, rhiE; rhamnogalacturonan endolyase [EC:4.2.2.23]
C_lini_390-1_FUN_002112-T1	K03013	RPABC1, RPB5, POLR2E; DNA-directed RNA polymerases I, II, and III subunit RPABC1	C_lini_757_FUN_001939-T1	K10418	DYNLL; dynein light chain LC8-type	C_lini_771_FUN_001974-T1	K00799	GST, gst; glutathione S-transferase [EC:2.5.1.18]
C_lini_390-1_FUN_002114-T1	K21767	TBCD; tubulin-specific chaperone D	C_lini_757_FUN_001940-T1	K14787	MRD1, RBM19; multiple RNA-binding domain-containing protein 1	C_lini_771_FUN_001978-T1	K25162	GUP1_2; membrane-bound O-acyltransferase GUP1_2
C_lini_390-1_FUN_002116-T1	K19838	SST2; GTPase-activating protein SST2	C_lini_757_FUN_001943-T1	K09567	PPIH, CYPH; peptidyl-prolyl isomerase H (cyclophilin H) [EC:5.2.1.8]	C_lini_771_FUN_001981-T1	K10295	FBXO9; F-box protein 9
C_lini_390-1_FUN_002118-T1	K02606	ORC4; origin recognition complex subunit 4	C_lini_757_FUN_001946-T1	K20178	VPS8; vacuolar protein sorting-associated protein 8	C_lini_771_FUN_001982-T1	K15119	SLC25A39_40; solute carrier family 25, member 39/40
C_lini_390-1_FUN_002120-T1	K06674	SMC2; structural maintenance of chromosome 2	C_lini_757_FUN_001947-T1	K18195	RGL4, rhiE; rhamnogalacturonan endolyase [EC:4.2.2.23]	C_lini_771_FUN_001983-T1	K03648	UNG, UDG; uracil-DNA glycosylase [EC:3.2.2.27]
C_lini_390-1_FUN_002125-T1	K12605	CNOT2, NOT2; CCR4-NOT transcription complex subunit 2	C_lini_757_FUN_001949-T1	K00799	GST, gst; glutathione S-transferase [EC:2.5.1.18]	C_lini_771_FUN_001985-T1	K14026	SEL1, SEL1L; SEL1 protein
C_lini_390-1_FUN_002126-T1	K14022	CUE1, KIS4; coupling of ubiquitin conjugation to ER degradation protein 1	C_lini_757_FUN_001953-T1	K25162	GUP1_2; membrane-bound O-acyltransferase GUP1_2	C_lini_771_FUN_001986-T1	K24758	WDR89; WD repeat-containing protein 89
C_lini_390-1_FUN_002128-T1	K17679	MSS116; ATP-dependent RNA helicase MSS116, mitochondrial [EC:3.6.4.13]	C_lini_757_FUN_001956-T1	K10295	FBXO9; F-box protein 9	C_lini_771_FUN_001987-T1	K13122	FRG1; protein FRG1
C_lini_390-1_FUN_002129-T1	K13341	PEX7, PTS2R; peroxin-7	C_lini_757_FUN_001957-T1	K15119	SLC25A39_40; solute carrier family 25, member 39/40	C_lini_771_FUN_001992-T1	K26403	CIAO2, CIA2, FAM96; cytosolic iron-sulfur assembly component 2
C_lini_390-1_FUN_002139-T1	K00852	rbsK, RBKS; ribokinase [EC:2.7.1.15]	C_lini_757_FUN_001958-T1	K03648	UNG, UDG; uracil-DNA glycosylase [EC:3.2.2.27]	C_lini_771_FUN_001994-T1	K12852	EFTUD2; 116 kDa U5 small nuclear ribonucleoprotein component
C_lini_390-1_FUN_002143-T1	K14654	RIB7, arfC; 2,5-diamino-6-(ribosylamino)-4(3H)-pyrimidinone 5'-phosphate reductase [EC:1.1.1.302]	C_lini_757_FUN_001960-T1	K14026	SEL1, SEL1L; SEL1 protein	C_lini_771_FUN_001995-T1	K00626	ACAT, atoB; acetyl-CoA C-acetyltransferase [EC:2.3.1.9]
C_lini_390-1_FUN_002144-T1	K00451	HGD, hmgA; homogentisate 1,2-dioxygenase [EC:1.13.11.5]	C_lini_757_FUN_001961-T1	K24758	WDR89; WD repeat-containing protein 89	C_lini_771_FUN_001996-T1	K11644	SIN3A; paired amphipathic helix protein Sin3a
C_lini_390-1_FUN_002146-T1	K21989	TMEM63, CSC1; calcium permeable stress-gated cation channel	C_lini_757_FUN_001962-T1	K13122	FRG1; protein FRG1	C_lini_771_FUN_002000-T1	K03861	PIGP, GPI19, DSCR5; phosphatidylinositol N-acetylglucosaminyltransferase subunit P
C_lini_390-1_FUN_002149-T1	K14797	ENP1, BYSL; essential nuclear protein 1	C_lini_757_FUN_001967-T1	K26403	CIAO2, CIA2, FAM96; cytosolic iron-sulfur assembly component 2	C_lini_771_FUN_002001-T1	K11400	ARP4; actin-related protein 4
C_lini_390-1_FUN_002150-T1	K15175	CDC73; parafibromin	C_lini_757_FUN_001969-T1	K12852	EFTUD2; 116 kDa U5 small nuclear ribonucleoprotein component	C_lini_771_FUN_002002-T1	K23358	TAF1; transcription initiation factor TFIID subunit 1, fungi type [EC:2.3.1.48]
C_lini_390-1_FUN_002153-T1	K22686	NMA111; pro-apoptotic serine protease NMA111 [EC:3.4.21.-]	C_lini_757_FUN_001970-T1	K00626	ACAT, atoB; acetyl-CoA C-acetyltransferase [EC:2.3.1.9]	C_lini_771_FUN_002003-T1	K09265	RLM1; transcription factor RLM1
C_lini_390-1_FUN_002154-T1	K19476	IST1; vacuolar protein sorting-associated protein IST1	C_lini_757_FUN_001971-T1	K11644	SIN3A; paired amphipathic helix protein Sin3a	C_lini_771_FUN_002004-T1	K10992	SFR1; Swi5-dependent recombination DNA repair protein 1
C_lini_390-1_FUN_002155-T1	K11313	SUPT3H, SPT3; transcription initiation protein SPT3	C_lini_757_FUN_001975-T1	K03861	PIGP, GPI19, DSCR5; phosphatidylinositol N-acetylglucosaminyltransferase subunit P	C_lini_771_FUN_002007-T1	K01872	AARS, alaS; alanyl-tRNA synthetase [EC:6.1.1.7]
C_lini_390-1_FUN_002158-T1	K11827	AP2S1; AP-2 complex subunit sigma-1	C_lini_757_FUN_001976-T1	K11400	ARP4; actin-related protein 4	C_lini_771_FUN_002009-T1	K01738	cysK; cysteine synthase [EC:2.5.1.47]
C_lini_390-1_FUN_002160-T1	K18203	LCMT1; [phosphatase 2A protein]-leucine-carboxy methyltransferase [EC:2.1.1.233]	C_lini_757_FUN_001977-T1	K23358	TAF1; transcription initiation factor TFIID subunit 1, fungi type [EC:2.3.1.48]	C_lini_771_FUN_002010-T1	K03145	TFIIS; transcription elongation factor S-II
C_lini_390-1_FUN_002162-T1	K10396	KIF5; kinesin family member 5	C_lini_757_FUN_001978-T1	K09265	RLM1; transcription factor RLM1	C_lini_771_FUN_002015-T1	K01427	URE; urease [EC:3.5.1.5]
C_lini_390-1_FUN_002163-T1	K10573	UBE2A, UBC2, RAD6A; ubiquitin-conjugating enzyme E2 A [EC:2.3.2.23]	C_lini_757_FUN_001982-T1	K01872	AARS, alaS; alanyl-tRNA synthetase [EC:6.1.1.7]	C_lini_771_FUN_002016-T1	K11315	TADA3, ADA3, NGG1; transcriptional adapter 3
C_lini_390-1_FUN_002164-T1	K00626	ACAT, atoB; acetyl-CoA C-acetyltransferase [EC:2.3.1.9]	C_lini_757_FUN_001984-T1	K01738	cysK; cysteine synthase [EC:2.5.1.47]	C_lini_771_FUN_002017-T1	K13621	BTA1; betaine lipid synthase
C_lini_390-1_FUN_002165-T1	K23801	PCID2, THP1; nuclear mRNA export protein PCID2/THP1	C_lini_757_FUN_001985-T1	K03145	TFIIS; transcription elongation factor S-II	C_lini_771_FUN_002018-T1	K00237	SDHD, SDH4; succinate dehydrogenase (ubiquinone) membrane anchor subunit
C_lini_390-1_FUN_002167-T1	K08192	DAL5; MFS transporter, ACS family, DAL5 transporter family protein	C_lini_757_FUN_001990-T1	K01427	URE; urease [EC:3.5.1.5]	C_lini_771_FUN_002019-T1	K01866	YARS, tyrS; tyrosyl-tRNA synthetase [EC:6.1.1.1]
C_lini_390-1_FUN_002169-T1	K01230	MAN1A_C, MNS1_2; mannosyl-oligosaccharide alpha-1,2-mannosidase [EC:3.2.1.113]	C_lini_757_FUN_001991-T1	K11315	TADA3, ADA3, NGG1; transcriptional adapter 3	C_lini_771_FUN_002020-T1	K20405	NPRL2, NPR2; nitrogen permease regulator 2
C_lini_390-1_FUN_002172-T1	K02355	fusA, GFM, EFG; elongation factor G	C_lini_757_FUN_001992-T1	K13621	BTA1; betaine lipid synthase	C_lini_771_FUN_002021-T1	K04523	UBQLN, DSK2; ubiquilin
C_lini_390-1_FUN_002173-T1	K26750	TVP15; golgi apparatus membrane protein TVP15	C_lini_757_FUN_001993-T1	K00237	SDHD, SDH4; succinate dehydrogenase (ubiquinone) membrane anchor subunit	C_lini_771_FUN_002022-T1	K00344	qor, CRYZ; NADPH:quinone reductase [EC:1.6.5.5]
C_lini_390-1_FUN_002174-T1	K09184	GATAF; GATA-binding protein, other eukaryote	C_lini_757_FUN_001994-T1	K01866	YARS, tyrS; tyrosyl-tRNA synthetase [EC:6.1.1.1]	C_lini_771_FUN_002023-T1	K25201	IPO11, RANBP11; importin-11
C_lini_390-1_FUN_002177-T1	K01956	carA, CPA1; carbamoyl-phosphate synthase small subunit [EC:6.3.5.5]	C_lini_757_FUN_001995-T1	K20405	NPRL2, NPR2; nitrogen permease regulator 2	C_lini_771_FUN_002024-T1	K06664	PEX2, PXMP3; peroxin-2
C_lini_390-1_FUN_002178-T1	K08192	DAL5; MFS transporter, ACS family, DAL5 transporter family protein	C_lini_757_FUN_001996-T1	K04523	UBQLN, DSK2; ubiquilin	C_lini_771_FUN_002026-T1	K00759	APRT, apt; adenine phosphoribosyltransferase [EC:2.4.2.7]
C_lini_390-1_FUN_002180-T1	K03521	fixA, etfB; electron transfer flavoprotein beta subunit	C_lini_757_FUN_001997-T1	K00344	qor, CRYZ; NADPH:quinone reductase [EC:1.6.5.5]	C_lini_771_FUN_002029-T1	K17732	PMPCB, MAS1; mitochondrial-processing peptidase subunit beta [EC:3.4.24.64]
C_lini_390-1_FUN_002181-T1	K12492	ARFGAP1; ADP-ribosylation factor GTPase-activating protein 1	C_lini_757_FUN_001998-T1	K25201	IPO11, RANBP11; importin-11	C_lini_771_FUN_002030-T1	K14152	HIS4; phosphoribosyl-ATP pyrophosphohydrolase / phosphoribosyl-AMP cyclohydrolase / histidinol dehydrogenase [EC:3.6.1.31 3.5.4.19 1.1.1.23]
C_lini_390-1_FUN_002189-T1	K22817	NSMCE1, NSE1; non-structural maintenance of chromosomes element 1 [EC:2.3.2.27]	C_lini_757_FUN_001999-T1	K06664	PEX2, PXMP3; peroxin-2	C_lini_771_FUN_002031-T1	K03133	TAF9B, TAF9; transcription initiation factor TFIID subunit 9B
C_lini_390-1_FUN_002191-T1	K14967	BRE2, CPS60; COMPASS component BRE2	C_lini_757_FUN_002001-T1	K00759	APRT, apt; adenine phosphoribosyltransferase [EC:2.4.2.7]	C_lini_771_FUN_002032-T1	K15728	LPIN; phosphatidate phosphatase LPIN [EC:3.1.3.4]
C_lini_390-1_FUN_002194-T1	K03237	EIF2S1; translation initiation factor 2 subunit 1	C_lini_757_FUN_002003-T1	K17732	PMPCB, MAS1; mitochondrial-processing peptidase subunit beta [EC:3.4.24.64]	C_lini_771_FUN_002033-T1	K00972	UAP1; UDP-N-acetylglucosamine/UDP-N-acetylgalactosamine diphosphorylase [EC:2.7.7.23 2.7.7.83]
C_lini_390-1_FUN_002195-T1	K02180	BUB3; cell cycle arrest protein BUB3	C_lini_757_FUN_002004-T1	K14152	HIS4; phosphoribosyl-ATP pyrophosphohydrolase / phosphoribosyl-AMP cyclohydrolase / histidinol dehydrogenase [EC:3.6.1.31 3.5.4.19 1.1.1.23]	C_lini_771_FUN_002035-T1	K18171	CMC1; COX assembly mitochondrial protein 1
C_lini_390-1_FUN_002198-T1	K17491	SMEK, PPP4R3; protein phosphatase 4 regulatory subunit 3	C_lini_757_FUN_002005-T1	K03133	TAF9B, TAF9; transcription initiation factor TFIID subunit 9B	C_lini_771_FUN_002036-T1	K00290	LYS1; saccharopine dehydrogenase (NAD+, L-lysine forming) [EC:1.5.1.7]
C_lini_390-1_FUN_002200-T1	K00729	ALG5; dolichyl-phosphate beta-glucosyltransferase [EC:2.4.1.117]	C_lini_757_FUN_002006-T1	K15728	LPIN; phosphatidate phosphatase LPIN [EC:3.1.3.4]	C_lini_771_FUN_002040-T1	K14769	UTP11; U3 small nucleolar RNA-associated protein 11
C_lini_390-1_FUN_002201-T1	K00511	SQLE, ERG1; squalene monooxygenase [EC:1.14.14.17]	C_lini_757_FUN_002007-T1	K00972	UAP1; UDP-N-acetylglucosamine/UDP-N-acetylgalactosamine diphosphorylase [EC:2.7.7.23 2.7.7.83]	C_lini_771_FUN_002041-T1	K01230	MAN1A_C, MNS1_2; mannosyl-oligosaccharide alpha-1,2-mannosidase [EC:3.2.1.113]
C_lini_390-1_FUN_002202-T1	K14575	AFG2, DRG1, SPATA5; AAA family ATPase	C_lini_757_FUN_002009-T1	K18171	CMC1; COX assembly mitochondrial protein 1	C_lini_771_FUN_002042-T1	K06287	yhdE; nucleoside triphosphate pyrophosphatase [EC:3.6.1.-]
C_lini_390-1_FUN_002204-T1	K07901	RAB8A, MEL; Ras-related protein Rab-8A	C_lini_757_FUN_002010-T1	K00290	LYS1; saccharopine dehydrogenase (NAD+, L-lysine forming) [EC:1.5.1.7]	C_lini_771_FUN_002043-T1	K09102	INO; heteromeric Ino2p/Ino4p transcription factor
C_lini_390-1_FUN_002205-T1	K18158	NCA2; nuclear control of ATPase protein 2	C_lini_757_FUN_002014-T1	K14769	UTP11; U3 small nucleolar RNA-associated protein 11	C_lini_771_FUN_002044-T1	K01868	TARS, thrS; threonyl-tRNA synthetase [EC:6.1.1.3]
C_lini_390-1_FUN_002206-T1	K07750	MESO1, ERG25; methylsterol monooxygenase [EC:1.14.18.9]	C_lini_757_FUN_002015-T1	K01230	MAN1A_C, MNS1_2; mannosyl-oligosaccharide alpha-1,2-mannosidase [EC:3.2.1.113]	C_lini_771_FUN_002052-T1	K14617	LMBRD1; LMBR1 domain-containing protein 1
C_lini_390-1_FUN_002207-T1	K01724	PCBD, phhB; 4a-hydroxytetrahydrobiopterin dehydratase [EC:4.2.1.96]	C_lini_757_FUN_002016-T1	K06287	yhdE; nucleoside triphosphate pyrophosphatase [EC:3.6.1.-]	C_lini_771_FUN_002053-T1	K14401	CPSF1, CFT1; cleavage and polyadenylation specificity factor subunit 1
C_lini_390-1_FUN_002210-T1	K11672	ACTR5, ARP5, INO80M; actin-related protein 5	C_lini_757_FUN_002017-T1	K09102	INO; heteromeric Ino2p/Ino4p transcription factor	C_lini_771_FUN_002055-T1	K23093	USB1; U6 snRNA phosphodiesterase [EC:3.1.4.-]
C_lini_390-1_FUN_002211-T1	K11667	INO80C, IES6; INO80 complex subunit C	C_lini_757_FUN_002018-T1	K01868	TARS, thrS; threonyl-tRNA synthetase [EC:6.1.1.3]	C_lini_771_FUN_002056-T1	K10976	ERO1LB; ERO1-like protein beta [EC:1.8.4.-]
C_lini_390-1_FUN_002212-T1	K26683	GOLT1, GOT1; vesicle transport protein GOT1	C_lini_757_FUN_002023-T1	K20813	TDG; thymine-DNA glycosylase [EC:3.2.2.29]	C_lini_771_FUN_002058-T1	K01655	LYS21, LYS20; homocitrate synthase [EC:2.3.3.14]
C_lini_390-1_FUN_002213-T1	K05759	PFN; profilin	C_lini_757_FUN_002026-T1	K14617	LMBRD1; LMBR1 domain-containing protein 1	C_lini_771_FUN_002059-T1	K10761	THG1; tRNA(His) guanylyltransferase [EC:2.7.7.79]
C_lini_390-1_FUN_002215-T1	K08516	YKT6; synaptobrevin homolog YKT6	C_lini_757_FUN_002027-T1	K14401	CPSF1, CFT1; cleavage and polyadenylation specificity factor subunit 1	C_lini_771_FUN_002060-T1	K14961	RBBP5, SWD1, CPS50; COMPASS component SWD1
C_lini_390-1_FUN_002216-T1	K18664	SLH1; antiviral helicase SLH1 [EC:3.6.4.13]	C_lini_757_FUN_002029-T1	K23093	USB1; U6 snRNA phosphodiesterase [EC:3.1.4.-]	C_lini_771_FUN_002061-T1	K03006	RPB1, POLR2A; DNA-directed RNA polymerase II subunit RPB1 [EC:2.7.7.6]
C_lini_390-1_FUN_002218-T1	K04618	GAOA; galactose oxidase [EC:1.1.3.9]	C_lini_757_FUN_002030-T1	K10976	ERO1LB; ERO1-like protein beta [EC:1.8.4.-]	C_lini_771_FUN_002064-T1	K03283	HSPA1_6_8; heat shock 70kDa protein 1/6/8
C_lini_390-1_FUN_002219-T1	K00101	lldD; L-lactate dehydrogenase (cytochrome) [EC:1.1.2.3]	C_lini_757_FUN_002032-T1	K01655	LYS21, LYS20; homocitrate synthase [EC:2.3.3.14]	C_lini_771_FUN_002066-T1	K03259	EIF4E; translation initiation factor 4E
C_lini_390-1_FUN_002221-T1	K19327	ANO10, TMEM16K; anoctamin-10	C_lini_757_FUN_002033-T1	K10761	THG1; tRNA(His) guanylyltransferase [EC:2.7.7.79]	C_lini_771_FUN_002067-T1	K18660	ACSF3; malonyl-CoA/methylmalonyl-CoA synthetase [EC:6.2.1.76 6.2.1.-]
C_lini_390-1_FUN_002224-T1	K13345	PEX12, PAF3; peroxin-12	C_lini_757_FUN_002034-T1	K14961	RBBP5, SWD1, CPS50; COMPASS component SWD1	C_lini_771_FUN_002068-T1	K22066	BOLA1; BolA-like protein 1
C_lini_390-1_FUN_002228-T1	K03686	dnaJ; molecular chaperone DnaJ	C_lini_757_FUN_002035-T1	K03006	RPB1, POLR2A; DNA-directed RNA polymerase II subunit RPB1 [EC:2.7.7.6]	C_lini_771_FUN_002070-T1	K00921	PIKFYVE, FAB1; 1-phosphatidylinositol-3-phosphate 5-kinase [EC:2.7.1.150]
C_lini_390-1_FUN_002233-T1	K00688	PYG, glgP; glycogen phosphorylase [EC:2.4.1.1]	C_lini_757_FUN_002038-T1	K03283	HSPA1_6_8; heat shock 70kDa protein 1/6/8	C_lini_771_FUN_002071-T1	K17765	MDM12; mitochondrial distribution and morphology protein 12
C_lini_390-1_FUN_002234-T1	K04441	P38; p38 MAP kinase [EC:2.7.11.24]	C_lini_757_FUN_002040-T1	K03259	EIF4E; translation initiation factor 4E	C_lini_771_FUN_002072-T1	K12184	VPS28; ESCRT-I complex subunit VPS28
C_lini_390-1_FUN_002237-T1	K08675	PRSS15, PIM1; ATP-dependent Lon protease [EC:3.4.21.53]	C_lini_757_FUN_002041-T1	K18660	ACSF3; malonyl-CoA/methylmalonyl-CoA synthetase [EC:6.2.1.76 6.2.1.-]	C_lini_771_FUN_002073-T1	K14833	NOC2; nucleolar complex protein 2
C_lini_390-1_FUN_002239-T1	K00507	SCD, desC; stearoyl-CoA desaturase (Delta-9 desaturase) [EC:1.14.19.1]	C_lini_757_FUN_002042-T1	K22066	BOLA1; BolA-like protein 1	C_lini_771_FUN_002076-T1	K06062	PCAF, KAT2, GCN5; histone acetyltransferase [EC:2.3.1.48]
C_lini_390-1_FUN_002241-T1	K13711	PI4K2; phosphatidylinositol 4-kinase type 2 [EC:2.7.1.67]	C_lini_757_FUN_002044-T1	K00921	PIKFYVE, FAB1; 1-phosphatidylinositol-3-phosphate 5-kinase [EC:2.7.1.150]	C_lini_771_FUN_002078-T1	K02830	HRAD1, RAD17; cell cycle checkpoint protein [EC:3.1.11.2]
C_lini_390-1_FUN_002242-T1	K09117	K09117; uncharacterized protein	C_lini_757_FUN_002045-T1	K17765	MDM12; mitochondrial distribution and morphology protein 12	C_lini_771_FUN_002085-T1	K17643	HYPC; noranthrone monooxygenase [EC:1.13.12.20]
C_lini_390-1_FUN_002243-T1	K16569	TUBGCP2, GCP2; gamma-tubulin complex component 2	C_lini_757_FUN_002046-T1	K12184	VPS28; ESCRT-I complex subunit VPS28	C_lini_771_FUN_002088-T1	K02882	RP-L18Ae, RPL18A; large subunit ribosomal protein L18Ae
C_lini_390-1_FUN_002244-T1	K02729	PSMA5; 20S proteasome subunit alpha 5 [EC:3.4.25.1]	C_lini_757_FUN_002047-T1	K14833	NOC2; nucleolar complex protein 2	C_lini_771_FUN_002089-T1	K24364	CSN12; COP9 signalosome complex subunit 12
C_lini_390-1_FUN_002247-T1	K14850	RRP8; ribosomal RNA-processing protein 8 [EC:2.1.1.287]	C_lini_757_FUN_002050-T1	K06062	PCAF, KAT2, GCN5; histone acetyltransferase [EC:2.3.1.48]	C_lini_771_FUN_002092-T1	K17550	PPP1R7, SDS22; protein phosphatase 1 regulatory subunit 7
C_lini_390-1_FUN_002248-T1	K11885	DDI1; DNA damage-inducible protein 1	C_lini_757_FUN_002052-T1	K02830	HRAD1, RAD17; cell cycle checkpoint protein [EC:3.1.11.2]	C_lini_771_FUN_002093-T1	K17743	XYL1, XYRA; D-xylose reductase [EC:1.1.1.307 1.1.1.430 1.1.1.431]
C_lini_390-1_FUN_002250-T1	K00762	pyrE; orotate phosphoribosyltransferase [EC:2.4.2.10]	C_lini_757_FUN_002059-T1	K17643	HYPC; noranthrone monooxygenase [EC:1.13.12.20]	C_lini_771_FUN_002096-T1	K15628	PXA; ATP-binding cassette, subfamily D (ALD), peroxisomal long-chain fatty acid import protein [EC:7.6.2.4]
C_lini_390-1_FUN_002251-T1	K06943	NOG1; nucleolar GTP-binding protein	C_lini_757_FUN_002062-T1	K02882	RP-L18Ae, RPL18A; large subunit ribosomal protein L18Ae	C_lini_771_FUN_002097-T1	K15731	CTDSP; carboxy-terminal domain RNA polymerase II polypeptide A small phosphatase [EC:3.1.3.16]
C_lini_390-1_FUN_002252-T1	K17255	GDI1_2; Rab GDP dissociation inhibitor	C_lini_757_FUN_002063-T1	K24364	CSN12; COP9 signalosome complex subunit 12	C_lini_771_FUN_002101-T1	K01062	PLA2G7, PAFAH; platelet-activating factor acetylhydrolase [EC:3.1.1.47]
C_lini_390-1_FUN_002253-T1	K17428	MRPL47, NCM1; large subunit ribosomal protein L47	C_lini_757_FUN_002066-T1	K17550	PPP1R7, SDS22; protein phosphatase 1 regulatory subunit 7	C_lini_771_FUN_002106-T1	K01640	HMGCL, hmgL; hydroxymethylglutaryl-CoA lyase [EC:4.1.3.4]
C_lini_390-1_FUN_002259-T1	K11768	ARP9, SWP59; actin-related protein 9	C_lini_757_FUN_002067-T1	K17743	XYL1, XYRA; D-xylose reductase [EC:1.1.1.307 1.1.1.430 1.1.1.431]	C_lini_771_FUN_002112-T1	K24438	AFLN, STCS, CYP59A1; sterigmatocystin biosynthesis cytochrome P450 monooxygenase
C_lini_390-1_FUN_002264-T1	K06961	KRR1; ribosomal RNA assembly protein	C_lini_757_FUN_002070-T1	K15628	PXA; ATP-binding cassette, subfamily D (ALD), peroxisomal long-chain fatty acid import protein [EC:7.6.2.4]	C_lini_771_FUN_002117-T1	K23362	MPPE1, PGAP5; ethanolamine phosphate phosphodiesterase [EC:3.1.-.-]
C_lini_390-1_FUN_002265-T1	K09184	GATAF; GATA-binding protein, other eukaryote	C_lini_757_FUN_002071-T1	K15731	CTDSP; carboxy-terminal domain RNA polymerase II polypeptide A small phosphatase [EC:3.1.3.16]	C_lini_771_FUN_002119-T1	K05349	bglX; beta-glucosidase [EC:3.2.1.21]
C_lini_390-1_FUN_002270-T1	K03347	CUL1, CDC53; cullin 1	C_lini_757_FUN_002075-T1	K01062	PLA2G7, PAFAH; platelet-activating factor acetylhydrolase [EC:3.1.1.47]	C_lini_771_FUN_002121-T1	K14688	SLC30A1, ZNT1; solute carrier family 30 (zinc transporter), member 1
C_lini_390-1_FUN_002275-T1	K15152	MED21, SRB7; mediator of RNA polymerase II transcription subunit 21	C_lini_757_FUN_002079-T1	K01640	HMGCL, hmgL; hydroxymethylglutaryl-CoA lyase [EC:4.1.3.4]	C_lini_771_FUN_002122-T1	K03128	TAF2; transcription initiation factor TFIID subunit 2
C_lini_390-1_FUN_002276-T1	K18551	SDT1; pyrimidine and pyridine-specific 5'-nucleotidase [EC:3.1.3.-]	C_lini_757_FUN_002084-T1	K24438	AFLN, STCS, CYP59A1; sterigmatocystin biosynthesis cytochrome P450 monooxygenase	C_lini_771_FUN_002127-T1	K00993	EPT1; ethanolaminephosphotransferase [EC:2.7.8.1]
C_lini_390-1_FUN_002279-T1	K17677	IRC3; ATP-dependent helicase IRC3 [EC:5.6.2.-]	C_lini_757_FUN_002089-T1	K23362	MPPE1, PGAP5; ethanolamine phosphate phosphodiesterase [EC:3.1.-.-]	C_lini_771_FUN_002129-T1	K08711	PDR, CDR1; ATP-binding cassette, subfamily G (WHITE), member 2, PDR
C_lini_390-1_FUN_002280-T1	K15217	RRN5; RNA polymerase I-specific transcription initiation factor RRN5	C_lini_757_FUN_002091-T1	K05349	bglX; beta-glucosidase [EC:3.2.1.21]	C_lini_771_FUN_002133-T1	K12667	RPN2, SWP1; dolichyl-diphosphooligosaccharide---protein glycosyltransferase subunit 2 (ribophorin II)
C_lini_390-1_FUN_002283-T1	K11566	ASK1; DASH complex subunit ASK1	C_lini_757_FUN_002093-T1	K14688	SLC30A1, ZNT1; solute carrier family 30 (zinc transporter), member 1	C_lini_771_FUN_002138-T1	K12876	RBM8A, Y14; RNA-binding protein 8A
C_lini_390-1_FUN_002285-T1	K09831	ERG5, CYP61A; sterol 22-desaturase [EC:1.14.19.41]	C_lini_757_FUN_002094-T1	K03128	TAF2; transcription initiation factor TFIID subunit 2	C_lini_771_FUN_002140-T1	K01341	KEX2; kexin [EC:3.4.21.61]
C_lini_390-1_FUN_002287-T1	K22940	YIPF1_2; protein YIPF1/2	C_lini_757_FUN_002099-T1	K00993	EPT1; ethanolaminephosphotransferase [EC:2.7.8.1]	C_lini_771_FUN_002141-T1	K17919	SNX4; sorting nexin-4
C_lini_390-1_FUN_002289-T1	K03263	EIF5A; translation initiation factor 5A	C_lini_757_FUN_002101-T1	K08711	PDR, CDR1; ATP-binding cassette, subfamily G (WHITE), member 2, PDR	C_lini_771_FUN_002142-T1	K17800	LETM1, MDM38; LETM1 and EF-hand domain-containing protein 1, mitochondrial
C_lini_390-1_FUN_002290-T1	K20298	VPS52; vacuolar protein sorting-associated protein 52	C_lini_757_FUN_002105-T1	K12667	RPN2, SWP1; dolichyl-diphosphooligosaccharide---protein glycosyltransferase subunit 2 (ribophorin II)	C_lini_771_FUN_002143-T1	K00944	AK3; nucleoside-triphosphate--adenylate kinase [EC:2.7.4.10]
C_lini_390-1_FUN_002291-T1	K20372	TBC1D20, GYP8; TBC1 domain family member 20	C_lini_757_FUN_002110-T1	K12876	RBM8A, Y14; RNA-binding protein 8A	C_lini_771_FUN_002150-T1	K02949	RP-S11e, RPS11; small subunit ribosomal protein S11e
C_lini_390-1_FUN_002293-T1	K03243	EIF5B; translation initiation factor 5B	C_lini_757_FUN_002112-T1	K01341	KEX2; kexin [EC:3.4.21.61]	C_lini_771_FUN_002151-T1	K11563	SPC7, SPC105; kinetochore protein Spc7/SPC105
C_lini_390-1_FUN_002294-T1	K09489	HSPA4; heat shock 70kDa protein 4	C_lini_757_FUN_002113-T1	K17919	SNX4; sorting nexin-4	C_lini_771_FUN_002156-T1	K03097	CSNK2A; casein kinase II subunit alpha [EC:2.7.11.1]
C_lini_390-1_FUN_002295-T1	K00698	CHS1; chitin synthase [EC:2.4.1.16]	C_lini_757_FUN_002114-T1	K17800	LETM1, MDM38; LETM1 and EF-hand domain-containing protein 1, mitochondrial	C_lini_771_FUN_002158-T1	K08334	BECN, VPS30, ATG6; beclin
C_lini_390-1_FUN_002296-T1	K14327	UPF2, RENT2; regulator of nonsense transcripts 2	C_lini_757_FUN_002115-T1	K00944	AK3; nucleoside-triphosphate--adenylate kinase [EC:2.7.4.10]	C_lini_771_FUN_002161-T1	K10751	CHAF1B; chromatin assembly factor 1 subunit B
C_lini_390-1_FUN_002297-T1	K10534	NR; nitrate reductase (NAD(P)H) [EC:1.7.1.1 1.7.1.2 1.7.1.3]	C_lini_757_FUN_002122-T1	K02949	RP-S11e, RPS11; small subunit ribosomal protein S11e	C_lini_771_FUN_002163-T1	K09531	DNAJC11; DnaJ homolog subfamily C member 11
C_lini_390-1_FUN_002298-T1	K07300	chaA, CAX; Ca2+:H+ antiporter	C_lini_757_FUN_002123-T1	K11563	SPC7, SPC105; kinetochore protein Spc7/SPC105	C_lini_771_FUN_002170-T1	K15130	MED8; mediator of RNA polymerase II transcription subunit 8, fungi type
C_lini_390-1_FUN_002299-T1	K06877	K06877; DEAD/DEAH box helicase domain-containing protein	C_lini_757_FUN_002128-T1	K03097	CSNK2A; casein kinase II subunit alpha [EC:2.7.11.1]	C_lini_771_FUN_002172-T1	K05767	IQGAP2_3; Ras GTPase-activating-like protein IQGAP2/3
C_lini_390-1_FUN_002300-T1	K22943	YIPF6; protein YIPF6	C_lini_757_FUN_002130-T1	K08334	BECN, VPS30, ATG6; beclin	C_lini_771_FUN_002173-T1	K00088	IMPDH, guaB; IMP dehydrogenase [EC:1.1.1.205]
C_lini_390-1_FUN_002304-T1	K15222	RRN11; RNA polymerase I-specific transcription initiation factor RRN11	C_lini_757_FUN_002133-T1	K10751	CHAF1B; chromatin assembly factor 1 subunit B	C_lini_771_FUN_002175-T1	K01301	NAALAD; N-acetylated-alpha-linked acidic dipeptidase [EC:3.4.17.21]
C_lini_390-1_FUN_002305-T1	K03949	NDUFA5; NADH dehydrogenase (ubiquinone) 1 alpha subcomplex subunit 5	C_lini_757_FUN_002135-T1	K09531	DNAJC11; DnaJ homolog subfamily C member 11	C_lini_771_FUN_002176-T1	K00326	CYB5R; cytochrome-b5 reductase [EC:1.6.2.2]
C_lini_390-1_FUN_002307-T1	K00618	ARG2; amino-acid N-acetyltransferase [EC:2.3.1.1]	C_lini_757_FUN_002140-T1	K15130	MED8; mediator of RNA polymerase II transcription subunit 8, fungi type	C_lini_771_FUN_002178-T1	K15544	SSU72; RNA polymerase II subunit A C-terminal domain phosphatase SSU72 [EC:3.1.3.16]
C_lini_390-1_FUN_002309-T1	K21848	ARV1; lipid intermediate transporter	C_lini_757_FUN_002142-T1	K05767	IQGAP2_3; Ras GTPase-activating-like protein IQGAP2/3	C_lini_771_FUN_002185-T1	K03539	RPP1, RPP30; ribonuclease P/MRP protein subunit RPP1 [EC:3.1.26.5]
C_lini_390-1_FUN_002312-T1	K05285	PIGN; GPI ethanolamine phosphate transferase 1 [EC:2.7.-.-]	C_lini_757_FUN_002143-T1	K00088	IMPDH, guaB; IMP dehydrogenase [EC:1.1.1.205]	C_lini_771_FUN_002188-T1	K17686	copA, ctpA, ATP7; P-type Cu+ transporter [EC:7.2.2.8]
C_lini_390-1_FUN_002314-T1	K22530	ATAD1; ATPase family AAA domain-containing protein 1 [EC:3.6.1.-]	C_lini_757_FUN_002145-T1	K01301	NAALAD; N-acetylated-alpha-linked acidic dipeptidase [EC:3.4.17.21]	C_lini_771_FUN_002189-T1	K12180	COPS7, CSN7; COP9 signalosome complex subunit 7
C_lini_390-1_FUN_002315-T1	K01760	metC; cysteine-S-conjugate beta-lyase [EC:4.4.1.13]	C_lini_757_FUN_002146-T1	K00326	CYB5R; cytochrome-b5 reductase [EC:1.6.2.2]	C_lini_771_FUN_002191-T1	K02910	RP-L31e, RPL31; large subunit ribosomal protein L31e
C_lini_390-1_FUN_002316-T1	K23544	SERINC1; serine incorporator 1	C_lini_757_FUN_002148-T1	K15544	SSU72; RNA polymerase II subunit A C-terminal domain phosphatase SSU72 [EC:3.1.3.16]	C_lini_771_FUN_002192-T1	K06688	UBE2C, UBC11; ubiquitin-conjugating enzyme E2 C [EC:2.3.2.23]
C_lini_390-1_FUN_002318-T1	K05294	PGAP1; GPI inositol-deacylase [EC:3.-.-.-]	C_lini_757_FUN_002155-T1	K03539	RPP1, RPP30; ribonuclease P/MRP protein subunit RPP1 [EC:3.1.26.5]	C_lini_771_FUN_002193-T1	K02216	CHEK1; serine/threonine-protein kinase CHEK1 [EC:2.7.11.1]
C_lini_390-1_FUN_002321-T1	K18914	FDXR; adrenodoxin-NADP+ reductase [EC:1.18.1.6]	C_lini_757_FUN_002158-T1	K17686	copA, ctpA, ATP7; P-type Cu+ transporter [EC:7.2.2.8]	C_lini_771_FUN_002201-T1	K09660	MPDU1; mannose-P-dolichol utilization defect 1
C_lini_390-1_FUN_002322-T1	K03522	fixB, etfA; electron transfer flavoprotein alpha subunit	C_lini_757_FUN_002159-T1	K12180	COPS7, CSN7; COP9 signalosome complex subunit 7	C_lini_771_FUN_002205-T1	K01792	E5.1.3.15; glucose-6-phosphate 1-epimerase [EC:5.1.3.15]
C_lini_390-1_FUN_002323-T1	K11649	SMARCC; SWI/SNF-related matrix-associated actin-dependent regulator of chromatin subfamily C	C_lini_757_FUN_002161-T1	K02910	RP-L31e, RPL31; large subunit ribosomal protein L31e	C_lini_771_FUN_002207-T1	K18932	ZDHHC; palmitoyltransferase [EC:2.3.1.225]
C_lini_390-1_FUN_002324-T1	K00624	E2.3.1.7; carnitine O-acetyltransferase [EC:2.3.1.7]	C_lini_757_FUN_002162-T1	K06688	UBE2C, UBC11; ubiquitin-conjugating enzyme E2 C [EC:2.3.2.23]	C_lini_771_FUN_002208-T1	K10356	MYO1; myosin I
C_lini_390-1_FUN_002325-T1	K17261	CAP1_2, SRV2; adenylyl cyclase-associated protein	C_lini_757_FUN_002163-T1	K02216	CHEK1; serine/threonine-protein kinase CHEK1 [EC:2.7.11.1]	C_lini_771_FUN_002211-T1	K08008	NOX1, MOX1; NADPH oxidase 1
C_lini_390-1_FUN_002327-T1	K02541	MCM3; DNA replication licensing factor MCM3 [EC:5.6.2.3]	C_lini_757_FUN_002171-T1	K09660	MPDU1; mannose-P-dolichol utilization defect 1	C_lini_771_FUN_002213-T1	K13333	PLB; lysophospholipase [EC:3.1.1.5]
C_lini_390-1_FUN_002329-T1	K07195	EXOC7, EXO70; exocyst complex component 7	C_lini_757_FUN_002175-T1	K01792	E5.1.3.15; glucose-6-phosphate 1-epimerase [EC:5.1.3.15]	C_lini_771_FUN_002221-T1	K22685	WSS1; DNA-dependent metalloprotease WSS1 [EC:3.4.24.-]
C_lini_390-1_FUN_002339-T1	K02984	RP-S3Ae, RPS3A; small subunit ribosomal protein S3Ae	C_lini_757_FUN_002177-T1	K18932	ZDHHC; palmitoyltransferase [EC:2.3.1.225]	C_lini_771_FUN_002223-T1	K13348	MPV17; protein Mpv17
C_lini_390-1_FUN_002342-T1	K25829	ELOF1, ELF1; transcription elongation factor 1	C_lini_757_FUN_002178-T1	K10356	MYO1; myosin I	C_lini_771_FUN_002227-T1	K14521	NAT10, KRE33; N-acetyltransferase 10 [EC:2.3.1.-]
C_lini_390-1_FUN_002343-T1	K00761	upp, UPRT; uracil phosphoribosyltransferase [EC:2.4.2.9]	C_lini_757_FUN_002182-T1	K13333	PLB; lysophospholipase [EC:3.1.1.5]	C_lini_771_FUN_002230-T1	K00384	trxB, TRR; thioredoxin reductase (NADPH) [EC:1.8.1.9]
C_lini_390-1_FUN_002345-T1	K07208	RHEB; Ras homolog enriched in brain	C_lini_757_FUN_002190-T1	K22685	WSS1; DNA-dependent metalloprotease WSS1 [EC:3.4.24.-]	C_lini_771_FUN_002236-T1	K10246	ELO3; fatty acid elongase 3 [EC:2.3.1.199]
C_lini_390-1_FUN_002348-T1	K01519	rdgB, ITPA; XTP/dITP diphosphohydrolase [EC:3.6.1.66]	C_lini_757_FUN_002192-T1	K13348	MPV17; protein Mpv17	C_lini_771_FUN_002239-T1	K01876	DARS2, aspS; aspartyl-tRNA synthetase [EC:6.1.1.12]
C_lini_390-1_FUN_002349-T1	K18532	AK6, FAP7; adenylate kinase [EC:2.7.4.3]	C_lini_757_FUN_002196-T1	K14521	NAT10, KRE33; N-acetyltransferase 10 [EC:2.3.1.-]	C_lini_771_FUN_002240-T1	K20044	PICALM; phosphatidylinositol-binding clathrin assembly protein
C_lini_390-1_FUN_002350-T1	K10357	MYO5; myosin V	C_lini_757_FUN_002198-T1	K00384	trxB, TRR; thioredoxin reductase (NADPH) [EC:1.8.1.9]	C_lini_771_FUN_002241-T1	K10842	MNAT1; CDK-activating kinase assembly factor MAT1
C_lini_390-1_FUN_002351-T1	K00058	serA, PHGDH; D-3-phosphoglycerate dehydrogenase / 2-oxoglutarate reductase [EC:1.1.1.95 1.1.1.399]	C_lini_757_FUN_002204-T1	K10246	ELO3; fatty acid elongase 3 [EC:2.3.1.199]	C_lini_771_FUN_002242-T1	K25866	NUDC; nuclear migration protein NudC
C_lini_390-1_FUN_002352-T1	K11279	NAP1L1, NRP; nucleosome assembly protein 1-like 1	C_lini_757_FUN_002207-T1	K01876	DARS2, aspS; aspartyl-tRNA synthetase [EC:6.1.1.12]	C_lini_771_FUN_002243-T1	K17560	URI1; unconventional prefoldin RPB5 interactor 1
C_lini_390-1_FUN_002353-T1	K13526	ATP13A2; cation-transporting P-type ATPase 13A2 [EC:7.2.2.-]	C_lini_757_FUN_002208-T1	K20044	PICALM; phosphatidylinositol-binding clathrin assembly protein	C_lini_771_FUN_002244-T1	K01187	malZ; alpha-glucosidase [EC:3.2.1.20]
C_lini_390-1_FUN_002356-T1	K10578	UBE2J1, NCUBE1, UBC6; ubiquitin-conjugating enzyme E2 J1 [EC:2.3.2.23]	C_lini_757_FUN_002209-T1	K10842	MNAT1; CDK-activating kinase assembly factor MAT1	C_lini_771_FUN_002245-T1	K14404	CPSF4, YTH1; cleavage and polyadenylation specificity factor subunit 4
C_lini_390-1_FUN_002360-T1	K01725	cynS; cyanate lyase [EC:4.2.1.104]	C_lini_757_FUN_002210-T1	K25866	NUDC; nuclear migration protein NudC	C_lini_771_FUN_002246-T1	K01183	E3.2.1.14; chitinase [EC:3.2.1.14]
C_lini_390-1_FUN_002361-T1	K14823	EBP2, EBNA1BP2; rRNA-processing protein EBP2	C_lini_757_FUN_002211-T1	K17560	URI1; unconventional prefoldin RPB5 interactor 1	C_lini_771_FUN_002247-T1	K20299	VPS53; vacuolar protein sorting-associated protein 53
C_lini_390-1_FUN_002365-T1	K22140	MGM1; dynamin-like GTPase MGM1, mitochondrial	C_lini_757_FUN_002212-T1	K01187	malZ; alpha-glucosidase [EC:3.2.1.20]	C_lini_771_FUN_002254-T1	K02981	RP-S2e, RPS2; small subunit ribosomal protein S2e
C_lini_390-1_FUN_002366-T1	K18802	DUG3; glutamine amidotransferase	C_lini_757_FUN_002213-T1	K14404	CPSF4, YTH1; cleavage and polyadenylation specificity factor subunit 4	C_lini_771_FUN_002255-T1	K01011	TST, MPST, sseA; thiosulfate/3-mercaptopyruvate sulfurtransferase [EC:2.8.1.1 2.8.1.2]
C_lini_390-1_FUN_002368-T1	K12386	CTNS; cystinosin	C_lini_757_FUN_002214-T1	K01183	E3.2.1.14; chitinase [EC:3.2.1.14]	C_lini_771_FUN_002257-T1	K08486	STX1B_2_3; syntaxin 1B/2/3
C_lini_390-1_FUN_002369-T1	K15105	SLC25A12_13, AGC; solute carrier family 25 (mitochondrial aspartate/glutamate transporter), member 12/13	C_lini_757_FUN_002215-T1	K20299	VPS53; vacuolar protein sorting-associated protein 53	C_lini_771_FUN_002258-T1	K06990	MEMO1; MEMO1 family protein
C_lini_390-1_FUN_002370-T1	K01555	FAH, fahA; fumarylacetoacetase [EC:3.7.1.2]	C_lini_757_FUN_002222-T1	K02981	RP-S2e, RPS2; small subunit ribosomal protein S2e	C_lini_771_FUN_002265-T1	K01183	E3.2.1.14; chitinase [EC:3.2.1.14]
C_lini_390-1_FUN_002375-T1	K15147	MED5, NUT1; mediator of RNA polymerase II transcription subunit 5	C_lini_757_FUN_002223-T1	K01011	TST, MPST, sseA; thiosulfate/3-mercaptopyruvate sulfurtransferase [EC:2.8.1.1 2.8.1.2]	C_lini_771_FUN_002268-T1	K01225	CBH1; cellulose 1,4-beta-cellobiosidase [EC:3.2.1.91]
C_lini_390-1_FUN_002376-T1	K15042	KPNA5_6; importin subunit alpha-6/7	C_lini_757_FUN_002225-T1	K08486	STX1B_2_3; syntaxin 1B/2/3	C_lini_771_FUN_002270-T1	K01456	E3.5.1.52, NGLY1, PNG1; peptide-N4-(N-acetyl-beta-glucosaminyl)asparagine amidase [EC:3.5.1.52]
C_lini_390-1_FUN_002377-T1	K11109	POT1; protection of telomeres protein 1	C_lini_757_FUN_002226-T1	K06990	MEMO1; MEMO1 family protein	C_lini_771_FUN_002271-T1	K14548	UTP4, CIRH1A; U3 small nucleolar RNA-associated protein 4
C_lini_390-1_FUN_002378-T1	K06671	STAG1_2, SCC3, IRR1; cohesin complex subunit SA-1/2	C_lini_757_FUN_002233-T1	K01183	E3.2.1.14; chitinase [EC:3.2.1.14]	C_lini_771_FUN_002272-T1	K00763	pncB, NAPRT1; nicotinate phosphoribosyltransferase [EC:6.3.4.21]
C_lini_390-1_FUN_002379-T1	K03190	ureD, ureH; urease accessory protein	C_lini_757_FUN_002236-T1	K01225	CBH1; cellulose 1,4-beta-cellobiosidase [EC:3.2.1.91]	C_lini_771_FUN_002279-T1	K00010	iolG; myo-inositol 2-dehydrogenase / D-chiro-inositol 1-dehydrogenase [EC:1.1.1.18 1.1.1.369]
C_lini_390-1_FUN_002380-T1	K03026	RPC4, POLR3D; DNA-directed RNA polymerase III subunit RPC4	C_lini_757_FUN_002238-T1	K01456	E3.5.1.52, NGLY1, PNG1; peptide-N4-(N-acetyl-beta-glucosaminyl)asparagine amidase [EC:3.5.1.52]	C_lini_771_FUN_002282-T1	K01426	E3.5.1.4, amiE; amidase [EC:3.5.1.4]
C_lini_390-1_FUN_002389-T1	K10863	APTX; aprataxin [EC:3.6.1.70 3.6.1.71 3.6.1.72]	C_lini_757_FUN_002239-T1	K14548	UTP4, CIRH1A; U3 small nucleolar RNA-associated protein 4	C_lini_771_FUN_002283-T1	K03448	FEN2, LIZ1; MFS transporter, ACS family, pantothenate transporter
C_lini_390-1_FUN_002390-T1	K13026	DHX57; ATP-dependent RNA helicase DHX57 [EC:3.6.4.13]	C_lini_757_FUN_002240-T1	K00763	pncB, NAPRT1; nicotinate phosphoribosyltransferase [EC:6.3.4.21]	C_lini_771_FUN_002287-T1	K01940	argG, ASS1; argininosuccinate synthase [EC:6.3.4.5]
C_lini_390-1_FUN_002393-T1	K00262	E1.4.1.4, gdhA; glutamate dehydrogenase (NADP+) [EC:1.4.1.4]	C_lini_757_FUN_002249-T1	K01624	FBA, fbaA; fructose-bisphosphate aldolase, class II [EC:4.1.2.13]	C_lini_771_FUN_002299-T1	K01624	FBA, fbaA; fructose-bisphosphate aldolase, class II [EC:4.1.2.13]
C_lini_390-1_FUN_002394-T1	K02327	POLD1; DNA polymerase delta subunit 1 [EC:2.7.7.7]	C_lini_757_FUN_002259-T1	K01940	argG, ASS1; argininosuccinate synthase [EC:6.3.4.5]	C_lini_771_FUN_002307-T1	K09252	FAEB; feruloyl esterase [EC:3.1.1.73]
C_lini_390-1_FUN_002398-T1	K13278	ASPG; 60kDa lysophospholipase [EC:3.1.1.5 3.1.1.47 3.5.1.1]	C_lini_757_FUN_002263-T1	K03448	FEN2, LIZ1; MFS transporter, ACS family, pantothenate transporter	C_lini_771_FUN_002308-T1	K03511	POLK; DNA polymerase kappa [EC:2.7.7.7]
C_lini_390-1_FUN_002399-T1	K15562	BUR1, SGV1; serine/threonine-protein kinase BUR1 [EC:2.7.11.22 2.7.11.23]	C_lini_757_FUN_002264-T1	K01426	E3.5.1.4, amiE; amidase [EC:3.5.1.4]	C_lini_771_FUN_002320-T1	K08192	DAL5; MFS transporter, ACS family, DAL5 transporter family protein
C_lini_390-1_FUN_002402-T1	K01409	OSGEP, KAE1, QRI7; N6-L-threonylcarbamoyladenine synthase [EC:2.3.1.234]	C_lini_757_FUN_002267-T1	K00010	iolG; myo-inositol 2-dehydrogenase / D-chiro-inositol 1-dehydrogenase [EC:1.1.1.18 1.1.1.369]	C_lini_771_FUN_002323-T1	K00354	E1.6.99.1; NADPH2 dehydrogenase [EC:1.6.99.1]
C_lini_390-1_FUN_002403-T1	K11322	EPC; enhancer of polycomb-like protein	C_lini_757_FUN_002272-T1	K09252	FAEB; feruloyl esterase [EC:3.1.1.73]	C_lini_771_FUN_002327-T1	K01681	ACO, acnA; aconitate hydratase [EC:4.2.1.3]
C_lini_390-1_FUN_002404-T1	K06268	PPP3R, CNB; serine/threonine-protein phosphatase 2B regulatory subunit	C_lini_757_FUN_002273-T1	K03511	POLK; DNA polymerase kappa [EC:2.7.7.7]	C_lini_771_FUN_002339-T1	K07034	K07034; uncharacterized protein
C_lini_390-1_FUN_002406-T1	K02996	RP-S9, MRPS9, rpsI; small subunit ribosomal protein S9	C_lini_757_FUN_002285-T1	K08192	DAL5; MFS transporter, ACS family, DAL5 transporter family protein	C_lini_771_FUN_002346-T1	K18278	THI5; pyrimidine precursor biosynthesis enzyme
C_lini_390-1_FUN_002407-T1	K03233	EEF1G; elongation factor 1-gamma	C_lini_757_FUN_002288-T1	K00354	E1.6.99.1; NADPH2 dehydrogenase [EC:1.6.99.1]	C_lini_771_FUN_002358-T1	K24976	TRK, HKT; Trk/Ktr/HKT type cation transporter
C_lini_390-1_FUN_002409-T1	K14795	RRP36; ribosomal RNA-processing protein 36	C_lini_757_FUN_002292-T1	K01681	ACO, acnA; aconitate hydratase [EC:4.2.1.3]	C_lini_771_FUN_002364-T1	K20794	NAA40, NAT4; N-alpha-acetyltransferase 40 [EC:2.3.1.257]
C_lini_390-1_FUN_002410-T1	K08869	ADCK, ABC1; aarF domain-containing kinase	C_lini_757_FUN_002302-T1	K07034	K07034; uncharacterized protein	C_lini_771_FUN_002367-T1	K02919	RP-L36, MRPL36, rpmJ; large subunit ribosomal protein L36
C_lini_390-1_FUN_002411-T1	K13118	DGCR14; protein DGCR14	C_lini_757_FUN_002308-T1	K18278	THI5; pyrimidine precursor biosynthesis enzyme	C_lini_771_FUN_002368-T1	K01754	E4.3.1.19, ilvA, tdcB; threonine dehydratase [EC:4.3.1.19]
C_lini_390-1_FUN_002412-T1	K04460	PPP5C; serine/threonine-protein phosphatase 5 [EC:3.1.3.16]	C_lini_757_FUN_002322-T1	K24976	TRK, HKT; Trk/Ktr/HKT type cation transporter	C_lini_771_FUN_002374-T1	K00671	NMT; glycylpeptide N-tetradecanoyltransferase [EC:2.3.1.97]
C_lini_390-1_FUN_002413-T1	K14528	POP8; ribonuclease P/MRP protein subunit POP8 [EC:3.1.26.5]	C_lini_757_FUN_002328-T1	K20794	NAA40, NAT4; N-alpha-acetyltransferase 40 [EC:2.3.1.257]	C_lini_771_FUN_002377-T1	K01288	KEX1; carboxypeptidase D [EC:3.4.16.6]
C_lini_390-1_FUN_002414-T1	K15171	SUPT4H1, SPT4; transcription elongation factor SPT4	C_lini_757_FUN_002331-T1	K02919	RP-L36, MRPL36, rpmJ; large subunit ribosomal protein L36	C_lini_771_FUN_002382-T1	K03750	moeA; molybdopterin molybdotransferase [EC:2.10.1.1]
C_lini_390-1_FUN_002415-T1	K13102	KIN; DNA/RNA-binding protein KIN17	C_lini_757_FUN_002332-T1	K01754	E4.3.1.19, ilvA, tdcB; threonine dehydratase [EC:4.3.1.19]	C_lini_771_FUN_002387-T1	K00801	FDFT1; farnesyl-diphosphate farnesyltransferase [EC:2.5.1.21]
C_lini_390-1_FUN_002416-T1	K00928	lysC; aspartate kinase [EC:2.7.2.4]	C_lini_757_FUN_002338-T1	K00671	NMT; glycylpeptide N-tetradecanoyltransferase [EC:2.3.1.97]	C_lini_771_FUN_002388-T1	K12451	UER1; 3,5-epimerase/4-reductase [EC:5.1.3.- 1.1.1.-]
C_lini_390-1_FUN_002417-T1	K09173	RFX1_2_3; regulatory factor X 1/2/3	C_lini_757_FUN_002341-T1	K01288	KEX1; carboxypeptidase D [EC:3.4.16.6]	C_lini_771_FUN_002394-T1	K05284	PIGM; GPI mannosyltransferase 1 subunit M [EC:2.4.1.-]
C_lini_390-1_FUN_002418-T1	K17279	REEP5_6; receptor expression-enhancing protein 5/6	C_lini_757_FUN_002347-T1	K03750	moeA; molybdopterin molybdotransferase [EC:2.10.1.1]	C_lini_771_FUN_002396-T1	K22503	DARS1; aspartyl-tRNA synthetase [EC:6.1.1.12]
C_lini_390-1_FUN_002419-T1	K08284	MID1; calcium channel MID1	C_lini_757_FUN_002352-T1	K00801	FDFT1; farnesyl-diphosphate farnesyltransferase [EC:2.5.1.21]	C_lini_771_FUN_002400-T1	K23633	ASAB; aspergillic acid hydroxylase [EC:1.-.-.-]
C_lini_390-1_FUN_002425-T1	K15710	SHPRH; E3 ubiquitin-protein ligase SHPRH [EC:5.6.2.- 2.3.2.27]	C_lini_757_FUN_002353-T1	K12451	UER1; 3,5-epimerase/4-reductase [EC:5.1.3.- 1.1.1.-]	C_lini_771_FUN_002402-T1	K23633	ASAB; aspergillic acid hydroxylase [EC:1.-.-.-]
C_lini_390-1_FUN_002426-T1	K15071	RCY1, POF6; recyclin-1	C_lini_757_FUN_002359-T1	K05284	PIGM; GPI mannosyltransferase 1 subunit M [EC:2.4.1.-]	C_lini_771_FUN_002416-T1	K09569	FKBP2; FK506-binding protein 2 [EC:5.2.1.8]
C_lini_390-1_FUN_002427-T1	K02202	CDK7; cyclin-dependent kinase 7 [EC:2.7.11.22 2.7.11.23]	C_lini_757_FUN_002361-T1	K22503	DARS1; aspartyl-tRNA synthetase [EC:6.1.1.12]	C_lini_771_FUN_002436-T1	K07407	E3.2.1.22B, galA, rafA; alpha-galactosidase [EC:3.2.1.22]
C_lini_390-1_FUN_002431-T1	K17053	ABP140; tRNAThr (cytosine32-N3)-methyltransferase [EC:2.1.1.268]	C_lini_757_FUN_002365-T1	K23633	ASAB; aspergillic acid hydroxylase [EC:1.-.-.-]	C_lini_771_FUN_002443-T1	K08192	DAL5; MFS transporter, ACS family, DAL5 transporter family protein
C_lini_390-1_FUN_002432-T1	K23563	EMC2, TTC35; ER membrane protein complex subunit 2	C_lini_757_FUN_002367-T1	K23633	ASAB; aspergillic acid hydroxylase [EC:1.-.-.-]	C_lini_771_FUN_002445-T1	K01624	FBA, fbaA; fructose-bisphosphate aldolase, class II [EC:4.1.2.13]
C_lini_390-1_FUN_002434-T1	K18588	COQ10; coenzyme Q-binding protein COQ10	C_lini_757_FUN_002381-T1	K09569	FKBP2; FK506-binding protein 2 [EC:5.2.1.8]	C_lini_771_FUN_002449-T1	K00486	KMO; kynurenine 3-monooxygenase [EC:1.14.13.9]
C_lini_390-1_FUN_002435-T1	K12396	AP3D; AP-3 complex subunit delta	C_lini_757_FUN_002400-T1	K07407	E3.2.1.22B, galA, rafA; alpha-galactosidase [EC:3.2.1.22]	C_lini_771_FUN_002450-T1	K01265	map; methionyl aminopeptidase [EC:3.4.11.18]
C_lini_390-1_FUN_002437-T1	K01273	DPEP; membrane dipeptidase [EC:3.4.13.19]	C_lini_757_FUN_002406-T1	K08192	DAL5; MFS transporter, ACS family, DAL5 transporter family protein	C_lini_771_FUN_002451-T1	K20368	CNIH, ERV14; protein cornichon
C_lini_390-1_FUN_002438-T1	K02952	RP-S13, rpsM; small subunit ribosomal protein S13	C_lini_757_FUN_002407-T1	K18337	LRA1; L-rhamnose 1-dehydrogenase [EC:1.1.1.378 1.1.1.377 1.1.1.173]	C_lini_771_FUN_002452-T1	K12816	CDC40, PRP17; pre-mRNA-processing factor 17
C_lini_390-1_FUN_002439-T1	K03768	PPIB, ppiB; peptidyl-prolyl cis-trans isomerase B (cyclophilin B) [EC:5.2.1.8]	C_lini_757_FUN_002409-T1	K01624	FBA, fbaA; fructose-bisphosphate aldolase, class II [EC:4.1.2.13]	C_lini_771_FUN_002455-T1	K25365	gbh; guanidinobutyrase / D-arginase [EC:3.5.3.7 3.5.3.10]
C_lini_390-1_FUN_002440-T1	K15448	TRM112, TRMT112; multifunctional methyltransferase subunit TRM112	C_lini_757_FUN_002413-T1	K00486	KMO; kynurenine 3-monooxygenase [EC:1.14.13.9]	C_lini_771_FUN_002466-T1	K03809	wrbA; NAD(P)H dehydrogenase (quinone) [EC:1.6.5.2]
C_lini_390-1_FUN_002442-T1	K14851	RRP17, NOL12; ribosomal RNA-processing protein 17	C_lini_757_FUN_002414-T1	K01265	map; methionyl aminopeptidase [EC:3.4.11.18]	C_lini_771_FUN_002470-T1	K02355	fusA, GFM, EFG; elongation factor G
C_lini_390-1_FUN_002443-T1	K17945	TPM1_2; tropomyosin, fungi type	C_lini_757_FUN_002415-T1	K20368	CNIH, ERV14; protein cornichon	C_lini_771_FUN_002471-T1	K05824	LYS12; homoisocitrate dehydrogenase [EC:1.1.1.87]
C_lini_390-1_FUN_002445-T1	K11422	SETD1, SET1; [histone H3]-lysine4 N-trimethyltransferase SETD1 [EC:2.1.1.354]	C_lini_757_FUN_002416-T1	K12816	CDC40, PRP17; pre-mRNA-processing factor 17	C_lini_771_FUN_002473-T1	K02994	RP-S8, rpsH; small subunit ribosomal protein S8
C_lini_390-1_FUN_002446-T1	K19219	JMJD7; peptidyl-lysine (3S)-dioxygenase / protease [EC:1.14.11.63 3.4.-.-]	C_lini_757_FUN_002418-T1	K25365	gbh; guanidinobutyrase / D-arginase [EC:3.5.3.7 3.5.3.10]	C_lini_771_FUN_002482-T1	K05681	ABCG2, CD338; ATP-binding cassette, subfamily G (WHITE), member 2
C_lini_390-1_FUN_002452-T1	K00101	lldD; L-lactate dehydrogenase (cytochrome) [EC:1.1.2.3]	C_lini_757_FUN_002430-T1	K03809	wrbA; NAD(P)H dehydrogenase (quinone) [EC:1.6.5.2]	C_lini_771_FUN_002484-T1	K14537	NUG2, GNL2; nuclear GTP-binding protein
C_lini_390-1_FUN_002455-T1	K14857	SPB1, FTSJ3; AdoMet-dependent rRNA methyltransferase SPB1 [EC:2.1.1.-]	C_lini_757_FUN_002434-T1	K02355	fusA, GFM, EFG; elongation factor G	C_lini_771_FUN_002492-T1	K05291	PIGS; GPI-anchor transamidase subunit S
C_lini_390-1_FUN_002457-T1	K15289	SLC35F5; solute carrier family 35, member F5	C_lini_757_FUN_002435-T1	K05824	LYS12; homoisocitrate dehydrogenase [EC:1.1.1.87]	C_lini_771_FUN_002493-T1	K14674	TGL4; TAG lipase / steryl ester hydrolase / phospholipase A2 / LPA acyltransferase [EC:3.1.1.3 3.1.1.13 3.1.1.4 2.3.1.51]
C_lini_390-1_FUN_002458-T1	K07897	RAB7A; Ras-related protein Rab-7A	C_lini_757_FUN_002437-T1	K02994	RP-S8, rpsH; small subunit ribosomal protein S8	C_lini_771_FUN_002495-T1	K24137	PRX1; glutaredoxin/glutathione-dependent peroxiredoxin [EC:1.11.1.25 1.11.1.27]
C_lini_390-1_FUN_002460-T1	K01526	E3.6.1.42; guanosine-diphosphatase [EC:3.6.1.42]	C_lini_757_FUN_002445-T1	K05681	ABCG2, CD338; ATP-binding cassette, subfamily G (WHITE), member 2	C_lini_771_FUN_002499-T1	K02257	COX10, ctaB, cyoE; heme o synthase [EC:2.5.1.141]
C_lini_390-1_FUN_002464-T1	K01069	gloB, gloC, HAGH; hydroxyacylglutathione hydrolase [EC:3.1.2.6]	C_lini_757_FUN_002447-T1	K14537	NUG2, GNL2; nuclear GTP-binding protein	C_lini_771_FUN_002514-T1	K19355	MAN; mannan endo-1,4-beta-mannosidase [EC:3.2.1.78]
C_lini_390-1_FUN_002465-T1	K16912	LAS1; ribosomal biogenesis protein LAS1	C_lini_757_FUN_002457-T1	K05291	PIGS; GPI-anchor transamidase subunit S	C_lini_771_FUN_002520-T1	K08192	DAL5; MFS transporter, ACS family, DAL5 transporter family protein
C_lini_390-1_FUN_002467-T1	K00846	KHK; ketohexokinase [EC:2.7.1.3]	C_lini_757_FUN_002458-T1	K14674	TGL4; TAG lipase / steryl ester hydrolase / phospholipase A2 / LPA acyltransferase [EC:3.1.1.3 3.1.1.13 3.1.1.4 2.3.1.51]	C_lini_771_FUN_002522-T1	K08737	MSH6; DNA mismatch repair protein MSH6
C_lini_390-1_FUN_002471-T1	K00858	ppnK, NADK; NAD+ kinase [EC:2.7.1.23]	C_lini_757_FUN_002460-T1	K24137	PRX1; glutaredoxin/glutathione-dependent peroxiredoxin [EC:1.11.1.25 1.11.1.27]	C_lini_771_FUN_002524-T1	K11788	ADE5; phosphoribosylamine--glycine ligase / phosphoribosylformylglycinamidine cyclo-ligase [EC:6.3.4.13 6.3.3.1]
C_lini_390-1_FUN_002479-T1	K07252	DOLPP1; dolichyldiphosphatase [EC:3.6.1.43]	C_lini_757_FUN_002464-T1	K02257	COX10, ctaB, cyoE; heme o synthase [EC:2.5.1.141]	C_lini_771_FUN_002525-T1	K15201	GTP3C3, TFC4; general transcription factor 3C polypeptide 3 (transcription factor C subunit 4)
C_lini_390-1_FUN_002480-T1	K11971	RNF14, ARA54; E3 ubiquitin-protein ligase RNF14 [EC:2.3.2.31]	C_lini_757_FUN_002478-T1	K19355	MAN; mannan endo-1,4-beta-mannosidase [EC:3.2.1.78]	C_lini_771_FUN_002528-T1	K08576	CAPN7; calpain-7 [EC:3.4.22.-]
C_lini_390-1_FUN_002484-T1	K02358	tuf, TUFM; elongation factor Tu	C_lini_757_FUN_002483-T1	K08192	DAL5; MFS transporter, ACS family, DAL5 transporter family protein	C_lini_771_FUN_002530-T1	K15325	SEN15; tRNA-splicing endonuclease subunit Sen15, fungi type
C_lini_390-1_FUN_002485-T1	K02980	RP-S29e, RPS29; small subunit ribosomal protein S29e	C_lini_757_FUN_002484-T1	K08737	MSH6; DNA mismatch repair protein MSH6	C_lini_771_FUN_002535-T1	K03255	TIF31, CLU1; protein TIF31
C_lini_390-1_FUN_002486-T1	K09584	PDIA6, TXNDC7; protein disulfide-isomerase A6 [EC:5.3.4.1]	C_lini_757_FUN_002487-T1	K11788	ADE5; phosphoribosylamine--glycine ligase / phosphoribosylformylglycinamidine cyclo-ligase [EC:6.3.4.13 6.3.3.1]	C_lini_771_FUN_002536-T1	K24664	FKH; forkhead protein FKH
C_lini_390-1_FUN_002487-T1	K19765	HSBP1; heat shock factor-binding protein 1	C_lini_757_FUN_002488-T1	K15201	GTP3C3, TFC4; general transcription factor 3C polypeptide 3 (transcription factor C subunit 4)	C_lini_771_FUN_002538-T1	K14376	PAP; poly(A) polymerase [EC:2.7.7.19]
C_lini_390-1_FUN_002488-T1	K23788	TUL1, FLY1_2; transmembrane E3 ubiquitin-protein ligase [EC:2.3.2.27]	C_lini_757_FUN_002490-T1	K02905	RP-L29e, RPL29; large subunit ribosomal protein L29e	C_lini_771_FUN_002540-T1	K13511	TAZ; monolysocardiolipin acyltransferase [EC:2.3.1.-]
C_lini_390-1_FUN_002493-T1	K14558	PWP2, UTP1; periodic tryptophan protein 2	C_lini_757_FUN_002492-T1	K08576	CAPN7; calpain-7 [EC:3.4.22.-]	C_lini_771_FUN_002541-T1	K13125	NOSIP; nitric oxide synthase-interacting protein
C_lini_390-1_FUN_002494-T1	K16948	CDC12; cell division control protein 12	C_lini_757_FUN_002494-T1	K15325	SEN15; tRNA-splicing endonuclease subunit Sen15, fungi type	C_lini_771_FUN_002546-T1	K03099	SOS; son of sevenless
C_lini_390-1_FUN_002495-T1	K00898	PDK2_3_4; pyruvate dehydrogenase kinase 2/3/4 [EC:2.7.11.2]	C_lini_757_FUN_002499-T1	K03255	TIF31, CLU1; protein TIF31	C_lini_771_FUN_002551-T1	K10598	PPIL2, CYC4, CHP60; peptidyl-prolyl cis-trans isomerase-like 2 [EC:5.2.1.8]
C_lini_390-1_FUN_002496-T1	K11838	USP7, UBP15; ubiquitin carboxyl-terminal hydrolase 7 [EC:3.4.19.12]	C_lini_757_FUN_002500-T1	K24664	FKH; forkhead protein FKH	C_lini_771_FUN_002553-T1	K18164	NDUFAF7; NADH dehydrogenase [ubiquinone] 1 alpha subcomplex assembly factor 7
C_lini_390-1_FUN_002497-T1	K17790	TIM22; mitochondrial import inner membrane translocase subunit TIM22	C_lini_757_FUN_002502-T1	K14376	PAP; poly(A) polymerase [EC:2.7.7.19]	C_lini_771_FUN_002554-T1	K08818	CDC2L; cell division cycle 2-like [EC:2.7.11.22]
C_lini_390-1_FUN_002499-T1	K06063	SNW1, SKIIP, SKIP; SNW domain-containing protein 1	C_lini_757_FUN_002504-T1	K13511	TAZ; monolysocardiolipin acyltransferase [EC:2.3.1.-]	C_lini_771_FUN_002557-T1	K12613	DCP2; mRNA-decapping enzyme subunit 2 [EC:3.6.1.62]
C_lini_390-1_FUN_002505-T1	K00787	FDPS; farnesyl diphosphate synthase [EC:2.5.1.1 2.5.1.10]	C_lini_757_FUN_002505-T1	K13125	NOSIP; nitric oxide synthase-interacting protein	C_lini_771_FUN_002559-T1	K10808	RRM2; ribonucleoside-diphosphate reductase subunit M2 [EC:1.17.4.1]
C_lini_390-1_FUN_002506-T1	K03355	APC8, CDC23; anaphase-promoting complex subunit 8	C_lini_757_FUN_002510-T1	K03099	SOS; son of sevenless	C_lini_771_FUN_002561-T1	K14962	WDR82, SWD2, CPS35; COMPASS component SWD2
C_lini_390-1_FUN_002509-T1	K17600	VPS54; vacuolar protein sorting-associated protein 54	C_lini_757_FUN_002515-T1	K10598	PPIL2, CYC4, CHP60; peptidyl-prolyl cis-trans isomerase-like 2 [EC:5.2.1.8]	C_lini_771_FUN_002562-T1	K15117	SLC25A34_35, OAC1; solute carrier family 25, member 34/35
C_lini_390-1_FUN_002510-T1	K02209	MCM5, CDC46; DNA replication licensing factor MCM5 [EC:5.6.2.3]	C_lini_757_FUN_002517-T1	K18164	NDUFAF7; NADH dehydrogenase [ubiquinone] 1 alpha subcomplex assembly factor 7	C_lini_771_FUN_002563-T1	K14169	CTU2, NCS2; cytoplasmic tRNA 2-thiolation protein 2
C_lini_390-1_FUN_002515-T1	K08956	AFG3; AFG3 family protein [EC:3.4.24.-]	C_lini_757_FUN_002518-T1	K08818	CDC2L; cell division cycle 2-like [EC:2.7.11.22]	C_lini_771_FUN_002567-T1	K12878	THOC1; THO complex subunit 1
C_lini_390-1_FUN_002517-T1	K24194	BOR; boron transporter	C_lini_757_FUN_002521-T1	K12613	DCP2; mRNA-decapping enzyme subunit 2 [EC:3.6.1.62]	C_lini_771_FUN_002568-T1	K12874	AQR; intron-binding protein aquarius
C_lini_390-1_FUN_002519-T1	K00074	paaH, hbd, fadB, mmgB; 3-hydroxybutyryl-CoA dehydrogenase [EC:1.1.1.157]	C_lini_757_FUN_002523-T1	K10808	RRM2; ribonucleoside-diphosphate reductase subunit M2 [EC:1.17.4.1]	C_lini_771_FUN_002569-T1	K03260	EIF4G; translation initiation factor 4G
C_lini_390-1_FUN_002520-T1	K10997	TIMELESS, TOF1, SWI1; replication fork protection complex subunit TIMELESS/Tof1/Swi1	C_lini_757_FUN_002525-T1	K14962	WDR82, SWD2, CPS35; COMPASS component SWD2	C_lini_771_FUN_002570-T1	K02320	POLA1; DNA polymerase alpha subunit A [EC:2.7.7.7]
C_lini_390-1_FUN_002523-T1	K18724	POM34; nucleoporin POM34	C_lini_757_FUN_002526-T1	K15117	SLC25A34_35, OAC1; solute carrier family 25, member 34/35	C_lini_771_FUN_002573-T1	K18670	YAK1; dual specificity protein kinase YAK1 [EC:2.7.12.1]
C_lini_390-1_FUN_002528-T1	K23856	GPX; peroxiredoxin [EC:1.11.1.24]	C_lini_757_FUN_002527-T1	K14169	CTU2, NCS2; cytoplasmic tRNA 2-thiolation protein 2	C_lini_771_FUN_002574-T1	K00859	coaE; dephospho-CoA kinase [EC:2.7.1.24]
C_lini_390-1_FUN_002530-T1	K18103	GAAC, LGA1; L-threo-3-deoxy-hexylosonate aldolase [EC:4.1.2.54]	C_lini_757_FUN_002531-T1	K12878	THOC1; THO complex subunit 1	C_lini_771_FUN_002575-T1	K13201	TIA1, TIAL1; nucleolysin TIA-1/TIAR
C_lini_390-1_FUN_002531-T1	K18106	GAAA; D-galacturonate reductase [EC:1.1.1.-]	C_lini_757_FUN_002532-T1	K12874	AQR; intron-binding protein aquarius	C_lini_771_FUN_002579-T1	K26681	INSIG; insulin-induced protein
C_lini_390-1_FUN_002533-T1	K00750	GYG1, GYG2; glycogenin [EC:2.4.1.186]	C_lini_757_FUN_002533-T1	K03260	EIF4G; translation initiation factor 4G	C_lini_771_FUN_002580-T1	K14830	MAK11, PAK1IP1; protein MAK11
C_lini_390-1_FUN_002534-T1	K14839	NOP16; nucleolar protein 16	C_lini_757_FUN_002534-T1	K02320	POLA1; DNA polymerase alpha subunit A [EC:2.7.7.7]	C_lini_771_FUN_002581-T1	K08853	AAK; AP2-associated kinase [EC:2.7.11.1]
C_lini_390-1_FUN_002536-T1	K15463	RIT1; tRNA A64-2'-O-ribosylphosphate transferase [EC:2.4.2.-]	C_lini_757_FUN_002537-T1	K18670	YAK1; dual specificity protein kinase YAK1 [EC:2.7.12.1]	C_lini_771_FUN_002582-T1	K16261	YAT; yeast amino acid transporter
C_lini_390-1_FUN_002538-T1	K09510	DNAJB4; DnaJ homolog subfamily B member 4	C_lini_757_FUN_002538-T1	K00859	coaE; dephospho-CoA kinase [EC:2.7.1.24]	C_lini_771_FUN_002583-T1	K20403	TTI1; TELO2-interacting protein 1
C_lini_390-1_FUN_002540-T1	K02207	UBE2R, UBC3, CDC34; ubiquitin-conjugating enzyme E2 R [EC:2.3.2.23]	C_lini_757_FUN_002539-T1	K13201	TIA1, TIAL1; nucleolysin TIA-1/TIAR	C_lini_771_FUN_002587-T1	K03262	EIF5; translation initiation factor 5
C_lini_390-1_FUN_002541-T1	K16196	EIF2AK4; eukaryotic translation initiation factor 2-alpha kinase 4 [EC:2.7.11.1]	C_lini_757_FUN_002543-T1	K26681	INSIG; insulin-induced protein	C_lini_771_FUN_002590-T1	K17794	TIM23; mitochondrial import inner membrane translocase subunit TIM23
C_lini_390-1_FUN_002543-T1	K01693	hisB; imidazoleglycerol-phosphate dehydratase [EC:4.2.1.19]	C_lini_757_FUN_002544-T1	K14830	MAK11, PAK1IP1; protein MAK11	C_lini_771_FUN_002593-T1	K03377	CASD1; N-acetylneuraminate 9-O-acetyltransferase [EC:2.3.1.45]
C_lini_390-1_FUN_002544-T1	K00620	argJ; glutamate N-acetyltransferase / amino-acid N-acetyltransferase [EC:2.3.1.35 2.3.1.1]	C_lini_757_FUN_002545-T1	K08853	AAK; AP2-associated kinase [EC:2.7.11.1]	C_lini_771_FUN_002595-T1	K02964	RP-S18e, RPS18; small subunit ribosomal protein S18e
C_lini_390-1_FUN_002550-T1	K11131	DKC1, NOLA4, CBF5; H/ACA ribonucleoprotein complex subunit 4 [EC:5.4.99.-]	C_lini_757_FUN_002546-T1	K16261	YAT; yeast amino acid transporter	C_lini_771_FUN_002596-T1	K14574	SDO1, SBDS; ribosome maturation protein SDO1
C_lini_390-1_FUN_002554-T1	K14798	LTV1; protein LTV1	C_lini_757_FUN_002547-T1	K20403	TTI1; TELO2-interacting protein 1	C_lini_771_FUN_002597-T1	K13289	CTSA, CPY; cathepsin A (carboxypeptidase C) [EC:3.4.16.5]
C_lini_390-1_FUN_002555-T1	K14539	LSG1; large subunit GTPase 1 [EC:3.6.1.-]	C_lini_757_FUN_002550-T1	K03262	EIF5; translation initiation factor 5	C_lini_771_FUN_002599-T1	K11835	USP4_11, UBP12; ubiquitin carboxyl-terminal hydrolase 4/11 [EC:3.4.19.12]
C_lini_390-1_FUN_002556-T1	K10755	RFC2_4; replication factor C subunit 2/4	C_lini_757_FUN_002553-T1	K17794	TIM23; mitochondrial import inner membrane translocase subunit TIM23	C_lini_771_FUN_002600-T1	K01408	IDE, ide; insulysin [EC:3.4.24.56]
C_lini_390-1_FUN_002558-T1	K03188	ureF; urease accessory protein	C_lini_757_FUN_002556-T1	K03377	CASD1; N-acetylneuraminate 9-O-acetyltransferase [EC:2.3.1.45]	C_lini_771_FUN_002603-T1	K03939	NDUFS6; NADH dehydrogenase (ubiquinone) Fe-S protein 6
C_lini_390-1_FUN_002560-T1	K06944	DRG, RBG; developmentally-regulated GTP-binding protein [EC:3.6.5.-]	C_lini_757_FUN_002558-T1	K02964	RP-S18e, RPS18; small subunit ribosomal protein S18e	C_lini_771_FUN_002605-T1	K14397	NUDT21, CPSF5, CFIM25; cleavage and polyadenylation specificity factor subunit 5
C_lini_390-1_FUN_002562-T1	K00249	ACADM, acd; acyl-CoA dehydrogenase [EC:1.3.8.7]	C_lini_757_FUN_002559-T1	K14574	SDO1, SBDS; ribosome maturation protein SDO1	C_lini_771_FUN_002616-T1	K18187	PET100F; protein PET100, fungi type
C_lini_390-1_FUN_002563-T1	K14817	LOC1; 60S ribosomal subunit assembly/export protein LOC1	C_lini_757_FUN_002560-T1	K13289	CTSA, CPY; cathepsin A (carboxypeptidase C) [EC:3.4.16.5]	C_lini_771_FUN_002618-T1	K24814	HEATR5, LAA1; HEAT repeat-containing protein 5
C_lini_390-1_FUN_002564-T1	K07019	K07019; uncharacterized protein	C_lini_757_FUN_002562-T1	K11835	USP4_11, UBP12; ubiquitin carboxyl-terminal hydrolase 4/11 [EC:3.4.19.12]	C_lini_771_FUN_002619-T1	K25164	WRAP73, WDR8; WD repeat-containing protein WRAP73
C_lini_390-1_FUN_002567-T1	K12831	SF3B4, SAP49; splicing factor 3B subunit 4	C_lini_757_FUN_002563-T1	K01408	IDE, ide; insulysin [EC:3.4.24.56]	C_lini_771_FUN_002620-T1	K03639	moaA, CNX2; GTP 3',8-cyclase [EC:4.1.99.22]
C_lini_390-1_FUN_002568-T1	K15115	SLC25A32, MFT; solute carrier family 25 (mitochondrial folate transporter), member 32	C_lini_757_FUN_002566-T1	K03939	NDUFS6; NADH dehydrogenase (ubiquinone) Fe-S protein 6	C_lini_771_FUN_002635-T1	K11267	PDS5; sister chromatid cohesion protein PDS5
C_lini_390-1_FUN_002574-T1	K12161	URM1; ubiquitin related modifier 1	C_lini_757_FUN_002568-T1	K14397	NUDT21, CPSF5, CFIM25; cleavage and polyadenylation specificity factor subunit 5	C_lini_771_FUN_002637-T1	K00854	xylB, XYLB; xylulokinase [EC:2.7.1.17]
C_lini_390-1_FUN_002575-T1	K11374	ELP2; elongator complex protein 2	C_lini_757_FUN_002579-T1	K18187	PET100F; protein PET100, fungi type	C_lini_771_FUN_002639-T1	K11414	SIRT4, SIR2L4; NAD-dependent protein deacetylase/lipoamidase sirtuin 4 [EC:2.3.1.286 2.3.1.313]
C_lini_390-1_FUN_002576-T1	K26384	SPTSS; serine palmitoyltransferase small subunit	C_lini_757_FUN_002581-T1	K24814	HEATR5, LAA1; HEAT repeat-containing protein 5	C_lini_771_FUN_002641-T1	K02365	ESP1; separase [EC:3.4.22.49]
C_lini_390-1_FUN_002577-T1	K23498	COXPD7; peptide chain release factor	C_lini_757_FUN_002582-T1	K25164	WRAP73, WDR8; WD repeat-containing protein WRAP73	C_lini_771_FUN_002644-T1	K14786	KRI1; protein KRI1
C_lini_390-1_FUN_002578-T1	K10355	ACTF; actin, other eukaryote	C_lini_757_FUN_002583-T1	K20967	MOCS1; GTP 3',8-cyclase / cyclic pyranopterin monophosphate synthase [EC:4.1.99.22 4.6.1.17]	C_lini_771_FUN_002647-T1	K08098	PIGZ, SMP3; GPI mannosyltransferase 4 [EC:2.4.1.-]
C_lini_390-1_FUN_002579-T1	K09562	HSPBP1, FES1; hsp70-interacting protein	C_lini_757_FUN_002584-T1	K03637	moaC, CNX3; cyclic pyranopterin monophosphate synthase [EC:4.6.1.17]	C_lini_771_FUN_002648-T1	K03094	SKP1, CBF3D; S-phase kinase-associated protein 1
C_lini_390-1_FUN_002580-T1	K02931	RP-L5, MRPL5, rplE; large subunit ribosomal protein L5	C_lini_757_FUN_002599-T1	K11267	PDS5; sister chromatid cohesion protein PDS5	C_lini_771_FUN_002649-T1	K02924	RP-L39e, RPL39; large subunit ribosomal protein L39e
C_lini_390-1_FUN_002582-T1	K19030	PFKFB4; 6-phosphofructo-2-kinase / fructose-2,6-biphosphatase 4 [EC:2.7.1.105 3.1.3.46]	C_lini_757_FUN_002601-T1	K00854	xylB, XYLB; xylulokinase [EC:2.7.1.17]	C_lini_771_FUN_002650-T1	K07942	ARL1; ADP-ribosylation factor-like protein 1
C_lini_390-1_FUN_002583-T1	K11518	TOM40; mitochondrial import receptor subunit TOM40	C_lini_757_FUN_002603-T1	K11414	SIRT4, SIR2L4; NAD-dependent protein deacetylase/lipoamidase sirtuin 4 [EC:2.3.1.286 2.3.1.313]	C_lini_771_FUN_002652-T1	K03781	katE, CAT, catB, srpA; catalase [EC:1.11.1.6]
C_lini_390-1_FUN_002586-T1	K23387	GET4; golgi to ER traffic protein 4	C_lini_757_FUN_002605-T1	K02365	ESP1; separase [EC:3.4.22.49]	C_lini_771_FUN_002653-T1	K23678	PQLC2, SLC66A1, LAAT1; solute carrier family 66 (lysosomal lysine-arginine transporter), member 1
C_lini_390-1_FUN_002589-T1	K08838	STK24_25_MST4; serine/threonine-protein kinase 24/25/MST4 [EC:2.7.11.1]	C_lini_757_FUN_002607-T1	K14786	KRI1; protein KRI1	C_lini_771_FUN_002654-T1	K03426	NUDT12_13, nudC; NAD+ diphosphatase [EC:3.6.1.22]
C_lini_390-1_FUN_002590-T1	K14845	RAI1, DOM3Z; RAT1-interacting protein	C_lini_757_FUN_002610-T1	K08098	PIGZ, SMP3; GPI mannosyltransferase 4 [EC:2.4.1.-]	C_lini_771_FUN_002655-T1	K07952	ARFRP1; ADP-ribosylation factor related protein 1
C_lini_390-1_FUN_002591-T1	K06111	EXOC4, SEC8; exocyst complex component 4	C_lini_757_FUN_002611-T1	K03094	SKP1, CBF3D; S-phase kinase-associated protein 1	C_lini_771_FUN_002656-T1	K03678	RRP45, EXOSC9; exosome complex component RRP45
C_lini_390-1_FUN_002592-T1	K14863	WDR12, YTM1; ribosome biogenesis protein	C_lini_757_FUN_002612-T1	K07942	ARL1; ADP-ribosylation factor-like protein 1	C_lini_771_FUN_002657-T1	K12863	CWC15; protein CWC15
C_lini_390-1_FUN_002593-T1	K12882	NCBP1, CBP80; nuclear cap-binding protein subunit 1	C_lini_757_FUN_002614-T1	K03781	katE, CAT, catB, srpA; catalase [EC:1.11.1.6]	C_lini_771_FUN_002660-T1	K02865	RP-L10Ae, RPL10A; large subunit ribosomal protein L10Ae
C_lini_390-1_FUN_002594-T1	K03083	GSK3B; glycogen synthase kinase 3 beta [EC:2.7.11.26]	C_lini_757_FUN_002615-T1	K23678	PQLC2, SLC66A1, LAAT1; solute carrier family 66 (lysosomal lysine-arginine transporter), member 1	C_lini_771_FUN_002671-T1	K01941	E6.3.4.6; urea carboxylase [EC:6.3.4.6]
C_lini_390-1_FUN_002598-T1	K12624	LSM5; U6 snRNA-associated Sm-like protein LSm5	C_lini_757_FUN_002616-T1	K03426	NUDT12_13, nudC; NAD+ diphosphatase [EC:3.6.1.22]	C_lini_771_FUN_002673-T1	K05681	ABCG2, CD338; ATP-binding cassette, subfamily G (WHITE), member 2
C_lini_390-1_FUN_002599-T1	K03008	RPB11, POLR2J; DNA-directed RNA polymerase II subunit RPB11	C_lini_757_FUN_002617-T1	K07952	ARFRP1; ADP-ribosylation factor related protein 1	C_lini_771_FUN_002674-T1	K02332	POLG; DNA polymerase gamma 1 [EC:2.7.7.7]
C_lini_390-1_FUN_002600-T1	K14209	SLC36A, PAT; solute carrier family 36 (proton-coupled amino acid transporter)	C_lini_757_FUN_002618-T1	K03678	RRP45, EXOSC9; exosome complex component RRP45	C_lini_771_FUN_002676-T1	K14310	NUP205, NUP192; nuclear pore complex protein Nup205
C_lini_390-1_FUN_002601-T1	K14429	SLC12A9, CCC6; solute carrier family 12 (potassium/chloride transporters), member 9	C_lini_757_FUN_002619-T1	K12863	CWC15; protein CWC15	C_lini_771_FUN_002677-T1	K04728	ATM, TEL1; serine-protein kinase ATM [EC:2.7.11.1]
C_lini_390-1_FUN_002607-T1	K13124	MORG1; mitogen-activated protein kinase organizer 1	C_lini_757_FUN_002622-T1	K02865	RP-L10Ae, RPL10A; large subunit ribosomal protein L10Ae	C_lini_771_FUN_002678-T1	K10609	CUL4; cullin 4
C_lini_390-1_FUN_002608-T1	K03854	KTR; mannosyltransferase [EC:2.4.1.-]	C_lini_757_FUN_002633-T1	K01941	E6.3.4.6; urea carboxylase [EC:6.3.4.6]	C_lini_771_FUN_002679-T1	K14815	MRT4; mRNA turnover protein 4
C_lini_390-1_FUN_002609-T1	K16572	TUBGCP5, GCP5; gamma-tubulin complex component 5	C_lini_757_FUN_002635-T1	K05681	ABCG2, CD338; ATP-binding cassette, subfamily G (WHITE), member 2	C_lini_771_FUN_002681-T1	K11093	SNRP70; U1 small nuclear ribonucleoprotein 70kDa
C_lini_390-1_FUN_002612-T1	K22745	AIFM2; apoptosis-inducing factor 2	C_lini_757_FUN_002636-T1	K02332	POLG; DNA polymerase gamma 1 [EC:2.7.7.7]	C_lini_771_FUN_002682-T1	K17424	MRPL43; large subunit ribosomal protein L43
C_lini_390-1_FUN_002616-T1	K01869	LARS, leuS; leucyl-tRNA synthetase [EC:6.1.1.4]	C_lini_757_FUN_002638-T1	K14310	NUP205, NUP192; nuclear pore complex protein Nup205	C_lini_771_FUN_002683-T1	K01803	TPI, tpiA; triosephosphate isomerase (TIM) [EC:5.3.1.1]
C_lini_390-1_FUN_002617-T1	K25004	MTHFR; methylenetetrahydrofolate reductase (NADPH) [EC:1.5.1.53]	C_lini_757_FUN_002639-T1	K04728	ATM, TEL1; serine-protein kinase ATM [EC:2.7.11.1]	C_lini_771_FUN_002692-T1	K15456	KTI12; protein KTI12
C_lini_390-1_FUN_002619-T1	K23679	PQLC1, SLC66A2; solute carrier family 66, member 2	C_lini_757_FUN_002640-T1	K10609	CUL4; cullin 4	C_lini_771_FUN_002694-T1	K04709	LAG1, LAC1; very-long-chain ceramide synthase [EC:2.3.1.297]
C_lini_390-1_FUN_002620-T1	K01952	PFAS, purL; phosphoribosylformylglycinamidine synthase [EC:6.3.5.3]	C_lini_757_FUN_002641-T1	K14815	MRT4; mRNA turnover protein 4	C_lini_771_FUN_002695-T1	K23329	HMT1, ACLQ; ATP-binding cassette, subfamily B, vacuolar membrane transporter HMT1/ACLQ
C_lini_390-1_FUN_002626-T1	K01530	E7.6.2.1; phospholipid-translocating ATPase [EC:7.6.2.1]	C_lini_757_FUN_002642-T1	K11093	SNRP70; U1 small nuclear ribonucleoprotein 70kDa	C_lini_771_FUN_002696-T1	K13525	VCP, CDC48; transitional endoplasmic reticulum ATPase
C_lini_390-1_FUN_002627-T1	K20353	SEC16; COPII coat assembly protein SEC16	C_lini_757_FUN_002643-T1	K17424	MRPL43; large subunit ribosomal protein L43	C_lini_771_FUN_002698-T1	K12615	EDC3; enhancer of mRNA-decapping protein 3
C_lini_390-1_FUN_002631-T1	K11376	ELP5, IKI1; elongator complex protein 5	C_lini_757_FUN_002644-T1	K01803	TPI, tpiA; triosephosphate isomerase (TIM) [EC:5.3.1.1]	C_lini_771_FUN_002703-T1	K20526	TAGLN; transgelin
C_lini_390-1_FUN_002636-T1	K08874	TRRAP; transformation/transcription domain-associated protein	C_lini_757_FUN_002653-T1	K15456	KTI12; protein KTI12	C_lini_771_FUN_002704-T1	K18160	NDUFAF2; NADH dehydrogenase [ubiquinone] 1 alpha subcomplex assembly factor 2
C_lini_390-1_FUN_002638-T1	K02930	RP-L4e, RPL4; large subunit ribosomal protein L4e	C_lini_757_FUN_002655-T1	K04709	LAG1, LAC1; very-long-chain ceramide synthase [EC:2.3.1.297]	C_lini_771_FUN_002708-T1	K04630	GNAI; guanine nucleotide-binding protein G(i) subunit alpha
C_lini_390-1_FUN_002642-T1	K08257	E3.2.1.101; mannan endo-1,6-alpha-mannosidase [EC:3.2.1.101]	C_lini_757_FUN_002656-T1	K23329	HMT1, ACLQ; ATP-binding cassette, subfamily B, vacuolar membrane transporter HMT1/ACLQ	C_lini_771_FUN_002710-T1	K17777	TIM9; mitochondrial import inner membrane translocase subunit TIM9
C_lini_390-1_FUN_002643-T1	K00863	DAK, TKFC; triose/dihydroxyacetone kinase / FAD-AMP lyase (cyclizing) [EC:2.7.1.28 2.7.1.29 4.6.1.15]	C_lini_757_FUN_002657-T1	K13525	VCP, CDC48; transitional endoplasmic reticulum ATPase	C_lini_771_FUN_002711-T1	K14311	NUP188; nuclear pore complex protein Nup188
C_lini_390-1_FUN_002644-T1	K11096	SNRPD2, SMD2; small nuclear ribonucleoprotein D2	C_lini_757_FUN_002659-T1	K12615	EDC3; enhancer of mRNA-decapping protein 3	C_lini_771_FUN_002713-T1	K13501	TRP1; anthranilate synthase / indole-3-glycerol phosphate synthase / phosphoribosylanthranilate isomerase [EC:4.1.3.27 4.1.1.48 5.3.1.24]
C_lini_390-1_FUN_002645-T1	K05605	HIBCH; 3-hydroxyisobutyryl-CoA hydrolase [EC:3.1.2.4]	C_lini_757_FUN_002664-T1	K20526	TAGLN; transgelin	C_lini_771_FUN_002715-T1	K03265	ETF1, ERF1; peptide chain release factor subunit 1
C_lini_390-1_FUN_002652-T1	K18723	GLE1; nucleoporin GLE1	C_lini_757_FUN_002665-T1	K18160	NDUFAF2; NADH dehydrogenase [ubiquinone] 1 alpha subcomplex assembly factor 2	C_lini_771_FUN_002718-T1	K02938	RP-L8e, RPL8; large subunit ribosomal protein L8e
C_lini_390-1_FUN_002653-T1	K18748	SSD1; protein SSD1	C_lini_757_FUN_002669-T1	K04630	GNAI; guanine nucleotide-binding protein G(i) subunit alpha	C_lini_771_FUN_002719-T1	K00856	ADK, adoK; adenosine kinase [EC:2.7.1.20]
C_lini_390-1_FUN_002656-T1	K02145	ATPeV1A, ATP6A; V-type H+-transporting ATPase subunit A [EC:7.1.2.2]	C_lini_757_FUN_002671-T1	K17777	TIM9; mitochondrial import inner membrane translocase subunit TIM9	C_lini_771_FUN_002721-T1	K12873	BUD31, G10; bud site selection protein 31
C_lini_390-1_FUN_002658-T1	K10777	LIG4, DNL4; DNA ligase 4 [EC:6.5.1.1]	C_lini_757_FUN_002672-T1	K14311	NUP188; nuclear pore complex protein Nup188	C_lini_771_FUN_002722-T1	K03950	NDUFA6; NADH dehydrogenase (ubiquinone) 1 alpha subcomplex subunit 6
C_lini_390-1_FUN_002662-T1	K03177	truB, PUS4, TRUB1; tRNA pseudouridine55 synthase [EC:5.4.99.25]	C_lini_757_FUN_002673-T1	K13501	TRP1; anthranilate synthase / indole-3-glycerol phosphate synthase / phosphoribosylanthranilate isomerase [EC:4.1.3.27 4.1.1.48 5.3.1.24]	C_lini_771_FUN_002723-T1	K03020	RPAC2, RPC19, POLR1D; DNA-directed RNA polymerases I and III subunit RPAC2
C_lini_390-1_FUN_002664-T1	K07573	CSL4, EXOSC1; exosome complex component CSL4	C_lini_757_FUN_002675-T1	K03265	ETF1, ERF1; peptide chain release factor subunit 1	C_lini_771_FUN_002725-T1	K08286	E2.7.11.-; protein-serine/threonine kinase [EC:2.7.11.-]
C_lini_390-1_FUN_002665-T1	K09829	ERG2; C-8 sterol isomerase [EC:5.-.-.-]	C_lini_757_FUN_002678-T1	K02938	RP-L8e, RPL8; large subunit ribosomal protein L8e	C_lini_771_FUN_002727-T1	K07359	CAMKK2; calcium/calmodulin-dependent protein kinase kinase 2 [EC:2.7.11.17]
C_lini_390-1_FUN_002666-T1	K03305	TC.POT; proton-dependent oligopeptide transporter, POT family	C_lini_757_FUN_002679-T1	K00856	ADK, adoK; adenosine kinase [EC:2.7.1.20]	C_lini_771_FUN_002728-T1	K20300	TRAPPC1, BET5; trafficking protein particle complex subunit 1
C_lini_390-1_FUN_002669-T1	K14566	UTP24, FCF1; U3 small nucleolar RNA-associated protein 24	C_lini_757_FUN_002681-T1	K12873	BUD31, G10; bud site selection protein 31	C_lini_771_FUN_002729-T1	K13336	PEX3; peroxin-3
C_lini_390-1_FUN_002673-T1	K11675	IES1; Ino eighty subunit 1	C_lini_757_FUN_002682-T1	K03950	NDUFA6; NADH dehydrogenase (ubiquinone) 1 alpha subcomplex subunit 6	C_lini_771_FUN_002730-T1	K19730	ATG101; autophagy-related protein 101
C_lini_390-1_FUN_002674-T1	K11594	DDX3X, bel; ATP-dependent RNA helicase DDX3X [EC:3.6.4.13]	C_lini_757_FUN_002683-T1	K03020	RPAC2, RPC19, POLR1D; DNA-directed RNA polymerases I and III subunit RPAC2	C_lini_771_FUN_002731-T1	K09413	HCM1; forkhead transcription factor HCM1
C_lini_390-1_FUN_002675-T1	K02734	PSMB2; 20S proteasome subunit beta 4 [EC:3.4.25.1]	C_lini_757_FUN_002685-T1	K08286	E2.7.11.-; protein-serine/threonine kinase [EC:2.7.11.-]	C_lini_771_FUN_002732-T1	K20047	PAN1; actin cytoskeleton-regulatory complex protein PAN1
C_lini_390-1_FUN_002676-T1	K14793	RRP9; ribosomal RNA-processing protein 9	C_lini_757_FUN_002687-T1	K07359	CAMKK2; calcium/calmodulin-dependent protein kinase kinase 2 [EC:2.7.11.17]	C_lini_771_FUN_002734-T1	K00326	CYB5R; cytochrome-b5 reductase [EC:1.6.2.2]
C_lini_390-1_FUN_002679-T1	K12618	XRN1, SEP1, KEM1; 5'-3' exoribonuclease 1 [EC:3.1.13.-]	C_lini_757_FUN_002688-T1	K20300	TRAPPC1, BET5; trafficking protein particle complex subunit 1	C_lini_771_FUN_002736-T1	K08141	MAL; MFS transporter, SP family, general alpha glucoside:H+ symporter
C_lini_390-1_FUN_002680-T1	K10752	RBBP4, HAT2, CAF1, MIS16; histone-binding protein RBBP4	C_lini_757_FUN_002689-T1	K13336	PEX3; peroxin-3	C_lini_771_FUN_002737-T1	K05288	PIGO; GPI ethanolamine phosphate transferase 3 subunit O [EC:2.7.-.-]
C_lini_390-1_FUN_002684-T1	K00916	CTK1; CTD kinase subunit alpha [EC:2.7.11.22 2.7.11.23]	C_lini_757_FUN_002690-T1	K19730	ATG101; autophagy-related protein 101	C_lini_771_FUN_002738-T1	K24983	G3BP2; Ras GTPase-activating protein-binding protein 2
C_lini_390-1_FUN_002685-T1	K00693	GYS; glycogen synthase [EC:2.4.1.11]	C_lini_757_FUN_002691-T1	K09413	HCM1; forkhead transcription factor HCM1	C_lini_771_FUN_002741-T1	K11562	NNF1; kinetochore protein NNF1
C_lini_390-1_FUN_002689-T1	K04348	PPP3C, CNA; serine/threonine-protein phosphatase 2B catalytic subunit [EC:3.1.3.16]	C_lini_757_FUN_002692-T1	K20047	PAN1; actin cytoskeleton-regulatory complex protein PAN1	C_lini_771_FUN_002743-T1	K22277	EXGB; glucan endo-1,6-beta-glucosidase [EC:3.2.1.75]
C_lini_390-1_FUN_002690-T1	K17742	SOU1; sorbose reductase [EC:1.1.1.289]	C_lini_757_FUN_002694-T1	K00326	CYB5R; cytochrome-b5 reductase [EC:1.6.2.2]	C_lini_771_FUN_002747-T1	K15378	SLC45A1_2_4; solute carrier family 45, member 1/2/4
C_lini_390-1_FUN_002691-T1	K00474	TMLHE; trimethyllysine dioxygenase [EC:1.14.11.8]	C_lini_757_FUN_002696-T1	K08141	MAL; MFS transporter, SP family, general alpha glucoside:H+ symporter	C_lini_771_FUN_002748-T1	K12041	SLC9A6_7, NHE6_7; solute carrier family 9 (sodium/hydrogen exchanger), member 6/7
C_lini_390-1_FUN_002695-T1	K01113	phoD; alkaline phosphatase D [EC:3.1.3.1]	C_lini_757_FUN_002697-T1	K05288	PIGO; GPI ethanolamine phosphate transferase 3 subunit O [EC:2.7.-.-]	C_lini_771_FUN_002753-T1	K11648	SMARCB1, SNF5, INI1; SWI/SNF-related matrix-associated actin-dependent regulator of chromatin subfamily B member 1
C_lini_390-1_FUN_002698-T1	K02264	COX5A; cytochrome c oxidase subunit 5a	C_lini_757_FUN_002698-T1	K24983	G3BP2; Ras GTPase-activating protein-binding protein 2	C_lini_771_FUN_002754-T1	K26736	PA2G4, EBP1; ERBB-3 binding protein
C_lini_390-1_FUN_002699-T1	K10246	ELO3; fatty acid elongase 3 [EC:2.3.1.199]	C_lini_757_FUN_002701-T1	K11562	NNF1; kinetochore protein NNF1	C_lini_771_FUN_002757-T1	K17974	JSN1, PUF1; protein JSN1
C_lini_390-1_FUN_002701-T1	K06682	TEM1; Gtp-binding protein of the ras superfamily involved in termination of M-phase	C_lini_757_FUN_002703-T1	K22277	EXGB; glucan endo-1,6-beta-glucosidase [EC:3.2.1.75]	C_lini_771_FUN_002758-T1	K03695	clpB; ATP-dependent Clp protease ATP-binding subunit ClpB
C_lini_390-1_FUN_002702-T1	K02437	gcvH, GCSH; glycine cleavage system H protein	C_lini_757_FUN_002707-T1	K15378	SLC45A1_2_4; solute carrier family 45, member 1/2/4	C_lini_771_FUN_002761-T1	K04518	pheA2; prephenate dehydratase [EC:4.2.1.51]
C_lini_390-1_FUN_002703-T1	K01749	hemC, HMBS; hydroxymethylbilane synthase [EC:2.5.1.61]	C_lini_757_FUN_002708-T1	K12041	SLC9A6_7, NHE6_7; solute carrier family 9 (sodium/hydrogen exchanger), member 6/7	C_lini_771_FUN_002762-T1	K11228	STE11; mitogen-activated protein kinase kinase kinase [EC:2.7.11.25]
C_lini_390-1_FUN_002705-T1	K00323	NNT; proton-translocating NAD(P)+ transhydrogenase [EC:7.1.1.1]	C_lini_757_FUN_002713-T1	K11648	SMARCB1, SNF5, INI1; SWI/SNF-related matrix-associated actin-dependent regulator of chromatin subfamily B member 1	C_lini_771_FUN_002765-T1	K01061	E3.1.1.45; carboxymethylenebutenolidase [EC:3.1.1.45]
C_lini_390-1_FUN_002707-T1	K05658	ABCB1, CD243; ATP-binding cassette, subfamily B (MDR/TAP), member 1 [EC:7.6.2.2]	C_lini_757_FUN_002714-T1	K26736	PA2G4, EBP1; ERBB-3 binding protein	C_lini_771_FUN_002769-T1	K01953	asnB, ASNS; asparagine synthase (glutamine-hydrolysing) [EC:6.3.5.4]
C_lini_390-1_FUN_002711-T1	K01094	GEP4; phosphatidylglycerophosphatase GEP4 [EC:3.1.3.27]	C_lini_757_FUN_002717-T1	K17974	JSN1, PUF1; protein JSN1	C_lini_771_FUN_002770-T1	K20181	VPS18, PEP3; vacuolar protein sorting-associated protein 18
C_lini_390-1_FUN_002712-T1	K02604	ORC2; origin recognition complex subunit 2	C_lini_757_FUN_002718-T1	K03695	clpB; ATP-dependent Clp protease ATP-binding subunit ClpB	C_lini_771_FUN_002773-T1	K15285	SLC35E3; solute carrier family 35, member E3
C_lini_390-1_FUN_002715-T1	K13120	FAM32A; protein FAM32A	C_lini_757_FUN_002721-T1	K04518	pheA2; prephenate dehydratase [EC:4.2.1.51]	C_lini_771_FUN_002774-T1	K14846	RPF1; ribosome production factor 1
C_lini_390-1_FUN_002717-T1	K00122	FDH; formate dehydrogenase [EC:1.17.1.9]	C_lini_757_FUN_002722-T1	K11228	STE11; mitogen-activated protein kinase kinase kinase [EC:2.7.11.25]	C_lini_771_FUN_002775-T1	K01880	GARS, glyS1; glycyl-tRNA synthetase [EC:6.1.1.14]
C_lini_390-1_FUN_002721-T1	K00029	maeB; malate dehydrogenase (oxaloacetate-decarboxylating)(NADP+) [EC:1.1.1.40]	C_lini_757_FUN_002725-T1	K01061	E3.1.1.45; carboxymethylenebutenolidase [EC:3.1.1.45]	C_lini_771_FUN_002776-T1	K19833	CLA4; serine/threonine-protein kinase CLA4 [EC:2.7.11.1]
C_lini_390-1_FUN_002726-T1	K01907	AACS, acsA; acetoacetyl-CoA synthetase [EC:6.2.1.16]	C_lini_757_FUN_002729-T1	K01953	asnB, ASNS; asparagine synthase (glutamine-hydrolysing) [EC:6.3.5.4]	C_lini_771_FUN_002778-T1	K02155	ATPeV0C, ATP6L; V-type H+-transporting ATPase 16kDa proteolipid subunit
C_lini_390-1_FUN_002727-T1	K03353	APC6, CDC16; anaphase-promoting complex subunit 6	C_lini_757_FUN_002730-T1	K20181	VPS18, PEP3; vacuolar protein sorting-associated protein 18	C_lini_771_FUN_002791-T1	K00472	P4HA; prolyl 4-hydroxylase [EC:1.14.11.2]
C_lini_390-1_FUN_002728-T1	K03259	EIF4E; translation initiation factor 4E	C_lini_757_FUN_002733-T1	K15285	SLC35E3; solute carrier family 35, member E3	C_lini_771_FUN_002794-T1	K18719	NUP82; nucleoporin NUP82
C_lini_390-1_FUN_002729-T1	K12847	USP39, SAD1; U4/U6.U5 tri-snRNP-associated protein 2	C_lini_757_FUN_002734-T1	K14846	RPF1; ribosome production factor 1	C_lini_771_FUN_002795-T1	K12883	NCBP2, CBP20; nuclear cap-binding protein subunit 2
C_lini_390-1_FUN_002730-T1	K14555	UTP13, TBL3; U3 small nucleolar RNA-associated protein 13	C_lini_757_FUN_002735-T1	K01880	GARS, glyS1; glycyl-tRNA synthetase [EC:6.1.1.14]	C_lini_771_FUN_002797-T1	K20301	TRAPPC2, TRS20; trafficking protein particle complex subunit 2
C_lini_390-1_FUN_002732-T1	K11511	APITD1, CENPS, MHF1; centromere protein S	C_lini_757_FUN_002736-T1	K19833	CLA4; serine/threonine-protein kinase CLA4 [EC:2.7.11.1]	C_lini_771_FUN_002798-T1	K11254	H4; histone H4
C_lini_390-1_FUN_002738-T1	K11870	UBP1; ubiquitin carboxyl-terminal hydrolase 1 [EC:3.4.19.12]	C_lini_757_FUN_002738-T1	K02155	ATPeV0C, ATP6L; V-type H+-transporting ATPase 16kDa proteolipid subunit	C_lini_771_FUN_002799-T1	K03350	APC3, CDC27; anaphase-promoting complex subunit 3
C_lini_390-1_FUN_002743-T1	K13110	MFAP1; microfibrillar-associated protein 1	C_lini_757_FUN_002752-T1	K00472	P4HA; prolyl 4-hydroxylase [EC:1.14.11.2]	C_lini_771_FUN_002802-T1	K01824	EBP; cholestenol Delta-isomerase [EC:5.3.3.5]
C_lini_390-1_FUN_002744-T1	K02321	POLA2; DNA polymerase alpha subunit B	C_lini_757_FUN_002755-T1	K18719	NUP82; nucleoporin NUP82	C_lini_771_FUN_002803-T1	K19801	PI4KB; phosphatidylinositol 4-kinase B [EC:2.7.1.67]
C_lini_390-1_FUN_002749-T1	K26808	TXLN; taxilin	C_lini_757_FUN_002756-T1	K12883	NCBP2, CBP20; nuclear cap-binding protein subunit 2	C_lini_771_FUN_002804-T1	K21752	DRAP1, NC2-alpha; Dr1-associated corepressor
C_lini_390-1_FUN_002750-T1	K06972	PITRM1, PreP, CYM1; presequence protease [EC:3.4.24.-]	C_lini_757_FUN_002758-T1	K20301	TRAPPC2, TRS20; trafficking protein particle complex subunit 2	C_lini_771_FUN_002806-T1	K00987	CEG1; mRNA guanylyltransferase [EC:2.7.7.50]
C_lini_390-1_FUN_002751-T1	K01581	E4.1.1.17, ODC1, speC, speF; ornithine decarboxylase [EC:4.1.1.17]	C_lini_757_FUN_002759-T1	K11254	H4; histone H4	C_lini_771_FUN_002807-T1	K21996	SNX41_42; sorting nexin-41/42
C_lini_390-1_FUN_002755-T1	K11584	PPP2R5; serine/threonine-protein phosphatase 2A regulatory subunit B'	C_lini_757_FUN_002760-T1	K03350	APC3, CDC27; anaphase-promoting complex subunit 3	C_lini_771_FUN_002808-T1	K15176	CTR9; RNA polymerase-associated protein CTR9
C_lini_390-1_FUN_002756-T1	K15202	GTF3C5, TFC1; general transcription factor 3C polypeptide 5 (transcription factor C subunit 1)	C_lini_757_FUN_002763-T1	K01824	EBP; cholestenol Delta-isomerase [EC:5.3.3.5]	C_lini_771_FUN_002809-T1	K01182	IMA, malL; oligo-1,6-glucosidase [EC:3.2.1.10]
C_lini_390-1_FUN_002757-T1	K08900	BCS1; mitochondrial chaperone BCS1	C_lini_757_FUN_002764-T1	K19801	PI4KB; phosphatidylinositol 4-kinase B [EC:2.7.1.67]	C_lini_771_FUN_002812-T1	K19845	SAC7; GTPase-activating protein SAC7
C_lini_390-1_FUN_002759-T1	K11578	ZW10, DSL1; protein transport protein DSL1/ZW10	C_lini_757_FUN_002765-T1	K21752	DRAP1, NC2-alpha; Dr1-associated corepressor	C_lini_771_FUN_002813-T1	K05286	PIGB; GPI mannosyltransferase 3 [EC:2.4.1.-]
C_lini_390-1_FUN_002760-T1	K05857	PLCD; phosphatidylinositol phospholipase C, delta [EC:3.1.4.11]	C_lini_757_FUN_002767-T1	K00987	CEG1; mRNA guanylyltransferase [EC:2.7.7.50]	C_lini_771_FUN_002814-T1	K00819	rocD, OAT; ornithine--oxo-acid transaminase [EC:2.6.1.13]
C_lini_390-1_FUN_002761-T1	K20028	ZDHHC2_15_20; palmitoyltransferase ZDHHC2/15/20 [EC:2.3.1.225]	C_lini_757_FUN_002768-T1	K21996	SNX41_42; sorting nexin-41/42	C_lini_771_FUN_002815-T1	K08269	ULK2, ATG1; serine/threonine-protein kinase ULK2 [EC:2.7.11.1]
C_lini_390-1_FUN_002762-T1	K15082	RAD7; DNA repair protein RAD7	C_lini_757_FUN_002769-T1	K15176	CTR9; RNA polymerase-associated protein CTR9	C_lini_771_FUN_002819-T1	K03005	RPA49, POLR1E; DNA-directed RNA polymerase I subunit RPA49
C_lini_390-1_FUN_002763-T1	K15083	RAD16; DNA repair protein RAD16	C_lini_757_FUN_002770-T1	K01182	IMA, malL; oligo-1,6-glucosidase [EC:3.2.1.10]	C_lini_771_FUN_002820-T1	K13239	ECI2, PECI; Delta3-Delta2-enoyl-CoA isomerase [EC:5.3.3.8]
C_lini_390-1_FUN_002765-T1	K05349	bglX; beta-glucosidase [EC:3.2.1.21]	C_lini_757_FUN_002773-T1	K19845	SAC7; GTPase-activating protein SAC7	C_lini_771_FUN_002821-T1	K20288	COG1; conserved oligomeric Golgi complex subunit 1
C_lini_390-1_FUN_002767-T1	K06013	STE24; STE24 endopeptidase [EC:3.4.24.84]	C_lini_757_FUN_002774-T1	K05286	PIGB; GPI mannosyltransferase 3 [EC:2.4.1.-]	C_lini_771_FUN_002822-T1	K14767	UTP3, SAS10; U3 small nucleolar RNA-associated protein 3
C_lini_390-1_FUN_002768-T1	K02923	RP-L38e, RPL38; large subunit ribosomal protein L38e	C_lini_757_FUN_002775-T1	K00819	rocD, OAT; ornithine--oxo-acid transaminase [EC:2.6.1.13]	C_lini_771_FUN_002823-T1	K04708	KDSR; 3-dehydrosphinganine reductase [EC:1.1.1.102]
C_lini_390-1_FUN_002770-T1	K00869	MVK, mvaK1; mevalonate kinase [EC:2.7.1.36]	C_lini_757_FUN_002776-T1	K08269	ULK2, ATG1; serine/threonine-protein kinase ULK2 [EC:2.7.11.1]	C_lini_771_FUN_002824-T1	K14862	URB2; nucleolar pre-ribosomal-associated protein 2
C_lini_390-1_FUN_002771-T1	K05955	FNTA; protein farnesyltransferase/geranylgeranyltransferase type-1 subunit alpha [EC:2.5.1.58 2.5.1.59]	C_lini_757_FUN_002780-T1	K03005	RPA49, POLR1E; DNA-directed RNA polymerase I subunit RPA49	C_lini_771_FUN_002825-T1	K17784	MICOS10, MINOS1, MIC10; MICOS complex subunit MIC10
C_lini_390-1_FUN_002772-T1	K14285	NXT1_2, P15; NTF2-related export protein 1/2	C_lini_757_FUN_002781-T1	K13239	ECI2, PECI; Delta3-Delta2-enoyl-CoA isomerase [EC:5.3.3.8]	C_lini_771_FUN_002826-T1	K22072	ISCA2; iron-sulfur cluster assembly 2
C_lini_390-1_FUN_002773-T1	K01874	MARS, metG; methionyl-tRNA synthetase [EC:6.1.1.10]	C_lini_757_FUN_002782-T1	K20288	COG1; conserved oligomeric Golgi complex subunit 1	C_lini_771_FUN_002827-T1	K02937	RP-L7e, RPL7; large subunit ribosomal protein L7e
C_lini_390-1_FUN_002774-T1	K17989	SDS, SDH, CHA1; L-serine/L-threonine ammonia-lyase [EC:4.3.1.17 4.3.1.19]	C_lini_757_FUN_002783-T1	K14767	UTP3, SAS10; U3 small nucleolar RNA-associated protein 3	C_lini_771_FUN_002828-T1	K02955	RP-S14e, RPS14; small subunit ribosomal protein S14e
C_lini_390-1_FUN_002779-T1	K02328	POLD2; DNA polymerase delta subunit 2	C_lini_757_FUN_002784-T1	K04708	KDSR; 3-dehydrosphinganine reductase [EC:1.1.1.102]	C_lini_771_FUN_002829-T1	K10841	ERCC6, CSB, RAD26; DNA excision repair protein ERCC-6
C_lini_390-1_FUN_002780-T1	K12608	CAF16; CCR4-NOT complex subunit CAF16	C_lini_757_FUN_002785-T1	K14862	URB2; nucleolar pre-ribosomal-associated protein 2	C_lini_771_FUN_002830-T1	K12856	PRPF8, PRP8; pre-mRNA-processing factor 8
C_lini_390-1_FUN_002781-T1	K11501	CENPI; centromere protein I	C_lini_757_FUN_002786-T1	K17784	MICOS10, MINOS1, MIC10; MICOS complex subunit MIC10	C_lini_771_FUN_002831-T1	K03252	EIF3C; translation initiation factor 3 subunit C
C_lini_390-1_FUN_002784-T1	K18423	CSE1, CAS, XPO2; exportin-2 (importin alpha re-exporter)	C_lini_757_FUN_002787-T1	K22072	ISCA2; iron-sulfur cluster assembly 2	C_lini_771_FUN_002836-T1	K01613	psd, PISD; phosphatidylserine decarboxylase [EC:4.1.1.65]
C_lini_390-1_FUN_002790-T1	K01530	E7.6.2.1; phospholipid-translocating ATPase [EC:7.6.2.1]	C_lini_757_FUN_002788-T1	K02937	RP-L7e, RPL7; large subunit ribosomal protein L7e	C_lini_771_FUN_002840-T1	K01198	xynB; xylan 1,4-beta-xylosidase [EC:3.2.1.37]
C_lini_390-1_FUN_002792-T1	K17263	CAND1, TIP120A; cullin-associated NEDD8-dissociated protein 1	C_lini_757_FUN_002789-T1	K02955	RP-S14e, RPS14; small subunit ribosomal protein S14e	C_lini_771_FUN_002849-T1	K01176	AMY, amyA, malS; alpha-amylase [EC:3.2.1.1]
C_lini_390-1_FUN_002795-T1	K01705	LYS4; homoaconitate hydratase [EC:4.2.1.36]	C_lini_757_FUN_002790-T1	K10841	ERCC6, CSB, RAD26; DNA excision repair protein ERCC-6	C_lini_771_FUN_002853-T1	K07511	ECHS1; enoyl-CoA hydratase [EC:4.2.1.17]
C_lini_390-1_FUN_002796-T1	K00791	miaA, TRIT1; tRNA dimethylallyltransferase [EC:2.5.1.75]	C_lini_757_FUN_002792-T1	K12856	PRPF8, PRP8; pre-mRNA-processing factor 8	C_lini_771_FUN_002859-T1	K23329	HMT1, ACLQ; ATP-binding cassette, subfamily B, vacuolar membrane transporter HMT1/ACLQ
C_lini_390-1_FUN_002797-T1	K10956	SEC61A; protein transport protein SEC61 subunit alpha	C_lini_757_FUN_002793-T1	K03252	EIF3C; translation initiation factor 3 subunit C	C_lini_771_FUN_002867-T1	K22539	PLY; pectate lyase [EC:4.2.2.2]
C_lini_390-1_FUN_002804-T1	K20280	TRAPPC5, TRS31; trafficking protein particle complex subunit 5	C_lini_757_FUN_002798-T1	K01613	psd, PISD; phosphatidylserine decarboxylase [EC:4.1.1.65]	C_lini_771_FUN_002880-T1	K08711	PDR, CDR1; ATP-binding cassette, subfamily G (WHITE), member 2, PDR
C_lini_390-1_FUN_002805-T1	K26544	SEC14, SEC14L; phosphatidylinositol/phosphatidylcholine transfer protein	C_lini_757_FUN_002802-T1	K01198	xynB; xylan 1,4-beta-xylosidase [EC:3.2.1.37]	C_lini_771_FUN_002888-T1	K16732	PRC1, ASE1, MAP65; Ase1/PRC1/MAP65 family protein
C_lini_390-1_FUN_002814-T1	K19355	MAN; mannan endo-1,4-beta-mannosidase [EC:3.2.1.78]	C_lini_757_FUN_002812-T1	K01176	AMY, amyA, malS; alpha-amylase [EC:3.2.1.1]	C_lini_771_FUN_002898-T1	K14333	DHBD; 2,3-dihydroxybenzoate decarboxylase [EC:4.1.1.46]
C_lini_390-1_FUN_002816-T1	K01568	PDC, pdc; pyruvate decarboxylase [EC:4.1.1.1]	C_lini_757_FUN_002815-T1	K07511	ECHS1; enoyl-CoA hydratase [EC:4.2.1.17]	C_lini_771_FUN_002904-T1	K08192	DAL5; MFS transporter, ACS family, DAL5 transporter family protein
C_lini_390-1_FUN_002819-T1	K01652	E2.2.1.6L, ilvB, ilvG, ilvI; acetolactate synthase I/II/III large subunit [EC:2.2.1.6]	C_lini_757_FUN_002820-T1	K23329	HMT1, ACLQ; ATP-binding cassette, subfamily B, vacuolar membrane transporter HMT1/ACLQ	C_lini_771_FUN_002908-T1	K09613	COPS5, CSN5; COP9 signalosome complex subunit 5 [EC:3.4.-.-]
C_lini_390-1_FUN_002820-T1	K00799	GST, gst; glutathione S-transferase [EC:2.5.1.18]	C_lini_757_FUN_002828-T1	K22539	PLY; pectate lyase [EC:4.2.2.2]	C_lini_771_FUN_002912-T1	K03258	EIF4B; translation initiation factor 4B
C_lini_390-1_FUN_002829-T1	K03320	amt, AMT, MEP; ammonium transporter, Amt family	C_lini_757_FUN_002841-T1	K08711	PDR, CDR1; ATP-binding cassette, subfamily G (WHITE), member 2, PDR	C_lini_771_FUN_002913-T1	K14536	RIA1; ribosome assembly protein 1 [EC:3.6.5.-]
C_lini_390-1_FUN_002832-T1	K24438	AFLN, STCS, CYP59A1; sterigmatocystin biosynthesis cytochrome P450 monooxygenase	C_lini_757_FUN_002849-T1	K16732	PRC1, ASE1, MAP65; Ase1/PRC1/MAP65 family protein	C_lini_771_FUN_002914-T1	K15029	EIF3L; translation initiation factor 3 subunit L
C_lini_390-1_FUN_002841-T1	K06123	AYR1; 1-acylglycerone phosphate reductase [EC:1.1.1.101]	C_lini_757_FUN_002859-T1	K14333	DHBD; 2,3-dihydroxybenzoate decarboxylase [EC:4.1.1.46]	C_lini_771_FUN_002917-T1	K26141	PM20D2; Xaa-Arg dipeptidase [EC:3.4.13.4]
C_lini_390-1_FUN_002847-T1	K21339	SIRD; 4-O-dimethylallyl-L-tyrosine synthase [EC:2.5.1.122]	C_lini_757_FUN_002865-T1	K08192	DAL5; MFS transporter, ACS family, DAL5 transporter family protein	C_lini_771_FUN_002920-T1	K08192	DAL5; MFS transporter, ACS family, DAL5 transporter family protein
C_lini_390-1_FUN_002861-T1	K01195	uidA, GUSB; beta-glucuronidase [EC:3.2.1.31]	C_lini_757_FUN_002869-T1	K09613	COPS5, CSN5; COP9 signalosome complex subunit 5 [EC:3.4.-.-]	C_lini_771_FUN_002927-T1	K01505	E3.5.99.7; 1-aminocyclopropane-1-carboxylate deaminase [EC:3.5.99.7]
C_lini_390-1_FUN_002870-T1	K01674	cah; carbonic anhydrase [EC:4.2.1.1]	C_lini_757_FUN_002873-T1	K03258	EIF4B; translation initiation factor 4B	C_lini_771_FUN_002940-T1	K14792	RRP5, PDCD11; rRNA biogenesis protein RRP5
C_lini_390-1_FUN_002885-T1	K01883	CARS, cysS; cysteinyl-tRNA synthetase [EC:6.1.1.16]	C_lini_757_FUN_002874-T1	K14536	RIA1; ribosome assembly protein 1 [EC:3.6.5.-]	C_lini_771_FUN_002942-T1	K01412	PMPCA, MAS2; mitochondrial-processing peptidase subunit alpha [EC:3.4.24.64]
C_lini_390-1_FUN_002886-T1	K07442	TRM61, GCD14; tRNA (adenine57-N1/adenine58-N1)-methyltransferase catalytic subunit [EC:2.1.1.219 2.1.1.220]	C_lini_757_FUN_002875-T1	K15029	EIF3L; translation initiation factor 3 subunit L	C_lini_771_FUN_002943-T1	K23787	DMA1_2; E3 ubiquitin-protein ligase DMA1/2 [EC:2.3.2.27]
C_lini_390-1_FUN_002892-T1	K01415	ECE; endothelin-converting enzyme [EC:3.4.24.71]	C_lini_757_FUN_002878-T1	K26141	PM20D2; Xaa-Arg dipeptidase [EC:3.4.13.4]	C_lini_771_FUN_002944-T1	K20180	VPS16; vacuolar protein sorting-associated protein 16
C_lini_390-1_FUN_002903-T1	K06867	K06867; uncharacterized protein	C_lini_757_FUN_002881-T1	K08192	DAL5; MFS transporter, ACS family, DAL5 transporter family protein	C_lini_771_FUN_002946-T1	K11427	DOT1L, DOT1; [histone H3]-lysine79 N-trimethyltransferase [EC:2.1.1.360]
C_lini_390-1_FUN_002904-T1	K01852	LSS, ERG7; lanosterol synthase [EC:5.4.99.7]	C_lini_757_FUN_002888-T1	K01505	E3.5.99.7; 1-aminocyclopropane-1-carboxylate deaminase [EC:3.5.99.7]	C_lini_771_FUN_002958-T1	K10777	LIG4, DNL4; DNA ligase 4 [EC:6.5.1.1]
C_lini_390-1_FUN_002905-T1	K12795	SUGT1, SGT1; suppressor of G2 allele of SKP1	C_lini_757_FUN_002901-T1	K14792	RRP5, PDCD11; rRNA biogenesis protein RRP5	C_lini_771_FUN_002959-T1	K00761	upp, UPRT; uracil phosphoribosyltransferase [EC:2.4.2.9]
C_lini_390-1_FUN_002910-T1	K00720	UGCG; ceramide glucosyltransferase [EC:2.4.1.80]	C_lini_757_FUN_002903-T1	K01412	PMPCA, MAS2; mitochondrial-processing peptidase subunit alpha [EC:3.4.24.64]	C_lini_771_FUN_002960-T1	K06199	crcB, FEX; fluoride exporter
C_lini_390-1_FUN_002911-T1	K09252	FAEB; feruloyl esterase [EC:3.1.1.73]	C_lini_757_FUN_002904-T1	K23787	DMA1_2; E3 ubiquitin-protein ligase DMA1/2 [EC:2.3.2.27]	C_lini_771_FUN_002963-T1	K07511	ECHS1; enoyl-CoA hydratase [EC:4.2.1.17]
C_lini_390-1_FUN_002915-T1	K07034	K07034; uncharacterized protein	C_lini_757_FUN_002905-T1	K20180	VPS16; vacuolar protein sorting-associated protein 16	C_lini_771_FUN_002971-T1	K00799	GST, gst; glutathione S-transferase [EC:2.5.1.18]
C_lini_390-1_FUN_002923-T1	K05546	GANAB; mannosyl-oligosaccharide alpha-1,3-glucosidase [EC:3.2.1.207]	C_lini_757_FUN_002907-T1	K11427	DOT1L, DOT1; [histone H3]-lysine79 N-trimethyltransferase [EC:2.1.1.360]	C_lini_771_FUN_002974-T1	K01377	PGC; gastricsin [EC:3.4.23.3]
C_lini_390-1_FUN_002924-T1	K00940	ndk, NME; nucleoside-diphosphate kinase [EC:2.7.4.6]	C_lini_757_FUN_002919-T1	K10777	LIG4, DNL4; DNA ligase 4 [EC:6.5.1.1]	C_lini_771_FUN_002977-T1	K08192	DAL5; MFS transporter, ACS family, DAL5 transporter family protein
C_lini_390-1_FUN_002931-T1	K01199	EGLC; glucan endo-1,3-beta-D-glucosidase [EC:3.2.1.39]	C_lini_757_FUN_002920-T1	K00761	upp, UPRT; uracil phosphoribosyltransferase [EC:2.4.2.9]	C_lini_771_FUN_002981-T1	K20059	LDB19, ART1; arrestin-related trafficking adapter 1
C_lini_390-1_FUN_002938-T1	K09244	AMDR; transcriptional regulatory protein AMDR	C_lini_757_FUN_002921-T1	K06199	crcB, FEX; fluoride exporter	C_lini_771_FUN_002984-T1	K16261	YAT; yeast amino acid transporter
C_lini_390-1_FUN_002940-T1	K11088	SNRPD3, SMD3; small nuclear ribonucleoprotein D3	C_lini_757_FUN_002924-T1	K07511	ECHS1; enoyl-CoA hydratase [EC:4.2.1.17]	C_lini_771_FUN_002986-T1	K18123	HOGA1; 4-hydroxy-2-oxoglutarate aldolase [EC:4.1.3.16]
C_lini_390-1_FUN_002942-T1	K04555	UBE2G2, UBC7; ubiquitin-conjugating enzyme E2 G2 [EC:2.3.2.23]	C_lini_757_FUN_002933-T1	K00799	GST, gst; glutathione S-transferase [EC:2.5.1.18]	C_lini_771_FUN_003010-T1	K01179	E3.2.1.4; endoglucanase [EC:3.2.1.4]
C_lini_390-1_FUN_002945-T1	K07407	E3.2.1.22B, galA, rafA; alpha-galactosidase [EC:3.2.1.22]	C_lini_757_FUN_002938-T1	K03325	ACR3, arsB; arsenite transporter	C_lini_771_FUN_003013-T1	K02966	RP-S19e, RPS19; small subunit ribosomal protein S19e
C_lini_390-1_FUN_002947-T1	K05019	CLNS1A; chloride channel, nucleotide-sensitive, 1A	C_lini_757_FUN_002940-T1	K08192	DAL5; MFS transporter, ACS family, DAL5 transporter family protein	C_lini_771_FUN_003014-T1	K14709	SLC39A1_2_3, ZIP1_2_3; solute carrier family 39 (zinc transporter), member 1/2/3
C_lini_390-1_FUN_002949-T1	K01278	DPP4, CD26; dipeptidyl-peptidase 4 [EC:3.4.14.5]	C_lini_757_FUN_002944-T1	K20059	LDB19, ART1; arrestin-related trafficking adapter 1	C_lini_771_FUN_003015-T1	K17774	MDM10; mitochondrial distribution and morphology protein 10
C_lini_390-1_FUN_002952-T1	K00286	proC; pyrroline-5-carboxylate reductase [EC:1.5.1.2]	C_lini_757_FUN_002947-T1	K16261	YAT; yeast amino acid transporter	C_lini_771_FUN_003019-T1	K17362	ACOT13; acyl-coenzyme A thioesterase 13 [EC:3.1.2.-]
C_lini_390-1_FUN_002963-T1	K20832	EN3GAL; galactan endo-beta-1,3-galactanase [EC:3.2.1.181]	C_lini_757_FUN_002949-T1	K18123	HOGA1; 4-hydroxy-2-oxoglutarate aldolase [EC:4.1.3.16]	C_lini_771_FUN_003023-T1	K01183	E3.2.1.14; chitinase [EC:3.2.1.14]
C_lini_390-1_FUN_002965-T1	K26544	SEC14, SEC14L; phosphatidylinositol/phosphatidylcholine transfer protein	C_lini_757_FUN_002973-T1	K01179	E3.2.1.4; endoglucanase [EC:3.2.1.4]	C_lini_771_FUN_003029-T1	K02960	RP-S16e, RPS16; small subunit ribosomal protein S16e
C_lini_390-1_FUN_002978-T1	K10534	NR; nitrate reductase (NAD(P)H) [EC:1.7.1.1 1.7.1.2 1.7.1.3]	C_lini_757_FUN_002976-T1	K02966	RP-S19e, RPS19; small subunit ribosomal protein S19e	C_lini_771_FUN_003030-T1	K12188	SNF8, EAP30; ESCRT-II complex subunit VPS22
C_lini_390-1_FUN_002981-T1	K01062	PLA2G7, PAFAH; platelet-activating factor acetylhydrolase [EC:3.1.1.47]	C_lini_757_FUN_002977-T1	K14709	SLC39A1_2_3, ZIP1_2_3; solute carrier family 39 (zinc transporter), member 1/2/3	C_lini_771_FUN_003033-T1	K00211	TYR1; prephenate dehydrogenase (NADP+) [EC:1.3.1.13]
C_lini_390-1_FUN_002983-T1	K10750	CHAF1A; chromatin assembly factor 1 subunit A	C_lini_757_FUN_002978-T1	K17774	MDM10; mitochondrial distribution and morphology protein 10	C_lini_771_FUN_003034-T1	K15462	KTI13, ATS1; protein ATS1
C_lini_390-1_FUN_002991-T1	K00223	ERG4; Delta24(24(1))-sterol reductase [EC:1.3.1.71]	C_lini_757_FUN_002982-T1	K17362	ACOT13; acyl-coenzyme A thioesterase 13 [EC:3.1.2.-]	C_lini_771_FUN_003035-T1	K10994	RAD9A; cell cycle checkpoint control protein RAD9A [EC:3.1.11.2]
C_lini_390-1_FUN_002996-T1	K24195	XPR1, PHO1; xenotropic and polytropic retrovirus receptor 1	C_lini_757_FUN_002986-T1	K01183	E3.2.1.14; chitinase [EC:3.2.1.14]	C_lini_771_FUN_003037-T1	K01077	E3.1.3.1, phoA, phoB; alkaline phosphatase [EC:3.1.3.1]
C_lini_390-1_FUN_002998-T1	K01268	LAP4; aminopeptidase I [EC:3.4.11.22]	C_lini_757_FUN_002992-T1	K02960	RP-S16e, RPS16; small subunit ribosomal protein S16e	C_lini_771_FUN_003040-T1	K02915	RP-L34e, RPL34; large subunit ribosomal protein L34e
C_lini_390-1_FUN_003002-T1	K03098	APOD; apolipoprotein D and lipocalin family protein	C_lini_757_FUN_002993-T1	K12188	SNF8, EAP30; ESCRT-II complex subunit VPS22	C_lini_771_FUN_003044-T1	K21455	CON7; transcription factor CON7
C_lini_390-1_FUN_003005-T1	K05994	E3.4.11.10; bacterial leucyl aminopeptidase [EC:3.4.11.10]	C_lini_757_FUN_002996-T1	K00211	TYR1; prephenate dehydrogenase (NADP+) [EC:1.3.1.13]	C_lini_771_FUN_003045-T1	K13205	AAR2, C20orf4; A1 cistron-splicing factor AAR2
C_lini_390-1_FUN_003006-T1	K05989	ramA; alpha-L-rhamnosidase [EC:3.2.1.40]	C_lini_757_FUN_002997-T1	K15462	KTI13, ATS1; protein ATS1	C_lini_771_FUN_003046-T1	K12823	DDX5, DBP2; ATP-dependent RNA helicase DDX5/DBP2 [EC:3.6.4.13]
C_lini_390-1_FUN_003009-T1	K17743	XYL1, XYRA; D-xylose reductase [EC:1.1.1.307 1.1.1.430 1.1.1.431]	C_lini_757_FUN_002998-T1	K10994	RAD9A; cell cycle checkpoint control protein RAD9A [EC:3.1.11.2]	C_lini_771_FUN_003049-T1	K08267	RICTOR; rapamycin-insensitive companion of mTOR
C_lini_390-1_FUN_003010-T1	K25880	LADA; L-arabinitol 4-dehydrogenase [EC:1.1.1.12]	C_lini_757_FUN_003000-T1	K01077	E3.1.3.1, phoA, phoB; alkaline phosphatase [EC:3.1.3.1]	C_lini_771_FUN_003050-T1	K00365	uaZ; urate oxidase [EC:1.7.3.3]
C_lini_390-1_FUN_003038-T1	K00102	LDHD, dld; D-lactate dehydrogenase (cytochrome) [EC:1.1.2.4]	C_lini_757_FUN_003003-T1	K02915	RP-L34e, RPL34; large subunit ribosomal protein L34e	C_lini_771_FUN_003051-T1	K02871	RP-L13, MRPL13, rplM; large subunit ribosomal protein L13
C_lini_390-1_FUN_003040-T1	K01253	EPHX1; microsomal epoxide hydrolase [EC:3.3.2.9]	C_lini_757_FUN_003007-T1	K21455	CON7; transcription factor CON7	C_lini_771_FUN_003052-T1	K04569	CCS; copper chaperone for superoxide dismutase
C_lini_390-1_FUN_003043-T1	K00844	HK; hexokinase [EC:2.7.1.1]	C_lini_757_FUN_003008-T1	K13205	AAR2, C20orf4; A1 cistron-splicing factor AAR2	C_lini_771_FUN_003054-T1	K01885	EARS, gltX; glutamyl-tRNA synthetase [EC:6.1.1.17]
C_lini_390-1_FUN_003045-T1	K02564	nagB, GNPDA; glucosamine-6-phosphate deaminase [EC:3.5.99.6]	C_lini_757_FUN_003009-T1	K12823	DDX5, DBP2; ATP-dependent RNA helicase DDX5/DBP2 [EC:3.6.4.13]	C_lini_771_FUN_003055-T1	K09503	DNAJA2; DnaJ homolog subfamily A member 2
C_lini_390-1_FUN_003046-T1	K19564	CTR, HNM1; choline transport protein	C_lini_757_FUN_003010-T1	K00877	THI20; hydroxymethylpyrimidine/phosphomethylpyrimidine kinase / thiaminase [EC:2.7.1.49 2.7.4.7 3.5.99.2]	C_lini_771_FUN_003057-T1	K02912	RP-L32e, RPL32; large subunit ribosomal protein L32e
C_lini_390-1_FUN_003051-T1	K16185	RRAGA_B; Ras-related GTP-binding protein A/B	C_lini_757_FUN_003011-T1	K08267	RICTOR; rapamycin-insensitive companion of mTOR	C_lini_771_FUN_003066-T1	K01556	KYNU, kynU; kynureninase [EC:3.7.1.3]
C_lini_390-1_FUN_003052-T1	K14012	NSFL1C, UBX1, SHP1; UBX domain-containing protein 1	C_lini_757_FUN_003012-T1	K00365	uaZ; urate oxidase [EC:1.7.3.3]	C_lini_771_FUN_003067-T1	K15371	GDH2; glutamate dehydrogenase [EC:1.4.1.2]
C_lini_390-1_FUN_003080-T1	K03131	TAF6; transcription initiation factor TFIID subunit 6	C_lini_757_FUN_003013-T1	K02871	RP-L13, MRPL13, rplM; large subunit ribosomal protein L13	C_lini_771_FUN_003068-T1	K01907	AACS, acsA; acetoacetyl-CoA synthetase [EC:6.2.1.16]
C_lini_390-1_FUN_003081-T1	K00236	SDHC, SDH3; succinate dehydrogenase (ubiquinone) cytochrome b560 subunit	C_lini_757_FUN_003014-T1	K04569	CCS; copper chaperone for superoxide dismutase	C_lini_771_FUN_003069-T1	K00654	SPT; serine palmitoyltransferase [EC:2.3.1.50]
C_lini_390-1_FUN_003082-T1	K11446	KDM5, JARID1; [histone H3]-trimethyl-L-lysine4 demethylase [EC:1.14.11.67]	C_lini_757_FUN_003016-T1	K01885	EARS, gltX; glutamyl-tRNA synthetase [EC:6.1.1.17]	C_lini_771_FUN_003070-T1	K19841	STE50; protein STE50
C_lini_390-1_FUN_003084-T1	K15078	SLX1; structure-specific endonuclease subunit SLX1 [EC:3.6.1.-]	C_lini_757_FUN_003017-T1	K09503	DNAJA2; DnaJ homolog subfamily A member 2	C_lini_771_FUN_003073-T1	K03885	ndh; NADH:quinone reductase (non-electrogenic) [EC:1.6.5.9]
C_lini_390-1_FUN_003086-T1	K12827	SF3A3, SAP61, PRP9; splicing factor 3A subunit 3	C_lini_757_FUN_003019-T1	K02912	RP-L32e, RPL32; large subunit ribosomal protein L32e	C_lini_771_FUN_003077-T1	K17769	TOM22; mitochondrial import receptor subunit TOM22
C_lini_390-1_FUN_003087-T1	K13025	EIF4A3, FAL1; ATP-dependent RNA helicase [EC:3.6.4.13]	C_lini_757_FUN_003021-T1	K03305	TC.POT; proton-dependent oligopeptide transporter, POT family	C_lini_771_FUN_003079-T1	K04536	GNB1; guanine nucleotide-binding protein G(I)/G(S)/G(T) subunit beta-1
C_lini_390-1_FUN_003097-T1	K01536	ENA; P-type Na+/K+ transporter [EC:7.2.2.3 7.2.2.-]	C_lini_757_FUN_003028-T1	K01556	KYNU, kynU; kynureninase [EC:3.7.1.3]	C_lini_771_FUN_003082-T1	K15306	RANBP1; Ran-binding protein 1
C_lini_390-1_FUN_003100-T1	K03106	SRP54, ffh; signal recognition particle subunit SRP54 [EC:3.6.5.4]	C_lini_757_FUN_003029-T1	K15371	GDH2; glutamate dehydrogenase [EC:1.4.1.2]	C_lini_771_FUN_003083-T1	K03140	TAF14; transcription initiation factor TFIID/TFIIF subunit
C_lini_390-1_FUN_003105-T1	K01638	aceB, glcB; malate synthase [EC:2.3.3.9]	C_lini_757_FUN_003030-T1	K01907	AACS, acsA; acetoacetyl-CoA synthetase [EC:6.2.1.16]	C_lini_771_FUN_003085-T1	K19704	PTC1; protein phosphatase PTC1 [EC:3.1.3.16]
C_lini_390-1_FUN_003109-T1	K19356	E1.14.99.54; lytic cellulose monooxygenase (C1-hydroxylating) [EC:1.14.99.54]	C_lini_757_FUN_003031-T1	K00654	SPT; serine palmitoyltransferase [EC:2.3.1.50]	C_lini_771_FUN_003086-T1	K12191	CHMP2A; charged multivesicular body protein 2A
C_lini_390-1_FUN_003110-T1	K17967	UGO1; mitochondrial fusion and transport protein UGO1	C_lini_757_FUN_003032-T1	K19841	STE50; protein STE50	C_lini_771_FUN_003087-T1	K06030	MFN2, FZO1; mitofusin 2 [EC:3.6.5.-]
C_lini_390-1_FUN_003111-T1	K22071	FDX2; ferredoxin-2, mitochondrial	C_lini_757_FUN_003035-T1	K03885	ndh; NADH:quinone reductase (non-electrogenic) [EC:1.6.5.9]	C_lini_771_FUN_003094-T1	K24160	NHA1, SOD2; sodium/hydrogen antiporter
C_lini_390-1_FUN_003118-T1	K17437	MRPL15; large subunit ribosomal protein L15	C_lini_757_FUN_003039-T1	K17769	TOM22; mitochondrial import receptor subunit TOM22	C_lini_771_FUN_003097-T1	K24887	GTPBP1; GTP-binding protein 1
C_lini_390-1_FUN_003119-T1	K11309	RTT109, KAT11; regulator of Ty1 transposition protein 109	C_lini_757_FUN_003041-T1	K04536	GNB1; guanine nucleotide-binding protein G(I)/G(S)/G(T) subunit beta-1	C_lini_771_FUN_003098-T1	K12622	LSM3; U6 snRNA-associated Sm-like protein LSm3
C_lini_390-1_FUN_003120-T1	K03305	TC.POT; proton-dependent oligopeptide transporter, POT family	C_lini_757_FUN_003044-T1	K15306	RANBP1; Ran-binding protein 1	C_lini_771_FUN_003100-T1	K03434	PIGL; N-acetylglucosaminylphosphatidylinositol deacetylase [EC:3.5.1.89]
C_lini_390-1_FUN_003121-T1	K00344	qor, CRYZ; NADPH:quinone reductase [EC:1.6.5.5]	C_lini_757_FUN_003045-T1	K03140	TAF14; transcription initiation factor TFIID/TFIIF subunit	C_lini_771_FUN_003106-T1	K20061	ALY1_2, ART3_6; arrestin-related trafficking adapter 3/6
C_lini_390-1_FUN_003125-T1	K01885	EARS, gltX; glutamyl-tRNA synthetase [EC:6.1.1.17]	C_lini_757_FUN_003047-T1	K19704	PTC1; protein phosphatase PTC1 [EC:3.1.3.16]	C_lini_771_FUN_003110-T1	K05658	ABCB1, CD243; ATP-binding cassette, subfamily B (MDR/TAP), member 1 [EC:7.6.2.2]
C_lini_390-1_FUN_003126-T1	K02863	RP-L1, MRPL1, rplA; large subunit ribosomal protein L1	C_lini_757_FUN_003048-T1	K12191	CHMP2A; charged multivesicular body protein 2A	C_lini_771_FUN_003120-T1	K01181	E3.2.1.8, xynA; endo-1,4-beta-xylanase [EC:3.2.1.8]
C_lini_390-1_FUN_003127-T1	K20289	COG2; conserved oligomeric Golgi complex subunit 2	C_lini_757_FUN_003049-T1	K06030	MFN2, FZO1; mitofusin 2 [EC:3.6.5.-]	C_lini_771_FUN_003134-T1	K16261	YAT; yeast amino acid transporter
C_lini_390-1_FUN_003133-T1	K10798	PARP2_3_4; poly [ADP-ribose] polymerase 2/3/4 [EC:2.4.2.30]	C_lini_757_FUN_003056-T1	K24160	NHA1, SOD2; sodium/hydrogen antiporter	C_lini_771_FUN_003143-T1	K01184	E3.2.1.15; polygalacturonase [EC:3.2.1.15]
C_lini_390-1_FUN_003145-T1	K07511	ECHS1; enoyl-CoA hydratase [EC:4.2.1.17]	C_lini_757_FUN_003059-T1	K24887	GTPBP1; GTP-binding protein 1	C_lini_771_FUN_003144-T1	K05528	OCH1; alpha 1,6-mannosyltransferase [EC:2.4.1.232]
C_lini_390-1_FUN_003150-T1	K16833	PPP1R2, IPP2; protein phosphatase inhibitor 2	C_lini_757_FUN_003060-T1	K12622	LSM3; U6 snRNA-associated Sm-like protein LSm3	C_lini_771_FUN_003146-T1	K01199	EGLC; glucan endo-1,3-beta-D-glucosidase [EC:3.2.1.39]
C_lini_390-1_FUN_003151-T1	K01190	lacZ; beta-galactosidase [EC:3.2.1.23]	C_lini_757_FUN_003062-T1	K03434	PIGL; N-acetylglucosaminylphosphatidylinositol deacetylase [EC:3.5.1.89]	C_lini_771_FUN_003150-T1	K15505	RAD5; DNA repair protein RAD5 [EC:5.6.2.-]
C_lini_390-1_FUN_003152-T1	K03457	TC.NCS1; nucleobase:cation symporter-1, NCS1 family	C_lini_757_FUN_003068-T1	K20061	ALY1_2, ART3_6; arrestin-related trafficking adapter 3/6	C_lini_771_FUN_003151-T1	K18163	NDUFAF6; NADH dehydrogenase [ubiquinone] 1 alpha subcomplex assembly factor 6
C_lini_390-1_FUN_003156-T1	K05302	SETD6; N-lysine methyltransferase SETD6 [EC:2.1.1.-]	C_lini_757_FUN_003072-T1	K05658	ABCB1, CD243; ATP-binding cassette, subfamily B (MDR/TAP), member 1 [EC:7.6.2.2]	C_lini_771_FUN_003152-T1	K02990	RP-S6, MRPS6, rpsF; small subunit ribosomal protein S6
C_lini_390-1_FUN_003158-T1	K12393	AP1M; AP-1 complex subunit mu	C_lini_757_FUN_003082-T1	K01181	E3.2.1.8, xynA; endo-1,4-beta-xylanase [EC:3.2.1.8]	C_lini_771_FUN_003153-T1	K17822	DCUN1D1_2; DCN1-like protein 1/2
C_lini_390-1_FUN_003159-T1	K21642	OPI1; transcriptional repressor OPI1	C_lini_757_FUN_003095-T1	K16261	YAT; yeast amino acid transporter	C_lini_771_FUN_003157-T1	K26118	ATAD5; ATPase family AAA domain-containing protein 5
C_lini_390-1_FUN_003163-T1	K11415	SIRT5, SIR2L5; NAD-dependent protein deacetylase sirtuin 5 [EC:2.3.1.286]	C_lini_757_FUN_003104-T1	K01184	E3.2.1.15; polygalacturonase [EC:3.2.1.15]	C_lini_771_FUN_003164-T1	K00276	AOC3, AOC2, tynA; primary-amine oxidase [EC:1.4.3.21]
C_lini_390-1_FUN_003164-T1	K14709	SLC39A1_2_3, ZIP1_2_3; solute carrier family 39 (zinc transporter), member 1/2/3	C_lini_757_FUN_003105-T1	K05528	OCH1; alpha 1,6-mannosyltransferase [EC:2.4.1.232]	C_lini_771_FUN_003172-T1	K17922	SNX8, MVP1; sorting nexin-8
C_lini_390-1_FUN_003166-T1	K01190	lacZ; beta-galactosidase [EC:3.2.1.23]	C_lini_757_FUN_003107-T1	K01199	EGLC; glucan endo-1,3-beta-D-glucosidase [EC:3.2.1.39]	C_lini_771_FUN_003173-T1	K02876	RP-L15, MRPL15, rplO; large subunit ribosomal protein L15
C_lini_390-1_FUN_003175-T1	K17863	PPOA; linoleate 8R-lipoxygenase / 9,12-octadecadienoate 8-hydroperoxide 8R-isomerase [EC:1.13.11.60 5.4.4.5]	C_lini_757_FUN_003111-T1	K15505	RAD5; DNA repair protein RAD5 [EC:5.6.2.-]	C_lini_771_FUN_003175-T1	K03854	KTR; mannosyltransferase [EC:2.4.1.-]
C_lini_390-1_FUN_003185-T1	K01495	GCH1, folE; GTP cyclohydrolase IA [EC:3.5.4.16]	C_lini_757_FUN_003112-T1	K18163	NDUFAF6; NADH dehydrogenase [ubiquinone] 1 alpha subcomplex assembly factor 6	C_lini_771_FUN_003176-T1	K01687	ilvD; dihydroxy-acid dehydratase [EC:4.2.1.9]
C_lini_390-1_FUN_003188-T1	K13281	uvsE, UVE1; UV DNA damage endonuclease [EC:3.-.-.-]	C_lini_757_FUN_003113-T1	K02990	RP-S6, MRPS6, rpsF; small subunit ribosomal protein S6	C_lini_771_FUN_003184-T1	K02265	COX5B; cytochrome c oxidase subunit 5b
C_lini_390-1_FUN_003189-T1	K01536	ENA; P-type Na+/K+ transporter [EC:7.2.2.3 7.2.2.-]	C_lini_757_FUN_003114-T1	K17822	DCUN1D1_2; DCN1-like protein 1/2	C_lini_771_FUN_003188-T1	K10599	PRPF19, PRP19; pre-mRNA-processing factor 19 [EC:2.3.2.27]
C_lini_390-1_FUN_003198-T1	K00943	tmk, DTYMK; dTMP kinase [EC:2.7.4.9]	C_lini_757_FUN_003118-T1	K26118	ATAD5; ATPase family AAA domain-containing protein 5	C_lini_771_FUN_003191-T1	K14848	RRB1, GRWD1; ribosome assembly protein RRB1
C_lini_390-1_FUN_003199-T1	K01050	BCHE; cholinesterase [EC:3.1.1.8]	C_lini_757_FUN_003125-T1	K00276	AOC3, AOC2, tynA; primary-amine oxidase [EC:1.4.3.21]	C_lini_771_FUN_003195-T1	K20241	WDR44, RAB11BP; WD repeat-containing protein 44
C_lini_390-1_FUN_003201-T1	K01611	speD, AMD1; S-adenosylmethionine decarboxylase [EC:4.1.1.50]	C_lini_757_FUN_003133-T1	K17922	SNX8, MVP1; sorting nexin-8	C_lini_771_FUN_003196-T1	K06965	PELO, DOM34, pelA; protein pelota
C_lini_390-1_FUN_003204-T1	K07824	CYP53A1; benzoate 4-monooxygenase [EC:1.14.14.92]	C_lini_757_FUN_003134-T1	K02876	RP-L15, MRPL15, rplO; large subunit ribosomal protein L15	C_lini_771_FUN_003200-T1	K10968	MNT2; alpha 1,3-mannosyltransferase [EC:2.4.1.-]
C_lini_390-1_FUN_003206-T1	K11883	NOB1; RNA-binding protein NOB1	C_lini_757_FUN_003136-T1	K03854	KTR; mannosyltransferase [EC:2.4.1.-]	C_lini_771_FUN_003225-T1	K15417	ZEA1; zearalenone synthase, nonreducing iterative type I polyketide synthase
C_lini_390-1_FUN_003207-T1	K11130	NOP10, NOLA3; H/ACA ribonucleoprotein complex subunit 3	C_lini_757_FUN_003137-T1	K01687	ilvD; dihydroxy-acid dehydratase [EC:4.2.1.9]	C_lini_771_FUN_003229-T1	K01415	ECE; endothelin-converting enzyme [EC:3.4.24.71]
C_lini_390-1_FUN_003210-T1	K05989	ramA; alpha-L-rhamnosidase [EC:3.2.1.40]	C_lini_757_FUN_003145-T1	K02265	COX5B; cytochrome c oxidase subunit 5b	C_lini_771_FUN_003233-T1	K06123	AYR1; 1-acylglycerone phosphate reductase [EC:1.1.1.101]
C_lini_390-1_FUN_003214-T1	K01415	ECE; endothelin-converting enzyme [EC:3.4.24.71]	C_lini_757_FUN_003149-T1	K10599	PRPF19, PRP19; pre-mRNA-processing factor 19 [EC:2.3.2.27]	C_lini_771_FUN_003234-T1	K05989	ramA; alpha-L-rhamnosidase [EC:3.2.1.40]
C_lini_390-1_FUN_003218-T1	K15417	ZEA1; zearalenone synthase, nonreducing iterative type I polyketide synthase	C_lini_757_FUN_003152-T1	K14848	RRB1, GRWD1; ribosome assembly protein RRB1	C_lini_771_FUN_003237-T1	K11883	NOB1; RNA-binding protein NOB1
C_lini_390-1_FUN_003233-T1	K05349	bglX; beta-glucosidase [EC:3.2.1.21]	C_lini_757_FUN_003156-T1	K20241	WDR44, RAB11BP; WD repeat-containing protein 44	C_lini_771_FUN_003239-T1	K07824	CYP53A1; benzoate 4-monooxygenase [EC:1.14.14.92]
C_lini_390-1_FUN_003237-T1	K03317	TC.CNT; concentrative nucleoside transporter, CNT family	C_lini_757_FUN_003157-T1	K06965	PELO, DOM34, pelA; protein pelota	C_lini_771_FUN_003242-T1	K01611	speD, AMD1; S-adenosylmethionine decarboxylase [EC:4.1.1.50]
C_lini_390-1_FUN_003240-T1	K18580	RHGA; rhamnogalacturonan hydrolase [EC:3.2.1.171]	C_lini_757_FUN_003161-T1	K10968	MNT2; alpha 1,3-mannosyltransferase [EC:2.4.1.-]	C_lini_771_FUN_003244-T1	K01050	BCHE; cholinesterase [EC:3.1.1.8]
C_lini_390-1_FUN_003242-T1	K19525	VPS13A_C; vacuolar protein sorting-associated protein 13A/C	C_lini_757_FUN_003165-T1	K08192	DAL5; MFS transporter, ACS family, DAL5 transporter family protein	C_lini_771_FUN_003245-T1	K00943	tmk, DTYMK; dTMP kinase [EC:2.7.4.9]
C_lini_390-1_FUN_003248-T1	K18576	XEG; xyloglucan-specific endo-beta-1,4-glucanase [EC:3.2.1.151]	C_lini_757_FUN_003189-T1	K22122	GLIF; gliotoxin biosynthesis cytochrome P450 monooxygenase [EC:1.-.-.-]	C_lini_771_FUN_003249-T1	K05658	ABCB1, CD243; ATP-binding cassette, subfamily B (MDR/TAP), member 1 [EC:7.6.2.2]
C_lini_390-1_FUN_003251-T1	K23516	XAN1; xanthine dioxygenase [EC:1.14.11.48]	C_lini_757_FUN_003197-T1	K00354	E1.6.99.1; NADPH2 dehydrogenase [EC:1.6.99.1]	C_lini_771_FUN_003254-T1	K17863	PPOA; linoleate 8R-lipoxygenase / 9,12-octadecadienoate 8-hydroperoxide 8R-isomerase [EC:1.13.11.60 5.4.4.5]
C_lini_390-1_FUN_003252-T1	K10734	GINS3; GINS complex subunit 3	C_lini_757_FUN_003198-T1	K08711	PDR, CDR1; ATP-binding cassette, subfamily G (WHITE), member 2, PDR	C_lini_771_FUN_003261-T1	K03135	TAF11; transcription initiation factor TFIID subunit 11
C_lini_390-1_FUN_003253-T1	K04564	SOD2; superoxide dismutase, Fe-Mn family [EC:1.15.1.1]	C_lini_757_FUN_003200-T1	K00981	E2.7.7.41, CDS1, CDS2, cdsA; phosphatidate cytidylyltransferase [EC:2.7.7.41]	C_lini_771_FUN_003262-T1	K01495	GCH1, folE; GTP cyclohydrolase IA [EC:3.5.4.16]
C_lini_390-1_FUN_003261-T1	K16261	YAT; yeast amino acid transporter	C_lini_757_FUN_003205-T1	K07513	ACAA1; acetyl-CoA acyltransferase 1 [EC:2.3.1.16]	C_lini_771_FUN_003264-T1	K13281	uvsE, UVE1; UV DNA damage endonuclease [EC:3.-.-.-]
C_lini_390-1_FUN_003269-T1	K23665	FMQA; fumiquinazoline F synthetase [EC:6.3.2.-]	C_lini_757_FUN_003209-T1	K07407	E3.2.1.22B, galA, rafA; alpha-galactosidase [EC:3.2.1.22]	C_lini_771_FUN_003265-T1	K01536	ENA; P-type Na+/K+ transporter [EC:7.2.2.3 7.2.2.-]
C_lini_390-1_FUN_003272-T1	K24394	STU2; protein STU2	C_lini_757_FUN_003211-T1	K08141	MAL; MFS transporter, SP family, general alpha glucoside:H+ symporter	C_lini_771_FUN_003270-T1	K01190	lacZ; beta-galactosidase [EC:3.2.1.23]
C_lini_390-1_FUN_003273-T1	K16794	PAFAH1B1, LIS1; platelet-activating factor acetylhydrolase IB subunit alpha	C_lini_757_FUN_003215-T1	K14950	ATP13A1, SPF1; manganese-transporting P-type ATPase [EC:7.2.2.-]	C_lini_771_FUN_003272-T1	K14709	SLC39A1_2_3, ZIP1_2_3; solute carrier family 39 (zinc transporter), member 1/2/3
C_lini_390-1_FUN_003276-T1	K13103	TFIP11; tuftelin-interacting protein 11	C_lini_757_FUN_003216-T1	K00026	MDH2; malate dehydrogenase [EC:1.1.1.37]	C_lini_771_FUN_003273-T1	K11415	SIRT5, SIR2L5; NAD-dependent protein deacetylase sirtuin 5 [EC:2.3.1.286]
C_lini_390-1_FUN_003278-T1	K15458	SAP185_190; SIT4-associating protein SAP185/190	C_lini_757_FUN_003220-T1	K05349	bglX; beta-glucosidase [EC:3.2.1.21]	C_lini_771_FUN_003277-T1	K21642	OPI1; transcriptional repressor OPI1
C_lini_390-1_FUN_003288-T1	K22248	TP; alpha,alpha-trehalose phosphorylase (configuration-retaining) [EC:2.4.1.231]	C_lini_757_FUN_003222-T1	K20247	EGT2; hercynylcysteine S-oxide lyase [EC:4.4.1.36]	C_lini_771_FUN_003279-T1	K12393	AP1M; AP-1 complex subunit mu
C_lini_390-1_FUN_003290-T1	K05916	hmp, YHB1; nitric oxide dioxygenase [EC:1.14.12.17]	C_lini_757_FUN_003226-T1	K17782	MIA40, CHCHD4; mitochondrial intermembrane space import and assembly protein 40	C_lini_771_FUN_003281-T1	K05302	SETD6; N-lysine methyltransferase SETD6 [EC:2.1.1.-]
C_lini_390-1_FUN_003295-T1	K08192	DAL5; MFS transporter, ACS family, DAL5 transporter family protein	C_lini_757_FUN_003227-T1	K00949	thiN, TPK1, THI80; thiamine pyrophosphokinase [EC:2.7.6.2]	C_lini_771_FUN_003284-T1	K03457	TC.NCS1; nucleobase:cation symporter-1, NCS1 family
C_lini_390-1_FUN_003310-T1	K11236	CDC24; cell division control protein 24	C_lini_757_FUN_003228-T1	K08496	GOSR2, BOS1; golgi SNAP receptor complex member 2	C_lini_771_FUN_003285-T1	K01190	lacZ; beta-galactosidase [EC:3.2.1.23]
C_lini_390-1_FUN_003311-T1	K03362	FBXW1_11, BTRC, beta-TRCP; F-box and WD-40 domain protein 1/11	C_lini_757_FUN_003234-T1	K16261	YAT; yeast amino acid transporter	C_lini_771_FUN_003290-T1	K16833	PPP1R2, IPP2; protein phosphatase inhibitor 2
C_lini_390-1_FUN_003312-T1	K12198	CHMP5, VPS60; charged multivesicular body protein 5	C_lini_757_FUN_003242-T1	K08192	DAL5; MFS transporter, ACS family, DAL5 transporter family protein	C_lini_771_FUN_003294-T1	K07511	ECHS1; enoyl-CoA hydratase [EC:4.2.1.17]
C_lini_390-1_FUN_003317-T1	K14819	DUSP12, YVH1; dual specificity phosphatase 12 [EC:3.1.3.16 3.1.3.48]	C_lini_757_FUN_003246-T1	K00865	glxK, garK; glycerate 2-kinase [EC:2.7.1.165]	C_lini_771_FUN_003296-T1	K05917	CYP51; sterol 14alpha-demethylase [EC:1.14.14.154 1.14.15.36]
C_lini_390-1_FUN_003319-T1	K05349	bglX; beta-glucosidase [EC:3.2.1.21]	C_lini_757_FUN_003248-T1	K22745	AIFM2; apoptosis-inducing factor 2	C_lini_771_FUN_003302-T1	K10798	PARP2_3_4; poly [ADP-ribose] polymerase 2/3/4 [EC:2.4.2.30]
C_lini_390-1_FUN_003325-T1	K00274	MAO, aofH; monoamine oxidase [EC:1.4.3.4]	C_lini_757_FUN_003249-T1	K01714	dapA; 4-hydroxy-tetrahydrodipicolinate synthase [EC:4.3.3.7]	C_lini_771_FUN_003308-T1	K20289	COG2; conserved oligomeric Golgi complex subunit 2
C_lini_390-1_FUN_003333-T1	K12389	BTS, CLN3; battenin	C_lini_757_FUN_003250-T1	K08192	DAL5; MFS transporter, ACS family, DAL5 transporter family protein	C_lini_771_FUN_003309-T1	K02863	RP-L1, MRPL1, rplA; large subunit ribosomal protein L1
C_lini_390-1_FUN_003334-T1	K22884	SIDL; N5-hydroxyornithine acetyltransferase [EC:2.3.1.-]	C_lini_757_FUN_003252-T1	K00799	GST, gst; glutathione S-transferase [EC:2.5.1.18]	C_lini_771_FUN_003310-T1	K01885	EARS, gltX; glutamyl-tRNA synthetase [EC:6.1.1.17]
C_lini_390-1_FUN_003335-T1	K20858	MCU; calcium uniporter protein, mitochondrial	C_lini_757_FUN_003254-T1	K05972	AXE1; acetylxylan esterase [EC:3.1.1.72]	C_lini_771_FUN_003314-T1	K00344	qor, CRYZ; NADPH:quinone reductase [EC:1.6.5.5]
C_lini_390-1_FUN_003338-T1	K01597	MVD, mvaD; diphosphomevalonate decarboxylase [EC:4.1.1.33]	C_lini_757_FUN_003255-T1	K13237	DECR2, SPS19; 2,4-dienoyl-CoA reductase [(3E)-enoyl-CoA-producing], peroxisomal [EC:1.3.1.124]	C_lini_771_FUN_003315-T1	K03305	TC.POT; proton-dependent oligopeptide transporter, POT family
C_lini_390-1_FUN_003341-T1	K17417	YMR31; small subunit ribosomal protein YMR-31	C_lini_757_FUN_003257-T1	K13239	ECI2, PECI; Delta3-Delta2-enoyl-CoA isomerase [EC:5.3.3.8]	C_lini_771_FUN_003316-T1	K11309	RTT109, KAT11; regulator of Ty1 transposition protein 109
C_lini_390-1_FUN_003342-T1	K01764	HCCS; cytochrome c heme-lyase [EC:4.4.1.17]	C_lini_757_FUN_003259-T1	K08832	SRPK3, STK23; serine/threonine-protein kinase SRPK3 [EC:2.7.11.1]	C_lini_771_FUN_003317-T1	K17437	MRPL15; large subunit ribosomal protein L15
C_lini_390-1_FUN_003343-T1	K08869	ADCK, ABC1; aarF domain-containing kinase	C_lini_757_FUN_003260-T1	K01181	E3.2.1.8, xynA; endo-1,4-beta-xylanase [EC:3.2.1.8]	C_lini_771_FUN_003324-T1	K22071	FDX2; ferredoxin-2, mitochondrial
C_lini_390-1_FUN_003346-T1	K08711	PDR, CDR1; ATP-binding cassette, subfamily G (WHITE), member 2, PDR	C_lini_757_FUN_003262-T1	K02304	MET8; precorrin-2 dehydrogenase / sirohydrochlorin ferrochelatase [EC:1.3.1.76 4.99.1.4]	C_lini_771_FUN_003325-T1	K17967	UGO1; mitochondrial fusion and transport protein UGO1
C_lini_390-1_FUN_003350-T1	K19357	CELB; cellulase [EC:3.2.1.4]	C_lini_757_FUN_003263-T1	K12481	RBSN, ZFYVE20; rabenosyn-5	C_lini_771_FUN_003326-T1	K19356	E1.14.99.54; lytic cellulose monooxygenase (C1-hydroxylating) [EC:1.14.99.54]
C_lini_390-1_FUN_003355-T1	K13076	SLD; sphingolipid 8-(E)-desaturase [EC:1.14.19.18]	C_lini_757_FUN_003268-T1	K08192	DAL5; MFS transporter, ACS family, DAL5 transporter family protein	C_lini_771_FUN_003330-T1	K01638	aceB, glcB; malate synthase [EC:2.3.3.9]
C_lini_390-1_FUN_003357-T1	K14640	SLC20A, PIT; solute carrier family 20 (sodium-dependent phosphate transporter)	C_lini_757_FUN_003269-T1	K01732	E4.2.2.10; pectin lyase [EC:4.2.2.10]	C_lini_771_FUN_003335-T1	K03106	SRP54, ffh; signal recognition particle subunit SRP54 [EC:3.6.5.4]
C_lini_390-1_FUN_003358-T1	K15378	SLC45A1_2_4; solute carrier family 45, member 1/2/4	C_lini_757_FUN_003272-T1	K08139	HXT; MFS transporter, SP family, sugar:H+ symporter	C_lini_771_FUN_003338-T1	K01536	ENA; P-type Na+/K+ transporter [EC:7.2.2.3 7.2.2.-]
C_lini_390-1_FUN_003363-T1	K01193	INV, sacA; beta-fructofuranosidase [EC:3.2.1.26]	C_lini_757_FUN_003280-T1	K02429	fucP; MFS transporter, FHS family, L-fucose permease	C_lini_771_FUN_003348-T1	K13025	EIF4A3, FAL1; ATP-dependent RNA helicase [EC:3.6.4.13]
C_lini_390-1_FUN_003384-T1	K13953	adhP; alcohol dehydrogenase, propanol-preferring [EC:1.1.1.1]	C_lini_757_FUN_003282-T1	K00012	UGDH, ugd; UDPglucose 6-dehydrogenase [EC:1.1.1.22]	C_lini_771_FUN_003349-T1	K12827	SF3A3, SAP61, PRP9; splicing factor 3A subunit 3
C_lini_390-1_FUN_003388-T1	K01438	argE; acetylornithine deacetylase [EC:3.5.1.16]	C_lini_757_FUN_003288-T1	K14338	cypD_E, CYP102A, CYP505; cytochrome P450 / NADPH-cytochrome P450 reductase [EC:1.14.14.1 1.6.2.4]	C_lini_771_FUN_003351-T1	K15078	SLX1; structure-specific endonuclease subunit SLX1 [EC:3.6.1.-]
C_lini_390-1_FUN_003391-T1	K01940	argG, ASS1; argininosuccinate synthase [EC:6.3.4.5]	C_lini_757_FUN_003297-T1	K25881	LARA; L-arabinose reductase [EC:1.1.1.-]	C_lini_771_FUN_003353-T1	K11446	KDM5, JARID1; [histone H3]-trimethyl-L-lysine4 demethylase [EC:1.14.11.67]
C_lini_390-1_FUN_003393-T1	K01501	E3.5.5.1; nitrilase [EC:3.5.5.1]	C_lini_757_FUN_003299-T1	K08192	DAL5; MFS transporter, ACS family, DAL5 transporter family protein	C_lini_771_FUN_003354-T1	K00236	SDHC, SDH3; succinate dehydrogenase (ubiquinone) cytochrome b560 subunit
C_lini_390-1_FUN_003402-T1	K08192	DAL5; MFS transporter, ACS family, DAL5 transporter family protein	C_lini_757_FUN_003300-T1	K08141	MAL; MFS transporter, SP family, general alpha glucoside:H+ symporter	C_lini_771_FUN_003355-T1	K03131	TAF6; transcription initiation factor TFIID subunit 6
C_lini_390-1_FUN_003403-T1	K00274	MAO, aofH; monoamine oxidase [EC:1.4.3.4]	C_lini_757_FUN_003302-T1	K00469	MIOX; inositol oxygenase [EC:1.13.99.1]	C_lini_771_FUN_003384-T1	K14012	NSFL1C, UBX1, SHP1; UBX domain-containing protein 1
C_lini_390-1_FUN_003408-T1	K01469	OPLAH, OXP1, oplAH; 5-oxoprolinase (ATP-hydrolysing) [EC:3.5.2.9]	C_lini_757_FUN_003309-T1	K00627	DLAT, aceF, pdhC; pyruvate dehydrogenase E2 component (dihydrolipoyllysine-residue acetyltransferase) [EC:2.3.1.12]	C_lini_771_FUN_003385-T1	K16185	RRAGA_B; Ras-related GTP-binding protein A/B
C_lini_390-1_FUN_003411-T1	K00059	fabG, OAR1; 3-oxoacyl-[acyl-carrier protein] reductase [EC:1.1.1.100]	C_lini_757_FUN_003310-T1	K18442	ARFGEF, BIG; brefeldin A-inhibited guanine nucleotide-exchange protein	C_lini_771_FUN_003390-T1	K19564	CTR, HNM1; choline transport protein
C_lini_390-1_FUN_003417-T1	K03448	FEN2, LIZ1; MFS transporter, ACS family, pantothenate transporter	C_lini_757_FUN_003312-T1	K03024	RPC7, POLR3G; DNA-directed RNA polymerase III subunit RPC7	C_lini_771_FUN_003391-T1	K02564	nagB, GNPDA; glucosamine-6-phosphate deaminase [EC:3.5.99.6]
C_lini_390-1_FUN_003420-T1	K07393	ECM4, yqjG; glutathionyl-hydroquinone reductase [EC:1.8.5.7]	C_lini_757_FUN_003313-T1	K14307	NUPL1, NUP49; nucleoporin p58/p45	C_lini_771_FUN_003393-T1	K00844	HK; hexokinase [EC:2.7.1.1]
C_lini_390-1_FUN_003424-T1	K18384	L3HYPDH; trans-L-3-hydroxyproline dehydratase [EC:4.2.1.77]	C_lini_757_FUN_003319-T1	K18802	DUG3; glutamine amidotransferase	C_lini_771_FUN_003396-T1	K01253	EPHX1; microsomal epoxide hydrolase [EC:3.3.2.9]
C_lini_390-1_FUN_003426-T1	K11684	BDF1; bromodomain-containing factor 1	C_lini_757_FUN_003329-T1	K11393	METTL16, METT10D; U6 snRNA m6A methyltransferase [EC:2.1.1.346]	C_lini_771_FUN_003398-T1	K00102	LDHD, dld; D-lactate dehydrogenase (cytochrome) [EC:1.1.2.4]
C_lini_390-1_FUN_003427-T1	K14546	UTP5, WDR43; U3 small nucleolar RNA-associated protein 5	C_lini_757_FUN_003331-T1	K13119	FAM50, XAP5; protein FAM50	C_lini_771_FUN_003427-T1	K25880	LADA; L-arabinitol 4-dehydrogenase [EC:1.1.1.12]
C_lini_390-1_FUN_003428-T1	K05972	AXE1; acetylxylan esterase [EC:3.1.1.72]	C_lini_757_FUN_003350-T1	K01824	EBP; cholestenol Delta-isomerase [EC:5.3.3.5]	C_lini_771_FUN_003428-T1	K17743	XYL1, XYRA; D-xylose reductase [EC:1.1.1.307 1.1.1.430 1.1.1.431]
C_lini_390-1_FUN_003433-T1	K07478	ycaJ; putative ATPase	C_lini_757_FUN_003351-T1	K01424	E3.5.1.1, ansA, ansB; L-asparaginase [EC:3.5.1.1]	C_lini_771_FUN_003431-T1	K05989	ramA; alpha-L-rhamnosidase [EC:3.2.1.40]
C_lini_390-1_FUN_003434-T1	K22063	ISCA1; iron-sulfur cluster assembly 1	C_lini_757_FUN_003354-T1	K05994	E3.4.11.10; bacterial leucyl aminopeptidase [EC:3.4.11.10]	C_lini_771_FUN_003432-T1	K05994	E3.4.11.10; bacterial leucyl aminopeptidase [EC:3.4.11.10]
C_lini_390-1_FUN_003443-T1	K08192	DAL5; MFS transporter, ACS family, DAL5 transporter family protein	C_lini_757_FUN_003363-T1	K00505	TYR; tyrosinase [EC:1.14.18.1]	C_lini_771_FUN_003435-T1	K03098	APOD; apolipoprotein D and lipocalin family protein
C_lini_390-1_FUN_003444-T1	K11517	HAO; (S)-2-hydroxy-acid oxidase [EC:1.1.3.15]	C_lini_757_FUN_003374-T1	K08178	JEN; MFS transporter, SHS family, lactate transporter	C_lini_771_FUN_003439-T1	K01268	LAP4; aminopeptidase I [EC:3.4.11.22]
C_lini_390-1_FUN_003446-T1	K00799	GST, gst; glutathione S-transferase [EC:2.5.1.18]	C_lini_757_FUN_003377-T1	K08192	DAL5; MFS transporter, ACS family, DAL5 transporter family protein	C_lini_771_FUN_003440-T1	K24195	XPR1, PHO1; xenotropic and polytropic retrovirus receptor 1
C_lini_390-1_FUN_003450-T1	K22993	K22993; bifunctional Delta-12/omega-3 fatty acid desaturase [EC:1.14.19.6 1.14.19.-]	C_lini_757_FUN_003380-T1	K18123	HOGA1; 4-hydroxy-2-oxoglutarate aldolase [EC:4.1.3.16]	C_lini_771_FUN_003452-T1	K10750	CHAF1A; chromatin assembly factor 1 subunit A
C_lini_390-1_FUN_003458-T1	K03146	THI4, THI1; cysteine-dependent adenosine diphosphate thiazole synthase [EC:2.4.2.60]	C_lini_757_FUN_003381-T1	K00065	kduD; 2-dehydro-3-deoxy-D-gluconate 5-dehydrogenase [EC:1.1.1.127]	C_lini_771_FUN_003454-T1	K01062	PLA2G7, PAFAH; platelet-activating factor acetylhydrolase [EC:3.1.1.47]
C_lini_390-1_FUN_003473-T1	K00002	AKR1A1, adh; alcohol dehydrogenase (NADP+) [EC:1.1.1.2]	C_lini_757_FUN_003382-T1	K01684	dgoD; galactonate dehydratase [EC:4.2.1.6]	C_lini_771_FUN_003457-T1	K10534	NR; nitrate reductase (NAD(P)H) [EC:1.7.1.1 1.7.1.2 1.7.1.3]
C_lini_390-1_FUN_003478-T1	K06974	amzA, AMZ2, AMZ1; archaemetzincin [EC:3.4.-.-]	C_lini_757_FUN_003406-T1	K18730	GIGYF; PERQ amino acid-rich with GYF domain-containing protein	C_lini_771_FUN_003470-T1	K26544	SEC14, SEC14L; phosphatidylinositol/phosphatidylcholine transfer protein
C_lini_390-1_FUN_003482-T1	K19356	E1.14.99.54; lytic cellulose monooxygenase (C1-hydroxylating) [EC:1.14.99.54]	C_lini_757_FUN_003407-T1	K24935	TTC27; tetratricopeptide repeat protein 27	C_lini_771_FUN_003472-T1	K20832	EN3GAL; galactan endo-beta-1,3-galactanase [EC:3.2.1.181]
C_lini_390-1_FUN_003484-T1	K08073	PNKP; bifunctional polynucleotide phosphatase/kinase [EC:3.1.3.32 2.7.1.78]	C_lini_757_FUN_003409-T1	K01620	ltaE; threonine aldolase [EC:4.1.2.48]	C_lini_771_FUN_003484-T1	K00286	proC; pyrroline-5-carboxylate reductase [EC:1.5.1.2]
C_lini_390-1_FUN_003487-T1	K22539	PLY; pectate lyase [EC:4.2.2.2]	C_lini_757_FUN_003416-T1	K03235	EF3, TEF3; elongation factor 3	C_lini_771_FUN_003487-T1	K01278	DPP4, CD26; dipeptidyl-peptidase 4 [EC:3.4.14.5]
C_lini_390-1_FUN_003492-T1	K03575	mutY; A/G-specific adenine glycosylase [EC:3.2.2.31]	C_lini_757_FUN_003422-T1	K18107	GAAD; L-glyceraldehyde reductase [EC:1.1.1.372]	C_lini_771_FUN_003489-T1	K05019	CLNS1A; chloride channel, nucleotide-sensitive, 1A
C_lini_390-1_FUN_003494-T1	K06910	PEBP, TFS1; phosphatidylethanolamine-binding protein	C_lini_757_FUN_003423-T1	K01230	MAN1A_C, MNS1_2; mannosyl-oligosaccharide alpha-1,2-mannosidase [EC:3.2.1.113]	C_lini_771_FUN_003491-T1	K07407	E3.2.1.22B, galA, rafA; alpha-galactosidase [EC:3.2.1.22]
C_lini_390-1_FUN_003499-T1	K19029	PFKFB2; 6-phosphofructo-2-kinase / fructose-2,6-biphosphatase 2 [EC:2.7.1.105 3.1.3.46]	C_lini_757_FUN_003427-T1	K01886	QARS, glnS; glutaminyl-tRNA synthetase [EC:6.1.1.18]	C_lini_771_FUN_003494-T1	K04555	UBE2G2, UBC7; ubiquitin-conjugating enzyme E2 G2 [EC:2.3.2.23]
C_lini_390-1_FUN_003500-T1	K13179	DDX18, HAS1; ATP-dependent RNA helicase DDX18/HAS1 [EC:3.6.4.13]	C_lini_757_FUN_003428-T1	K23518	MACROD, ymdB; O-acetyl-ADP-ribose deacetylase [EC:3.1.1.106]	C_lini_771_FUN_003496-T1	K11088	SNRPD3, SMD3; small nuclear ribonucleoprotein D3
C_lini_390-1_FUN_003501-T1	K15361	WDR48, UAF1; WD repeat-containing protein 48	C_lini_757_FUN_003439-T1	K01939	purA, ADSS; adenylosuccinate synthase [EC:6.3.4.4]	C_lini_771_FUN_003498-T1	K09244	AMDR; transcriptional regulatory protein AMDR
C_lini_390-1_FUN_003502-T1	K15111	SLC25A26; solute carrier family 25 (mitochondrial S-adenosylmethionine transporter), member 26	C_lini_757_FUN_003442-T1	K22032	K22032; lytic cellulose monooxygenase (C4-dehydrogenating) [EC:1.14.99.56]	C_lini_771_FUN_003502-T1	K01507	ppa; inorganic pyrophosphatase [EC:3.6.1.1]
C_lini_390-1_FUN_003505-T1	K14684	SLC25A23S; solute carrier family 25 (mitochondrial phosphate transporter), member 23/24/25/41	C_lini_757_FUN_003449-T1	K08257	E3.2.1.101; mannan endo-1,6-alpha-mannosidase [EC:3.2.1.101]	C_lini_771_FUN_003506-T1	K01199	EGLC; glucan endo-1,3-beta-D-glucosidase [EC:3.2.1.39]
C_lini_390-1_FUN_003506-T1	K15161	CCNC, SSN8; cyclin-C	C_lini_757_FUN_003452-T1	K03457	TC.NCS1; nucleobase:cation symporter-1, NCS1 family	C_lini_771_FUN_003513-T1	K00940	ndk, NME; nucleoside-diphosphate kinase [EC:2.7.4.6]
C_lini_390-1_FUN_003511-T1	K21403	PXYLP1; 2-phosphoxylose phosphatase [EC:3.1.3.-]	C_lini_757_FUN_003458-T1	K03538	POP4, RPP29; ribonuclease P protein subunit POP4 [EC:3.1.26.5]	C_lini_771_FUN_003514-T1	K05546	GANAB; mannosyl-oligosaccharide alpha-1,3-glucosidase [EC:3.2.1.207]
C_lini_390-1_FUN_003512-T1	K14050	RABGGTA; geranylgeranyl transferase type-2 subunit alpha [EC:2.5.1.60]	C_lini_757_FUN_003460-T1	K01918	panC; pantoate--beta-alanine ligase [EC:6.3.2.1]	C_lini_771_FUN_003522-T1	K07034	K07034; uncharacterized protein
C_lini_390-1_FUN_003514-T1	K08501	STX8; syntaxin 8	C_lini_757_FUN_003462-T1	K17623	PUDP, HDHD1; pseudouridine 5'-phosphatase [EC:3.1.3.96]	C_lini_771_FUN_003526-T1	K09252	FAEB; feruloyl esterase [EC:3.1.1.73]
C_lini_390-1_FUN_003519-T1	K15903	GON7, PCC2; EKC/KEOPS complex subunit GON7	C_lini_757_FUN_003464-T1	K01867	WARS, trpS; tryptophanyl-tRNA synthetase [EC:6.1.1.2]	C_lini_771_FUN_003527-T1	K00720	UGCG; ceramide glucosyltransferase [EC:2.4.1.80]
C_lini_390-1_FUN_003520-T1	K20183	VPS39, VAM6; Vam6/Vps39-like protein vacuolar protein sorting-associated protein 39	C_lini_757_FUN_003465-T1	K01115	PLD1_2; phospholipase D1/2 [EC:3.1.4.4]	C_lini_771_FUN_003531-T1	K12795	SUGT1, SGT1; suppressor of G2 allele of SKP1
C_lini_390-1_FUN_003521-T1	K14430	PHO87_91; phosphate transporter	C_lini_757_FUN_003469-T1	K01809	manA, MPI; mannose-6-phosphate isomerase [EC:5.3.1.8]	C_lini_771_FUN_003532-T1	K01852	LSS, ERG7; lanosterol synthase [EC:5.4.99.7]
C_lini_390-1_FUN_003524-T1	K11558	SPC25; kinetochore protein Spc25, fungi type	C_lini_757_FUN_003473-T1	K14708	SLC26A11; solute carrier family 26 (sodium-independent sulfate anion transporter), member 11	C_lini_771_FUN_003533-T1	K06867	K06867; uncharacterized protein
C_lini_390-1_FUN_003528-T1	K01535	PMA1, PMA2; H+-transporting ATPase [EC:7.1.2.1]	C_lini_757_FUN_003475-T1	K08100	E1.3.3.5; bilirubin oxidase [EC:1.3.3.5]	C_lini_771_FUN_003545-T1	K01415	ECE; endothelin-converting enzyme [EC:3.4.24.71]
C_lini_390-1_FUN_003531-T1	K01647	CS, gltA; citrate synthase [EC:2.3.3.1]	C_lini_757_FUN_003480-T1	K00276	AOC3, AOC2, tynA; primary-amine oxidase [EC:1.4.3.21]	C_lini_771_FUN_003551-T1	K07442	TRM61, GCD14; tRNA (adenine57-N1/adenine58-N1)-methyltransferase catalytic subunit [EC:2.1.1.219 2.1.1.220]
C_lini_390-1_FUN_003537-T1	K00728	POMT, pmt; dolichyl-phosphate-mannose-protein mannosyltransferase [EC:2.4.1.109]	C_lini_757_FUN_003482-T1	K13953	adhP; alcohol dehydrogenase, propanol-preferring [EC:1.1.1.1]	C_lini_771_FUN_003552-T1	K01883	CARS, cysS; cysteinyl-tRNA synthetase [EC:6.1.1.16]
C_lini_390-1_FUN_003538-T1	K07877	RAB2A; Ras-related protein Rab-2A	C_lini_757_FUN_003483-T1	K14334	CMLE; carboxy-cis,cis-muconate cyclase [EC:5.5.1.5]	C_lini_771_FUN_003565-T1	K01501	E3.5.5.1; nitrilase [EC:3.5.5.1]
C_lini_390-1_FUN_003541-T1	K23568	EMC7; ER membrane protein complex subunit 7	C_lini_757_FUN_003484-T1	K03327	SLC47A, MATE, DTX; MATE family, multidrug and toxin extrusion protein	C_lini_771_FUN_003568-T1	K01674	cah; carbonic anhydrase [EC:4.2.1.1]
C_lini_390-1_FUN_003542-T1	K17069	MET17; O-acetylhomoserine/O-acetylserine sulfhydrylase [EC:2.5.1.49 2.5.1.47]	C_lini_757_FUN_003491-T1	K01536	ENA; P-type Na+/K+ transporter [EC:7.2.2.3 7.2.2.-]	C_lini_771_FUN_003577-T1	K01195	uidA, GUSB; beta-glucuronidase [EC:3.2.1.31]
C_lini_390-1_FUN_003544-T1	K01897	ACSL, fadD; long-chain acyl-CoA synthetase [EC:6.2.1.3]	C_lini_757_FUN_003493-T1	K14808	DDX54, DBP10; ATP-dependent RNA helicase DDX54/DBP10 [EC:3.6.4.13]	C_lini_771_FUN_003591-T1	K21339	SIRD; 4-O-dimethylallyl-L-tyrosine synthase [EC:2.5.1.122]
C_lini_390-1_FUN_003550-T1	K03023	RPC3, POLR3C; DNA-directed RNA polymerase III subunit RPC3	C_lini_757_FUN_003494-T1	K09528	DNAJC8; DnaJ homolog subfamily C member 8	C_lini_771_FUN_003597-T1	K06123	AYR1; 1-acylglycerone phosphate reductase [EC:1.1.1.101]
C_lini_390-1_FUN_003551-T1	K00415	QCR2, UQCRC2; ubiquinol-cytochrome c reductase core subunit 2	C_lini_757_FUN_003498-T1	K08734	MLH1; DNA mismatch repair protein MLH1	C_lini_771_FUN_003608-T1	K24438	AFLN, STCS, CYP59A1; sterigmatocystin biosynthesis cytochrome P450 monooxygenase
C_lini_390-1_FUN_003554-T1	K03141	TFIIH1, GTF2H1, TFB1; transcription initiation factor TFIIH subunit 1	C_lini_757_FUN_003500-T1	K01338	lon; ATP-dependent Lon protease [EC:3.4.21.53]	C_lini_771_FUN_003611-T1	K03320	amt, AMT, MEP; ammonium transporter, Amt family
C_lini_390-1_FUN_003557-T1	K02133	ATPeF1B, ATP5B, ATP2; F-type H+-transporting ATPase subunit beta [EC:7.1.2.2]	C_lini_757_FUN_003501-T1	K10739	RFA2, RPA2; replication factor A2	C_lini_771_FUN_003620-T1	K00799	GST, gst; glutathione S-transferase [EC:2.5.1.18]
C_lini_390-1_FUN_003558-T1	K03544	clpX, CLPX; ATP-dependent Clp protease ATP-binding subunit ClpX	C_lini_757_FUN_003503-T1	K01823	idi, IDI; isopentenyl-diphosphate Delta-isomerase [EC:5.3.3.2]	C_lini_771_FUN_003621-T1	K01652	E2.2.1.6L, ilvB, ilvG, ilvI; acetolactate synthase I/II/III large subunit [EC:2.2.1.6]
C_lini_390-1_FUN_003560-T1	K00700	GBE1, glgB; 1,4-alpha-glucan branching enzyme [EC:2.4.1.18]	C_lini_757_FUN_003504-T1	K03327	SLC47A, MATE, DTX; MATE family, multidrug and toxin extrusion protein	C_lini_771_FUN_003624-T1	K01568	PDC, pdc; pyruvate decarboxylase [EC:4.1.1.1]
C_lini_390-1_FUN_003561-T1	K02263	COX4; cytochrome c oxidase subunit 4	C_lini_757_FUN_003505-T1	K03028	PSMD2, RPN1; 26S proteasome regulatory subunit N1	C_lini_771_FUN_003626-T1	K19355	MAN; mannan endo-1,4-beta-mannosidase [EC:3.2.1.78]
C_lini_390-1_FUN_003565-T1	K11595	CHP1; chromo domain-containing protein 1	C_lini_757_FUN_003506-T1	K07179	RIOK2; RIO kinase 2 [EC:2.7.11.1]	C_lini_771_FUN_003635-T1	K26544	SEC14, SEC14L; phosphatidylinositol/phosphatidylcholine transfer protein
C_lini_390-1_FUN_003566-T1	K07904	RAB11A; Ras-related protein Rab-11A	C_lini_757_FUN_003508-T1	K00327	POR; NADPH-ferrihemoprotein reductase [EC:1.6.2.4]	C_lini_771_FUN_003636-T1	K20280	TRAPPC5, TRS31; trafficking protein particle complex subunit 5
C_lini_390-1_FUN_003568-T1	K11407	HDAC6; histone deacetylase 6 [EC:3.5.1.98]	C_lini_757_FUN_003510-T1	K12859	TXNL4A, DIB1; U5 snRNP protein, DIM1 family	C_lini_771_FUN_003643-T1	K10956	SEC61A; protein transport protein SEC61 subunit alpha
C_lini_390-1_FUN_003573-T1	K12829	SF3B2, SAP145, CUS1; splicing factor 3B subunit 2	C_lini_757_FUN_003511-T1	K14861	URB1; nucleolar pre-ribosomal-associated protein 1	C_lini_771_FUN_003644-T1	K00791	miaA, TRIT1; tRNA dimethylallyltransferase [EC:2.5.1.75]
C_lini_390-1_FUN_003574-T1	K15283	SLC35E1; solute carrier family 35, member E1	C_lini_757_FUN_003513-T1	K15292	STXBP1, MUNC18-1; syntaxin-binding protein 1	C_lini_771_FUN_003645-T1	K01705	LYS4; homoaconitate hydratase [EC:4.2.1.36]
C_lini_390-1_FUN_003575-T1	K02607	ORC5; origin recognition complex subunit 5	C_lini_757_FUN_003516-T1	K08515	VAMP7; vesicle-associated membrane protein 7	C_lini_771_FUN_003648-T1	K17263	CAND1, TIP120A; cullin-associated NEDD8-dissociated protein 1
C_lini_390-1_FUN_003578-T1	K22152	SIDD; fusarinine C synthase	C_lini_757_FUN_003517-T1	K17675	SUPV3L1, SUV3; ATP-dependent RNA helicase SUPV3L1/SUV3 [EC:3.6.4.13]	C_lini_771_FUN_003650-T1	K01530	E7.6.2.1; phospholipid-translocating ATPase [EC:7.6.2.1]
C_lini_390-1_FUN_003580-T1	K22149	SIDI; mevalonyl-CoA ligase	C_lini_757_FUN_003518-T1	K05609	UCHL3, YUH1; ubiquitin carboxyl-terminal hydrolase L3 [EC:3.4.19.12]	C_lini_771_FUN_003656-T1	K18423	CSE1, CAS, XPO2; exportin-2 (importin alpha re-exporter)
C_lini_390-1_FUN_003583-T1	K22151	SIDF; N5-hydroxy-L-ornithine N5-transacylase	C_lini_757_FUN_003524-T1	K14810	DDX56, DBP9; ATP-dependent RNA helicase DDX56/DBP9 [EC:3.6.4.13]	C_lini_771_FUN_003659-T1	K11501	CENPI; centromere protein I
C_lini_390-1_FUN_003585-T1	K05658	ABCB1, CD243; ATP-binding cassette, subfamily B (MDR/TAP), member 1 [EC:7.6.2.2]	C_lini_757_FUN_003532-T1	K00948	PRPS, prsA; ribose-phosphate pyrophosphokinase [EC:2.7.6.1]	C_lini_771_FUN_003660-T1	K12608	CAF16; CCR4-NOT complex subunit CAF16
C_lini_390-1_FUN_003586-T1	K08341	GABARAP, ATG8, LC3; GABA(A) receptor-associated protein	C_lini_757_FUN_003533-T1	K13291	TUT; terminal uridylyltransferase [EC:2.7.7.52]	C_lini_771_FUN_003661-T1	K02328	POLD2; DNA polymerase delta subunit 2
C_lini_390-1_FUN_003587-T1	K00228	CPOX, hemF; coproporphyrinogen III oxidase [EC:1.3.3.3]	C_lini_757_FUN_003534-T1	K03138	TFIIF1, GTF2F1, TFG1; transcription initiation factor TFIIF subunit alpha	C_lini_771_FUN_003666-T1	K17989	SDS, SDH, CHA1; L-serine/L-threonine ammonia-lyase [EC:4.3.1.17 4.3.1.19]
C_lini_390-1_FUN_003589-T1	K03038	PSMD7, RPN8; 26S proteasome regulatory subunit N8	C_lini_757_FUN_003535-T1	K13106	BUD13, CWC26; pre-mRNA-splicing factor CWC26	C_lini_771_FUN_003667-T1	K01874	MARS, metG; methionyl-tRNA synthetase [EC:6.1.1.10]
C_lini_390-1_FUN_003590-T1	K00939	adk, AK; adenylate kinase [EC:2.7.4.3]	C_lini_757_FUN_003536-T1	K20305	TRAPPC8, TRS85; trafficking protein particle complex subunit 8	C_lini_771_FUN_003668-T1	K14285	NXT1_2, P15; NTF2-related export protein 1/2
C_lini_390-1_FUN_003591-T1	K16536	HOOK3; protein HOOK3	C_lini_757_FUN_003537-T1	K15053	CHMP7; charged multivesicular body protein 7	C_lini_771_FUN_003669-T1	K05955	FNTA; protein farnesyltransferase/geranylgeranyltransferase type-1 subunit alpha [EC:2.5.1.58 2.5.1.59]
C_lini_390-1_FUN_003594-T1	K02973	RP-S23e, RPS23; small subunit ribosomal protein S23e	C_lini_757_FUN_003538-T1	K10627	RAD18; E3 ubiquitin-protein ligase RAD18 [EC:2.3.2.27]	C_lini_771_FUN_003670-T1	K00869	MVK, mvaK1; mevalonate kinase [EC:2.7.1.36]
C_lini_390-1_FUN_003595-T1	K06125	COQ2; 4-hydroxybenzoate polyprenyltransferase [EC:2.5.1.39]	C_lini_757_FUN_003539-T1	K03504	POLD3; DNA polymerase delta subunit 3	C_lini_771_FUN_003672-T1	K02923	RP-L38e, RPL38; large subunit ribosomal protein L38e
C_lini_390-1_FUN_003597-T1	K14309	NUP93, NIC96; nuclear pore complex protein Nup93	C_lini_757_FUN_003540-T1	K09704	K09704; uncharacterized protein	C_lini_771_FUN_003673-T1	K06013	STE24; STE24 endopeptidase [EC:3.4.24.84]
C_lini_390-1_FUN_003598-T1	K00900	E2.7.1.105, PFK; 6-phosphofructo-2-kinase [EC:2.7.1.105]	C_lini_757_FUN_003542-T1	K11304	TIP60, KAT5, ESA1; histone acetyltransferase HTATIP [EC:2.3.1.48]	C_lini_771_FUN_003675-T1	K05349	bglX; beta-glucosidase [EC:3.2.1.21]
C_lini_390-1_FUN_003599-T1	K15442	TAD3, ADAT3; tRNA-specific adenosine deaminase 3	C_lini_757_FUN_003543-T1	K18327	REXO4, REX4; RNA exonuclease 4 [EC:3.1.-.-]	C_lini_771_FUN_003677-T1	K15083	RAD16; DNA repair protein RAD16
C_lini_390-1_FUN_003600-T1	K03469	rnhA, RNASEH1; ribonuclease HI [EC:3.1.26.4]	C_lini_757_FUN_003544-T1	K00574	cfa; cyclopropane-fatty-acyl-phospholipid synthase [EC:2.1.1.79]	C_lini_771_FUN_003678-T1	K15082	RAD7; DNA repair protein RAD7
C_lini_390-1_FUN_003601-T1	K24160	NHA1, SOD2; sodium/hydrogen antiporter	C_lini_757_FUN_003545-T1	K10745	RNASEH2C; ribonuclease H2 subunit C	C_lini_771_FUN_003679-T1	K20028	ZDHHC2_15_20; palmitoyltransferase ZDHHC2/15/20 [EC:2.3.1.225]
C_lini_390-1_FUN_003603-T1	K00264	GLT1; glutamate synthase (NADH) [EC:1.4.1.14]	C_lini_757_FUN_003546-T1	K02542	MCM6; DNA replication licensing factor MCM6 [EC:5.6.2.3]	C_lini_771_FUN_003680-T1	K05857	PLCD; phosphatidylinositol phospholipase C, delta [EC:3.1.4.11]
C_lini_390-1_FUN_003605-T1	K08504	BET1; blocked early in transport 1	C_lini_757_FUN_003547-T1	K00381	cysI; sulfite reductase (NADPH) hemoprotein beta-component [EC:1.8.1.2]	C_lini_771_FUN_003681-T1	K11578	ZW10, DSL1; protein transport protein DSL1/ZW10
C_lini_390-1_FUN_003610-T1	K23336	ARMC8; armadillo repeat-containing protein 8	C_lini_757_FUN_003548-T1	K22724	KEI1; inositol phosphorylceramide synthase regulatory subunit	C_lini_771_FUN_003683-T1	K08900	BCS1; mitochondrial chaperone BCS1
C_lini_390-1_FUN_003620-T1	K17262	TBCB, CKAP1, ALF1; tubulin-specific chaperone B	C_lini_757_FUN_003549-T1	K07893	RAB6A; Ras-related protein Rab-6A	C_lini_771_FUN_003684-T1	K15202	GTF3C5, TFC1; general transcription factor 3C polypeptide 5 (transcription factor C subunit 1)
C_lini_390-1_FUN_003622-T1	K15444	TRM9; tRNA (uracil-5-)-methyltransferase TRM9 [EC:2.1.1.229]	C_lini_757_FUN_003550-T1	K14840	NOP53, GLTSCR2; nucleolar protein 53	C_lini_771_FUN_003685-T1	K11584	PPP2R5; serine/threonine-protein phosphatase 2A regulatory subunit B'
C_lini_390-1_FUN_003627-T1	K00875	rbtK, FGGY; D-ribulokinase [EC:2.7.1.47]	C_lini_757_FUN_003551-T1	K03885	ndh; NADH:quinone reductase (non-electrogenic) [EC:1.6.5.9]	C_lini_771_FUN_003689-T1	K01581	E4.1.1.17, ODC1, speC, speF; ornithine decarboxylase [EC:4.1.1.17]
C_lini_390-1_FUN_003628-T1	K14400	PCF11; pre-mRNA cleavage complex 2 protein Pcf11	C_lini_757_FUN_003552-T1	K00876	udk, UCK; uridine kinase [EC:2.7.1.48]	C_lini_771_FUN_003690-T1	K06972	PITRM1, PreP, CYM1; presequence protease [EC:3.4.24.-]
C_lini_390-1_FUN_003630-T1	K02877	RP-L15e, RPL15; large subunit ribosomal protein L15e	C_lini_757_FUN_003554-T1	K23338	GID8; glucose-induced degradation protein 8	C_lini_771_FUN_003691-T1	K26808	TXLN; taxilin
C_lini_390-1_FUN_003633-T1	K22074	NFU1, HIRIP5; NFU1 iron-sulfur cluster scaffold homolog, mitochondrial	C_lini_757_FUN_003555-T1	K03937	NDUFS4; NADH dehydrogenase (ubiquinone) Fe-S protein 4	C_lini_771_FUN_003695-T1	K02321	POLA2; DNA polymerase alpha subunit B
C_lini_390-1_FUN_003639-T1	K02137	ATPeF0O, ATP5O, ATP5; F-type H+-transporting ATPase subunit O	C_lini_757_FUN_003556-T1	K02139	ATPeFF, ATP17; F-type H+-transporting ATPase subunit f	C_lini_771_FUN_003696-T1	K13110	MFAP1; microfibrillar-associated protein 1
C_lini_390-1_FUN_003640-T1	K06685	MOB1, Mats; MOB kinase activator 1	C_lini_757_FUN_003560-T1	K03441	GLP-F; aquaglyceroporin related protein, other eukaryote	C_lini_771_FUN_003701-T1	K11870	UBP1; ubiquitin carboxyl-terminal hydrolase 1 [EC:3.4.19.12]
C_lini_390-1_FUN_003643-T1	K12620	LSM1; U6 snRNA-associated Sm-like protein LSm1	C_lini_757_FUN_003562-T1	K00698	CHS1; chitin synthase [EC:2.4.1.16]	C_lini_771_FUN_003704-T1	K00737	MGAT3; beta-1,4-mannosyl-glycoprotein beta-1,4-N-acetylglucosaminyltransferase [EC:2.4.1.144]
C_lini_390-1_FUN_003644-T1	K07766	E3.6.1.52; diphosphoinositol-polyphosphate diphosphatase [EC:3.6.1.52]	C_lini_757_FUN_003564-T1	K11599	POMP, UMP1; proteasome maturation protein	C_lini_771_FUN_003707-T1	K11511	APITD1, CENPS, MHF1; centromere protein S
C_lini_390-1_FUN_003645-T1	K00685	ATE1; arginyl-tRNA---protein transferase [EC:2.3.2.8]	C_lini_757_FUN_003566-T1	K11825	AP2B1; AP-2 complex subunit beta-1	C_lini_771_FUN_003709-T1	K14555	UTP13, TBL3; U3 small nucleolar RNA-associated protein 13
C_lini_390-1_FUN_003646-T1	K12195	CHMP6, VPS20; charged multivesicular body protein 6	C_lini_757_FUN_003567-T1	K23565	EMC4, TMEM85; ER membrane protein complex subunit 4	C_lini_771_FUN_003710-T1	K12847	USP39, SAD1; U4/U6.U5 tri-snRNP-associated protein 2
C_lini_390-1_FUN_003651-T1	K02906	RP-L3, MRPL3, rplC; large subunit ribosomal protein L3	C_lini_757_FUN_003570-T1	K14454	GOT1; aspartate aminotransferase, cytoplasmic [EC:2.6.1.1]	C_lini_771_FUN_003711-T1	K03259	EIF4E; translation initiation factor 4E
C_lini_390-1_FUN_003652-T1	K18173	COA1; cytochrome c oxidase assembly factor 1	C_lini_757_FUN_003572-T1	K05972	AXE1; acetylxylan esterase [EC:3.1.1.72]	C_lini_771_FUN_003712-T1	K03353	APC6, CDC16; anaphase-promoting complex subunit 6
C_lini_390-1_FUN_003654-T1	K06653	PHO81; CDK inhibitor PHO81	C_lini_757_FUN_003577-T1	K14806	DDX31, DBP7; ATP-dependent RNA helicase DDX31/DBP7 [EC:3.6.4.13]	C_lini_771_FUN_003713-T1	K01907	AACS, acsA; acetoacetyl-CoA synthetase [EC:6.2.1.16]
C_lini_390-1_FUN_003657-T1	K13117	DHX35; ATP-dependent RNA helicase DDX35 [EC:3.6.4.13]	C_lini_757_FUN_003580-T1	K00938	E2.7.4.2, mvaK2; phosphomevalonate kinase [EC:2.7.4.2]	C_lini_771_FUN_003718-T1	K00029	maeB; malate dehydrogenase (oxaloacetate-decarboxylating)(NADP+) [EC:1.1.1.40]
C_lini_390-1_FUN_003662-T1	K11567	DAD2, HSK1; DASH complex subunit DAD2	C_lini_757_FUN_003581-T1	K01807	rpiA; ribose 5-phosphate isomerase A [EC:5.3.1.6]	C_lini_771_FUN_003722-T1	K00122	FDH; formate dehydrogenase [EC:1.17.1.9]
C_lini_390-1_FUN_003664-T1	K18467	VPS29; vacuolar protein sorting-associated protein 29	C_lini_757_FUN_003585-T1	K14785	ESF2, ABT1; ESF2/ABP1 family protein	C_lini_771_FUN_003724-T1	K13120	FAM32A; protein FAM32A
C_lini_390-1_FUN_003665-T1	K00830	AGXT; alanine-glyoxylate transaminase / serine-glyoxylate transaminase / serine-pyruvate transaminase [EC:2.6.1.44 2.6.1.45 2.6.1.51]	C_lini_757_FUN_003586-T1	K07562	NMD3; 60S ribosomal export protein NMD3	C_lini_771_FUN_003727-T1	K02604	ORC2; origin recognition complex subunit 2
C_lini_390-1_FUN_003667-T1	K14290	XPO1, CRM1; exportin-1	C_lini_757_FUN_003588-T1	K24767	ASA1; ASTRA-associated protein 1	C_lini_771_FUN_003728-T1	K01094	GEP4; phosphatidylglycerophosphatase GEP4 [EC:3.1.3.27]
C_lini_390-1_FUN_003668-T1	K14571	RIX7, NVL; ribosome biogenesis ATPase	C_lini_757_FUN_003592-T1	K22134	GLIA; MFS transporter, DHA2 family, glioxin efflux transporter	C_lini_771_FUN_003732-T1	K05658	ABCB1, CD243; ATP-binding cassette, subfamily B (MDR/TAP), member 1 [EC:7.6.2.2]
C_lini_390-1_FUN_003669-T1	K08738	CYC; cytochrome c	C_lini_757_FUN_003598-T1	K01607	pcaC; 4-carboxymuconolactone decarboxylase [EC:4.1.1.44]	C_lini_771_FUN_003734-T1	K00323	NNT; proton-translocating NAD(P)+ transhydrogenase [EC:7.1.1.1]
C_lini_390-1_FUN_003671-T1	K12589	RRP42, EXOSC7; exosome complex component RRP42	C_lini_757_FUN_003600-T1	K01732	E4.2.2.10; pectin lyase [EC:4.2.2.10]	C_lini_771_FUN_003736-T1	K01749	hemC, HMBS; hydroxymethylbilane synthase [EC:2.5.1.61]
C_lini_390-1_FUN_003673-T1	K24730	CIAO1, CIA1; cytosolic iron-sulfur protein assembly protein CIAO1	C_lini_757_FUN_003601-T1	K03782	katG; catalase-peroxidase [EC:1.11.1.21]	C_lini_771_FUN_003737-T1	K02437	gcvH, GCSH; glycine cleavage system H protein
C_lini_390-1_FUN_003684-T1	K15451	PPM2, LCMT2, TYW4; tRNA wybutosine-synthesizing protein 4 [EC:2.1.1.290 2.3.1.231]	C_lini_757_FUN_003603-T1	K01845	hemL; glutamate-1-semialdehyde 2,1-aminomutase [EC:5.4.3.8]	C_lini_771_FUN_003738-T1	K06682	TEM1; Gtp-binding protein of the ras superfamily involved in termination of M-phase
C_lini_390-1_FUN_003685-T1	K17908	WIPI1_2, ATG18; autophagy-related protein 18	C_lini_757_FUN_003604-T1	K01444	AGA, aspG; N4-(beta-N-acetylglucosaminyl)-L-asparaginase [EC:3.5.1.26]	C_lini_771_FUN_003740-T1	K10246	ELO3; fatty acid elongase 3 [EC:2.3.1.199]
C_lini_390-1_FUN_003686-T1	K04459	DUSP, MKP; dual specificity MAP kinase phosphatase [EC:3.1.3.16 3.1.3.48]	C_lini_757_FUN_003605-T1	K08192	DAL5; MFS transporter, ACS family, DAL5 transporter family protein	C_lini_771_FUN_003741-T1	K02264	COX5A; cytochrome c oxidase subunit 5a
C_lini_390-1_FUN_003691-T1	K10844	ERCC2, XPD; DNA excision repair protein ERCC-2 [EC:5.6.2.3]	C_lini_757_FUN_003606-T1	K10759	E3.1.1.20; tannase [EC:3.1.1.20]	C_lini_771_FUN_003744-T1	K01113	phoD; alkaline phosphatase D [EC:3.1.3.1]
C_lini_390-1_FUN_003693-T1	K02999	RPA1, POLR1A; DNA-directed RNA polymerase I subunit RPA1 [EC:2.7.7.6]	C_lini_757_FUN_003612-T1	K16945	CDC11; cell division control protein 11	C_lini_771_FUN_003748-T1	K00474	TMLHE; trimethyllysine dioxygenase [EC:1.14.11.8]
C_lini_390-1_FUN_003694-T1	K12843	PRPF3, PRP3; U4/U6 small nuclear ribonucleoprotein PRP3	C_lini_757_FUN_003616-T1	K12860	CDC5L, CDC5, CEF1; pre-mRNA-splicing factor CDC5/CEF1	C_lini_771_FUN_003749-T1	K17742	SOU1; sorbose reductase [EC:1.1.1.289]
C_lini_390-1_FUN_003695-T1	K11253	H3; histone H3	C_lini_757_FUN_003620-T1	K06911	PIR; quercetin 2,3-dioxygenase [EC:1.13.11.24]	C_lini_771_FUN_003750-T1	K04348	PPP3C, CNA; serine/threonine-protein phosphatase 2B catalytic subunit [EC:3.1.3.16]
C_lini_390-1_FUN_003696-T1	K11254	H4; histone H4	C_lini_757_FUN_003622-T1	K11269	CTF18, CHL12; chromosome transmission fidelity protein 18	C_lini_771_FUN_003754-T1	K00693	GYS; glycogen synthase [EC:2.4.1.11]
C_lini_390-1_FUN_003697-T1	K13830	ARO1; pentafunctional AROM polypeptide [EC:4.2.3.4 4.2.1.10 1.1.1.25 2.7.1.71 2.5.1.19]	C_lini_757_FUN_003623-T1	K01522	FHIT; bis(5'-adenosyl)-triphosphatase [EC:3.6.1.29]	C_lini_771_FUN_003755-T1	K00916	CTK1; CTD kinase subunit alpha [EC:2.7.11.22 2.7.11.23]
C_lini_390-1_FUN_003699-T1	K12619	XRN2, RAT1; 5'-3' exoribonuclease 2 [EC:3.1.13.-]	C_lini_757_FUN_003624-T1	K01772	hemH, FECH; protoporphyrin/coproporphyrin ferrochelatase [EC:4.98.1.1 4.99.1.9]	C_lini_771_FUN_003759-T1	K10752	RBBP4, HAT2, CAF1, MIS16; histone-binding protein RBBP4
C_lini_390-1_FUN_003700-T1	K20361	USO1; intracellular protein transport protein USO1	C_lini_757_FUN_003625-T1	K10884	XRCC6, KU70, G22P1; ATP-dependent DNA helicase 2 subunit 1	C_lini_771_FUN_003760-T1	K12618	XRN1, SEP1, KEM1; 5'-3' exoribonuclease 1 [EC:3.1.13.-]
C_lini_390-1_FUN_003701-T1	K11436	PRMT3; type I protein arginine methyltransferase [EC:2.1.1.319]	C_lini_757_FUN_003627-T1	K04070	pflX; putative pyruvate formate lyase activating enzyme [EC:1.97.1.4]	C_lini_771_FUN_003763-T1	K14793	RRP9; ribosomal RNA-processing protein 9
C_lini_390-1_FUN_003703-T1	K24155	DMXL, DMX, RAV1; rabconnectin-3a	C_lini_757_FUN_003629-T1	K20069	NECAP1_2; adaptin ear-binding coat-associated protein 1/2	C_lini_771_FUN_003764-T1	K02734	PSMB2; 20S proteasome subunit beta 4 [EC:3.4.25.1]
C_lini_390-1_FUN_003705-T1	K01870	IARS, ileS; isoleucyl-tRNA synthetase [EC:6.1.1.5]	C_lini_757_FUN_003630-T1	K03239	EIF2B1; translation initiation factor eIF-2B subunit alpha	C_lini_771_FUN_003765-T1	K11594	DDX3X, bel; ATP-dependent RNA helicase DDX3X [EC:3.6.4.13]
C_lini_390-1_FUN_003707-T1	K08272	CAB39, MO25; calcium binding protein 39	C_lini_757_FUN_003631-T1	K20246	EGT1; L-histidine Nalpha-methyltransferase / hercynylcysteine S-oxide synthase [EC:2.1.1.44 1.21.3.10]	C_lini_771_FUN_003766-T1	K11675	IES1; Ino eighty subunit 1
C_lini_390-1_FUN_003709-T1	K11650	SMARCD; SWI/SNF-related matrix-associated actin-dependent regulator of chromatin subfamily D	C_lini_757_FUN_003635-T1	K19366	SPG20; spartin	C_lini_771_FUN_003770-T1	K14566	UTP24, FCF1; U3 small nucleolar RNA-associated protein 24
C_lini_390-1_FUN_003710-T1	K06276	PDPK1; 3-phosphoinositide dependent protein kinase-1 [EC:2.7.11.1]	C_lini_757_FUN_003639-T1	K20521	BBC1, MTI1; myosin tail region-interacting protein MTI1	C_lini_771_FUN_003774-T1	K03305	TC.POT; proton-dependent oligopeptide transporter, POT family
C_lini_390-1_FUN_003714-T1	K15338	GEN1, YEN1; holliday junction resolvase GEN1/YEN1 [EC:3.1.-.-]	C_lini_757_FUN_003640-T1	K20827	RPAP2; RNA polymerase II-associated protein 2 [EC:3.1.3.16]	C_lini_771_FUN_003775-T1	K09829	ERG2; C-8 sterol isomerase [EC:5.-.-.-]
C_lini_390-1_FUN_003715-T1	K01875	SARS, serS; seryl-tRNA synthetase [EC:6.1.1.11]	C_lini_757_FUN_003641-T1	K02962	RP-S17e, RPS17; small subunit ribosomal protein S17e	C_lini_771_FUN_003776-T1	K07573	CSL4, EXOSC1; exosome complex component CSL4
C_lini_390-1_FUN_003719-T1	K01477	alc, ALLC; allantoicase [EC:3.5.3.4]	C_lini_757_FUN_003643-T1	K00777	QTRT1; queuine tRNA-ribosyltransferase catalytic subunit [EC:2.4.2.64]	C_lini_771_FUN_003778-T1	K03177	truB, PUS4, TRUB1; tRNA pseudouridine55 synthase [EC:5.4.99.25]
C_lini_390-1_FUN_003727-T1	K02901	RP-L27e, RPL27; large subunit ribosomal protein L27e	C_lini_757_FUN_003644-T1	K11484	HOS3; histone deacetylase HOS3 [EC:3.5.1.98]	C_lini_771_FUN_003782-T1	K10777	LIG4, DNL4; DNA ligase 4 [EC:6.5.1.1]
C_lini_390-1_FUN_003729-T1	K00457	HPD, hppD; 4-hydroxyphenylpyruvate dioxygenase [EC:1.13.11.27]	C_lini_757_FUN_003645-T1	K04486	E3.1.3.15B; histidinol-phosphatase (PHP family) [EC:3.1.3.15]	C_lini_771_FUN_003784-T1	K02145	ATPeV1A, ATP6A; V-type H+-transporting ATPase subunit A [EC:7.1.2.2]
C_lini_390-1_FUN_003730-T1	K03142	TFIIH2, GTF2H2, SSL1; transcription initiation factor TFIIH subunit 2	C_lini_757_FUN_003647-T1	K13333	PLB; lysophospholipase [EC:3.1.1.5]	C_lini_771_FUN_003787-T1	K18748	SSD1; protein SSD1
C_lini_390-1_FUN_003733-T1	K09495	CCT3, TRIC5; T-complex protein 1 subunit gamma	C_lini_757_FUN_003655-T1	K13024	PPIP5K, VIP; inositol-hexakisphosphate/diphosphoinositol-pentakisphosphate 1-kinase [EC:2.7.4.24]	C_lini_771_FUN_003788-T1	K18723	GLE1; nucleoporin GLE1
C_lini_390-1_FUN_003734-T1	K26159	PRKRIP1; PRKR-interacting protein 1	C_lini_757_FUN_003661-T1	K14554	UTP21, WDR36; U3 small nucleolar RNA-associated protein 21	C_lini_771_FUN_003795-T1	K05605	HIBCH; 3-hydroxyisobutyryl-CoA hydrolase [EC:3.1.2.4]
C_lini_390-1_FUN_003736-T1	K00164	OGDH, sucA; 2-oxoglutarate dehydrogenase E1 component [EC:1.2.4.2]	C_lini_757_FUN_003662-T1	K18195	RGL4, rhiE; rhamnogalacturonan endolyase [EC:4.2.2.23]	C_lini_771_FUN_003796-T1	K11096	SNRPD2, SMD2; small nuclear ribonucleoprotein D2
C_lini_390-1_FUN_003739-T1	K07374	TUBA; tubulin alpha	C_lini_757_FUN_003665-T1	K01593	DDC, TDC; aromatic-L-amino-acid/L-tryptophan decarboxylase [EC:4.1.1.28 4.1.1.105]	C_lini_771_FUN_003797-T1	K00863	DAK, TKFC; triose/dihydroxyacetone kinase / FAD-AMP lyase (cyclizing) [EC:2.7.1.28 2.7.1.29 4.6.1.15]
C_lini_390-1_FUN_003740-T1	K12472	EPS15; epidermal growth factor receptor substrate 15	C_lini_757_FUN_003667-T1	K14676	NTE, NRE; lysophospholipid hydrolase [EC:3.1.1.5]	C_lini_771_FUN_003798-T1	K08257	E3.2.1.101; mannan endo-1,6-alpha-mannosidase [EC:3.2.1.101]
C_lini_390-1_FUN_003745-T1	K03424	tatD; TatD DNase family protein [EC:3.1.21.-]	C_lini_757_FUN_003668-T1	K24104	GPN; GPN-loop GTPase	C_lini_771_FUN_003802-T1	K02930	RP-L4e, RPL4; large subunit ribosomal protein L4e
C_lini_390-1_FUN_003746-T1	K10807	RRM1; ribonucleoside-diphosphate reductase subunit M1 [EC:1.17.4.1]	C_lini_757_FUN_003669-T1	K03537	POP5; ribonuclease P/MRP protein subunit POP5 [EC:3.1.26.5]	C_lini_771_FUN_003804-T1	K08874	TRRAP; transformation/transcription domain-associated protein
C_lini_390-1_FUN_003751-T1	K06911	PIR; quercetin 2,3-dioxygenase [EC:1.13.11.24]	C_lini_757_FUN_003670-T1	K15376	GPHN; gephyrin [EC:2.10.1.1 2.7.7.75]	C_lini_771_FUN_003809-T1	K11376	ELP5, IKI1; elongator complex protein 5
C_lini_390-1_FUN_003752-T1	K06110	EXOC3, SEC6; exocyst complex component 3	C_lini_757_FUN_003671-T1	K03661	ATPeV0B, ATP6F; V-type H+-transporting ATPase 21kDa proteolipid subunit	C_lini_771_FUN_003813-T1	K20353	SEC16; COPII coat assembly protein SEC16
C_lini_390-1_FUN_003755-T1	K13091	RBM23_39; RNA-binding protein 23/39	C_lini_757_FUN_003672-T1	K03123	TFIIA2, GTF2A2, TOA2; transcription initiation factor TFIIA small subunit	C_lini_771_FUN_003814-T1	K01530	E7.6.2.1; phospholipid-translocating ATPase [EC:7.6.2.1]
C_lini_390-1_FUN_003756-T1	K19703	FA2H, SCS7; 4-hydroxysphinganine ceramide fatty acyl 2-hydroxylase [EC:1.14.18.6]	C_lini_757_FUN_003674-T1	K05012	CLCN3_4_5; chloride channel 3/4/5	C_lini_771_FUN_003820-T1	K01952	PFAS, purL; phosphoribosylformylglycinamidine synthase [EC:6.3.5.3]
C_lini_390-1_FUN_003758-T1	K19708	PTC6, AUP1; protein phosphatase PTC6 [EC:3.1.3.16 3.1.3.43]	C_lini_757_FUN_003676-T1	K08333	PIK3R4, VPS15; phosphoinositide-3-kinase, regulatory subunit 4 [EC:2.7.11.1]	C_lini_771_FUN_003821-T1	K23679	PQLC1, SLC66A2; solute carrier family 66, member 2
C_lini_390-1_FUN_003760-T1	K07243	FTR, FTH1, efeU; high-affinity iron transporter	C_lini_757_FUN_003679-T1	K04382	PPP2C; serine/threonine-protein phosphatase 2A catalytic subunit [EC:3.1.3.16]	C_lini_771_FUN_003823-T1	K25004	MTHFR; methylenetetrahydrofolate reductase (NADPH) [EC:1.5.1.53]
C_lini_390-1_FUN_003761-T1	K19791	FET3_5; iron transport multicopper oxidase	C_lini_757_FUN_003680-T1	K19986	EXOC8, SEC84; exocyst complex component 8	C_lini_771_FUN_003824-T1	K01869	LARS, leuS; leucyl-tRNA synthetase [EC:6.1.1.4]
C_lini_390-1_FUN_003762-T1	K00999	CDIPT; CDP-diacylglycerol--inositol 3-phosphatidyltransferase [EC:2.7.8.11]	C_lini_757_FUN_003681-T1	K17770	TOM20; mitochondrial import receptor subunit TOM20	C_lini_771_FUN_003828-T1	K22745	AIFM2; apoptosis-inducing factor 2
C_lini_390-1_FUN_003763-T1	K13421	UMPS; uridine monophosphate synthetase [EC:2.4.2.10 4.1.1.23]	C_lini_757_FUN_003682-T1	K15449	TYW1; tRNA wybutosine-synthesizing protein 1 [EC:4.1.3.44]	C_lini_771_FUN_003831-T1	K16572	TUBGCP5, GCP5; gamma-tubulin complex component 5
C_lini_390-1_FUN_003767-T1	K03105	SRP19; signal recognition particle subunit SRP19	C_lini_757_FUN_003683-T1	K00456	CDO1; cysteine dioxygenase [EC:1.13.11.20]	C_lini_771_FUN_003832-T1	K03854	KTR; mannosyltransferase [EC:2.4.1.-]
C_lini_390-1_FUN_003768-T1	K04648	DCTN1; dynactin 1	C_lini_757_FUN_003684-T1	K15711	SMARCA3, HLTF; SWI/SNF-related matrix-associated actin-dependent regulator of chromatin subfamily A3 [EC:5.6.2. 2.3.2.27]	C_lini_771_FUN_003833-T1	K13124	MORG1; mitogen-activated protein kinase organizer 1
C_lini_390-1_FUN_003769-T1	K09274	K09274; HMG box factor, other	C_lini_757_FUN_003688-T1	K10413	DYNC1H; dynein cytoplasmic 1 heavy chain	C_lini_771_FUN_003839-T1	K14429	SLC12A9, CCC6; solute carrier family 12 (potassium/chloride transporters), member 9
C_lini_390-1_FUN_003770-T1	K04499	RUVBL1, RVB1, INO80H; RuvB-like protein 1 [EC:5.6.2.4]	C_lini_757_FUN_003691-T1	K11254	H4; histone H4	C_lini_771_FUN_003840-T1	K14209	SLC36A, PAT; solute carrier family 36 (proton-coupled amino acid transporter)
C_lini_390-1_FUN_003772-T1	K03127	TAF13; transcription initiation factor TFIID subunit 13	C_lini_757_FUN_003693-T1	K02867	RP-L11, MRPL11, rplK; large subunit ribosomal protein L11	C_lini_771_FUN_003841-T1	K03008	RPB11, POLR2J; DNA-directed RNA polymerase II subunit RPB11
C_lini_390-1_FUN_003775-T1	K25216	UBAC2; ubiquitin-associated domain-containing protein 2	C_lini_757_FUN_003695-T1	K04078	groES, HSPE1; chaperonin GroES	C_lini_771_FUN_003842-T1	K12624	LSM5; U6 snRNA-associated Sm-like protein LSm5
C_lini_390-1_FUN_003776-T1	K11778	DHDDS, RER2, SRT1; ditrans,polycis-polyprenyl diphosphate synthase [EC:2.5.1.87]	C_lini_757_FUN_003697-T1	K14713	SLC39A7, KE4, ZIP7; solute carrier family 39 (zinc transporter), member 7	C_lini_771_FUN_003846-T1	K03083	GSK3B; glycogen synthase kinase 3 beta [EC:2.7.11.26]
C_lini_390-1_FUN_003780-T1	K14838	NOP15; nucleolar protein 15	C_lini_757_FUN_003699-T1	K17086	TM9SF2_4; transmembrane 9 superfamily member 2/4	C_lini_771_FUN_003847-T1	K12882	NCBP1, CBP80; nuclear cap-binding protein subunit 1
C_lini_390-1_FUN_003784-T1	K03021	RPC2, POLR3B; DNA-directed RNA polymerase III subunit RPC2 [EC:2.7.7.6]	C_lini_757_FUN_003704-T1	K05658	ABCB1, CD243; ATP-binding cassette, subfamily B (MDR/TAP), member 1 [EC:7.6.2.2]	C_lini_771_FUN_003848-T1	K14863	WDR12, YTM1; ribosome biogenesis protein
C_lini_390-1_FUN_003794-T1	K25879	LXRA; L-xylulose reductase [EC:1.1.1.10]	C_lini_757_FUN_003705-T1	K01735	aroB; 3-dehydroquinate synthase [EC:4.2.3.4]	C_lini_771_FUN_003849-T1	K06111	EXOC4, SEC8; exocyst complex component 4
C_lini_390-1_FUN_003796-T1	K00624	E2.3.1.7; carnitine O-acetyltransferase [EC:2.3.1.7]	C_lini_757_FUN_003706-T1	K00545	COMT; catechol O-methyltransferase [EC:2.1.1.6]	C_lini_771_FUN_003850-T1	K14845	RAI1, DOM3Z; RAT1-interacting protein
C_lini_390-1_FUN_003798-T1	K10958	RAD57; DNA repair protein RAD57	C_lini_757_FUN_003707-T1	K15084	SLC25A16, GDA, LEU5; solute carrier family 25 (mitochondrial carrier protein), member 16	C_lini_771_FUN_003851-T1	K08838	STK24_25_MST4; serine/threonine-protein kinase 24/25/MST4 [EC:2.7.11.1]
C_lini_390-1_FUN_003799-T1	K07874	RAB1A; Ras-related protein Rab-1A	C_lini_757_FUN_003709-T1	K02892	RP-L23, MRPL23, rplW; large subunit ribosomal protein L23	C_lini_771_FUN_003854-T1	K23387	GET4; golgi to ER traffic protein 4
C_lini_390-1_FUN_003802-T1	K11274	WDHD1, CTF4; chromosome transmission fidelity protein 4	C_lini_757_FUN_003713-T1	K15334	NCL1, TRM4; multisite-specific tRNA:(cytosine-C5)-methyltransferase [EC:2.1.1.202]	C_lini_771_FUN_003857-T1	K11518	TOM40; mitochondrial import receptor subunit TOM40
C_lini_390-1_FUN_003807-T1	K14315	NDC1, TMEM48; nucleoporin NDC1	C_lini_757_FUN_003715-T1	K03979	obgE, cgtA, MTG2; GTPase [EC:3.6.5.-]	C_lini_771_FUN_003858-T1	K19030	PFKFB4; 6-phosphofructo-2-kinase / fructose-2,6-biphosphatase 4 [EC:2.7.1.105 3.1.3.46]
C_lini_390-1_FUN_003809-T1	K17797	COX18; mitochondrial inner membrane protein COX18	C_lini_757_FUN_003717-T1	K03013	RPABC1, RPB5, POLR2E; DNA-directed RNA polymerases I, II, and III subunit RPABC1	C_lini_771_FUN_003860-T1	K02931	RP-L5, MRPL5, rplE; large subunit ribosomal protein L5
C_lini_390-1_FUN_003810-T1	K03844	ALG11; alpha-1,2-mannosyltransferase [EC:2.4.1.131]	C_lini_757_FUN_003719-T1	K21767	TBCD; tubulin-specific chaperone D	C_lini_771_FUN_003861-T1	K09562	HSPBP1, FES1; hsp70-interacting protein
C_lini_390-1_FUN_003811-T1	K00681	ggt; gamma-glutamyltranspeptidase / glutathione hydrolase [EC:2.3.2.2 3.4.19.13]	C_lini_757_FUN_003721-T1	K19838	SST2; GTPase-activating protein SST2	C_lini_771_FUN_003862-T1	K10355	ACTF; actin, other eukaryote
C_lini_390-1_FUN_003812-T1	K15331	TRMT2B, TRM2; tRNA (uracil-5-)-methyltransferase [EC:2.1.1.35]	C_lini_757_FUN_003723-T1	K02606	ORC4; origin recognition complex subunit 4	C_lini_771_FUN_003863-T1	K23498	COXPD7; peptide chain release factor
C_lini_390-1_FUN_003813-T1	K21991	UNC45; protein unc-45	C_lini_757_FUN_003725-T1	K06674	SMC2; structural maintenance of chromosome 2	C_lini_771_FUN_003864-T1	K26384	SPTSS; serine palmitoyltransferase small subunit
C_lini_390-1_FUN_003814-T1	K03143	TFIIH3, GTF2H3, TFB4; transcription initiation factor TFIIH subunit 3	C_lini_757_FUN_003730-T1	K12605	CNOT2, NOT2; CCR4-NOT transcription complex subunit 2	C_lini_771_FUN_003865-T1	K11374	ELP2; elongator complex protein 2
C_lini_390-1_FUN_003815-T1	K08657	TASP1; taspase, threonine aspartase, 1 [EC:3.4.25.-]	C_lini_757_FUN_003731-T1	K14022	CUE1, KIS4; coupling of ubiquitin conjugation to ER degradation protein 1	C_lini_771_FUN_003866-T1	K12161	URM1; ubiquitin related modifier 1
C_lini_390-1_FUN_003817-T1	K18584	ACTR3, ARP3; actin-related protein 3	C_lini_757_FUN_003733-T1	K17679	MSS116; ATP-dependent RNA helicase MSS116, mitochondrial [EC:3.6.4.13]	C_lini_771_FUN_003872-T1	K15115	SLC25A32, MFT; solute carrier family 25 (mitochondrial folate transporter), member 32
C_lini_390-1_FUN_003818-T1	K13953	adhP; alcohol dehydrogenase, propanol-preferring [EC:1.1.1.1]	C_lini_757_FUN_003734-T1	K13341	PEX7, PTS2R; peroxin-7	C_lini_771_FUN_003873-T1	K12831	SF3B4, SAP49; splicing factor 3B subunit 4
C_lini_390-1_FUN_003822-T1	K20477	RGP1; RAB6A-GEF complex partner protein 2	C_lini_757_FUN_003744-T1	K00852	rbsK, RBKS; ribokinase [EC:2.7.1.15]	C_lini_771_FUN_003876-T1	K07019	K07019; uncharacterized protein
C_lini_390-1_FUN_003828-T1	K02726	PSMA2; 20S proteasome subunit alpha 2 [EC:3.4.25.1]	C_lini_757_FUN_003747-T1	K14654	RIB7, arfC; 2,5-diamino-6-(ribosylamino)-4(3H)-pyrimidinone 5'-phosphate reductase [EC:1.1.1.302]	C_lini_771_FUN_003877-T1	K14817	LOC1; 60S ribosomal subunit assembly/export protein LOC1
C_lini_390-1_FUN_003830-T1	K05532	MNN11; mannan polymerase II complex MNN11 subunit [EC:2.4.1.-]	C_lini_757_FUN_003748-T1	K00451	HGD, hmgA; homogentisate 1,2-dioxygenase [EC:1.13.11.5]	C_lini_771_FUN_003878-T1	K00249	ACADM, acd; acyl-CoA dehydrogenase [EC:1.3.8.7]
C_lini_390-1_FUN_003831-T1	K01634	SGPL1, DPL1; sphinganine-1-phosphate aldolase [EC:4.1.2.27]	C_lini_757_FUN_003750-T1	K21989	TMEM63, CSC1; calcium permeable stress-gated cation channel	C_lini_771_FUN_003880-T1	K06944	DRG, RBG; developmentally-regulated GTP-binding protein [EC:3.6.5.-]
C_lini_390-1_FUN_003834-T1	K01953	asnB, ASNS; asparagine synthase (glutamine-hydrolysing) [EC:6.3.5.4]	C_lini_757_FUN_003753-T1	K14797	ENP1, BYSL; essential nuclear protein 1	C_lini_771_FUN_003882-T1	K03188	ureF; urease accessory protein
C_lini_390-1_FUN_003837-T1	K08192	DAL5; MFS transporter, ACS family, DAL5 transporter family protein	C_lini_757_FUN_003754-T1	K15175	CDC73; parafibromin	C_lini_771_FUN_003884-T1	K10755	RFC2_4; replication factor C subunit 2/4
C_lini_390-1_FUN_003841-T1	K00898	PDK2_3_4; pyruvate dehydrogenase kinase 2/3/4 [EC:2.7.11.2]	C_lini_757_FUN_003757-T1	K22686	NMA111; pro-apoptotic serine protease NMA111 [EC:3.4.21.-]	C_lini_771_FUN_003885-T1	K14539	LSG1; large subunit GTPase 1 [EC:3.6.1.-]
C_lini_390-1_FUN_003843-T1	K12765	IME2; meiosis induction protein kinase IME2/SME1 [EC:2.7.11.1]	C_lini_757_FUN_003758-T1	K19476	IST1; vacuolar protein sorting-associated protein IST1	C_lini_771_FUN_003886-T1	K14798	LTV1; protein LTV1
C_lini_390-1_FUN_003847-T1	K18666	ASCC1; activating signal cointegrator complex subunit 1	C_lini_757_FUN_003759-T1	K11313	SUPT3H, SPT3; transcription initiation protein SPT3	C_lini_771_FUN_003890-T1	K11131	DKC1, NOLA4, CBF5; H/ACA ribonucleoprotein complex subunit 4 [EC:5.4.99.-]
C_lini_390-1_FUN_003848-T1	K11232	YPD1; osomolarity two-component system, phosphorelay intermediate protein YPD1	C_lini_757_FUN_003762-T1	K11827	AP2S1; AP-2 complex subunit sigma-1	C_lini_771_FUN_003896-T1	K00620	argJ; glutamate N-acetyltransferase / amino-acid N-acetyltransferase [EC:2.3.1.35 2.3.1.1]
C_lini_390-1_FUN_003850-T1	K11373	ELP1, IKI3, IKBKAP; elongator complex protein 1	C_lini_757_FUN_003764-T1	K18203	LCMT1; [phosphatase 2A protein]-leucine-carboxy methyltransferase [EC:2.1.1.233]	C_lini_771_FUN_003897-T1	K01693	hisB; imidazoleglycerol-phosphate dehydratase [EC:4.2.1.19]
C_lini_390-1_FUN_003851-T1	K02895	RP-L24, MRPL24, rplX; large subunit ribosomal protein L24	C_lini_757_FUN_003766-T1	K10396	KIF5; kinesin family member 5	C_lini_771_FUN_003899-T1	K16196	EIF2AK4; eukaryotic translation initiation factor 2-alpha kinase 4 [EC:2.7.11.1]
C_lini_390-1_FUN_003852-T1	K04513	RHOA; Ras homolog gene family, member A	C_lini_757_FUN_003767-T1	K10573	UBE2A, UBC2, RAD6A; ubiquitin-conjugating enzyme E2 A [EC:2.3.2.23]	C_lini_771_FUN_003900-T1	K02207	UBE2R, UBC3, CDC34; ubiquitin-conjugating enzyme E2 R [EC:2.3.2.23]
C_lini_390-1_FUN_003857-T1	K15296	NAPA, SNAPA, SEC17; alpha-soluble NSF attachment protein	C_lini_757_FUN_003768-T1	K00626	ACAT, atoB; acetyl-CoA C-acetyltransferase [EC:2.3.1.9]	C_lini_771_FUN_003902-T1	K09510	DNAJB4; DnaJ homolog subfamily B member 4
C_lini_390-1_FUN_003859-T1	K20310	TRAPPC13; trafficking protein particle complex subunit 13	C_lini_757_FUN_003769-T1	K23801	PCID2, THP1; nuclear mRNA export protein PCID2/THP1	C_lini_771_FUN_003904-T1	K15463	RIT1; tRNA A64-2'-O-ribosylphosphate transferase [EC:2.4.2.-]
C_lini_390-1_FUN_003862-T1	K01653	E2.2.1.6S, ilvH, ilvN; acetolactate synthase I/III small subunit [EC:2.2.1.6]	C_lini_757_FUN_003771-T1	K08192	DAL5; MFS transporter, ACS family, DAL5 transporter family protein	C_lini_771_FUN_003906-T1	K14839	NOP16; nucleolar protein 16
C_lini_390-1_FUN_003863-T1	K00611	OTC, argF, argI; ornithine carbamoyltransferase [EC:2.1.3.3]	C_lini_757_FUN_003773-T1	K01230	MAN1A_C, MNS1_2; mannosyl-oligosaccharide alpha-1,2-mannosidase [EC:3.2.1.113]	C_lini_771_FUN_003907-T1	K00750	GYG1, GYG2; glycogenin [EC:2.4.1.186]
C_lini_390-1_FUN_003868-T1	K11984	SART1, HAF, SNU66; U4/U6.U5 tri-snRNP-associated protein 1	C_lini_757_FUN_003776-T1	K02355	fusA, GFM, EFG; elongation factor G	C_lini_771_FUN_003909-T1	K18106	GAAA; D-galacturonate reductase [EC:1.1.1.-]
C_lini_390-1_FUN_003869-T1	K01178	SGA1; glucoamylase [EC:3.2.1.3]	C_lini_757_FUN_003777-T1	K26750	TVP15; golgi apparatus membrane protein TVP15	C_lini_771_FUN_003910-T1	K18103	GAAC, LGA1; L-threo-3-deoxy-hexylosonate aldolase [EC:4.1.2.54]
C_lini_390-1_FUN_003870-T1	K10524	NRK1_2; nicotinamide/nicotinate riboside kinase [EC:2.7.1.22 2.7.1.173]	C_lini_757_FUN_003778-T1	K09184	GATAF; GATA-binding protein, other eukaryote	C_lini_771_FUN_003912-T1	K23856	GPX; peroxiredoxin [EC:1.11.1.24]
C_lini_390-1_FUN_003871-T1	K04794	PTH2, PTRH2; peptidyl-tRNA hydrolase, PTH2 family [EC:3.1.1.29]	C_lini_757_FUN_003781-T1	K01956	carA, CPA1; carbamoyl-phosphate synthase small subunit [EC:6.3.5.5]	C_lini_771_FUN_003917-T1	K18724	POM34; nucleoporin POM34
C_lini_390-1_FUN_003872-T1	K14768	UTP7, WDR46; U3 small nucleolar RNA-associated protein 7	C_lini_757_FUN_003782-T1	K08192	DAL5; MFS transporter, ACS family, DAL5 transporter family protein	C_lini_771_FUN_003920-T1	K10997	TIMELESS, TOF1, SWI1; replication fork protection complex subunit TIMELESS/Tof1/Swi1
C_lini_390-1_FUN_003873-T1	K14799	TSR1; pre-rRNA-processing protein TSR1	C_lini_757_FUN_003784-T1	K03521	fixA, etfB; electron transfer flavoprotein beta subunit	C_lini_771_FUN_003921-T1	K00074	paaH, hbd, fadB, mmgB; 3-hydroxybutyryl-CoA dehydrogenase [EC:1.1.1.157]
C_lini_390-1_FUN_003874-T1	K03189	ureG; urease accessory protein	C_lini_757_FUN_003785-T1	K12492	ARFGAP1; ADP-ribosylation factor GTPase-activating protein 1	C_lini_771_FUN_003923-T1	K24194	BOR; boron transporter
C_lini_390-1_FUN_003875-T1	K17553	PPP1R11; protein phosphatase 1 regulatory subunit 11	C_lini_757_FUN_003794-T1	K22817	NSMCE1, NSE1; non-structural maintenance of chromosomes element 1 [EC:2.3.2.27]	C_lini_771_FUN_003925-T1	K08956	AFG3; AFG3 family protein [EC:3.4.24.-]
C_lini_390-1_FUN_003876-T1	K19829	GEP3, MTG3; genetic interactor of prohibitins 3, mitochondrial	C_lini_757_FUN_003796-T1	K14967	BRE2, CPS60; COMPASS component BRE2	C_lini_771_FUN_003930-T1	K02209	MCM5, CDC46; DNA replication licensing factor MCM5 [EC:5.6.2.3]
C_lini_390-1_FUN_003877-T1	K17440	MRP49; large subunit ribosomal protein MRP49	C_lini_757_FUN_003799-T1	K03237	EIF2S1; translation initiation factor 2 subunit 1	C_lini_771_FUN_003931-T1	K17600	VPS54; vacuolar protein sorting-associated protein 54
C_lini_390-1_FUN_003878-T1	K12232	HECTD2; E3 ubiquitin-protein ligase HECTD2 [EC:2.3.2.26]	C_lini_757_FUN_003800-T1	K02180	BUB3; cell cycle arrest protein BUB3	C_lini_771_FUN_003934-T1	K03355	APC8, CDC23; anaphase-promoting complex subunit 8
C_lini_390-1_FUN_003880-T1	K17818	ARD1; D-arabinitol dehydrogenase (NADP+) [EC:1.1.1.287]	C_lini_757_FUN_003803-T1	K17491	SMEK, PPP4R3; protein phosphatase 4 regulatory subunit 3	C_lini_771_FUN_003935-T1	K00787	FDPS; farnesyl diphosphate synthase [EC:2.5.1.1 2.5.1.10]
C_lini_390-1_FUN_003881-T1	K02947	RP-S10e, RPS10; small subunit ribosomal protein S10e	C_lini_757_FUN_003805-T1	K00729	ALG5; dolichyl-phosphate beta-glucosyltransferase [EC:2.4.1.117]	C_lini_771_FUN_003940-T1	K06063	SNW1, SKIIP, SKIP; SNW domain-containing protein 1
C_lini_390-1_FUN_003882-T1	K25059	SDE2; replication stress response regulator SDE2	C_lini_757_FUN_003806-T1	K00511	SQLE, ERG1; squalene monooxygenase [EC:1.14.14.17]	C_lini_771_FUN_003942-T1	K17790	TIM22; mitochondrial import inner membrane translocase subunit TIM22
C_lini_390-1_FUN_003883-T1	K02267	COX6B; cytochrome c oxidase subunit 6b	C_lini_757_FUN_003807-T1	K14575	AFG2, DRG1, SPATA5; AAA family ATPase	C_lini_771_FUN_003943-T1	K11838	USP7, UBP15; ubiquitin carboxyl-terminal hydrolase 7 [EC:3.4.19.12]
C_lini_390-1_FUN_003886-T1	K14005	SEC31; protein transport protein SEC31	C_lini_757_FUN_003809-T1	K07901	RAB8A, MEL; Ras-related protein Rab-8A	C_lini_771_FUN_003944-T1	K00898	PDK2_3_4; pyruvate dehydrogenase kinase 2/3/4 [EC:2.7.11.2]
C_lini_390-1_FUN_003887-T1	K22386	GET2; GET complex subunit GET2	C_lini_757_FUN_003810-T1	K18158	NCA2; nuclear control of ATPase protein 2	C_lini_771_FUN_003945-T1	K16948	CDC12; cell division control protein 12
C_lini_390-1_FUN_003894-T1	K00134	GAPDH, gapA; glyceraldehyde 3-phosphate dehydrogenase (phosphorylating) [EC:1.2.1.12]	C_lini_757_FUN_003811-T1	K07750	MESO1, ERG25; methylsterol monooxygenase [EC:1.14.18.9]	C_lini_771_FUN_003946-T1	K14558	PWP2, UTP1; periodic tryptophan protein 2
C_lini_390-1_FUN_003897-T1	K11338	RUVBL2, RVB2, INO80J; RuvB-like protein 2 [EC:5.6.2.3]	C_lini_757_FUN_003812-T1	K01724	PCBD, phhB; 4a-hydroxytetrahydrobiopterin dehydratase [EC:4.2.1.96]	C_lini_771_FUN_003951-T1	K23788	TUL1, FLY1_2; transmembrane E3 ubiquitin-protein ligase [EC:2.3.2.27]
C_lini_390-1_FUN_003898-T1	K13099	CD2BP2, PPP1R59; CD2 antigen cytoplasmic tail-binding protein 2	C_lini_757_FUN_003815-T1	K11672	ACTR5, ARP5, INO80M; actin-related protein 5	C_lini_771_FUN_003952-T1	K19765	HSBP1; heat shock factor-binding protein 1
C_lini_390-1_FUN_003899-T1	K14016	UFD1; ubiquitin fusion degradation protein 1	C_lini_757_FUN_003816-T1	K11667	INO80C, IES6; INO80 complex subunit C	C_lini_771_FUN_003953-T1	K09584	PDIA6, TXNDC7; protein disulfide-isomerase A6 [EC:5.3.4.1]
C_lini_390-1_FUN_003907-T1	K03858	PIGH, GPI15; phosphatidylinositol N-acetylglucosaminyltransferase subunit H	C_lini_757_FUN_003817-T1	K26683	GOLT1, GOT1; vesicle transport protein GOT1	C_lini_771_FUN_003954-T1	K02358	tuf, TUFM; elongation factor Tu
C_lini_390-1_FUN_003908-T1	K01855	PUS3, DEG1; tRNA pseudouridine38/39 synthase [EC:5.4.99.45]	C_lini_757_FUN_003818-T1	K05759	PFN; profilin	C_lini_771_FUN_003958-T1	K11971	RNF14, ARA54; E3 ubiquitin-protein ligase RNF14 [EC:2.3.2.31]
C_lini_390-1_FUN_003910-T1	K25304	RPC9, CRCP; DNA-directed RNA polymerase III subunit RPC9	C_lini_757_FUN_003820-T1	K08516	YKT6; synaptobrevin homolog YKT6	C_lini_771_FUN_003959-T1	K07252	DOLPP1; dolichyldiphosphatase [EC:3.6.1.43]
C_lini_390-1_FUN_003911-T1	K00948	PRPS, prsA; ribose-phosphate pyrophosphokinase [EC:2.7.6.1]	C_lini_757_FUN_003821-T1	K18664	SLH1; antiviral helicase SLH1 [EC:3.6.4.13]	C_lini_771_FUN_003967-T1	K00858	ppnK, NADK; NAD+ kinase [EC:2.7.1.23]
C_lini_390-1_FUN_003915-T1	K03685	rnc, DROSHA, RNT1; ribonuclease III [EC:3.1.26.3]	C_lini_757_FUN_003823-T1	K04618	GAOA; galactose oxidase [EC:1.1.3.9]	C_lini_771_FUN_003971-T1	K00846	KHK; ketohexokinase [EC:2.7.1.3]
C_lini_390-1_FUN_003918-T1	K03934	NDUFS1; NADH dehydrogenase (ubiquinone) Fe-S protein 1 [EC:7.1.1.2]	C_lini_757_FUN_003824-T1	K00101	lldD; L-lactate dehydrogenase (cytochrome) [EC:1.1.2.3]	C_lini_771_FUN_003973-T1	K16912	LAS1; ribosomal biogenesis protein LAS1
C_lini_390-1_FUN_003919-T1	K08997	SELENOO, selO; protein adenylyltransferase [EC:2.7.7.108]	C_lini_757_FUN_003826-T1	K19327	ANO10, TMEM16K; anoctamin-10	C_lini_771_FUN_003974-T1	K01069	gloB, gloC, HAGH; hydroxyacylglutathione hydrolase [EC:3.1.2.6]
C_lini_390-1_FUN_003923-T1	K14835	NOP2; 25S rRNA (cytosine2870-C5)-methyltransferase [EC:2.1.1.310]	C_lini_757_FUN_003829-T1	K13345	PEX12, PAF3; peroxin-12	C_lini_771_FUN_003978-T1	K01526	E3.6.1.42; guanosine-diphosphatase [EC:3.6.1.42]
C_lini_390-1_FUN_003924-T1	K23388	UBL4; ubiquitin-like protein 4	C_lini_757_FUN_003833-T1	K03686	dnaJ; molecular chaperone DnaJ	C_lini_771_FUN_003980-T1	K07897	RAB7A; Ras-related protein Rab-7A
C_lini_390-1_FUN_003925-T1	K05765	CFL; cofilin	C_lini_757_FUN_003836-T1	K04630	GNAI; guanine nucleotide-binding protein G(i) subunit alpha	C_lini_771_FUN_003981-T1	K15289	SLC35F5; solute carrier family 35, member F5
C_lini_390-1_FUN_003926-T1	K04077	groEL, HSPD1; chaperonin GroEL [EC:5.6.1.7]	C_lini_757_FUN_003837-T1	K00688	PYG, glgP; glycogen phosphorylase [EC:2.4.1.1]	C_lini_771_FUN_003983-T1	K14857	SPB1, FTSJ3; AdoMet-dependent rRNA methyltransferase SPB1 [EC:2.1.1.-]
C_lini_390-1_FUN_003937-T1	K12193	VPS24, CHMP3; charged multivesicular body protein 3	C_lini_757_FUN_003838-T1	K04441	P38; p38 MAP kinase [EC:2.7.11.24]	C_lini_771_FUN_003986-T1	K00101	lldD; L-lactate dehydrogenase (cytochrome) [EC:1.1.2.3]
C_lini_390-1_FUN_003939-T1	K12881	THOC4, ALY; THO complex subunit 4	C_lini_757_FUN_003841-T1	K08675	PRSS15, PIM1; ATP-dependent Lon protease [EC:3.4.21.53]	C_lini_771_FUN_003992-T1	K19219	JMJD7; peptidyl-lysine (3S)-dioxygenase / protease [EC:1.14.11.63 3.4.-.-]
C_lini_390-1_FUN_003942-T1	K01684	dgoD; galactonate dehydratase [EC:4.2.1.6]	C_lini_757_FUN_003843-T1	K00507	SCD, desC; stearoyl-CoA desaturase (Delta-9 desaturase) [EC:1.14.19.1]	C_lini_771_FUN_003993-T1	K11422	SETD1, SET1; [histone H3]-lysine4 N-trimethyltransferase SETD1 [EC:2.1.1.354]
C_lini_390-1_FUN_003946-T1	K08286	E2.7.11.-; protein-serine/threonine kinase [EC:2.7.11.-]	C_lini_757_FUN_003845-T1	K13711	PI4K2; phosphatidylinositol 4-kinase type 2 [EC:2.7.1.67]	C_lini_771_FUN_003995-T1	K17945	TPM1_2; tropomyosin, fungi type
C_lini_390-1_FUN_003947-T1	K01102	PDP; pyruvate dehydrogenase phosphatase [EC:3.1.3.43]	C_lini_757_FUN_003846-T1	K09117	K09117; uncharacterized protein	C_lini_771_FUN_003996-T1	K14851	RRP17, NOL12; ribosomal RNA-processing protein 17
C_lini_390-1_FUN_003948-T1	K10582	UBE2Q; ubiquitin-conjugating enzyme E2 Q [EC:2.3.2.23]	C_lini_757_FUN_003847-T1	K16569	TUBGCP2, GCP2; gamma-tubulin complex component 2	C_lini_771_FUN_003998-T1	K15448	TRM112, TRMT112; multifunctional methyltransferase subunit TRM112
C_lini_390-1_FUN_003950-T1	K11568	DAD3; DASH complex subunit DAD3	C_lini_757_FUN_003848-T1	K02729	PSMA5; 20S proteasome subunit alpha 5 [EC:3.4.25.1]	C_lini_771_FUN_003999-T1	K03768	PPIB, ppiB; peptidyl-prolyl cis-trans isomerase B (cyclophilin B) [EC:5.2.1.8]
C_lini_390-1_FUN_003951-T1	K02988	RP-S5, MRPS5, rpsE; small subunit ribosomal protein S5	C_lini_757_FUN_003850-T1	K14850	RRP8; ribosomal RNA-processing protein 8 [EC:2.1.1.287]	C_lini_771_FUN_004000-T1	K02952	RP-S13, rpsM; small subunit ribosomal protein S13
C_lini_390-1_FUN_003957-T1	K01061	E3.1.1.45; carboxymethylenebutenolidase [EC:3.1.1.45]	C_lini_757_FUN_003851-T1	K11885	DDI1; DNA damage-inducible protein 1	C_lini_771_FUN_004001-T1	K01273	DPEP; membrane dipeptidase [EC:3.4.13.19]
C_lini_390-1_FUN_003962-T1	K03283	HSPA1_6_8; heat shock 70kDa protein 1/6/8	C_lini_757_FUN_003853-T1	K00762	pyrE; orotate phosphoribosyltransferase [EC:2.4.2.10]	C_lini_771_FUN_004003-T1	K12396	AP3D; AP-3 complex subunit delta
C_lini_390-1_FUN_003964-T1	K10743	RNASEH2A; ribonuclease H2 subunit A [EC:3.1.26.4]	C_lini_757_FUN_003854-T1	K06943	NOG1; nucleolar GTP-binding protein	C_lini_771_FUN_004004-T1	K18588	COQ10; coenzyme Q-binding protein COQ10
C_lini_390-1_FUN_003965-T1	K11497	CENPC; centromere protein C	C_lini_757_FUN_003855-T1	K17255	GDI1_2; Rab GDP dissociation inhibitor	C_lini_771_FUN_004006-T1	K23563	EMC2, TTC35; ER membrane protein complex subunit 2
C_lini_390-1_FUN_003966-T1	K22698	SEY1; protein SEY1 [EC:3.6.5.-]	C_lini_757_FUN_003856-T1	K17428	MRPL47, NCM1; large subunit ribosomal protein L47	C_lini_771_FUN_004007-T1	K17053	ABP140; tRNAThr (cytosine32-N3)-methyltransferase [EC:2.1.1.268]
C_lini_390-1_FUN_003967-T1	K15523	FN3KRP; protein-ribulosamine 3-kinase [EC:2.7.1.172]	C_lini_757_FUN_003862-T1	K11768	ARP9, SWP59; actin-related protein 9	C_lini_771_FUN_004011-T1	K02202	CDK7; cyclin-dependent kinase 7 [EC:2.7.11.22 2.7.11.23]
C_lini_390-1_FUN_003969-T1	K01900	LSC2; succinyl-CoA synthetase beta subunit [EC:6.2.1.4 6.2.1.5]	C_lini_757_FUN_003867-T1	K06961	KRR1; ribosomal RNA assembly protein	C_lini_771_FUN_004012-T1	K15071	RCY1, POF6; recyclin-1
C_lini_390-1_FUN_003974-T1	K01889	FARSA, pheS; phenylalanyl-tRNA synthetase alpha chain [EC:6.1.1.20]	C_lini_757_FUN_003868-T1	K09184	GATAF; GATA-binding protein, other eukaryote	C_lini_771_FUN_004013-T1	K15710	SHPRH; E3 ubiquitin-protein ligase SHPRH [EC:5.6.2.- 2.3.2.27]
C_lini_390-1_FUN_003975-T1	K13577	SLC25A10, DIC; solute carrier family 25 (mitochondrial dicarboxylate transporter), member 10	C_lini_757_FUN_003872-T1	K03347	CUL1, CDC53; cullin 1	C_lini_771_FUN_004019-T1	K08284	MID1; calcium channel MID1
C_lini_390-1_FUN_003976-T1	K03011	RPB3, POLR2C; DNA-directed RNA polymerase II subunit RPB3	C_lini_757_FUN_003877-T1	K15152	MED21, SRB7; mediator of RNA polymerase II transcription subunit 21	C_lini_771_FUN_004020-T1	K17279	REEP5_6; receptor expression-enhancing protein 5/6
C_lini_390-1_FUN_003977-T1	K03687	GRPE; molecular chaperone GrpE	C_lini_757_FUN_003878-T1	K18551	SDT1; pyrimidine and pyridine-specific 5'-nucleotidase [EC:3.1.3.-]	C_lini_771_FUN_004021-T1	K09173	RFX1_2_3; regulatory factor X 1/2/3
C_lini_390-1_FUN_003979-T1	K10754	RFC1; replication factor C subunit 1	C_lini_757_FUN_003881-T1	K17677	IRC3; ATP-dependent helicase IRC3 [EC:5.6.2.-]	C_lini_771_FUN_004022-T1	K00928	lysC; aspartate kinase [EC:2.7.2.4]
C_lini_390-1_FUN_003981-T1	K10756	RFC3_5; replication factor C subunit 3/5	C_lini_757_FUN_003882-T1	K15217	RRN5; RNA polymerase I-specific transcription initiation factor RRN5	C_lini_771_FUN_004023-T1	K13102	KIN; DNA/RNA-binding protein KIN17
C_lini_390-1_FUN_003982-T1	K01895	ACSS1_2, acs; acetyl-CoA synthetase [EC:6.2.1.1]	C_lini_757_FUN_003885-T1	K11566	ASK1; DASH complex subunit ASK1	C_lini_771_FUN_004024-T1	K15171	SUPT4H1, SPT4; transcription elongation factor SPT4
C_lini_390-1_FUN_003987-T1	K06665	SSN6, CYC8; general transcriptional corepressor CYC8	C_lini_757_FUN_003887-T1	K09831	ERG5, CYP61A; sterol 22-desaturase [EC:1.14.19.41]	C_lini_771_FUN_004025-T1	K14528	POP8; ribonuclease P/MRP protein subunit POP8 [EC:3.1.26.5]
C_lini_390-1_FUN_003988-T1	K02925	RP-L3e, RPL3; large subunit ribosomal protein L3e	C_lini_757_FUN_003889-T1	K22940	YIPF1_2; protein YIPF1/2	C_lini_771_FUN_004026-T1	K04460	PPP5C; serine/threonine-protein phosphatase 5 [EC:3.1.3.16]
C_lini_390-1_FUN_003990-T1	K01657	trpE; anthranilate synthase component I [EC:4.1.3.27]	C_lini_757_FUN_003890-T1	K15219	RRN7; RNA polymerase I-specific transcription initiation factor RRN7	C_lini_771_FUN_004027-T1	K13118	DGCR14; protein DGCR14
C_lini_390-1_FUN_003992-T1	K22832	GAS1; 1,3-beta-glucanosyltransferase GAS1 [EC:2.4.1.-]	C_lini_757_FUN_003891-T1	K03263	EIF5A; translation initiation factor 5A	C_lini_771_FUN_004028-T1	K08869	ADCK, ABC1; aarF domain-containing kinase
C_lini_390-1_FUN_003994-T1	K08150	SLC2A13, ITR; MFS transporter, SP family, solute carrier family 2 (myo-inositol transporter), member 13	C_lini_757_FUN_003892-T1	K20298	VPS52; vacuolar protein sorting-associated protein 52	C_lini_771_FUN_004029-T1	K14795	RRP36; ribosomal RNA-processing protein 36
C_lini_390-1_FUN_003996-T1	K08157	TPO1; MFS transporter, DHA1 family, multidrug resistance protein	C_lini_757_FUN_003893-T1	K20372	TBC1D20, GYP8; TBC1 domain family member 20	C_lini_771_FUN_004031-T1	K03233	EEF1G; elongation factor 1-gamma
C_lini_390-1_FUN_003999-T1	K11806	DCAF13, WDSOF1; DDB1- and CUL4-associated factor 13	C_lini_757_FUN_003895-T1	K03243	EIF5B; translation initiation factor 5B	C_lini_771_FUN_004032-T1	K02996	RP-S9, MRPS9, rpsI; small subunit ribosomal protein S9
C_lini_390-1_FUN_004000-T1	K03036	PSMD11, RPN6; 26S proteasome regulatory subunit N6	C_lini_757_FUN_003896-T1	K09489	HSPA4; heat shock 70kDa protein 4	C_lini_771_FUN_004034-T1	K06268	PPP3R, CNB; serine/threonine-protein phosphatase 2B regulatory subunit
C_lini_390-1_FUN_004002-T1	K13354	SLC25A17, PMP34; solute carrier family 25 (peroxisomal adenine nucleotide transporter), member 17	C_lini_757_FUN_003897-T1	K00698	CHS1; chitin synthase [EC:2.4.1.16]	C_lini_771_FUN_004035-T1	K11322	EPC; enhancer of polycomb-like protein
C_lini_390-1_FUN_004003-T1	K20823	NAA35, MAK10; N-alpha-acetyltransferase 35, NatC auxiliary subunit	C_lini_757_FUN_003898-T1	K14327	UPF2, RENT2; regulator of nonsense transcripts 2	C_lini_771_FUN_004036-T1	K01409	OSGEP, KAE1, QRI7; N6-L-threonylcarbamoyladenine synthase [EC:2.3.1.234]
C_lini_390-1_FUN_004004-T1	K02135	ATPeF1E, ATP5E, ATP15; F-type H+-transporting ATPase subunit epsilon	C_lini_757_FUN_003899-T1	K10534	NR; nitrate reductase (NAD(P)H) [EC:1.7.1.1 1.7.1.2 1.7.1.3]	C_lini_771_FUN_004039-T1	K15562	BUR1, SGV1; serine/threonine-protein kinase BUR1 [EC:2.7.11.22 2.7.11.23]
C_lini_390-1_FUN_004007-T1	K00809	DHPS, dys; deoxyhypusine synthase [EC:2.5.1.46]	C_lini_757_FUN_003900-T1	K07300	chaA, CAX; Ca2+:H+ antiporter	C_lini_771_FUN_004040-T1	K13278	ASPG; 60kDa lysophospholipase [EC:3.1.1.5 3.1.1.47 3.5.1.1]
C_lini_390-1_FUN_004008-T1	K12737	SDCCAG10; peptidyl-prolyl cis-trans isomerase SDCCAG10 [EC:5.2.1.8]	C_lini_757_FUN_003901-T1	K06877	K06877; DEAD/DEAH box helicase domain-containing protein	C_lini_771_FUN_004044-T1	K02327	POLD1; DNA polymerase delta subunit 1 [EC:2.7.7.7]
C_lini_390-1_FUN_004009-T1	K09419	HSFF; heat shock transcription factor, other eukaryote	C_lini_757_FUN_003903-T1	K22943	YIPF6; protein YIPF6	C_lini_771_FUN_004045-T1	K00262	E1.4.1.4, gdhA; glutamate dehydrogenase (NADP+) [EC:1.4.1.4]
C_lini_390-1_FUN_004010-T1	K12734	PPIL3; peptidyl-prolyl cis-trans isomerase-like 3 [EC:5.2.1.8]	C_lini_757_FUN_003906-T1	K15222	RRN11; RNA polymerase I-specific transcription initiation factor RRN11	C_lini_771_FUN_004048-T1	K13026	DHX57; ATP-dependent RNA helicase DHX57 [EC:3.6.4.13]
C_lini_390-1_FUN_004011-T1	K08158	MDR1, FLR1, CAF5; MFS transporter, DHA1 family, multidrug resistance protein	C_lini_757_FUN_003907-T1	K03949	NDUFA5; NADH dehydrogenase (ubiquinone) 1 alpha subcomplex subunit 5	C_lini_771_FUN_004049-T1	K10863	APTX; aprataxin [EC:3.6.1.70 3.6.1.71 3.6.1.72]
C_lini_390-1_FUN_004012-T1	K15326	TSEN54; tRNA-splicing endonuclease subunit Sen54	C_lini_757_FUN_003909-T1	K00618	ARG2; amino-acid N-acetyltransferase [EC:2.3.1.1]	C_lini_771_FUN_004058-T1	K03026	RPC4, POLR3D; DNA-directed RNA polymerase III subunit RPC4
C_lini_390-1_FUN_004020-T1	K06874	K06874; zinc finger protein	C_lini_757_FUN_003911-T1	K21848	ARV1; lipid intermediate transporter	C_lini_771_FUN_004059-T1	K03190	ureD, ureH; urease accessory protein
C_lini_390-1_FUN_004022-T1	K07055	TRM12, TYW2; tRNA wybutosine-synthesizing protein 2 [EC:2.5.1.114]	C_lini_757_FUN_003914-T1	K05285	PIGN; GPI ethanolamine phosphate transferase 1 [EC:2.7.-.-]	C_lini_771_FUN_004060-T1	K06671	STAG1_2, SCC3, IRR1; cohesin complex subunit SA-1/2
C_lini_390-1_FUN_004024-T1	K02608	ORC6; origin recognition complex subunit 6	C_lini_757_FUN_003916-T1	K22530	ATAD1; ATPase family AAA domain-containing protein 1 [EC:3.6.1.-]	C_lini_771_FUN_004061-T1	K11109	POT1; protection of telomeres protein 1
C_lini_390-1_FUN_004031-T1	K08955	YME1; ATP-dependent metalloprotease [EC:3.4.24.-]	C_lini_757_FUN_003917-T1	K01760	metC; cysteine-S-conjugate beta-lyase [EC:4.4.1.13]	C_lini_771_FUN_004062-T1	K15042	KPNA5_6; importin subunit alpha-6/7
C_lini_390-1_FUN_004035-T1	K18696	GDE1; glycerophosphodiester phosphodiesterase [EC:3.1.4.46]	C_lini_757_FUN_003918-T1	K23544	SERINC1; serine incorporator 1	C_lini_771_FUN_004063-T1	K15147	MED5, NUT1; mediator of RNA polymerase II transcription subunit 5
C_lini_390-1_FUN_004037-T1	K15427	SIT4, PPH1; serine/threonine-protein phosphatase PP1-1 [EC:3.1.3.16]	C_lini_757_FUN_003921-T1	K05294	PGAP1; GPI inositol-deacylase [EC:3.-.-.-]	C_lini_771_FUN_004068-T1	K01555	FAH, fahA; fumarylacetoacetase [EC:3.7.1.2]
C_lini_390-1_FUN_004043-T1	K01733	thrC; threonine synthase [EC:4.2.3.1]	C_lini_757_FUN_003924-T1	K18914	FDXR; adrenodoxin-NADP+ reductase [EC:1.18.1.6]	C_lini_771_FUN_004069-T1	K15105	SLC25A12_13, AGC; solute carrier family 25 (mitochondrial aspartate/glutamate transporter), member 12/13
C_lini_390-1_FUN_004047-T1	K12820	DHX15, PRP43; pre-mRNA-splicing factor ATP-dependent RNA helicase DHX15/PRP43 [EC:3.6.4.13]	C_lini_757_FUN_003925-T1	K03522	fixB, etfA; electron transfer flavoprotein alpha subunit	C_lini_771_FUN_004070-T1	K12386	CTNS; cystinosin
C_lini_390-1_FUN_004048-T1	K02516	PRMT5, HSL7; type II protein arginine methyltransferase [EC:2.1.1.320]	C_lini_757_FUN_003926-T1	K11649	SMARCC; SWI/SNF-related matrix-associated actin-dependent regulator of chromatin subfamily C	C_lini_771_FUN_004072-T1	K18802	DUG3; glutamine amidotransferase
C_lini_390-1_FUN_004049-T1	K11098	SNRPF, SMF; small nuclear ribonucleoprotein F	C_lini_757_FUN_003927-T1	K00624	E2.3.1.7; carnitine O-acetyltransferase [EC:2.3.1.7]	C_lini_771_FUN_004073-T1	K22140	MGM1; dynamin-like GTPase MGM1, mitochondrial
C_lini_390-1_FUN_004051-T1	K18328	DBR1; lariat debranching enzyme [EC:3.1.-.-]	C_lini_757_FUN_003928-T1	K17261	CAP1_2, SRV2; adenylyl cyclase-associated protein	C_lini_771_FUN_004077-T1	K14823	EBP2, EBNA1BP2; rRNA-processing protein EBP2
C_lini_390-1_FUN_004052-T1	K03872	ELOC, TCEB1; elongin-C	C_lini_757_FUN_003930-T1	K02541	MCM3; DNA replication licensing factor MCM3 [EC:5.6.2.3]	C_lini_771_FUN_004078-T1	K01725	cynS; cyanate lyase [EC:4.2.1.104]
C_lini_390-1_FUN_004055-T1	K11553	DAD1; DASH complex subunit DAD1	C_lini_757_FUN_003932-T1	K07195	EXOC7, EXO70; exocyst complex component 7	C_lini_771_FUN_004082-T1	K10578	UBE2J1, NCUBE1, UBC6; ubiquitin-conjugating enzyme E2 J1 [EC:2.3.2.23]
C_lini_390-1_FUN_004058-T1	K00128	ALDH; aldehyde dehydrogenase (NAD+) [EC:1.2.1.3]	C_lini_757_FUN_003940-T1	K02984	RP-S3Ae, RPS3A; small subunit ribosomal protein S3Ae	C_lini_771_FUN_004084-T1	K13526	ATP13A2; cation-transporting P-type ATPase 13A2 [EC:7.2.2.-]
C_lini_390-1_FUN_004061-T1	K01469	OPLAH, OXP1, oplAH; 5-oxoprolinase (ATP-hydrolysing) [EC:3.5.2.9]	C_lini_757_FUN_003943-T1	K25829	ELOF1, ELF1; transcription elongation factor 1	C_lini_771_FUN_004085-T1	K11279	NAP1L1, NRP; nucleosome assembly protein 1-like 1
C_lini_390-1_FUN_004063-T1	K18123	HOGA1; 4-hydroxy-2-oxoglutarate aldolase [EC:4.1.3.16]	C_lini_757_FUN_003944-T1	K00761	upp, UPRT; uracil phosphoribosyltransferase [EC:2.4.2.9]	C_lini_771_FUN_004086-T1	K00058	serA, PHGDH; D-3-phosphoglycerate dehydrogenase / 2-oxoglutarate reductase [EC:1.1.1.95 1.1.1.399]
C_lini_390-1_FUN_004068-T1	K01230	MAN1A_C, MNS1_2; mannosyl-oligosaccharide alpha-1,2-mannosidase [EC:3.2.1.113]	C_lini_757_FUN_003946-T1	K07208	RHEB; Ras homolog enriched in brain	C_lini_771_FUN_004087-T1	K10357	MYO5; myosin V
C_lini_390-1_FUN_004070-T1	K19305	NPII; deuterolysin [EC:3.4.24.39]	C_lini_757_FUN_003947-T1	K24134	ZUP1, ZUFSP; zinc finger-containing ubiquitin peptidase 1 [EC:3.4.19.12]	C_lini_771_FUN_004088-T1	K18532	AK6, FAP7; adenylate kinase [EC:2.7.4.3]
C_lini_390-1_FUN_004091-T1	K11824	AP2A; AP-2 complex subunit alpha	C_lini_757_FUN_003948-T1	K01519	rdgB, ITPA; XTP/dITP diphosphohydrolase [EC:3.6.1.66]	C_lini_771_FUN_004089-T1	K01519	rdgB, ITPA; XTP/dITP diphosphohydrolase [EC:3.6.1.66]
C_lini_390-1_FUN_004092-T1	K18162	NDUFAF5; NADH dehydrogenase [ubiquinone] 1 alpha subcomplex assembly factor 5 [EC:2.1.1.-]	C_lini_757_FUN_003949-T1	K18532	AK6, FAP7; adenylate kinase [EC:2.7.4.3]	C_lini_771_FUN_004091-T1	K07208	RHEB; Ras homolog enriched in brain
C_lini_390-1_FUN_004093-T1	K05754	ARPC5; actin related protein 2/3 complex, subunit 5	C_lini_757_FUN_003950-T1	K10357	MYO5; myosin V	C_lini_771_FUN_004093-T1	K00761	upp, UPRT; uracil phosphoribosyltransferase [EC:2.4.2.9]
C_lini_390-1_FUN_004094-T1	K02147	ATPeV1B, ATP6B; V-type H+-transporting ATPase subunit B	C_lini_757_FUN_003951-T1	K00058	serA, PHGDH; D-3-phosphoglycerate dehydrogenase / 2-oxoglutarate reductase [EC:1.1.1.95 1.1.1.399]	C_lini_771_FUN_004094-T1	K25829	ELOF1, ELF1; transcription elongation factor 1
C_lini_390-1_FUN_004095-T1	K01640	HMGCL, hmgL; hydroxymethylglutaryl-CoA lyase [EC:4.1.3.4]	C_lini_757_FUN_003952-T1	K11279	NAP1L1, NRP; nucleosome assembly protein 1-like 1	C_lini_771_FUN_004096-T1	K02984	RP-S3Ae, RPS3A; small subunit ribosomal protein S3Ae
C_lini_390-1_FUN_004097-T1	K06997	yggS, PROSC; PLP dependent protein	C_lini_757_FUN_003953-T1	K13526	ATP13A2; cation-transporting P-type ATPase 13A2 [EC:7.2.2.-]	C_lini_771_FUN_004108-T1	K07195	EXOC7, EXO70; exocyst complex component 7
C_lini_390-1_FUN_004098-T1	K00143	LYS2; L-2-aminoadipate reductase [EC:1.2.1.95]	C_lini_757_FUN_003955-T1	K10578	UBE2J1, NCUBE1, UBC6; ubiquitin-conjugating enzyme E2 J1 [EC:2.3.2.23]	C_lini_771_FUN_004111-T1	K02541	MCM3; DNA replication licensing factor MCM3 [EC:5.6.2.3]
C_lini_390-1_FUN_004102-T1	K02898	RP-L26e, RPL26; large subunit ribosomal protein L26e	C_lini_757_FUN_003959-T1	K01725	cynS; cyanate lyase [EC:4.2.1.104]	C_lini_771_FUN_004113-T1	K17261	CAP1_2, SRV2; adenylyl cyclase-associated protein
C_lini_390-1_FUN_004103-T1	K02258	COX11, ctaG; cytochrome c oxidase assembly protein subunit 11	C_lini_757_FUN_003960-T1	K14823	EBP2, EBNA1BP2; rRNA-processing protein EBP2	C_lini_771_FUN_004114-T1	K00624	E2.3.1.7; carnitine O-acetyltransferase [EC:2.3.1.7]
C_lini_390-1_FUN_004105-T1	K08493	VTI1; vesicle transport through interaction with t-SNAREs 1	C_lini_757_FUN_003964-T1	K22140	MGM1; dynamin-like GTPase MGM1, mitochondrial	C_lini_771_FUN_004115-T1	K11649	SMARCC; SWI/SNF-related matrix-associated actin-dependent regulator of chromatin subfamily C
C_lini_390-1_FUN_004106-T1	K14794	RRP12; ribosomal RNA-processing protein 12	C_lini_757_FUN_003965-T1	K18802	DUG3; glutamine amidotransferase	C_lini_771_FUN_004116-T1	K03522	fixB, etfA; electron transfer flavoprotein alpha subunit
C_lini_390-1_FUN_004111-T1	K14541	DUR1; urea carboxylase / allophanate hydrolase [EC:6.3.4.6 3.5.1.54]	C_lini_757_FUN_003967-T1	K12386	CTNS; cystinosin	C_lini_771_FUN_004117-T1	K18914	FDXR; adrenodoxin-NADP+ reductase [EC:1.18.1.6]
C_lini_390-1_FUN_004113-T1	K14997	SLC38A11; solute carrier family 38 (sodium-coupled neutral amino acid transporter), member 11	C_lini_757_FUN_003968-T1	K15105	SLC25A12_13, AGC; solute carrier family 25 (mitochondrial aspartate/glutamate transporter), member 12/13	C_lini_771_FUN_004120-T1	K05294	PGAP1; GPI inositol-deacylase [EC:3.-.-.-]
C_lini_390-1_FUN_004115-T1	K22384	WRB, GET1; tail-anchored protein insertion receptor	C_lini_757_FUN_003973-T1	K15147	MED5, NUT1; mediator of RNA polymerase II transcription subunit 5	C_lini_771_FUN_004122-T1	K23544	SERINC1; serine incorporator 1
C_lini_390-1_FUN_004116-T1	K02154	ATPeV0A, ATP6N; V-type H+-transporting ATPase subunit a	C_lini_757_FUN_003974-T1	K15042	KPNA5_6; importin subunit alpha-6/7	C_lini_771_FUN_004123-T1	K01760	metC; cysteine-S-conjugate beta-lyase [EC:4.4.1.13]
C_lini_390-1_FUN_004117-T1	K14403	CPSF3, YSH1; cleavage and polyadenylation specificity factor subunit 3 [EC:3.1.27.-]	C_lini_757_FUN_003975-T1	K11109	POT1; protection of telomeres protein 1	C_lini_771_FUN_004125-T1	K22530	ATAD1; ATPase family AAA domain-containing protein 1 [EC:3.6.1.-]
C_lini_390-1_FUN_004121-T1	K11206	NIT1, ybeM; deaminated glutathione amidase [EC:3.5.1.128]	C_lini_757_FUN_003976-T1	K06671	STAG1_2, SCC3, IRR1; cohesin complex subunit SA-1/2	C_lini_771_FUN_004127-T1	K05285	PIGN; GPI ethanolamine phosphate transferase 1 [EC:2.7.-.-]
C_lini_390-1_FUN_004122-T1	K01785	galM, GALM; aldose 1-epimerase [EC:5.1.3.3]	C_lini_757_FUN_003977-T1	K03190	ureD, ureH; urease accessory protein	C_lini_771_FUN_004130-T1	K21848	ARV1; lipid intermediate transporter
C_lini_390-1_FUN_004123-T1	K07561	DPH1, dph2; 2-(3-amino-3-carboxypropyl)histidine synthase [EC:2.5.1.108]	C_lini_757_FUN_003978-T1	K03026	RPC4, POLR3D; DNA-directed RNA polymerase III subunit RPC4	C_lini_771_FUN_004132-T1	K00618	ARG2; amino-acid N-acetyltransferase [EC:2.3.1.1]
C_lini_390-1_FUN_004124-T1	K01181	E3.2.1.8, xynA; endo-1,4-beta-xylanase [EC:3.2.1.8]	C_lini_757_FUN_003987-T1	K10863	APTX; aprataxin [EC:3.6.1.70 3.6.1.71 3.6.1.72]	C_lini_771_FUN_004134-T1	K03949	NDUFA5; NADH dehydrogenase (ubiquinone) 1 alpha subcomplex subunit 5
C_lini_390-1_FUN_004125-T1	K11270	CTF8; chromosome transmission fidelity protein 8	C_lini_757_FUN_003988-T1	K13026	DHX57; ATP-dependent RNA helicase DHX57 [EC:3.6.4.13]	C_lini_771_FUN_004135-T1	K15222	RRN11; RNA polymerase I-specific transcription initiation factor RRN11
C_lini_390-1_FUN_004126-T1	K02991	RP-S6e, RPS6; small subunit ribosomal protein S6e	C_lini_757_FUN_003991-T1	K00262	E1.4.1.4, gdhA; glutamate dehydrogenase (NADP+) [EC:1.4.1.4]	C_lini_771_FUN_004139-T1	K22943	YIPF6; protein YIPF6
C_lini_390-1_FUN_004127-T1	K00948	PRPS, prsA; ribose-phosphate pyrophosphokinase [EC:2.7.6.1]	C_lini_757_FUN_003992-T1	K02327	POLD1; DNA polymerase delta subunit 1 [EC:2.7.7.7]	C_lini_771_FUN_004141-T1	K06877	K06877; DEAD/DEAH box helicase domain-containing protein
C_lini_390-1_FUN_004128-T1	K10592	HUWE1, MULE, ARF-BP1, TOM1; E3 ubiquitin-protein ligase HUWE1 [EC:2.3.2.26]	C_lini_757_FUN_003996-T1	K13278	ASPG; 60kDa lysophospholipase [EC:3.1.1.5 3.1.1.47 3.5.1.1]	C_lini_771_FUN_004142-T1	K07300	chaA, CAX; Ca2+:H+ antiporter
C_lini_390-1_FUN_004130-T1	K02995	RP-S8e, RPS8; small subunit ribosomal protein S8e	C_lini_757_FUN_003997-T1	K15562	BUR1, SGV1; serine/threonine-protein kinase BUR1 [EC:2.7.11.22 2.7.11.23]	C_lini_771_FUN_004143-T1	K10534	NR; nitrate reductase (NAD(P)H) [EC:1.7.1.1 1.7.1.2 1.7.1.3]
C_lini_390-1_FUN_004132-T1	K00383	GSR, gor; glutathione reductase (NADPH) [EC:1.8.1.7]	C_lini_757_FUN_004000-T1	K01409	OSGEP, KAE1, QRI7; N6-L-threonylcarbamoyladenine synthase [EC:2.3.1.234]	C_lini_771_FUN_004144-T1	K14327	UPF2, RENT2; regulator of nonsense transcripts 2
C_lini_390-1_FUN_004134-T1	K09983	K09983; uncharacterized protein	C_lini_757_FUN_004001-T1	K11322	EPC; enhancer of polycomb-like protein	C_lini_771_FUN_004145-T1	K00698	CHS1; chitin synthase [EC:2.4.1.16]
C_lini_390-1_FUN_004136-T1	K10258	TER, TSC13, CER10; very-long-chain enoyl-CoA reductase [EC:1.3.1.93]	C_lini_757_FUN_004002-T1	K06268	PPP3R, CNB; serine/threonine-protein phosphatase 2B regulatory subunit	C_lini_771_FUN_004146-T1	K09489	HSPA4; heat shock 70kDa protein 4
C_lini_390-1_FUN_004137-T1	K18749	LSM14, RAP55, SCD6; protein LSM14	C_lini_757_FUN_004004-T1	K02996	RP-S9, MRPS9, rpsI; small subunit ribosomal protein S9	C_lini_771_FUN_004147-T1	K03243	EIF5B; translation initiation factor 5B
C_lini_390-1_FUN_004138-T1	K24970	TCF25, RQC1; transcription factor 25	C_lini_757_FUN_004005-T1	K03233	EEF1G; elongation factor 1-gamma	C_lini_771_FUN_004149-T1	K20372	TBC1D20, GYP8; TBC1 domain family member 20
C_lini_390-1_FUN_004140-T1	K07213	ATOX1, ATX1, copZ, golB; copper chaperone	C_lini_757_FUN_004007-T1	K14795	RRP36; ribosomal RNA-processing protein 36	C_lini_771_FUN_004150-T1	K20298	VPS52; vacuolar protein sorting-associated protein 52
C_lini_390-1_FUN_004142-T1	K02989	RP-S5e, RPS5; small subunit ribosomal protein S5e	C_lini_757_FUN_004008-T1	K08869	ADCK, ABC1; aarF domain-containing kinase	C_lini_771_FUN_004151-T1	K03263	EIF5A; translation initiation factor 5A
C_lini_390-1_FUN_004143-T1	K02975	RP-S25e, RPS25; small subunit ribosomal protein S25e	C_lini_757_FUN_004009-T1	K13118	DGCR14; protein DGCR14	C_lini_771_FUN_004153-T1	K22940	YIPF1_2; protein YIPF1/2
C_lini_390-1_FUN_004146-T1	K09486	HYOU1; hypoxia up-regulated 1	C_lini_757_FUN_004010-T1	K04460	PPP5C; serine/threonine-protein phosphatase 5 [EC:3.1.3.16]	C_lini_771_FUN_004155-T1	K09831	ERG5, CYP61A; sterol 22-desaturase [EC:1.14.19.41]
C_lini_390-1_FUN_004147-T1	K00059	fabG, OAR1; 3-oxoacyl-[acyl-carrier protein] reductase [EC:1.1.1.100]	C_lini_757_FUN_004011-T1	K14528	POP8; ribonuclease P/MRP protein subunit POP8 [EC:3.1.26.5]	C_lini_771_FUN_004157-T1	K11566	ASK1; DASH complex subunit ASK1
C_lini_390-1_FUN_004150-T1	K08764	SCP2, SCPX; sterol carrier protein 2 [EC:2.3.1.176]	C_lini_757_FUN_004012-T1	K15171	SUPT4H1, SPT4; transcription elongation factor SPT4	C_lini_771_FUN_004160-T1	K15217	RRN5; RNA polymerase I-specific transcription initiation factor RRN5
C_lini_390-1_FUN_004159-T1	K05863	SLC25A4S, ANT; solute carrier family 25 (mitochondrial adenine nucleotide translocator), member 4/5/6/31	C_lini_757_FUN_004013-T1	K13102	KIN; DNA/RNA-binding protein KIN17	C_lini_771_FUN_004161-T1	K17677	IRC3; ATP-dependent helicase IRC3 [EC:5.6.2.-]
C_lini_390-1_FUN_004161-T1	K01537	ATP2C; P-type Ca2+ transporter type 2C [EC:7.2.2.10]	C_lini_757_FUN_004014-T1	K00928	lysC; aspartate kinase [EC:2.7.2.4]	C_lini_771_FUN_004164-T1	K18551	SDT1; pyrimidine and pyridine-specific 5'-nucleotidase [EC:3.1.3.-]
C_lini_390-1_FUN_004162-T1	K14807	DDX51, DBP6; ATP-dependent RNA helicase DDX51/DBP6 [EC:3.6.4.13]	C_lini_757_FUN_004015-T1	K09173	RFX1_2_3; regulatory factor X 1/2/3	C_lini_771_FUN_004165-T1	K15152	MED21, SRB7; mediator of RNA polymerase II transcription subunit 21
C_lini_390-1_FUN_004163-T1	K03857	PIGA, GPI3; phosphatidylinositol N-acetylglucosaminyltransferase subunit A [EC:2.4.1.198]	C_lini_757_FUN_004016-T1	K17279	REEP5_6; receptor expression-enhancing protein 5/6	C_lini_771_FUN_004170-T1	K03347	CUL1, CDC53; cullin 1
C_lini_390-1_FUN_004166-T1	K01705	LYS4; homoaconitate hydratase [EC:4.2.1.36]	C_lini_757_FUN_004017-T1	K08284	MID1; calcium channel MID1	C_lini_771_FUN_004174-T1	K09184	GATAF; GATA-binding protein, other eukaryote
C_lini_390-1_FUN_004180-T1	K19787	CARNMT1; carnosine N-methyltransferase [EC:2.1.1.22]	C_lini_757_FUN_004023-T1	K15710	SHPRH; E3 ubiquitin-protein ligase SHPRH [EC:5.6.2.- 2.3.2.27]	C_lini_771_FUN_004175-T1	K06961	KRR1; ribosomal RNA assembly protein
C_lini_390-1_FUN_004186-T1	K08192	DAL5; MFS transporter, ACS family, DAL5 transporter family protein	C_lini_757_FUN_004024-T1	K15071	RCY1, POF6; recyclin-1	C_lini_771_FUN_004181-T1	K11768	ARP9, SWP59; actin-related protein 9
C_lini_390-1_FUN_004188-T1	K14338	cypD_E, CYP102A, CYP505; cytochrome P450 / NADPH-cytochrome P450 reductase [EC:1.14.14.1 1.6.2.4]	C_lini_757_FUN_004025-T1	K02202	CDK7; cyclin-dependent kinase 7 [EC:2.7.11.22 2.7.11.23]	C_lini_771_FUN_004187-T1	K17428	MRPL47, NCM1; large subunit ribosomal protein L47
C_lini_390-1_FUN_004189-T1	K00387	SUOX; sulfite oxidase [EC:1.8.3.1]	C_lini_757_FUN_004029-T1	K17053	ABP140; tRNAThr (cytosine32-N3)-methyltransferase [EC:2.1.1.268]	C_lini_771_FUN_004188-T1	K17255	GDI1_2; Rab GDP dissociation inhibitor
C_lini_390-1_FUN_004202-T1	K08192	DAL5; MFS transporter, ACS family, DAL5 transporter family protein	C_lini_757_FUN_004030-T1	K23563	EMC2, TTC35; ER membrane protein complex subunit 2	C_lini_771_FUN_004189-T1	K06943	NOG1; nucleolar GTP-binding protein
C_lini_390-1_FUN_004203-T1	K08192	DAL5; MFS transporter, ACS family, DAL5 transporter family protein	C_lini_757_FUN_004032-T1	K18588	COQ10; coenzyme Q-binding protein COQ10	C_lini_771_FUN_004190-T1	K00762	pyrE; orotate phosphoribosyltransferase [EC:2.4.2.10]
C_lini_390-1_FUN_004207-T1	K16261	YAT; yeast amino acid transporter	C_lini_757_FUN_004033-T1	K12396	AP3D; AP-3 complex subunit delta	C_lini_771_FUN_004192-T1	K11885	DDI1; DNA damage-inducible protein 1
C_lini_390-1_FUN_004212-T1	K23321	ACLL; aspirochlorine biosynthesis cytochrome P450 monooxygenase [EC:1.-.-.-]	C_lini_757_FUN_004035-T1	K01273	DPEP; membrane dipeptidase [EC:3.4.13.19]	C_lini_771_FUN_004193-T1	K14850	RRP8; ribosomal RNA-processing protein 8 [EC:2.1.1.287]
C_lini_390-1_FUN_004213-T1	K20498	DSD1; D-serine ammonia-lyase [EC:4.3.1.18]	C_lini_757_FUN_004036-T1	K02952	RP-S13, rpsM; small subunit ribosomal protein S13	C_lini_771_FUN_004196-T1	K02729	PSMA5; 20S proteasome subunit alpha 5 [EC:3.4.25.1]
C_lini_390-1_FUN_004223-T1	K05727	DOCK3; dedicator of cytokinesis protein 3	C_lini_757_FUN_004037-T1	K03768	PPIB, ppiB; peptidyl-prolyl cis-trans isomerase B (cyclophilin B) [EC:5.2.1.8]	C_lini_771_FUN_004197-T1	K16569	TUBGCP2, GCP2; gamma-tubulin complex component 2
C_lini_390-1_FUN_004236-T1	K08711	PDR, CDR1; ATP-binding cassette, subfamily G (WHITE), member 2, PDR	C_lini_757_FUN_004038-T1	K15448	TRM112, TRMT112; multifunctional methyltransferase subunit TRM112	C_lini_771_FUN_004198-T1	K09117	K09117; uncharacterized protein
C_lini_390-1_FUN_004242-T1	K00306	PIPOX; sarcosine oxidase / L-pipecolate oxidase [EC:1.5.3.1 1.5.3.7]	C_lini_757_FUN_004040-T1	K14851	RRP17, NOL12; ribosomal RNA-processing protein 17	C_lini_771_FUN_004199-T1	K13711	PI4K2; phosphatidylinositol 4-kinase type 2 [EC:2.7.1.67]
C_lini_390-1_FUN_004243-T1	K00294	E1.2.1.88; 1-pyrroline-5-carboxylate dehydrogenase [EC:1.2.1.88]	C_lini_757_FUN_004041-T1	K17945	TPM1_2; tropomyosin, fungi type	C_lini_771_FUN_004201-T1	K00507	SCD, desC; stearoyl-CoA desaturase (Delta-9 desaturase) [EC:1.14.19.1]
C_lini_390-1_FUN_004245-T1	K00286	proC; pyrroline-5-carboxylate reductase [EC:1.5.1.2]	C_lini_757_FUN_004043-T1	K11422	SETD1, SET1; [histone H3]-lysine4 N-trimethyltransferase SETD1 [EC:2.1.1.354]	C_lini_771_FUN_004203-T1	K08675	PRSS15, PIM1; ATP-dependent Lon protease [EC:3.4.21.53]
C_lini_390-1_FUN_004247-T1	K00799	GST, gst; glutathione S-transferase [EC:2.5.1.18]	C_lini_757_FUN_004044-T1	K19219	JMJD7; peptidyl-lysine (3S)-dioxygenase / protease [EC:1.14.11.63 3.4.-.-]	C_lini_771_FUN_004205-T1	K04441	P38; p38 MAP kinase [EC:2.7.11.24]
C_lini_390-1_FUN_004254-T1	K19054	FXN; frataxin [EC:1.16.3.1]	C_lini_757_FUN_004050-T1	K00101	lldD; L-lactate dehydrogenase (cytochrome) [EC:1.1.2.3]	C_lini_771_FUN_004206-T1	K00688	PYG, glgP; glycogen phosphorylase [EC:2.4.1.1]
C_lini_390-1_FUN_004255-T1	K12399	AP3S; AP-3 complex subunit sigma	C_lini_757_FUN_004053-T1	K14857	SPB1, FTSJ3; AdoMet-dependent rRNA methyltransferase SPB1 [EC:2.1.1.-]	C_lini_771_FUN_004211-T1	K03686	dnaJ; molecular chaperone DnaJ
C_lini_390-1_FUN_004257-T1	K01869	LARS, leuS; leucyl-tRNA synthetase [EC:6.1.1.4]	C_lini_757_FUN_004055-T1	K15289	SLC35F5; solute carrier family 35, member F5	C_lini_771_FUN_004215-T1	K13345	PEX12, PAF3; peroxin-12
C_lini_390-1_FUN_004259-T1	K15455	DPH3, KTI11; diphthamide biosynthesis protein 3	C_lini_757_FUN_004056-T1	K07897	RAB7A; Ras-related protein Rab-7A	C_lini_771_FUN_004218-T1	K19327	ANO10, TMEM16K; anoctamin-10
C_lini_390-1_FUN_004260-T1	K15628	PXA; ATP-binding cassette, subfamily D (ALD), peroxisomal long-chain fatty acid import protein [EC:7.6.2.4]	C_lini_757_FUN_004058-T1	K01526	E3.6.1.42; guanosine-diphosphatase [EC:3.6.1.42]	C_lini_771_FUN_004220-T1	K00101	lldD; L-lactate dehydrogenase (cytochrome) [EC:1.1.2.3]
C_lini_390-1_FUN_004271-T1	K00516	E1.14.99.55; lytic starch monooxygenase [EC:1.14.99.55]	C_lini_757_FUN_004062-T1	K01069	gloB, gloC, HAGH; hydroxyacylglutathione hydrolase [EC:3.1.2.6]	C_lini_771_FUN_004221-T1	K04618	GAOA; galactose oxidase [EC:1.1.3.9]
C_lini_390-1_FUN_004278-T1	K01301	NAALAD; N-acetylated-alpha-linked acidic dipeptidase [EC:3.4.17.21]	C_lini_757_FUN_004063-T1	K16912	LAS1; ribosomal biogenesis protein LAS1	C_lini_771_FUN_004223-T1	K18664	SLH1; antiviral helicase SLH1 [EC:3.6.4.13]
C_lini_390-1_FUN_004284-T1	K09885	AQPF; aquaporin rerated protein, other eukaryote	C_lini_757_FUN_004065-T1	K00846	KHK; ketohexokinase [EC:2.7.1.3]	C_lini_771_FUN_004224-T1	K08516	YKT6; synaptobrevin homolog YKT6
C_lini_390-1_FUN_004285-T1	K01728	pel; pectate lyase [EC:4.2.2.2]	C_lini_757_FUN_004069-T1	K00858	ppnK, NADK; NAD+ kinase [EC:2.7.1.23]	C_lini_771_FUN_004226-T1	K05759	PFN; profilin
C_lini_390-1_FUN_004289-T1	K18339	LRA4; 2-keto-3-deoxy-L-rhamnonate aldolase [EC:4.1.2.53]	C_lini_757_FUN_004077-T1	K07252	DOLPP1; dolichyldiphosphatase [EC:3.6.1.43]	C_lini_771_FUN_004227-T1	K26683	GOLT1, GOT1; vesicle transport protein GOT1
C_lini_390-1_FUN_004290-T1	K00101	lldD; L-lactate dehydrogenase (cytochrome) [EC:1.1.2.3]	C_lini_757_FUN_004078-T1	K11971	RNF14, ARA54; E3 ubiquitin-protein ligase RNF14 [EC:2.3.2.31]	C_lini_771_FUN_004228-T1	K11667	INO80C, IES6; INO80 complex subunit C
C_lini_390-1_FUN_004294-T1	K01183	E3.2.1.14; chitinase [EC:3.2.1.14]	C_lini_757_FUN_004081-T1	K02358	tuf, TUFM; elongation factor Tu	C_lini_771_FUN_004229-T1	K11672	ACTR5, ARP5, INO80M; actin-related protein 5
C_lini_390-1_FUN_004299-T1	K10882	EME1, MMS4; crossover junction endonuclease EME1 [EC:3.1.22.-]	C_lini_757_FUN_004082-T1	K09584	PDIA6, TXNDC7; protein disulfide-isomerase A6 [EC:5.3.4.1]	C_lini_771_FUN_004232-T1	K01724	PCBD, phhB; 4a-hydroxytetrahydrobiopterin dehydratase [EC:4.2.1.96]
C_lini_390-1_FUN_004303-T1	K07443	ybaZ; methylated-DNA-protein-cysteine methyltransferase related protein	C_lini_757_FUN_004083-T1	K19765	HSBP1; heat shock factor-binding protein 1	C_lini_771_FUN_004233-T1	K07750	MESO1, ERG25; methylsterol monooxygenase [EC:1.14.18.9]
C_lini_390-1_FUN_004308-T1	K14708	SLC26A11; solute carrier family 26 (sodium-independent sulfate anion transporter), member 11	C_lini_757_FUN_004084-T1	K23788	TUL1, FLY1_2; transmembrane E3 ubiquitin-protein ligase [EC:2.3.2.27]	C_lini_771_FUN_004234-T1	K18158	NCA2; nuclear control of ATPase protein 2
C_lini_390-1_FUN_004312-T1	K08192	DAL5; MFS transporter, ACS family, DAL5 transporter family protein	C_lini_757_FUN_004089-T1	K14558	PWP2, UTP1; periodic tryptophan protein 2	C_lini_771_FUN_004235-T1	K07901	RAB8A, MEL; Ras-related protein Rab-8A
C_lini_390-1_FUN_004315-T1	K08994	yneE, BEST; ion channel-forming bestrophin family protein	C_lini_757_FUN_004090-T1	K16948	CDC12; cell division control protein 12	C_lini_771_FUN_004237-T1	K14575	AFG2, DRG1, SPATA5; AAA family ATPase
C_lini_390-1_FUN_004319-T1	K05349	bglX; beta-glucosidase [EC:3.2.1.21]	C_lini_757_FUN_004091-T1	K00898	PDK2_3_4; pyruvate dehydrogenase kinase 2/3/4 [EC:2.7.11.2]	C_lini_771_FUN_004238-T1	K00511	SQLE, ERG1; squalene monooxygenase [EC:1.14.14.17]
C_lini_390-1_FUN_004326-T1	K00021	HMGCR; hydroxymethylglutaryl-CoA reductase (NADPH) [EC:1.1.1.34]	C_lini_757_FUN_004092-T1	K11838	USP7, UBP15; ubiquitin carboxyl-terminal hydrolase 7 [EC:3.4.19.12]	C_lini_771_FUN_004239-T1	K00729	ALG5; dolichyl-phosphate beta-glucosyltransferase [EC:2.4.1.117]
C_lini_390-1_FUN_004343-T1	K07192	FLOT; flotillin	C_lini_757_FUN_004093-T1	K17790	TIM22; mitochondrial import inner membrane translocase subunit TIM22	C_lini_771_FUN_004241-T1	K17491	SMEK, PPP4R3; protein phosphatase 4 regulatory subunit 3
C_lini_390-1_FUN_004345-T1	K07192	FLOT; flotillin	C_lini_757_FUN_004095-T1	K06063	SNW1, SKIIP, SKIP; SNW domain-containing protein 1	C_lini_771_FUN_004244-T1	K02180	BUB3; cell cycle arrest protein BUB3
C_lini_390-1_FUN_004347-T1	K07192	FLOT; flotillin	C_lini_757_FUN_004100-T1	K00787	FDPS; farnesyl diphosphate synthase [EC:2.5.1.1 2.5.1.10]	C_lini_771_FUN_004245-T1	K03237	EIF2S1; translation initiation factor 2 subunit 1
C_lini_390-1_FUN_004351-T1	K16261	YAT; yeast amino acid transporter	C_lini_757_FUN_004101-T1	K03355	APC8, CDC23; anaphase-promoting complex subunit 8	C_lini_771_FUN_004248-T1	K14967	BRE2, CPS60; COMPASS component BRE2
C_lini_390-1_FUN_004353-T1	K01082	cysQ, MET22, BPNT1; 3'(2'), 5'-bisphosphate nucleotidase [EC:3.1.3.7]	C_lini_757_FUN_004104-T1	K17600	VPS54; vacuolar protein sorting-associated protein 54	C_lini_771_FUN_004250-T1	K22817	NSMCE1, NSE1; non-structural maintenance of chromosomes element 1 [EC:2.3.2.27]
C_lini_390-1_FUN_004364-T1	K12200	PDCD6IP, ALIX, RIM20; programmed cell death 6-interacting protein	C_lini_757_FUN_004105-T1	K02209	MCM5, CDC46; DNA replication licensing factor MCM5 [EC:5.6.2.3]	C_lini_771_FUN_004259-T1	K12492	ARFGAP1; ADP-ribosylation factor GTPase-activating protein 1
C_lini_390-1_FUN_004374-T1	K00306	PIPOX; sarcosine oxidase / L-pipecolate oxidase [EC:1.5.3.1 1.5.3.7]	C_lini_757_FUN_004110-T1	K08956	AFG3; AFG3 family protein [EC:3.4.24.-]	C_lini_771_FUN_004260-T1	K03521	fixA, etfB; electron transfer flavoprotein beta subunit
C_lini_390-1_FUN_004379-T1	K12598	MTR4, SKIV2L2; ATP-dependent RNA helicase DOB1 [EC:3.6.4.13]	C_lini_757_FUN_004112-T1	K24194	BOR; boron transporter	C_lini_771_FUN_004262-T1	K08192	DAL5; MFS transporter, ACS family, DAL5 transporter family protein
C_lini_390-1_FUN_004380-T1	K02272	COX7C; cytochrome c oxidase subunit 7c	C_lini_757_FUN_004114-T1	K00074	paaH, hbd, fadB, mmgB; 3-hydroxybutyryl-CoA dehydrogenase [EC:1.1.1.157]	C_lini_771_FUN_004263-T1	K01956	carA, CPA1; carbamoyl-phosphate synthase small subunit [EC:6.3.5.5]
C_lini_390-1_FUN_004382-T1	K17402	MRPS23; small subunit ribosomal protein S23	C_lini_757_FUN_004115-T1	K10997	TIMELESS, TOF1, SWI1; replication fork protection complex subunit TIMELESS/Tof1/Swi1	C_lini_771_FUN_004266-T1	K09184	GATAF; GATA-binding protein, other eukaryote
C_lini_390-1_FUN_004383-T1	K07441	ALG14; beta-1,4-N-acetylglucosaminyltransferase [EC:2.4.1.141]	C_lini_757_FUN_004118-T1	K18724	POM34; nucleoporin POM34	C_lini_771_FUN_004267-T1	K26750	TVP15; golgi apparatus membrane protein TVP15
C_lini_390-1_FUN_004385-T1	K18045	SIW14, OCA3; tyrosine-protein phosphatase SIW14 [EC:3.1.3.48]	C_lini_757_FUN_004123-T1	K23856	GPX; peroxiredoxin [EC:1.11.1.24]	C_lini_771_FUN_004268-T1	K02355	fusA, GFM, EFG; elongation factor G
C_lini_390-1_FUN_004387-T1	K09518	DNAJB12; DnaJ homolog subfamily B member 12	C_lini_757_FUN_004125-T1	K18103	GAAC, LGA1; L-threo-3-deoxy-hexylosonate aldolase [EC:4.1.2.54]	C_lini_771_FUN_004271-T1	K01230	MAN1A_C, MNS1_2; mannosyl-oligosaccharide alpha-1,2-mannosidase [EC:3.2.1.113]
C_lini_390-1_FUN_004388-T1	K01309	MINDY1_2; ubiquitin carboxyl-terminal hydrolase MINDY-1/2 [EC:3.4.19.12]	C_lini_757_FUN_004126-T1	K18106	GAAA; D-galacturonate reductase [EC:1.1.1.-]	C_lini_771_FUN_004273-T1	K08192	DAL5; MFS transporter, ACS family, DAL5 transporter family protein
C_lini_390-1_FUN_004389-T1	K12343	SRD5A1; 3-oxo-5-alpha-steroid 4-dehydrogenase 1 [EC:1.3.1.22]	C_lini_757_FUN_004128-T1	K00750	GYG1, GYG2; glycogenin [EC:2.4.1.186]	C_lini_771_FUN_004275-T1	K23801	PCID2, THP1; nuclear mRNA export protein PCID2/THP1
C_lini_390-1_FUN_004401-T1	K19356	E1.14.99.54; lytic cellulose monooxygenase (C1-hydroxylating) [EC:1.14.99.54]	C_lini_757_FUN_004129-T1	K14839	NOP16; nucleolar protein 16	C_lini_771_FUN_004276-T1	K00626	ACAT, atoB; acetyl-CoA C-acetyltransferase [EC:2.3.1.9]
C_lini_390-1_FUN_004402-T1	K03381	catA; catechol 1,2-dioxygenase [EC:1.13.11.1]	C_lini_757_FUN_004131-T1	K15463	RIT1; tRNA A64-2'-O-ribosylphosphate transferase [EC:2.4.2.-]	C_lini_771_FUN_004277-T1	K10573	UBE2A, UBC2, RAD6A; ubiquitin-conjugating enzyme E2 A [EC:2.3.2.23]
C_lini_390-1_FUN_004406-T1	K00480	E1.14.13.1; salicylate hydroxylase [EC:1.14.13.1]	C_lini_757_FUN_004133-T1	K09510	DNAJB4; DnaJ homolog subfamily B member 4	C_lini_771_FUN_004278-T1	K10396	KIF5; kinesin family member 5
C_lini_390-1_FUN_004414-T1	K08071	NQO2; ribosyldihydronicotinamide dehydrogenase (quinone) [EC:1.10.5.1]	C_lini_757_FUN_004135-T1	K02207	UBE2R, UBC3, CDC34; ubiquitin-conjugating enzyme E2 R [EC:2.3.2.23]	C_lini_771_FUN_004280-T1	K18203	LCMT1; [phosphatase 2A protein]-leucine-carboxy methyltransferase [EC:2.1.1.233]
C_lini_390-1_FUN_004415-T1	K14264	BNA3; kynurenine aminotransferase [EC:2.6.1.7]	C_lini_757_FUN_004136-T1	K16196	EIF2AK4; eukaryotic translation initiation factor 2-alpha kinase 4 [EC:2.7.11.1]	C_lini_771_FUN_004282-T1	K11827	AP2S1; AP-2 complex subunit sigma-1
C_lini_390-1_FUN_004418-T1	K00111	glpA, glpD; glycerol-3-phosphate dehydrogenase [EC:1.1.5.3]	C_lini_757_FUN_004138-T1	K01693	hisB; imidazoleglycerol-phosphate dehydratase [EC:4.2.1.19]	C_lini_771_FUN_004285-T1	K11313	SUPT3H, SPT3; transcription initiation protein SPT3
C_lini_390-1_FUN_004419-T1	K03441	GLP-F; aquaglyceroporin related protein, other eukaryote	C_lini_757_FUN_004139-T1	K00620	argJ; glutamate N-acetyltransferase / amino-acid N-acetyltransferase [EC:2.3.1.35 2.3.1.1]	C_lini_771_FUN_004286-T1	K19476	IST1; vacuolar protein sorting-associated protein IST1
C_lini_390-1_FUN_004420-T1	K00864	glpK, GK; glycerol kinase [EC:2.7.1.30]	C_lini_757_FUN_004143-T1	K14663	NTA1; protein N-terminal amidase [EC:3.5.1.-]	C_lini_771_FUN_004287-T1	K22686	NMA111; pro-apoptotic serine protease NMA111 [EC:3.4.21.-]
C_lini_390-1_FUN_004422-T1	K05768	GSN; gelsolin	C_lini_757_FUN_004146-T1	K11131	DKC1, NOLA4, CBF5; H/ACA ribonucleoprotein complex subunit 4 [EC:5.4.99.-]	C_lini_771_FUN_004290-T1	K15175	CDC73; parafibromin
C_lini_390-1_FUN_004424-T1	K08100	E1.3.3.5; bilirubin oxidase [EC:1.3.3.5]	C_lini_757_FUN_004150-T1	K14798	LTV1; protein LTV1	C_lini_771_FUN_004291-T1	K14797	ENP1, BYSL; essential nuclear protein 1
C_lini_390-1_FUN_004437-T1	K00106	XDH; xanthine dehydrogenase/oxidase [EC:1.17.1.4 1.17.3.2]	C_lini_757_FUN_004151-T1	K14539	LSG1; large subunit GTPase 1 [EC:3.6.1.-]	C_lini_771_FUN_004294-T1	K21989	TMEM63, CSC1; calcium permeable stress-gated cation channel
C_lini_390-1_FUN_004440-T1	K01580	E4.1.1.15, gadB, gadA, GAD; glutamate decarboxylase [EC:4.1.1.15]	C_lini_757_FUN_004152-T1	K10755	RFC2_4; replication factor C subunit 2/4	C_lini_771_FUN_004297-T1	K00451	HGD, hmgA; homogentisate 1,2-dioxygenase [EC:1.13.11.5]
C_lini_390-1_FUN_004441-T1	K10597	UBE4B, UFD2; ubiquitin conjugation factor E4 B [EC:2.3.2.27]	C_lini_757_FUN_004154-T1	K03188	ureF; urease accessory protein	C_lini_771_FUN_004298-T1	K14654	RIB7, arfC; 2,5-diamino-6-(ribosylamino)-4(3H)-pyrimidinone 5'-phosphate reductase [EC:1.1.1.302]
C_lini_390-1_FUN_004444-T1	K21053	ade; adenine deaminase [EC:3.5.4.2]	C_lini_757_FUN_004156-T1	K06944	DRG, RBG; developmentally-regulated GTP-binding protein [EC:3.6.5.-]	C_lini_771_FUN_004302-T1	K00852	rbsK, RBKS; ribokinase [EC:2.7.1.15]
[truncated: 2,577 more rows]
