# Supplementary material for: Comparative Genomic Analysis of Colletotrichum lini Strains with Different Virulence on Flax
Source: J Fungi (Basel). 2023 Dec 31;10(1):32. doi: 10.3390/jof10010032 (PMC10817032; doi:10.3390/jof10010032)
Supplement: Supplementary file 1 [file jof-10-00032-s001.zip › Supplementary Table S5_2023.12.03.xlsx]

## Sheet: Sheet1
Table S5. The full list of effector proteins predicted by EffectorP for Colletotrichum lini highly virulent strain #390-1, moderately virulent strain #757, and lowly virulent strain #771
C. lini #390-1				C. lini #757				C. lini #771
Identifier	Cytoplasmic effector (prediction probability)	Apoplastic effector (prediction probability)	Predicted category	Identifier	Cytoplasmic effector (prediction probability)	Apoplastic effector (prediction probability)	Predicted category	Identifier	Cytoplasmic effector (prediction probability)	Apoplastic effector (prediction probability)	Predicted category
C_lini_390-1_FUN_000022-T1	Y (0.712)	-	Cytoplasmic effector	C_lini_757_FUN_000020-T1	Y (0.756)	Y (0.615)	Cytoplasmic/apoplastic effector	C_lini_771_FUN_000094-T1	Y (0.922)	-	Cytoplasmic effector
C_lini_390-1_FUN_000034-T1	-	Y (0.688)	Apoplastic effector	C_lini_757_FUN_000100-T1	-	Y (0.853)	Apoplastic effector	C_lini_771_FUN_000114-T1	-	Y (0.832)	Apoplastic effector
C_lini_390-1_FUN_000045-T1	-	Y (0.533)	Apoplastic effector	C_lini_757_FUN_000148-T1	Y (0.599)	Y (0.939)	Apoplastic/cytoplasmic effector	C_lini_771_FUN_000149-T1	-	Y (0.783)	Apoplastic effector
C_lini_390-1_FUN_000071-T1	-	Y (0.693)	Apoplastic effector	C_lini_757_FUN_000221-T1	Y (0.682)	-	Cytoplasmic effector	C_lini_771_FUN_000170-T1	Y (0.539)	Y (0.616)	Apoplastic/cytoplasmic effector
C_lini_390-1_FUN_000083-T1	Y (0.731)	-	Cytoplasmic effector	C_lini_757_FUN_000241-T1	Y (0.9)	Y (0.775)	Cytoplasmic/apoplastic effector	C_lini_771_FUN_000179-T1	-	Y (0.767)	Apoplastic effector
C_lini_390-1_FUN_000084-T1	-	Y (0.599)	Apoplastic effector	C_lini_757_FUN_000353-T1	-	Y (0.879)	Apoplastic effector	C_lini_771_FUN_000182-T1	-	Y (0.952)	Apoplastic effector
C_lini_390-1_FUN_000092-T1	-	Y (0.591)	Apoplastic effector	C_lini_757_FUN_000367-T1	-	Y (0.774)	Apoplastic effector	C_lini_771_FUN_000213-T1	-	Y (0.757)	Apoplastic effector
C_lini_390-1_FUN_000158-T1	-	Y (0.725)	Apoplastic effector	C_lini_757_FUN_000369-T1	-	Y (0.581)	Apoplastic effector	C_lini_771_FUN_000232-T1	-	Y (0.529)	Apoplastic effector
C_lini_390-1_FUN_000191-T1	-	Y (0.651)	Apoplastic effector	C_lini_757_FUN_000370-T1	Y (0.767)	-	Cytoplasmic effector	C_lini_771_FUN_000233-T1	-	Y (0.798)	Apoplastic effector
C_lini_390-1_FUN_000193-T1	-	Y (0.694)	Apoplastic effector	C_lini_757_FUN_000371-T1	-	Y (0.652)	Apoplastic effector	C_lini_771_FUN_000292-T1	-	Y (0.641)	Apoplastic effector
C_lini_390-1_FUN_000195-T1	Y (0.794)	Y (0.736)	Cytoplasmic/apoplastic effector	C_lini_757_FUN_000372-T1	-	Y (0.843)	Apoplastic effector	C_lini_771_FUN_000299-T1	Y (0.989)	-	Cytoplasmic effector
C_lini_390-1_FUN_000219-T1	Y (0.574)	-	Cytoplasmic effector	C_lini_757_FUN_000374-T1	Y (0.906)	Y (0.853)	Cytoplasmic/apoplastic effector	C_lini_771_FUN_000311-T1	-	Y (0.843)	Apoplastic effector
C_lini_390-1_FUN_000226-T1	-	Y (0.59)	Apoplastic effector	C_lini_757_FUN_000430-T1	-	Y (0.503)	Apoplastic effector	C_lini_771_FUN_000328-T1	Y (0.794)	-	Cytoplasmic effector
C_lini_390-1_FUN_000228-T1	Y (0.925)	-	Cytoplasmic effector	C_lini_757_FUN_000433-T1	Y (0.881)	-	Cytoplasmic effector	C_lini_771_FUN_000349-T1	-	Y (0.721)	Apoplastic effector
C_lini_390-1_FUN_000244-T1	Y (0.526)	Y (0.866)	Apoplastic/cytoplasmic effector	C_lini_757_FUN_000477-T1	Y (0.877)	-	Cytoplasmic effector	C_lini_771_FUN_000350-T1	Y (0.924)	-	Cytoplasmic effector
C_lini_390-1_FUN_000247-T1	Y (0.882)	Y (0.505)	Cytoplasmic/apoplastic effector	C_lini_757_FUN_000500-T1	-	Y (0.597)	Apoplastic effector	C_lini_771_FUN_000469-T1	-	Y (0.737)	Apoplastic effector
C_lini_390-1_FUN_000261-T1	-	Y (0.525)	Apoplastic effector	C_lini_757_FUN_000519-T1	Y (0.797)	-	Cytoplasmic effector	C_lini_771_FUN_000470-T1	Y (0.869)	-	Cytoplasmic effector
C_lini_390-1_FUN_000287-T1	-	Y (0.552)	Apoplastic effector	C_lini_757_FUN_000528-T1	-	Y (0.536)	Apoplastic effector	C_lini_771_FUN_000495-T1	Y (0.771)	-	Cytoplasmic effector
C_lini_390-1_FUN_000291-T1	-	Y (0.878)	Apoplastic effector	C_lini_757_FUN_000536-T1	Y (0.562)	-	Cytoplasmic effector	C_lini_771_FUN_000514-T1	-	Y (0.583)	Apoplastic effector
C_lini_390-1_FUN_000319-T1	-	Y (0.624)	Apoplastic effector	C_lini_757_FUN_000544-T1	Y (0.721)	-	Cytoplasmic effector	C_lini_771_FUN_000538-T1	Y (0.552)	-	Cytoplasmic effector
C_lini_390-1_FUN_000351-T1	-	Y (0.716)	Apoplastic effector	C_lini_757_FUN_000549-T1	Y (0.789)	-	Cytoplasmic effector	C_lini_771_FUN_000637-T1	Y (0.745)	-	Cytoplasmic effector
C_lini_390-1_FUN_000367-T1	Y (0.897)	-	Cytoplasmic effector	C_lini_757_FUN_000550-T1	Y (0.654)	Y (0.616)	Cytoplasmic/apoplastic effector	C_lini_771_FUN_000649-T1	-	Y (0.834)	Apoplastic effector
C_lini_390-1_FUN_000381-T1	-	Y (0.747)	Apoplastic effector	C_lini_757_FUN_000684-T1	Y (0.68)	-	Cytoplasmic effector	C_lini_771_FUN_000660-T1	Y (0.521)	-	Cytoplasmic effector
C_lini_390-1_FUN_000467-T1	Y (0.832)	-	Cytoplasmic effector	C_lini_757_FUN_000714-T1	-	Y (0.613)	Apoplastic effector	C_lini_771_FUN_000667-T1	Y (0.712)	-	Cytoplasmic effector
C_lini_390-1_FUN_000475-T1	-	Y (0.677)	Apoplastic effector	C_lini_757_FUN_000770-T1	-	Y (0.558)	Apoplastic effector	C_lini_771_FUN_000693-T1	Y (0.711)	-	Cytoplasmic effector
C_lini_390-1_FUN_000535-T1	-	Y (0.683)	Apoplastic effector	C_lini_757_FUN_000825-T1	Y (0.668)	-	Cytoplasmic effector	C_lini_771_FUN_000781-T1	Y (0.715)	-	Cytoplasmic effector
C_lini_390-1_FUN_000597-T1	Y (0.613)	Y (0.703)	Apoplastic/cytoplasmic effector	C_lini_757_FUN_000856-T1	Y (0.795)	Y (0.563)	Cytoplasmic/apoplastic effector	C_lini_771_FUN_000793-T1	Y (0.848)	-	Cytoplasmic effector
C_lini_390-1_FUN_000729-T1	-	Y (0.726)	Apoplastic effector	C_lini_757_FUN_000863-T1	Y (0.836)	Y (0.547)	Cytoplasmic/apoplastic effector	C_lini_771_FUN_000799-T1	Y (0.795)	Y (0.563)	Cytoplasmic/apoplastic effector
C_lini_390-1_FUN_000739-T1	Y (0.59)	Y (0.5)	Cytoplasmic/apoplastic effector	C_lini_757_FUN_000874-T1	Y (0.715)	-	Cytoplasmic effector	C_lini_771_FUN_000810-T1	Y (0.566)	Y (0.502)	Cytoplasmic/apoplastic effector
C_lini_390-1_FUN_000784-T1	Y (0.621)	-	Cytoplasmic effector	C_lini_757_FUN_000960-T1	Y (0.711)	-	Cytoplasmic effector	C_lini_771_FUN_000831-T1	Y (0.668)	-	Cytoplasmic effector
C_lini_390-1_FUN_000806-T1	Y (0.86)	-	Cytoplasmic effector	C_lini_757_FUN_000973-T1	-	Y (0.858)	Apoplastic effector	C_lini_771_FUN_000885-T1	-	Y (0.558)	Apoplastic effector
C_lini_390-1_FUN_000867-T1	-	Y (0.656)	Apoplastic effector	C_lini_757_FUN_000985-T1	Y (0.712)	-	Cytoplasmic effector	C_lini_771_FUN_000942-T1	-	Y (0.613)	Apoplastic effector
C_lini_390-1_FUN_000919-T1	Y (0.628)	-	Cytoplasmic effector	C_lini_757_FUN_001003-T1	-	Y (0.834)	Apoplastic effector	C_lini_771_FUN_001103-T1	Y (0.61)	Y (0.621)	Apoplastic/cytoplasmic effector
C_lini_390-1_FUN_000921-T1	Y (0.504)	Y (0.525)	Apoplastic/cytoplasmic effector	C_lini_757_FUN_001016-T1	Y (0.745)	-	Cytoplasmic effector	C_lini_771_FUN_001104-T1	Y (0.789)	-	Cytoplasmic effector
C_lini_390-1_FUN_000931-T1	-	Y (0.555)	Apoplastic effector	C_lini_757_FUN_001112-T1	Y (0.552)	-	Cytoplasmic effector	C_lini_771_FUN_001109-T1	Y (0.721)	-	Cytoplasmic effector
C_lini_390-1_FUN_000932-T1	-	Y (0.553)	Apoplastic effector	C_lini_757_FUN_001136-T1	-	Y (0.583)	Apoplastic effector	C_lini_771_FUN_001117-T1	Y (0.562)	-	Cytoplasmic effector
C_lini_390-1_FUN_000956-T1	-	Y (0.524)	Apoplastic effector	C_lini_757_FUN_001155-T1	Y (0.771)	-	Cytoplasmic effector	C_lini_771_FUN_001125-T1	-	Y (0.536)	Apoplastic effector
C_lini_390-1_FUN_000991-T1	-	Y (0.664)	Apoplastic effector	C_lini_757_FUN_001180-T1	Y (0.869)	-	Cytoplasmic effector	C_lini_771_FUN_001134-T1	Y (0.797)	-	Cytoplasmic effector
C_lini_390-1_FUN_001016-T1	-	Y (0.889)	Apoplastic effector	C_lini_757_FUN_001181-T1	-	Y (0.737)	Apoplastic effector	C_lini_771_FUN_001153-T1	-	Y (0.597)	Apoplastic effector
C_lini_390-1_FUN_001062-T1	-	Y (0.553)	Apoplastic effector	C_lini_757_FUN_001298-T1	Y (0.924)	-	Cytoplasmic effector	C_lini_771_FUN_001176-T1	Y (0.877)	-	Cytoplasmic effector
C_lini_390-1_FUN_001093-T1	Y (0.658)	-	Cytoplasmic effector	C_lini_757_FUN_001299-T1	-	Y (0.721)	Apoplastic effector	C_lini_771_FUN_001222-T1	Y (0.881)	-	Cytoplasmic effector
C_lini_390-1_FUN_001100-T1	-	Y (0.969)	Apoplastic effector	C_lini_757_FUN_001320-T1	Y (0.794)	-	Cytoplasmic effector	C_lini_771_FUN_001281-T1	Y (0.906)	Y (0.853)	Cytoplasmic/apoplastic effector
C_lini_390-1_FUN_001176-T1	-	Y (0.605)	Apoplastic effector	C_lini_757_FUN_001337-T1	-	Y (0.843)	Apoplastic effector	C_lini_771_FUN_001283-T1	-	Y (0.742)	Apoplastic effector
C_lini_390-1_FUN_001229-T1	Y (0.68)	-	Cytoplasmic effector	C_lini_757_FUN_001349-T1	Y (0.967)	-	Cytoplasmic effector	C_lini_771_FUN_001284-T1	-	Y (0.652)	Apoplastic effector
C_lini_390-1_FUN_001342-T1	Y (0.772)	-	Cytoplasmic effector	C_lini_757_FUN_001356-T1	-	Y (0.641)	Apoplastic effector	C_lini_771_FUN_001287-T1	-	Y (0.581)	Apoplastic effector
C_lini_390-1_FUN_001347-T1	-	Y (0.636)	Apoplastic effector	C_lini_757_FUN_001413-T1	-	Y (0.798)	Apoplastic effector	C_lini_771_FUN_001289-T1	-	Y (0.774)	Apoplastic effector
C_lini_390-1_FUN_001349-T1	-	Y (0.644)	Apoplastic effector	C_lini_757_FUN_001414-T1	-	Y (0.529)	Apoplastic effector	C_lini_771_FUN_001304-T1	-	Y (0.879)	Apoplastic effector
C_lini_390-1_FUN_001355-T1	Y (0.594)	-	Cytoplasmic effector	C_lini_757_FUN_001433-T1	-	Y (0.757)	Apoplastic effector	C_lini_771_FUN_001418-T1	Y (0.9)	Y (0.764)	Cytoplasmic/apoplastic effector
C_lini_390-1_FUN_001361-T1	-	Y (0.582)	Apoplastic effector	C_lini_757_FUN_001465-T1	-	Y (0.952)	Apoplastic effector	C_lini_771_FUN_001438-T1	Y (0.682)	-	Cytoplasmic effector
C_lini_390-1_FUN_001364-T1	-	Y (0.524)	Apoplastic effector	C_lini_757_FUN_001468-T1	-	Y (0.767)	Apoplastic effector	C_lini_771_FUN_001511-T1	Y (0.602)	Y (0.912)	Apoplastic/cytoplasmic effector
C_lini_390-1_FUN_001383-T1	-	Y (0.565)	Apoplastic effector	C_lini_757_FUN_001477-T1	Y (0.539)	Y (0.616)	Apoplastic/cytoplasmic effector	C_lini_771_FUN_001544-T1	-	Y (0.567)	Apoplastic effector
C_lini_390-1_FUN_001385-T1	Y (0.832)	-	Cytoplasmic effector	C_lini_757_FUN_001495-T1	-	Y (0.783)	Apoplastic effector	C_lini_771_FUN_001562-T1	-	Y (0.853)	Apoplastic effector
C_lini_390-1_FUN_001406-T1	-	Y (0.844)	Apoplastic effector	C_lini_757_FUN_001529-T1	-	Y (0.832)	Apoplastic effector	C_lini_771_FUN_001679-T1	Y (0.768)	-	Cytoplasmic effector
C_lini_390-1_FUN_001412-T1	Y (0.639)	Y (0.768)	Apoplastic/cytoplasmic effector	C_lini_757_FUN_001549-T1	Y (0.922)	-	Cytoplasmic effector	C_lini_771_FUN_001738-T1	Y (0.752)	-	Cytoplasmic effector
C_lini_390-1_FUN_001414-T1	-	Y (0.52)	Apoplastic effector	C_lini_757_FUN_001642-T1	Y (0.9)	-	Cytoplasmic effector	C_lini_771_FUN_001748-T1	Y (0.732)	Y (0.559)	Cytoplasmic/apoplastic effector
C_lini_390-1_FUN_001415-T1	Y (0.606)	Y (0.762)	Apoplastic/cytoplasmic effector	C_lini_757_FUN_001659-T1	Y (0.798)	-	Cytoplasmic effector	C_lini_771_FUN_001757-T1	-	Y (0.531)	Apoplastic effector
C_lini_390-1_FUN_001468-T1	Y (0.677)	Y (0.682)	Apoplastic/cytoplasmic effector	C_lini_757_FUN_001726-T1	Y (0.732)	Y (0.559)	Cytoplasmic/apoplastic effector	C_lini_771_FUN_001759-T1	Y (0.677)	Y (0.682)	Apoplastic/cytoplasmic effector
C_lini_390-1_FUN_001470-T1	-	Y (0.546)	Apoplastic effector	C_lini_757_FUN_001735-T1	-	Y (0.531)	Apoplastic effector	C_lini_771_FUN_001786-T1	Y (0.739)	Y (0.699)	Cytoplasmic/apoplastic effector
C_lini_390-1_FUN_001479-T1	Y (0.732)	Y (0.559)	Cytoplasmic/apoplastic effector	C_lini_757_FUN_001737-T1	Y (0.677)	Y (0.682)	Apoplastic/cytoplasmic effector	C_lini_771_FUN_001812-T1	Y (0.606)	Y (0.762)	Apoplastic/cytoplasmic effector
C_lini_390-1_FUN_001490-T1	Y (0.746)	-	Cytoplasmic effector	C_lini_757_FUN_001749-T1	-	Y (0.511)	Apoplastic effector	C_lini_771_FUN_001813-T1	-	Y (0.52)	Apoplastic effector
C_lini_390-1_FUN_001548-T1	Y (0.768)	-	Cytoplasmic effector	C_lini_757_FUN_001765-T1	Y (0.739)	Y (0.699)	Cytoplasmic/apoplastic effector	C_lini_771_FUN_001815-T1	Y (0.639)	Y (0.768)	Apoplastic/cytoplasmic effector
C_lini_390-1_FUN_001551-T1	-	Y (0.551)	Apoplastic effector	C_lini_757_FUN_001791-T1	Y (0.606)	Y (0.762)	Apoplastic/cytoplasmic effector	C_lini_771_FUN_001821-T1	-	Y (0.844)	Apoplastic effector
C_lini_390-1_FUN_001604-T1	-	Y (0.502)	Apoplastic effector	C_lini_757_FUN_001792-T1	-	Y (0.541)	Apoplastic effector	C_lini_771_FUN_001842-T1	Y (0.832)	-	Cytoplasmic effector
C_lini_390-1_FUN_001627-T1	-	Y (0.653)	Apoplastic effector	C_lini_757_FUN_001794-T1	Y (0.639)	Y (0.768)	Apoplastic/cytoplasmic effector	C_lini_771_FUN_001844-T1	-	Y (0.565)	Apoplastic effector
C_lini_390-1_FUN_001633-T1	-	Y (0.646)	Apoplastic effector	C_lini_757_FUN_001800-T1	-	Y (0.844)	Apoplastic effector	C_lini_771_FUN_001862-T1	-	Y (0.524)	Apoplastic effector
C_lini_390-1_FUN_001646-T1	-	Y (0.786)	Apoplastic effector	C_lini_757_FUN_001820-T1	Y (0.832)	-	Cytoplasmic effector	C_lini_771_FUN_001869-T1	Y (0.594)	-	Cytoplasmic effector
C_lini_390-1_FUN_001661-T1	-	Y (0.592)	Apoplastic effector	C_lini_757_FUN_001822-T1	-	Y (0.565)	Apoplastic effector	C_lini_771_FUN_001875-T1	-	Y (0.634)	Apoplastic effector
C_lini_390-1_FUN_001698-T1	-	Y (0.656)	Apoplastic effector	C_lini_757_FUN_001840-T1	-	Y (0.524)	Apoplastic effector	C_lini_771_FUN_001877-T1	-	Y (0.606)	Apoplastic effector
C_lini_390-1_FUN_001699-T1	Y (0.832)	-	Cytoplasmic effector	C_lini_757_FUN_001842-T1	-	Y (0.582)	Apoplastic effector	C_lini_771_FUN_001997-T1	Y (0.675)	-	Cytoplasmic effector
C_lini_390-1_FUN_001703-T1	-	Y (0.523)	Apoplastic effector	C_lini_757_FUN_001848-T1	Y (0.594)	-	Cytoplasmic effector	C_lini_771_FUN_002050-T1	-	Y (0.537)	Apoplastic effector
C_lini_390-1_FUN_001728-T1	-	Y (0.861)	Apoplastic effector	C_lini_757_FUN_001854-T1	-	Y (0.634)	Apoplastic effector	C_lini_771_FUN_002126-T1	-	Y (0.986)	Apoplastic effector
C_lini_390-1_FUN_001736-T1	Y (0.848)	-	Cytoplasmic effector	C_lini_757_FUN_001856-T1	-	Y (0.612)	Apoplastic effector	C_lini_771_FUN_002133-T1	Y (0.658)	-	Cytoplasmic effector
C_lini_390-1_FUN_001751-T1	-	Y (0.519)	Apoplastic effector	C_lini_757_FUN_001972-T1	Y (0.668)	-	Cytoplasmic effector	C_lini_771_FUN_002164-T1	-	Y (0.553)	Apoplastic effector
C_lini_390-1_FUN_001772-T1	-	Y (0.851)	Apoplastic effector	C_lini_757_FUN_002024-T1	-	Y (0.605)	Apoplastic effector	C_lini_771_FUN_002210-T1	-	Y (0.891)	Apoplastic effector
C_lini_390-1_FUN_001792-T1	-	Y (0.587)	Apoplastic effector	C_lini_757_FUN_002098-T1	-	Y (0.986)	Apoplastic effector	C_lini_771_FUN_002233-T1	-	Y (0.664)	Apoplastic effector
C_lini_390-1_FUN_001839-T1	-	Y (0.733)	Apoplastic effector	C_lini_757_FUN_002105-T1	Y (0.658)	-	Cytoplasmic effector	C_lini_771_FUN_002268-T1	-	Y (0.524)	Apoplastic effector
C_lini_390-1_FUN_001867-T1	Y (0.665)	Y (0.643)	Cytoplasmic/apoplastic effector	C_lini_757_FUN_002136-T1	-	Y (0.554)	Apoplastic effector	C_lini_771_FUN_002293-T1	-	Y (0.555)	Apoplastic effector
C_lini_390-1_FUN_001887-T1	-	Y (0.552)	Apoplastic effector	C_lini_757_FUN_002180-T1	-	Y (0.889)	Apoplastic effector	C_lini_771_FUN_002303-T1	Y (0.504)	Y (0.525)	Apoplastic/cytoplasmic effector
C_lini_390-1_FUN_001969-T1	-	Y (0.621)	Apoplastic effector	C_lini_757_FUN_002201-T1	-	Y (0.664)	Apoplastic effector	C_lini_771_FUN_002305-T1	Y (0.628)	-	Cytoplasmic effector
C_lini_390-1_FUN_002012-T1	Y (0.706)	-	Cytoplasmic effector	C_lini_757_FUN_002236-T1	-	Y (0.524)	Apoplastic effector	C_lini_771_FUN_002351-T1	Y (0.537)	-	Cytoplasmic effector
C_lini_390-1_FUN_002156-T1	Y (0.686)	Y (0.58)	Cytoplasmic/apoplastic effector	C_lini_757_FUN_002245-T1	Y (0.52)	Y (0.728)	Apoplastic/cytoplasmic effector	C_lini_771_FUN_002357-T1	-	Y (0.656)	Apoplastic effector
C_lini_390-1_FUN_002387-T1	Y (0.731)	-	Cytoplasmic effector	C_lini_757_FUN_002254-T1	-	Y (0.685)	Apoplastic effector	C_lini_771_FUN_002416-T1	Y (0.803)	-	Cytoplasmic effector
C_lini_390-1_FUN_002439-T1	Y (0.769)	-	Cytoplasmic effector	C_lini_757_FUN_002270-T1	Y (0.628)	-	Cytoplasmic effector	C_lini_771_FUN_002441-T1	Y (0.621)	-	Cytoplasmic effector
C_lini_390-1_FUN_002440-T1	Y (0.741)	-	Cytoplasmic effector	C_lini_757_FUN_002321-T1	-	Y (0.656)	Apoplastic effector	C_lini_771_FUN_002485-T1	Y (0.59)	Y (0.5)	Cytoplasmic/apoplastic effector
C_lini_390-1_FUN_002472-T1	Y (0.567)	-	Cytoplasmic effector	C_lini_757_FUN_002381-T1	Y (0.803)	-	Cytoplasmic effector	C_lini_771_FUN_002494-T1	-	Y (0.726)	Apoplastic effector
C_lini_390-1_FUN_002486-T1	Y (0.801)	-	Cytoplasmic effector	C_lini_757_FUN_002404-T1	Y (0.621)	-	Cytoplasmic effector	C_lini_771_FUN_002505-T1	-	Y (0.784)	Apoplastic effector
C_lini_390-1_FUN_002508-T1	-	Y (0.713)	Apoplastic effector	C_lini_757_FUN_002448-T1	Y (0.557)	Y (0.5)	Cytoplasmic/apoplastic effector	C_lini_771_FUN_002686-T1	-	Y (0.683)	Apoplastic effector
C_lini_390-1_FUN_002603-T1	Y (0.83)	-	Cytoplasmic effector	C_lini_757_FUN_002451-T1	-	Y (0.751)	Apoplastic effector	C_lini_771_FUN_002744-T1	-	Y (0.677)	Apoplastic effector
C_lini_390-1_FUN_002634-T1	-	Y (0.738)	Apoplastic effector	C_lini_757_FUN_002459-T1	-	Y (0.642)	Apoplastic effector	C_lini_771_FUN_002752-T1	Y (0.832)	-	Cytoplasmic effector
C_lini_390-1_FUN_002696-T1	Y (0.798)	-	Cytoplasmic effector	C_lini_757_FUN_002469-T1	-	Y (0.788)	Apoplastic effector	C_lini_771_FUN_002837-T1	-	Y (0.747)	Apoplastic effector
C_lini_390-1_FUN_002704-T1	-	Y (0.729)	Apoplastic effector	C_lini_757_FUN_002647-T1	-	Y (0.683)	Apoplastic effector	C_lini_771_FUN_002850-T1	Y (0.736)	-	Cytoplasmic effector
C_lini_390-1_FUN_002815-T1	Y (0.816)	-	Cytoplasmic effector	C_lini_757_FUN_002704-T1	-	Y (0.677)	Apoplastic effector	C_lini_771_FUN_002867-T1	-	Y (0.715)	Apoplastic effector
C_lini_390-1_FUN_002817-T1	-	Y (0.582)	Apoplastic effector	C_lini_757_FUN_002712-T1	Y (0.832)	-	Cytoplasmic effector	C_lini_771_FUN_002902-T1	-	Y (0.624)	Apoplastic effector
C_lini_390-1_FUN_002822-T1	-	Y (0.7)	Apoplastic effector	C_lini_757_FUN_002799-T1	-	Y (0.747)	Apoplastic effector	C_lini_771_FUN_002930-T1	-	Y (0.878)	Apoplastic effector
C_lini_390-1_FUN_002859-T1	-	Y (0.515)	Apoplastic effector	C_lini_757_FUN_002813-T1	Y (0.736)	-	Cytoplasmic effector	C_lini_771_FUN_002934-T1	-	Y (0.582)	Apoplastic effector
C_lini_390-1_FUN_002860-T1	Y (0.873)	-	Cytoplasmic effector	C_lini_757_FUN_002828-T1	-	Y (0.715)	Apoplastic effector	C_lini_771_FUN_002957-T1	-	Y (0.525)	Apoplastic effector
C_lini_390-1_FUN_002866-T1	Y (0.553)	Y (0.634)	Apoplastic/cytoplasmic effector	C_lini_757_FUN_002863-T1	-	Y (0.624)	Apoplastic effector	C_lini_771_FUN_002975-T1	Y (0.526)	Y (0.866)	Apoplastic/cytoplasmic effector
C_lini_390-1_FUN_002900-T1	-	Y (0.518)	Apoplastic effector	C_lini_757_FUN_002891-T1	-	Y (0.878)	Apoplastic effector	C_lini_771_FUN_002991-T1	-	Y (0.59)	Apoplastic effector
C_lini_390-1_FUN_002907-T1	Y (0.575)	Y (0.507)	Cytoplasmic/apoplastic effector	C_lini_757_FUN_002894-T1	-	Y (0.582)	Apoplastic effector	C_lini_771_FUN_002998-T1	Y (0.574)	-	Cytoplasmic effector
C_lini_390-1_FUN_002918-T1	-	Y (0.607)	Apoplastic effector	C_lini_757_FUN_002918-T1	-	Y (0.525)	Apoplastic effector	C_lini_771_FUN_003022-T1	-	Y (0.694)	Apoplastic effector
C_lini_390-1_FUN_002933-T1	-	Y (0.725)	Apoplastic effector	C_lini_757_FUN_002937-T1	Y (0.526)	Y (0.866)	Apoplastic/cytoplasmic effector	C_lini_771_FUN_003024-T1	-	Y (0.651)	Apoplastic effector
C_lini_390-1_FUN_002963-T1	Y (0.502)	Y (0.634)	Apoplastic/cytoplasmic effector	C_lini_757_FUN_002954-T1	-	Y (0.59)	Apoplastic effector	C_lini_771_FUN_003058-T1	-	Y (0.725)	Apoplastic effector
C_lini_390-1_FUN_002966-T1	-	Y (0.847)	Apoplastic effector	C_lini_757_FUN_002961-T1	Y (0.574)	-	Cytoplasmic effector	C_lini_771_FUN_003121-T1	-	Y (0.591)	Apoplastic effector
C_lini_390-1_FUN_002987-T1	-	Y (0.534)	Apoplastic effector	C_lini_757_FUN_002983-T1	Y (0.671)	-	Cytoplasmic effector	C_lini_771_FUN_003127-T1	Y (0.545)	-	Cytoplasmic effector
C_lini_390-1_FUN_002989-T1	Y (0.801)	Y (0.721)	Cytoplasmic/apoplastic effector	C_lini_757_FUN_002985-T1	-	Y (0.694)	Apoplastic effector	C_lini_771_FUN_003128-T1	-	Y (0.599)	Apoplastic effector
C_lini_390-1_FUN_003002-T1	-	Y (0.798)	Apoplastic effector	C_lini_757_FUN_002987-T1	-	Y (0.651)	Apoplastic effector	C_lini_771_FUN_003130-T1	Y (0.731)	-	Cytoplasmic effector
C_lini_390-1_FUN_003013-T1	Y (0.534)	-	Cytoplasmic effector	C_lini_757_FUN_003020-T1	-	Y (0.725)	Apoplastic effector	C_lini_771_FUN_003143-T1	-	Y (0.693)	Apoplastic effector
C_lini_390-1_FUN_003059-T1	-	Y (0.745)	Apoplastic effector	C_lini_757_FUN_003083-T1	-	Y (0.591)	Apoplastic effector	C_lini_771_FUN_003169-T1	-	Y (0.533)	Apoplastic effector
C_lini_390-1_FUN_003064-T1	Y (0.718)	-	Cytoplasmic effector	C_lini_757_FUN_003089-T1	-	Y (0.599)	Apoplastic effector	C_lini_771_FUN_003180-T1	-	Y (0.725)	Apoplastic effector
C_lini_390-1_FUN_003070-T1	Y (0.744)	-	Cytoplasmic effector	C_lini_757_FUN_003091-T1	Y (0.757)	-	Cytoplasmic effector	C_lini_771_FUN_003192-T1	Y (0.755)	-	Cytoplasmic effector
C_lini_390-1_FUN_003094-T1	Y (0.604)	-	Cytoplasmic effector	C_lini_757_FUN_003104-T1	-	Y (0.693)	Apoplastic effector	C_lini_771_FUN_003217-T1	Y (0.911)	-	Cytoplasmic effector
C_lini_390-1_FUN_003109-T1	-	Y (0.533)	Apoplastic effector	C_lini_757_FUN_003141-T1	-	Y (0.725)	Apoplastic effector	C_lini_771_FUN_003235-T1	Y (0.762)	-	Cytoplasmic effector
C_lini_390-1_FUN_003114-T1	-	Y (0.548)	Apoplastic effector	C_lini_757_FUN_003153-T1	Y (0.675)	-	Cytoplasmic effector	C_lini_771_FUN_003250-T1	Y (0.661)	Y (0.799)	Apoplastic/cytoplasmic effector
C_lini_390-1_FUN_003149-T1	Y (0.977)	Y (0.531)	Cytoplasmic/apoplastic effector	C_lini_757_FUN_003212-T1	-	Y (0.502)	Apoplastic effector	C_lini_771_FUN_003258-T1	Y (0.516)	Y (0.535)	Apoplastic/cytoplasmic effector
C_lini_390-1_FUN_003171-T1	Y (0.661)	Y (0.799)	Apoplastic/cytoplasmic effector	C_lini_757_FUN_003235-T1	-	Y (0.653)	Apoplastic effector	C_lini_771_FUN_003275-T1	Y (0.952)	-	Cytoplasmic effector
C_lini_390-1_FUN_003180-T1	Y (0.512)	Y (0.538)	Apoplastic/cytoplasmic effector	C_lini_757_FUN_003241-T1	-	Y (0.646)	Apoplastic effector	C_lini_771_FUN_003289-T1	Y (0.977)	Y (0.531)	Cytoplasmic/apoplastic effector
C_lini_390-1_FUN_003240-T1	-	Y (0.648)	Apoplastic effector	C_lini_757_FUN_003254-T1	-	Y (0.786)	Apoplastic effector	C_lini_771_FUN_003321-T1	-	Y (0.545)	Apoplastic effector
C_lini_390-1_FUN_003241-T1	-	Y (0.749)	Apoplastic effector	C_lini_757_FUN_003269-T1	-	Y (0.592)	Apoplastic effector	C_lini_771_FUN_003326-T1	-	Y (0.533)	Apoplastic effector
C_lini_390-1_FUN_003244-T1	-	Y (0.588)	Apoplastic effector	C_lini_757_FUN_003304-T1	Y (0.521)	Y (0.73)	Apoplastic/cytoplasmic effector	C_lini_771_FUN_003341-T1	Y (0.604)	-	Cytoplasmic effector
C_lini_390-1_FUN_003260-T1	-	Y (0.825)	Apoplastic effector	C_lini_757_FUN_003308-T1	-	Y (0.73)	Apoplastic effector	C_lini_771_FUN_003366-T1	Y (0.744)	-	Cytoplasmic effector
C_lini_390-1_FUN_003270-T1	Y (0.644)	-	Cytoplasmic effector	C_lini_757_FUN_003333-T1	-	Y (0.861)	Apoplastic effector	C_lini_771_FUN_003372-T1	Y (0.718)	-	Cytoplasmic effector
C_lini_390-1_FUN_003282-T1	Y (0.702)	-	Cytoplasmic effector	C_lini_757_FUN_003341-T1	Y (0.848)	-	Cytoplasmic effector	C_lini_771_FUN_003377-T1	-	Y (0.745)	Apoplastic effector
C_lini_390-1_FUN_003297-T1	-	Y (0.866)	Apoplastic effector	C_lini_757_FUN_003356-T1	-	Y (0.519)	Apoplastic effector	C_lini_771_FUN_003424-T1	Y (0.534)	-	Cytoplasmic effector
C_lini_390-1_FUN_003353-T1	Y (0.85)	-	Cytoplasmic effector	C_lini_757_FUN_003376-T1	-	Y (0.883)	Apoplastic effector	C_lini_771_FUN_003435-T1	-	Y (0.798)	Apoplastic effector
C_lini_390-1_FUN_003359-T1	Y (0.883)	-	Cytoplasmic effector	C_lini_757_FUN_003442-T1	-	Y (0.733)	Apoplastic effector	C_lini_771_FUN_003446-T1	Y (0.801)	Y (0.721)	Cytoplasmic/apoplastic effector
C_lini_390-1_FUN_003378-T1	Y (0.888)	Y (0.72)	Cytoplasmic/apoplastic effector	C_lini_757_FUN_003470-T1	Y (0.616)	Y (0.751)	Apoplastic/cytoplasmic effector	C_lini_771_FUN_003448-T1	-	Y (0.534)	Apoplastic effector
C_lini_390-1_FUN_003379-T1	-	Y (0.619)	Apoplastic effector	C_lini_757_FUN_003489-T1	-	Y (0.552)	Apoplastic effector	C_lini_771_FUN_003469-T1	-	Y (0.847)	Apoplastic effector
C_lini_390-1_FUN_003418-T1	-	Y (0.709)	Apoplastic effector	C_lini_757_FUN_003572-T1	-	Y (0.852)	Apoplastic effector	C_lini_771_FUN_003472-T1	-	Y (0.707)	Apoplastic effector
C_lini_390-1_FUN_003429-T1	Y (0.59)	Y (0.76)	Apoplastic/cytoplasmic effector	C_lini_757_FUN_003618-T1	Y (0.706)	-	Cytoplasmic effector	C_lini_771_FUN_003503-T1	-	Y (0.734)	Apoplastic effector
C_lini_390-1_FUN_003439-T1	Y (0.747)	-	Cytoplasmic effector	C_lini_757_FUN_003760-T1	Y (0.686)	Y (0.58)	Cytoplasmic/apoplastic effector	C_lini_771_FUN_003519-T1	-	Y (0.636)	Apoplastic effector
C_lini_390-1_FUN_003462-T1	-	Y (0.501)	Apoplastic effector	C_lini_757_FUN_003985-T1	Y (0.731)	-	Cytoplasmic effector	C_lini_771_FUN_003529-T1	Y (0.575)	Y (0.507)	Cytoplasmic/apoplastic effector
C_lini_390-1_FUN_003464-T1	-	Y (0.553)	Apoplastic effector	C_lini_757_FUN_004037-T1	Y (0.769)	-	Cytoplasmic effector	C_lini_771_FUN_003536-T1	-	Y (0.518)	Apoplastic effector
C_lini_390-1_FUN_003470-T1	-	Y (0.783)	Apoplastic effector	C_lini_757_FUN_004038-T1	Y (0.741)	-	Cytoplasmic effector	C_lini_771_FUN_003572-T1	Y (0.553)	Y (0.634)	Apoplastic/cytoplasmic effector
C_lini_390-1_FUN_003474-T1	Y (0.724)	Y (0.535)	Cytoplasmic/apoplastic effector	C_lini_757_FUN_004039-T1	Y (0.569)	-	Cytoplasmic effector	C_lini_771_FUN_003578-T1	Y (0.873)	-	Cytoplasmic effector
C_lini_390-1_FUN_003481-T1	-	Y (0.51)	Apoplastic effector	C_lini_757_FUN_004070-T1	Y (0.567)	-	Cytoplasmic effector	C_lini_771_FUN_003579-T1	-	Y (0.515)	Apoplastic effector
C_lini_390-1_FUN_003487-T1	Y (0.619)	Y (0.722)	Apoplastic/cytoplasmic effector	C_lini_757_FUN_004082-T1	Y (0.802)	-	Cytoplasmic effector	C_lini_771_FUN_003618-T1	-	Y (0.7)	Apoplastic effector
C_lini_390-1_FUN_003592-T1	Y (0.849)	Y (0.61)	Cytoplasmic/apoplastic effector	C_lini_757_FUN_004103-T1	-	Y (0.713)	Apoplastic effector	C_lini_771_FUN_003623-T1	-	Y (0.582)	Apoplastic effector
C_lini_390-1_FUN_003797-T1	-	Y (0.543)	Apoplastic effector	C_lini_757_FUN_004199-T1	Y (0.83)	-	Cytoplasmic effector	C_lini_771_FUN_003625-T1	Y (0.846)	-	Cytoplasmic effector
C_lini_390-1_FUN_003927-T1	Y (0.504)	Y (0.509)	Apoplastic/cytoplasmic effector	C_lini_757_FUN_004230-T1	-	Y (0.738)	Apoplastic effector	C_lini_771_FUN_003638-T1	Y (0.671)	-	Cytoplasmic effector
C_lini_390-1_FUN_004023-T1	Y (0.819)	-	Cytoplasmic effector	C_lini_757_FUN_004292-T1	Y (0.798)	-	Cytoplasmic effector	C_lini_771_FUN_003743-T1	Y (0.798)	-	Cytoplasmic effector
C_lini_390-1_FUN_004072-T1	Y (0.839)	-	Cytoplasmic effector	C_lini_757_FUN_004397-T1	Y (0.645)	-	Cytoplasmic effector	C_lini_771_FUN_003806-T1	-	Y (0.738)	Apoplastic effector
C_lini_390-1_FUN_004087-T1	-	Y (0.842)	Apoplastic effector	C_lini_757_FUN_004410-T1	Y (0.846)	-	Cytoplasmic effector	C_lini_771_FUN_003837-T1	Y (0.83)	-	Cytoplasmic effector
C_lini_390-1_FUN_004122-T1	-	Y (0.709)	Apoplastic effector	C_lini_757_FUN_004412-T1	-	Y (0.582)	Apoplastic effector	C_lini_771_FUN_003932-T1	-	Y (0.713)	Apoplastic effector
C_lini_390-1_FUN_004157-T1	-	Y (0.655)	Apoplastic effector	C_lini_757_FUN_004417-T1	-	Y (0.7)	Apoplastic effector	C_lini_771_FUN_003953-T1	Y (0.802)	-	Cytoplasmic effector
C_lini_390-1_FUN_004176-T1	-	Y (0.795)	Apoplastic effector	C_lini_757_FUN_004456-T1	-	Y (0.515)	Apoplastic effector	C_lini_771_FUN_003966-T1	Y (0.567)	-	Cytoplasmic effector
C_lini_390-1_FUN_004179-T1	Y (0.561)	-	Cytoplasmic effector	C_lini_757_FUN_004457-T1	Y (0.873)	-	Cytoplasmic effector	C_lini_771_FUN_003998-T1	Y (0.741)	-	Cytoplasmic effector
C_lini_390-1_FUN_004195-T1	-	Y (0.726)	Apoplastic effector	C_lini_757_FUN_004463-T1	Y (0.553)	Y (0.634)	Apoplastic/cytoplasmic effector	C_lini_771_FUN_003999-T1	Y (0.769)	-	Cytoplasmic effector
C_lini_390-1_FUN_004196-T1	Y (0.836)	Y (0.537)	Cytoplasmic/apoplastic effector	C_lini_757_FUN_004496-T1	-	Y (0.518)	Apoplastic effector	C_lini_771_FUN_004051-T1	Y (0.731)	-	Cytoplasmic effector
C_lini_390-1_FUN_004201-T1	-	Y (0.675)	Apoplastic effector	C_lini_757_FUN_004504-T1	Y (0.575)	Y (0.507)	Cytoplasmic/apoplastic effector	C_lini_771_FUN_004284-T1	Y (0.686)	Y (0.58)	Cytoplasmic/apoplastic effector
C_lini_390-1_FUN_004228-T1	Y (0.505)	-	Cytoplasmic effector	C_lini_757_FUN_004514-T1	-	Y (0.607)	Apoplastic effector	C_lini_771_FUN_004430-T1	Y (0.706)	-	Cytoplasmic effector
C_lini_390-1_FUN_004249-T1	-	Y (0.666)	Apoplastic effector	C_lini_757_FUN_004529-T1	-	Y (0.715)	Apoplastic effector	C_lini_771_FUN_004477-T1	-	Y (0.621)	Apoplastic effector
C_lini_390-1_FUN_004258-T1	-	Y (0.528)	Apoplastic effector	C_lini_757_FUN_004559-T1	Y (0.537)	Y (0.678)	Apoplastic/cytoplasmic effector	C_lini_771_FUN_004561-T1	-	Y (0.552)	Apoplastic effector
C_lini_390-1_FUN_004271-T1	-	Y (0.605)	Apoplastic effector	C_lini_757_FUN_004562-T1	-	Y (0.878)	Apoplastic effector	C_lini_771_FUN_004580-T1	Y (0.665)	Y (0.643)	Cytoplasmic/apoplastic effector
C_lini_390-1_FUN_004285-T1	-	Y (0.557)	Apoplastic effector	C_lini_757_FUN_004581-T1	-	Y (0.534)	Apoplastic effector	C_lini_771_FUN_004608-T1	-	Y (0.733)	Apoplastic effector
C_lini_390-1_FUN_004307-T1	Y (0.771)	-	Cytoplasmic effector	C_lini_757_FUN_004583-T1	Y (0.801)	Y (0.721)	Cytoplasmic/apoplastic effector	C_lini_771_FUN_004655-T1	-	Y (0.587)	Apoplastic effector
C_lini_390-1_FUN_004334-T1	-	Y (0.871)	Apoplastic effector	C_lini_757_FUN_004594-T1	-	Y (0.798)	Apoplastic effector	C_lini_771_FUN_004675-T1	-	Y (0.851)	Apoplastic effector
C_lini_390-1_FUN_004394-T1	-	Y (0.97)	Apoplastic effector	C_lini_757_FUN_004643-T1	-	Y (0.745)	Apoplastic effector	C_lini_771_FUN_004697-T1	-	Y (0.519)	Apoplastic effector
C_lini_390-1_FUN_004395-T1	-	Y (0.89)	Apoplastic effector	C_lini_757_FUN_004648-T1	Y (0.748)	-	Cytoplasmic effector	C_lini_771_FUN_004712-T1	Y (0.848)	-	Cytoplasmic effector
C_lini_390-1_FUN_004412-T1	-	Y (0.897)	Apoplastic effector	C_lini_757_FUN_004654-T1	Y (0.744)	-	Cytoplasmic effector	C_lini_771_FUN_004720-T1	-	Y (0.861)	Apoplastic effector
C_lini_390-1_FUN_004413-T1	-	Y (0.669)	Apoplastic effector	C_lini_757_FUN_004679-T1	Y (0.604)	-	Cytoplasmic effector	C_lini_771_FUN_004748-T1	Y (0.832)	-	Cytoplasmic effector
C_lini_390-1_FUN_004425-T1	-	Y (0.632)	Apoplastic effector	C_lini_757_FUN_004692-T1	-	Y (0.533)	Apoplastic effector	C_lini_771_FUN_004749-T1	-	Y (0.656)	Apoplastic effector
C_lini_390-1_FUN_004426-T1	-	Y (0.63)	Apoplastic effector	C_lini_757_FUN_004697-T1	-	Y (0.545)	Apoplastic effector	C_lini_771_FUN_004794-T1	Y (0.771)	-	Cytoplasmic effector
C_lini_390-1_FUN_004460-T1	-	Y (0.528)	Apoplastic effector	C_lini_757_FUN_004759-T1	Y (0.512)	Y (0.538)	Apoplastic/cytoplasmic effector	C_lini_771_FUN_004814-T1	-	Y (0.662)	Apoplastic effector
C_lini_390-1_FUN_004461-T1	-	Y (0.648)	Apoplastic effector	C_lini_757_FUN_004767-T1	Y (0.662)	Y (0.861)	Apoplastic/cytoplasmic effector	C_lini_771_FUN_004893-T1	-	Y (0.648)	Apoplastic effector
C_lini_390-1_FUN_004463-T1	-	Y (0.514)	Apoplastic effector	C_lini_757_FUN_004803-T1	Y (0.507)	-	Cytoplasmic effector	C_lini_771_FUN_004894-T1	Y (0.501)	Y (0.749)	Apoplastic/cytoplasmic effector
C_lini_390-1_FUN_004499-T1	-	Y (0.738)	Apoplastic effector	C_lini_757_FUN_004826-T1	-	Y (0.558)	Apoplastic effector	C_lini_771_FUN_004897-T1	-	Y (0.588)	Apoplastic effector
C_lini_390-1_FUN_004506-T1	-	Y (0.936)	Apoplastic effector	C_lini_757_FUN_004832-T1	Y (0.753)	-	Cytoplasmic effector	C_lini_771_FUN_004913-T1	-	Y (0.823)	Apoplastic effector
C_lini_390-1_FUN_004535-T1	-	Y (0.563)	Apoplastic effector	C_lini_757_FUN_004842-T1	-	Y (0.636)	Apoplastic effector	C_lini_771_FUN_004923-T1	Y (0.644)	-	Cytoplasmic effector
C_lini_390-1_FUN_004575-T1	-	Y (0.525)	Apoplastic effector	C_lini_757_FUN_004845-T1	-	Y (0.929)	Apoplastic effector	C_lini_771_FUN_004934-T1	Y (0.702)	-	Cytoplasmic effector
C_lini_390-1_FUN_004596-T1	Y (0.869)	Y (0.929)	Apoplastic/cytoplasmic effector	C_lini_757_FUN_004847-T1	-	Y (0.51)	Apoplastic effector	C_lini_771_FUN_004949-T1	-	Y (0.866)	Apoplastic effector
C_lini_390-1_FUN_004607-T1	-	Y (0.696)	Apoplastic effector	C_lini_757_FUN_004865-T1	Y (0.788)	Y (0.606)	Cytoplasmic/apoplastic effector	C_lini_771_FUN_005010-T1	Y (0.883)	-	Cytoplasmic effector
C_lini_390-1_FUN_004609-T1	Y (0.788)	Y (0.606)	Cytoplasmic/apoplastic effector	C_lini_757_FUN_004867-T1	-	Y (0.696)	Apoplastic effector	C_lini_771_FUN_005021-T1	Y (0.857)	-	Cytoplasmic effector
C_lini_390-1_FUN_004629-T1	-	Y (0.51)	Apoplastic effector	C_lini_757_FUN_004878-T1	Y (0.869)	Y (0.929)	Apoplastic/cytoplasmic effector	C_lini_771_FUN_005028-T1	Y (0.889)	Y (0.658)	Cytoplasmic/apoplastic effector
C_lini_390-1_FUN_004631-T1	-	Y (0.929)	Apoplastic effector	C_lini_757_FUN_004898-T1	-	Y (0.525)	Apoplastic effector	C_lini_771_FUN_005029-T1	-	Y (0.619)	Apoplastic effector
C_lini_390-1_FUN_004634-T1	-	Y (0.632)	Apoplastic effector	C_lini_757_FUN_004938-T1	-	Y (0.563)	Apoplastic effector	C_lini_771_FUN_005064-T1	-	Y (0.709)	Apoplastic effector
C_lini_390-1_FUN_004637-T1	Y (0.511)	-	Cytoplasmic effector	C_lini_757_FUN_004970-T1	-	Y (0.936)	Apoplastic effector	C_lini_771_FUN_005079-T1	Y (0.59)	Y (0.76)	Apoplastic/cytoplasmic effector
C_lini_390-1_FUN_004688-T1	Y (0.62)	-	Cytoplasmic effector	C_lini_757_FUN_004976-T1	-	Y (0.818)	Apoplastic effector	C_lini_771_FUN_005111-T1	-	Y (0.501)	Apoplastic effector
C_lini_390-1_FUN_004740-T1	Y (0.644)	Y (0.514)	Cytoplasmic/apoplastic effector	C_lini_757_FUN_005011-T1	Y (0.504)	Y (0.833)	Apoplastic/cytoplasmic effector	C_lini_771_FUN_005113-T1	-	Y (0.553)	Apoplastic effector
C_lini_390-1_FUN_004750-T1	Y (0.763)	Y (0.852)	Apoplastic/cytoplasmic effector	C_lini_757_FUN_005012-T1	-	Y (0.528)	Apoplastic effector	C_lini_771_FUN_005119-T1	-	Y (0.783)	Apoplastic effector
C_lini_390-1_FUN_004753-T1	Y (0.805)	Y (0.941)	Apoplastic/cytoplasmic effector	C_lini_757_FUN_005018-T1	Y (0.771)	-	Cytoplasmic effector	C_lini_771_FUN_005123-T1	Y (0.724)	Y (0.535)	Cytoplasmic/apoplastic effector
C_lini_390-1_FUN_004760-T1	Y (0.908)	-	Cytoplasmic effector	C_lini_757_FUN_005047-T1	-	Y (0.63)	Apoplastic effector	C_lini_771_FUN_005130-T1	-	Y (0.51)	Apoplastic effector
C_lini_390-1_FUN_004776-T1	-	Y (0.567)	Apoplastic effector	C_lini_757_FUN_005048-T1	-	Y (0.632)	Apoplastic effector	C_lini_771_FUN_005135-T1	Y (0.619)	Y (0.722)	Apoplastic/cytoplasmic effector
C_lini_390-1_FUN_004782-T1	Y (0.515)	-	Cytoplasmic effector	C_lini_757_FUN_005060-T1	-	Y (0.669)	Apoplastic effector	C_lini_771_FUN_005240-T1	Y (0.849)	Y (0.61)	Cytoplasmic/apoplastic effector
C_lini_390-1_FUN_004820-T1	-	Y (0.546)	Apoplastic effector	C_lini_757_FUN_005061-T1	-	Y (0.897)	Apoplastic effector	C_lini_771_FUN_005440-T1	-	Y (0.542)	Apoplastic effector
C_lini_390-1_FUN_004821-T1	-	Y (0.591)	Apoplastic effector	C_lini_757_FUN_005102-T1	-	Y (0.89)	Apoplastic effector	C_lini_771_FUN_005567-T1	Y (0.504)	Y (0.509)	Apoplastic/cytoplasmic effector
C_lini_390-1_FUN_004826-T1	Y (0.908)	-	Cytoplasmic effector	C_lini_757_FUN_005103-T1	-	Y (0.89)	Apoplastic effector	C_lini_771_FUN_005664-T1	Y (0.819)	-	Cytoplasmic effector
C_lini_390-1_FUN_004829-T1	Y (0.834)	Y (0.596)	Cytoplasmic/apoplastic effector	C_lini_757_FUN_005155-T1	Y (0.771)	-	Cytoplasmic effector	C_lini_771_FUN_005714-T1	Y (0.839)	-	Cytoplasmic effector
C_lini_390-1_FUN_004906-T1	Y (0.816)	Y (0.555)	Cytoplasmic/apoplastic effector	C_lini_757_FUN_005175-T1	-	Y (0.617)	Apoplastic effector	C_lini_771_FUN_005730-T1	-	Y (0.842)	Apoplastic effector
C_lini_390-1_FUN_004911-T1	Y (0.782)	-	Cytoplasmic effector	C_lini_757_FUN_005188-T1	-	Y (0.605)	Apoplastic effector	C_lini_771_FUN_005800-T1	-	Y (0.534)	Apoplastic effector
C_lini_390-1_FUN_004924-T1	Y (0.665)	-	Cytoplasmic effector	C_lini_757_FUN_005201-T1	-	Y (0.528)	Apoplastic effector	C_lini_771_FUN_005819-T1	-	Y (0.795)	Apoplastic effector
C_lini_390-1_FUN_004970-T1	Y (0.706)	Y (0.595)	Cytoplasmic/apoplastic effector	C_lini_757_FUN_005210-T1	-	Y (0.666)	Apoplastic effector	C_lini_771_FUN_005822-T1	Y (0.561)	-	Cytoplasmic effector
C_lini_390-1_FUN_004986-T1	Y (0.793)	-	Cytoplasmic effector	C_lini_757_FUN_005230-T1	Y (0.505)	-	Cytoplasmic effector	C_lini_771_FUN_005838-T1	-	Y (0.726)	Apoplastic effector
C_lini_390-1_FUN_004991-T1	-	Y (0.751)	Apoplastic effector	C_lini_757_FUN_005260-T1	-	Y (0.675)	Apoplastic effector	C_lini_771_FUN_005839-T1	Y (0.836)	Y (0.537)	Cytoplasmic/apoplastic effector
C_lini_390-1_FUN_004996-T1	-	Y (0.64)	Apoplastic effector	C_lini_757_FUN_005266-T1	Y (0.836)	Y (0.537)	Cytoplasmic/apoplastic effector	C_lini_771_FUN_005844-T1	-	Y (0.675)	Apoplastic effector
C_lini_390-1_FUN_005003-T1	-	Y (0.649)	Apoplastic effector	C_lini_757_FUN_005267-T1	-	Y (0.737)	Apoplastic effector	C_lini_771_FUN_005872-T1	Y (0.505)	-	Cytoplasmic effector
C_lini_390-1_FUN_005016-T1	-	Y (0.836)	Apoplastic effector	C_lini_757_FUN_005286-T1	-	Y (0.795)	Apoplastic effector	C_lini_771_FUN_005894-T1	-	Y (0.666)	Apoplastic effector
C_lini_390-1_FUN_005032-T1	-	Y (0.788)	Apoplastic effector	C_lini_757_FUN_005305-T1	-	Y (0.655)	Apoplastic effector	C_lini_771_FUN_005903-T1	-	Y (0.528)	Apoplastic effector
C_lini_390-1_FUN_005069-T1	-	Y (0.501)	Apoplastic effector	C_lini_757_FUN_005338-T1	Y (0.526)	-	Cytoplasmic effector	C_lini_771_FUN_005928-T1	-	Y (0.557)	Apoplastic effector
C_lini_390-1_FUN_005077-T1	Y (0.703)	-	Cytoplasmic effector	C_lini_757_FUN_005375-T1	-	Y (0.848)	Apoplastic effector	C_lini_771_FUN_005949-T1	Y (0.772)	-	Cytoplasmic effector
C_lini_390-1_FUN_005083-T1	-	Y (0.5)	Apoplastic effector	C_lini_757_FUN_005381-T1	-	Y (0.502)	Apoplastic effector	C_lini_771_FUN_005975-T1	-	Y (0.871)	Apoplastic effector
C_lini_390-1_FUN_005101-T1	-	Y (0.742)	Apoplastic effector	C_lini_757_FUN_005389-T1	Y (0.839)	-	Cytoplasmic effector	C_lini_771_FUN_006010-T1	-	Y (0.89)	Apoplastic effector
C_lini_390-1_FUN_005208-T1	-	Y (0.77)	Apoplastic effector	C_lini_757_FUN_005439-T1	Y (0.819)	-	Cytoplasmic effector	C_lini_771_FUN_006011-T1	-	Y (0.89)	Apoplastic effector
C_lini_390-1_FUN_005221-T1	Y (0.602)	Y (0.824)	Apoplastic/cytoplasmic effector	C_lini_757_FUN_005535-T1	Y (0.504)	Y (0.509)	Apoplastic/cytoplasmic effector	C_lini_771_FUN_006053-T1	-	Y (0.897)	Apoplastic effector
C_lini_390-1_FUN_005266-T1	Y (0.571)	Y (0.864)	Apoplastic/cytoplasmic effector	C_lini_757_FUN_005665-T1	-	Y (0.543)	Apoplastic effector	C_lini_771_FUN_006054-T1	-	Y (0.669)	Apoplastic effector
C_lini_390-1_FUN_005329-T1	-	Y (0.632)	Apoplastic effector	C_lini_757_FUN_005859-T1	Y (0.849)	Y (0.61)	Cytoplasmic/apoplastic effector	C_lini_771_FUN_006066-T1	-	Y (0.632)	Apoplastic effector
C_lini_390-1_FUN_005331-T1	Y (0.759)	Y (0.649)	Cytoplasmic/apoplastic effector	C_lini_757_FUN_005967-T1	Y (0.619)	Y (0.722)	Apoplastic/cytoplasmic effector	C_lini_771_FUN_006067-T1	-	Y (0.63)	Apoplastic effector
C_lini_390-1_FUN_005386-T1	Y (0.641)	-	Cytoplasmic effector	C_lini_757_FUN_005972-T1	-	Y (0.51)	Apoplastic effector	C_lini_771_FUN_006095-T1	Y (0.771)	-	Cytoplasmic effector
C_lini_390-1_FUN_005396-T1	-	Y (0.735)	Apoplastic effector	C_lini_757_FUN_005979-T1	Y (0.724)	Y (0.535)	Cytoplasmic/apoplastic effector	C_lini_771_FUN_006101-T1	-	Y (0.528)	Apoplastic effector
C_lini_390-1_FUN_005429-T1	Y (0.54)	-	Cytoplasmic effector	C_lini_757_FUN_005983-T1	-	Y (0.751)	Apoplastic effector	C_lini_771_FUN_006102-T1	-	Y (0.648)	Apoplastic effector
C_lini_390-1_FUN_005657-T1	-	Y (0.578)	Apoplastic effector	C_lini_757_FUN_005989-T1	-	Y (0.588)	Apoplastic effector	C_lini_771_FUN_006104-T1	-	Y (0.514)	Apoplastic effector
C_lini_390-1_FUN_005674-T1	-	Y (0.791)	Apoplastic effector	C_lini_757_FUN_005991-T1	-	Y (0.501)	Apoplastic effector	C_lini_771_FUN_006140-T1	-	Y (0.738)	Apoplastic effector
C_lini_390-1_FUN_005677-T1	Y (0.95)	Y (0.676)	Cytoplasmic/apoplastic effector	C_lini_757_FUN_006022-T1	Y (0.59)	Y (0.76)	Apoplastic/cytoplasmic effector	C_lini_771_FUN_006146-T1	-	Y (0.936)	Apoplastic effector
C_lini_390-1_FUN_005678-T1	-	Y (0.937)	Apoplastic effector	C_lini_757_FUN_006037-T1	-	Y (0.709)	Apoplastic effector	C_lini_771_FUN_006159-T1	Y (0.694)	-	Cytoplasmic effector
C_lini_390-1_FUN_005691-T1	Y (0.505)	Y (0.804)	Apoplastic/cytoplasmic effector	C_lini_757_FUN_006071-T1	-	Y (0.619)	Apoplastic effector	C_lini_771_FUN_006177-T1	-	Y (0.563)	Apoplastic effector
C_lini_390-1_FUN_005697-T1	Y (0.68)	Y (0.703)	Apoplastic/cytoplasmic effector	C_lini_757_FUN_006072-T1	Y (0.888)	Y (0.72)	Cytoplasmic/apoplastic effector	C_lini_771_FUN_006216-T1	-	Y (0.525)	Apoplastic effector
C_lini_390-1_FUN_005703-T1	-	Y (0.868)	Apoplastic effector	C_lini_757_FUN_006079-T1	Y (0.857)	-	Cytoplasmic effector	C_lini_771_FUN_006238-T1	Y (0.869)	Y (0.929)	Apoplastic/cytoplasmic effector
C_lini_390-1_FUN_005753-T1	Y (0.782)	Y (0.526)	Cytoplasmic/apoplastic effector	C_lini_757_FUN_006090-T1	Y (0.883)	-	Cytoplasmic effector	C_lini_771_FUN_006250-T1	-	Y (0.696)	Apoplastic effector
C_lini_390-1_FUN_005755-T1	-	Y (0.569)	Apoplastic effector	C_lini_757_FUN_006168-T1	Y (0.702)	-	Cytoplasmic effector	C_lini_771_FUN_006252-T1	Y (0.788)	Y (0.606)	Cytoplasmic/apoplastic effector
C_lini_390-1_FUN_005768-T1	Y (0.756)	Y (0.856)	Apoplastic/cytoplasmic effector	C_lini_757_FUN_006180-T1	Y (0.644)	-	Cytoplasmic effector	C_lini_771_FUN_006271-T1	-	Y (0.51)	Apoplastic effector
C_lini_390-1_FUN_005769-T1	Y (0.689)	-	Cytoplasmic effector	C_lini_757_FUN_006190-T1	-	Y (0.825)	Apoplastic effector	C_lini_771_FUN_006273-T1	-	Y (0.929)	Apoplastic effector
C_lini_390-1_FUN_005780-T1	-	Y (0.577)	Apoplastic effector	C_lini_757_FUN_006206-T1	-	Y (0.749)	Apoplastic effector	C_lini_771_FUN_006276-T1	-	Y (0.632)	Apoplastic effector
C_lini_390-1_FUN_005789-T1	-	Y (0.988)	Apoplastic effector	C_lini_757_FUN_006233-T1	Y (0.507)	-	Cytoplasmic effector	C_lini_771_FUN_006286-T1	Y (0.753)	-	Cytoplasmic effector
C_lini_390-1_FUN_005791-T1	-	Y (0.806)	Apoplastic effector	C_lini_757_FUN_006238-T1	-	Y (0.807)	Apoplastic effector	C_lini_771_FUN_006330-T1	Y (0.507)	-	Cytoplasmic effector
C_lini_390-1_FUN_005811-T1	Y (0.594)	-	Cytoplasmic effector	C_lini_757_FUN_006261-T1	Y (0.752)	Y (0.742)	Cytoplasmic/apoplastic effector	C_lini_771_FUN_006334-T1	-	Y (0.807)	Apoplastic effector
C_lini_390-1_FUN_005823-T1	Y (0.63)	-	Cytoplasmic effector	C_lini_757_FUN_006280-T1	-	Y (0.774)	Apoplastic effector	C_lini_771_FUN_006356-T1	Y (0.683)	Y (0.96)	Apoplastic/cytoplasmic effector
C_lini_390-1_FUN_005824-T1	-	Y (0.776)	Apoplastic effector	C_lini_757_FUN_006287-T1	-	Y (0.714)	Apoplastic effector	C_lini_771_FUN_006359-T1	-	Y (0.847)	Apoplastic effector
C_lini_390-1_FUN_005825-T1	Y (0.928)	Y (0.696)	Cytoplasmic/apoplastic effector	C_lini_757_FUN_006293-T1	-	Y (0.513)	Apoplastic effector	C_lini_771_FUN_006375-T1	-	Y (0.774)	Apoplastic effector
C_lini_390-1_FUN_005826-T1	-	Y (0.822)	Apoplastic effector	C_lini_757_FUN_006336-T1	Y (0.907)	Y (0.671)	Cytoplasmic/apoplastic effector	C_lini_771_FUN_006381-T1	-	Y (0.714)	Apoplastic effector
C_lini_390-1_FUN_005853-T1	-	Y (0.555)	Apoplastic effector	C_lini_757_FUN_006357-T1	-	Y (0.838)	Apoplastic effector	C_lini_771_FUN_006387-T1	-	Y (0.513)	Apoplastic effector
C_lini_390-1_FUN_005859-T1	-	Y (0.542)	Apoplastic effector	C_lini_757_FUN_006358-T1	Y (0.695)	Y (0.636)	Cytoplasmic/apoplastic effector	C_lini_771_FUN_006431-T1	Y (0.907)	Y (0.671)	Cytoplasmic/apoplastic effector
C_lini_390-1_FUN_005863-T1	Y (0.908)	-	Cytoplasmic effector	C_lini_757_FUN_006372-T1	Y (0.556)	Y (0.763)	Apoplastic/cytoplasmic effector	C_lini_771_FUN_006452-T1	-	Y (0.838)	Apoplastic effector
C_lini_390-1_FUN_005868-T1	Y (0.827)	Y (0.834)	Apoplastic/cytoplasmic effector	C_lini_757_FUN_006383-T1	-	Y (0.728)	Apoplastic effector	C_lini_771_FUN_006453-T1	Y (0.647)	-	Cytoplasmic effector
C_lini_390-1_FUN_005869-T1	Y (0.817)	Y (0.793)	Cytoplasmic/apoplastic effector	C_lini_757_FUN_006420-T1	-	Y (0.585)	Apoplastic effector	C_lini_771_FUN_006467-T1	Y (0.556)	Y (0.763)	Apoplastic/cytoplasmic effector
C_lini_390-1_FUN_005880-T1	-	Y (0.585)	Apoplastic effector	C_lini_757_FUN_006431-T1	Y (0.817)	Y (0.793)	Cytoplasmic/apoplastic effector	C_lini_771_FUN_006474-T1	-	Y (0.516)	Apoplastic effector
C_lini_390-1_FUN_005917-T1	-	Y (0.728)	Apoplastic effector	C_lini_757_FUN_006432-T1	Y (0.827)	Y (0.834)	Apoplastic/cytoplasmic effector	C_lini_771_FUN_006478-T1	-	Y (0.728)	Apoplastic effector
C_lini_390-1_FUN_005922-T1	-	Y (0.62)	Apoplastic effector	C_lini_757_FUN_006438-T1	Y (0.908)	-	Cytoplasmic effector	C_lini_771_FUN_006517-T1	-	Y (0.585)	Apoplastic effector
C_lini_390-1_FUN_005929-T1	Y (0.537)	Y (0.933)	Apoplastic/cytoplasmic effector	C_lini_757_FUN_006448-T1	-	Y (0.554)	Apoplastic effector	C_lini_771_FUN_006528-T1	Y (0.817)	Y (0.793)	Cytoplasmic/apoplastic effector
C_lini_390-1_FUN_005943-T1	Y (0.647)	-	Cytoplasmic effector	C_lini_757_FUN_006474-T1	-	Y (0.822)	Apoplastic effector	C_lini_771_FUN_006529-T1	Y (0.827)	Y (0.834)	Apoplastic/cytoplasmic effector
C_lini_390-1_FUN_005956-T1	Y (0.907)	Y (0.671)	Cytoplasmic/apoplastic effector	C_lini_757_FUN_006475-T1	Y (0.928)	Y (0.696)	Cytoplasmic/apoplastic effector	C_lini_771_FUN_006535-T1	Y (0.908)	-	Cytoplasmic effector
C_lini_390-1_FUN_006003-T1	-	Y (0.597)	Apoplastic effector	C_lini_757_FUN_006476-T1	-	Y (0.776)	Apoplastic effector	C_lini_771_FUN_006545-T1	-	Y (0.554)	Apoplastic effector
C_lini_390-1_FUN_006009-T1	-	Y (0.513)	Apoplastic effector	C_lini_757_FUN_006477-T1	Y (0.63)	-	Cytoplasmic effector	C_lini_771_FUN_006573-T1	-	Y (0.822)	Apoplastic effector
C_lini_390-1_FUN_006015-T1	-	Y (0.677)	Apoplastic effector	C_lini_757_FUN_006489-T1	Y (0.594)	-	Cytoplasmic effector	C_lini_771_FUN_006574-T1	Y (0.928)	Y (0.696)	Cytoplasmic/apoplastic effector
C_lini_390-1_FUN_006041-T1	Y (0.873)	-	Cytoplasmic effector	C_lini_757_FUN_006508-T1	-	Y (0.806)	Apoplastic effector	C_lini_771_FUN_006575-T1	-	Y (0.776)	Apoplastic effector
C_lini_390-1_FUN_006046-T1	Y (0.772)	Y (0.738)	Cytoplasmic/apoplastic effector	C_lini_757_FUN_006510-T1	-	Y (0.988)	Apoplastic effector	C_lini_771_FUN_006576-T1	Y (0.63)	-	Cytoplasmic effector
C_lini_390-1_FUN_006066-T1	-	Y (0.801)	Apoplastic effector	C_lini_757_FUN_006519-T1	-	Y (0.577)	Apoplastic effector	C_lini_771_FUN_006588-T1	Y (0.594)	-	Cytoplasmic effector
C_lini_390-1_FUN_006080-T1	Y (0.57)	-	Cytoplasmic effector	C_lini_757_FUN_006530-T1	Y (0.689)	-	Cytoplasmic effector	C_lini_771_FUN_006609-T1	-	Y (0.806)	Apoplastic effector
C_lini_390-1_FUN_006160-T1	Y (0.778)	Y (0.871)	Apoplastic/cytoplasmic effector	C_lini_757_FUN_006531-T1	Y (0.756)	Y (0.856)	Apoplastic/cytoplasmic effector	C_lini_771_FUN_006611-T1	-	Y (0.988)	Apoplastic effector
C_lini_390-1_FUN_006172-T1	Y (0.628)	-	Cytoplasmic effector	C_lini_757_FUN_006543-T1	-	Y (0.677)	Apoplastic effector	C_lini_771_FUN_006619-T1	-	Y (0.577)	Apoplastic effector
C_lini_390-1_FUN_006184-T1	-	Y (0.586)	Apoplastic effector	C_lini_757_FUN_006545-T1	Y (0.782)	Y (0.526)	Cytoplasmic/apoplastic effector	C_lini_771_FUN_006631-T1	Y (0.689)	-	Cytoplasmic effector
C_lini_390-1_FUN_006245-T1	-	Y (0.683)	Apoplastic effector	C_lini_757_FUN_006596-T1	-	Y (0.84)	Apoplastic effector	C_lini_771_FUN_006632-T1	Y (0.756)	Y (0.856)	Apoplastic/cytoplasmic effector
C_lini_390-1_FUN_006281-T1	-	Y (0.641)	Apoplastic effector	C_lini_757_FUN_006602-T1	Y (0.68)	Y (0.703)	Apoplastic/cytoplasmic effector	C_lini_771_FUN_006645-T1	-	Y (0.569)	Apoplastic effector
C_lini_390-1_FUN_006287-T1	-	Y (0.71)	Apoplastic effector	C_lini_757_FUN_006609-T1	Y (0.505)	Y (0.804)	Apoplastic/cytoplasmic effector	C_lini_771_FUN_006647-T1	Y (0.782)	Y (0.526)	Cytoplasmic/apoplastic effector
C_lini_390-1_FUN_006290-T1	-	Y (0.733)	Apoplastic effector	C_lini_757_FUN_006622-T1	-	Y (0.937)	Apoplastic effector	C_lini_771_FUN_006697-T1	-	Y (0.868)	Apoplastic effector
C_lini_390-1_FUN_006299-T1	Y (0.755)	Y (0.991)	Apoplastic/cytoplasmic effector	C_lini_757_FUN_006623-T1	Y (0.95)	Y (0.676)	Cytoplasmic/apoplastic effector	C_lini_771_FUN_006703-T1	Y (0.68)	Y (0.703)	Apoplastic/cytoplasmic effector
C_lini_390-1_FUN_006315-T1	-	Y (0.857)	Apoplastic effector	C_lini_757_FUN_006626-T1	-	Y (0.791)	Apoplastic effector	C_lini_771_FUN_006709-T1	Y (0.505)	Y (0.804)	Apoplastic/cytoplasmic effector
C_lini_390-1_FUN_006332-T1	-	Y (0.709)	Apoplastic effector	C_lini_757_FUN_006643-T1	-	Y (0.578)	Apoplastic effector	C_lini_771_FUN_006721-T1	-	Y (0.937)	Apoplastic effector
C_lini_390-1_FUN_006363-T1	-	Y (0.762)	Apoplastic effector	C_lini_757_FUN_006869-T1	Y (0.593)	-	Cytoplasmic effector	C_lini_771_FUN_006722-T1	Y (0.95)	Y (0.676)	Cytoplasmic/apoplastic effector
C_lini_390-1_FUN_006367-T1	-	Y (0.578)	Apoplastic effector	C_lini_757_FUN_006901-T1	-	Y (0.735)	Apoplastic effector	C_lini_771_FUN_006725-T1	-	Y (0.791)	Apoplastic effector
C_lini_390-1_FUN_006379-T1	Y (0.723)	-	Cytoplasmic effector	C_lini_757_FUN_006911-T1	Y (0.641)	-	Cytoplasmic effector	C_lini_771_FUN_006742-T1	-	Y (0.578)	Apoplastic effector
C_lini_390-1_FUN_006402-T1	Y (0.735)	-	Cytoplasmic effector	C_lini_757_FUN_006965-T1	Y (0.759)	Y (0.649)	Cytoplasmic/apoplastic effector	C_lini_771_FUN_006966-T1	Y (0.54)	-	Cytoplasmic effector
C_lini_390-1_FUN_006491-T1	-	Y (0.752)	Apoplastic effector	C_lini_757_FUN_007027-T1	Y (0.571)	Y (0.864)	Apoplastic/cytoplasmic effector	C_lini_771_FUN_006999-T1	-	Y (0.735)	Apoplastic effector
C_lini_390-1_FUN_006492-T1	-	Y (0.602)	Apoplastic effector	C_lini_757_FUN_007070-T1	Y (0.602)	Y (0.824)	Apoplastic/cytoplasmic effector	C_lini_771_FUN_007009-T1	Y (0.618)	-	Cytoplasmic effector
C_lini_390-1_FUN_006496-T1	-	Y (0.743)	Apoplastic effector	C_lini_757_FUN_007083-T1	-	Y (0.77)	Apoplastic effector	C_lini_771_FUN_007130-T1	Y (0.571)	Y (0.864)	Apoplastic/cytoplasmic effector
C_lini_390-1_FUN_006502-T1	Y (0.542)	-	Cytoplasmic effector	C_lini_757_FUN_007211-T1	-	Y (0.5)	Apoplastic effector	C_lini_771_FUN_007173-T1	Y (0.602)	Y (0.824)	Apoplastic/cytoplasmic effector
C_lini_390-1_FUN_006532-T1	Y (0.598)	-	Cytoplasmic effector	C_lini_757_FUN_007217-T1	Y (0.669)	-	Cytoplasmic effector	C_lini_771_FUN_007186-T1	-	Y (0.77)	Apoplastic effector
C_lini_390-1_FUN_006538-T1	-	Y (0.563)	Apoplastic effector	C_lini_757_FUN_007225-T1	-	Y (0.501)	Apoplastic effector	C_lini_771_FUN_007295-T1	-	Y (0.735)	Apoplastic effector
C_lini_390-1_FUN_006568-T1	-	Y (0.659)	Apoplastic effector	C_lini_757_FUN_007262-T1	-	Y (0.852)	Apoplastic effector	C_lini_771_FUN_007313-T1	-	Y (0.501)	Apoplastic effector
C_lini_390-1_FUN_006579-T1	-	Y (0.637)	Apoplastic effector	C_lini_757_FUN_007278-T1	-	Y (0.836)	Apoplastic effector	C_lini_771_FUN_007319-T1	Y (0.669)	-	Cytoplasmic effector
C_lini_390-1_FUN_006587-T1	Y (0.503)	Y (0.89)	Apoplastic/cytoplasmic effector	C_lini_757_FUN_007291-T1	-	Y (0.649)	Apoplastic effector	C_lini_771_FUN_007327-T1	-	Y (0.501)	Apoplastic effector
C_lini_390-1_FUN_006618-T1	Y (0.754)	-	Cytoplasmic effector	C_lini_757_FUN_007298-T1	-	Y (0.64)	Apoplastic effector	C_lini_771_FUN_007364-T1	-	Y (0.788)	Apoplastic effector
C_lini_390-1_FUN_006642-T1	-	Y (0.952)	Apoplastic effector	C_lini_757_FUN_007302-T1	-	Y (0.751)	Apoplastic effector	C_lini_771_FUN_007380-T1	-	Y (0.836)	Apoplastic effector
C_lini_390-1_FUN_006644-T1	-	Y (0.638)	Apoplastic effector	C_lini_757_FUN_007322-T1	Y (0.706)	Y (0.595)	Cytoplasmic/apoplastic effector	C_lini_771_FUN_007393-T1	-	Y (0.649)	Apoplastic effector
C_lini_390-1_FUN_006662-T1	Y (0.774)	-	Cytoplasmic effector	C_lini_757_FUN_007356-T1	Y (0.665)	-	Cytoplasmic effector	C_lini_771_FUN_007399-T1	-	Y (0.64)	Apoplastic effector
C_lini_390-1_FUN_006697-T1	-	Y (0.65)	Apoplastic effector	C_lini_757_FUN_007368-T1	Y (0.782)	-	Cytoplasmic effector	C_lini_771_FUN_007404-T1	-	Y (0.751)	Apoplastic effector
C_lini_390-1_FUN_006735-T1	Y (0.714)	Y (0.686)	Cytoplasmic/apoplastic effector	C_lini_757_FUN_007448-T1	Y (0.693)	Y (0.782)	Apoplastic/cytoplasmic effector	C_lini_771_FUN_007409-T1	Y (0.793)	-	Cytoplasmic effector
C_lini_390-1_FUN_006761-T1	Y (0.56)	-	Cytoplasmic effector	C_lini_757_FUN_007456-T1	-	Y (0.591)	Apoplastic effector	C_lini_771_FUN_007425-T1	Y (0.706)	Y (0.595)	Cytoplasmic/apoplastic effector
C_lini_390-1_FUN_006780-T1	-	Y (0.984)	Apoplastic effector	C_lini_757_FUN_007457-T1	-	Y (0.546)	Apoplastic effector	C_lini_771_FUN_007459-T1	-	Y (0.583)	Apoplastic effector
C_lini_390-1_FUN_006797-T1	Y (0.762)	-	Cytoplasmic effector	C_lini_757_FUN_007496-T1	Y (0.515)	-	Cytoplasmic effector	C_lini_771_FUN_007471-T1	Y (0.782)	-	Cytoplasmic effector
C_lini_390-1_FUN_006802-T1	-	Y (0.632)	Apoplastic effector	C_lini_757_FUN_007502-T1	-	Y (0.567)	Apoplastic effector	C_lini_771_FUN_007554-T1	Y (0.834)	Y (0.596)	Cytoplasmic/apoplastic effector
C_lini_390-1_FUN_006853-T1	Y (0.544)	-	Cytoplasmic effector	C_lini_757_FUN_007525-T1	Y (0.805)	Y (0.941)	Apoplastic/cytoplasmic effector	C_lini_771_FUN_007562-T1	-	Y (0.591)	Apoplastic effector
C_lini_390-1_FUN_006886-T1	Y (0.73)	-	Cytoplasmic effector	C_lini_757_FUN_007603-T1	Y (0.57)	-	Cytoplasmic effector	C_lini_771_FUN_007563-T1	-	Y (0.546)	Apoplastic effector
C_lini_390-1_FUN_006943-T1	-	Y (0.694)	Apoplastic effector	C_lini_757_FUN_007631-T1	Y (0.525)	Y (0.894)	Apoplastic/cytoplasmic effector	C_lini_771_FUN_007601-T1	Y (0.515)	-	Cytoplasmic effector
C_lini_390-1_FUN_006955-T1	-	Y (0.685)	Apoplastic effector	C_lini_757_FUN_007681-T1	Y (0.773)	Y (0.879)	Apoplastic/cytoplasmic effector	C_lini_771_FUN_007606-T1	-	Y (0.567)	Apoplastic effector
C_lini_390-1_FUN_006957-T1	Y (0.705)	Y (0.583)	Cytoplasmic/apoplastic effector	C_lini_757_FUN_007691-T1	Y (0.628)	-	Cytoplasmic effector	C_lini_771_FUN_007631-T1	Y (0.57)	-	Cytoplasmic effector
C_lini_390-1_FUN_006964-T1	-	Y (0.899)	Apoplastic effector	C_lini_757_FUN_007703-T1	-	Y (0.586)	Apoplastic effector	C_lini_771_FUN_007661-T1	Y (0.525)	Y (0.894)	Apoplastic/cytoplasmic effector
C_lini_390-1_FUN_006982-T1	Y (0.924)	Y (0.609)	Cytoplasmic/apoplastic effector	C_lini_757_FUN_007764-T1	-	Y (0.683)	Apoplastic effector	C_lini_771_FUN_007711-T1	Y (0.819)	Y (0.858)	Apoplastic/cytoplasmic effector
C_lini_390-1_FUN_006984-T1	-	Y (0.773)	Apoplastic effector	C_lini_757_FUN_007800-T1	-	Y (0.641)	Apoplastic effector	C_lini_771_FUN_007721-T1	Y (0.628)	-	Cytoplasmic effector
C_lini_390-1_FUN_007001-T1	Y (0.608)	-	Cytoplasmic effector	C_lini_757_FUN_007806-T1	-	Y (0.71)	Apoplastic effector	C_lini_771_FUN_007733-T1	-	Y (0.586)	Apoplastic effector
C_lini_390-1_FUN_007028-T1	-	Y (0.893)	Apoplastic effector	C_lini_757_FUN_007809-T1	-	Y (0.733)	Apoplastic effector	C_lini_771_FUN_007796-T1	-	Y (0.682)	Apoplastic effector
C_lini_390-1_FUN_007040-T1	-	Y (0.648)	Apoplastic effector	C_lini_757_FUN_007818-T1	Y (0.755)	Y (0.991)	Apoplastic/cytoplasmic effector	C_lini_771_FUN_007831-T1	-	Y (0.641)	Apoplastic effector
C_lini_390-1_FUN_007049-T1	Y (0.863)	-	Cytoplasmic effector	C_lini_757_FUN_007834-T1	-	Y (0.589)	Apoplastic effector	C_lini_771_FUN_007837-T1	-	Y (0.71)	Apoplastic effector
C_lini_390-1_FUN_007061-T1	Y (0.839)	-	Cytoplasmic effector	C_lini_757_FUN_007850-T1	-	Y (0.709)	Apoplastic effector	C_lini_771_FUN_007840-T1	-	Y (0.733)	Apoplastic effector
C_lini_390-1_FUN_007073-T1	-	Y (0.697)	Apoplastic effector	C_lini_757_FUN_007881-T1	-	Y (0.762)	Apoplastic effector	C_lini_771_FUN_007849-T1	Y (0.697)	Y (0.99)	Apoplastic/cytoplasmic effector
C_lini_390-1_FUN_007102-T1	-	Y (0.575)	Apoplastic effector	C_lini_757_FUN_007885-T1	-	Y (0.578)	Apoplastic effector	C_lini_771_FUN_007919-T1	-	Y (0.788)	Apoplastic effector
C_lini_390-1_FUN_007125-T1	-	Y (0.561)	Apoplastic effector	C_lini_757_FUN_007897-T1	Y (0.722)	-	Cytoplasmic effector	C_lini_771_FUN_007922-T1	-	Y (0.618)	Apoplastic effector
C_lini_390-1_FUN_007137-T1	-	Y (0.58)	Apoplastic effector	C_lini_757_FUN_007919-T1	Y (0.735)	-	Cytoplasmic effector	C_lini_771_FUN_007934-T1	Y (0.669)	-	Cytoplasmic effector
C_lini_390-1_FUN_007138-T1	Y (0.507)	Y (0.716)	Apoplastic/cytoplasmic effector	C_lini_757_FUN_008011-T1	-	Y (0.752)	Apoplastic effector	C_lini_771_FUN_007935-T1	-	Y (0.664)	Apoplastic effector
C_lini_390-1_FUN_007142-T1	Y (0.926)	Y (0.752)	Cytoplasmic/apoplastic effector	C_lini_757_FUN_008012-T1	-	Y (0.599)	Apoplastic effector	C_lini_771_FUN_007937-T1	Y (0.812)	-	Cytoplasmic effector
C_lini_390-1_FUN_007143-T1	Y (0.927)	-	Cytoplasmic effector	C_lini_757_FUN_008016-T1	-	Y (0.743)	Apoplastic effector	C_lini_771_FUN_007967-T1	-	Y (0.574)	Apoplastic effector
C_lini_390-1_FUN_007146-T1	Y (0.9)	-	Cytoplasmic effector	C_lini_757_FUN_008021-T1	Y (0.525)	-	Cytoplasmic effector	C_lini_771_FUN_007969-T1	Y (0.775)	Y (0.79)	Apoplastic/cytoplasmic effector
C_lini_390-1_FUN_007151-T1	Y (0.825)	-	Cytoplasmic effector	C_lini_757_FUN_008051-T1	Y (0.575)	Y (0.656)	Apoplastic/cytoplasmic effector	C_lini_771_FUN_008020-T1	Y (0.825)	-	Cytoplasmic effector
C_lini_390-1_FUN_007202-T1	Y (0.775)	Y (0.79)	Apoplastic/cytoplasmic effector	C_lini_757_FUN_008057-T1	-	Y (0.563)	Apoplastic effector	C_lini_771_FUN_008025-T1	Y (0.9)	-	Cytoplasmic effector
C_lini_390-1_FUN_007204-T1	-	Y (0.574)	Apoplastic effector	C_lini_757_FUN_008085-T1	-	Y (0.659)	Apoplastic effector	C_lini_771_FUN_008028-T1	Y (0.927)	-	Cytoplasmic effector
C_lini_390-1_FUN_007235-T1	Y (0.812)	-	Cytoplasmic effector	C_lini_757_FUN_008097-T1	-	Y (0.637)	Apoplastic effector	C_lini_771_FUN_008029-T1	Y (0.903)	Y (0.755)	Cytoplasmic/apoplastic effector
C_lini_390-1_FUN_007236-T1	Y (0.796)	-	Cytoplasmic effector	C_lini_757_FUN_008105-T1	-	Y (0.942)	Apoplastic effector	C_lini_771_FUN_008033-T1	Y (0.507)	Y (0.716)	Apoplastic/cytoplasmic effector
C_lini_390-1_FUN_007238-T1	-	Y (0.664)	Apoplastic effector	C_lini_757_FUN_008135-T1	Y (0.754)	-	Cytoplasmic effector	C_lini_771_FUN_008034-T1	-	Y (0.58)	Apoplastic effector
C_lini_390-1_FUN_007239-T1	Y (0.669)	-	Cytoplasmic effector	C_lini_757_FUN_008159-T1	-	Y (0.952)	Apoplastic effector	C_lini_771_FUN_008043-T1	-	Y (0.561)	Apoplastic effector
C_lini_390-1_FUN_007252-T1	-	Y (0.618)	Apoplastic effector	C_lini_757_FUN_008161-T1	-	Y (0.638)	Apoplastic effector	C_lini_771_FUN_008065-T1	-	Y (0.575)	Apoplastic effector
C_lini_390-1_FUN_007255-T1	-	Y (0.788)	Apoplastic effector	C_lini_757_FUN_008179-T1	Y (0.774)	-	Cytoplasmic effector	C_lini_771_FUN_008093-T1	-	Y (0.697)	Apoplastic effector
C_lini_390-1_FUN_007413-T1	Y (0.918)	-	Cytoplasmic effector	C_lini_757_FUN_008214-T1	-	Y (0.65)	Apoplastic effector	C_lini_771_FUN_008104-T1	Y (0.839)	-	Cytoplasmic effector
C_lini_390-1_FUN_007433-T1	-	Y (0.832)	Apoplastic effector	C_lini_757_FUN_008252-T1	Y (0.711)	Y (0.692)	Cytoplasmic/apoplastic effector	C_lini_771_FUN_008123-T1	-	Y (0.648)	Apoplastic effector
C_lini_390-1_FUN_007468-T1	-	Y (0.783)	Apoplastic effector	C_lini_757_FUN_008278-T1	Y (0.56)	-	Cytoplasmic effector	C_lini_771_FUN_008135-T1	-	Y (0.893)	Apoplastic effector
C_lini_390-1_FUN_007489-T1	Y (0.539)	Y (0.616)	Apoplastic/cytoplasmic effector	C_lini_757_FUN_008314-T1	Y (0.728)	-	Cytoplasmic effector	C_lini_771_FUN_008164-T1	Y (0.608)	-	Cytoplasmic effector
C_lini_390-1_FUN_007499-T1	-	Y (0.767)	Apoplastic effector	C_lini_757_FUN_008319-T1	-	Y (0.632)	Apoplastic effector	C_lini_771_FUN_008180-T1	-	Y (0.773)	Apoplastic effector
C_lini_390-1_FUN_007502-T1	-	Y (0.952)	Apoplastic effector	C_lini_757_FUN_008369-T1	Y (0.544)	-	Cytoplasmic effector	C_lini_771_FUN_008197-T1	Y (0.63)	Y (0.961)	Apoplastic/cytoplasmic effector
C_lini_390-1_FUN_007534-T1	-	Y (0.757)	Apoplastic effector	C_lini_757_FUN_008405-T1	Y (0.73)	-	Cytoplasmic effector	C_lini_771_FUN_008201-T1	-	Y (0.899)	Apoplastic effector
C_lini_390-1_FUN_007554-T1	-	Y (0.529)	Apoplastic effector	C_lini_757_FUN_008458-T1	-	Y (0.694)	Apoplastic effector	C_lini_771_FUN_008207-T1	Y (0.698)	Y (0.6)	Cytoplasmic/apoplastic effector
C_lini_390-1_FUN_007555-T1	-	Y (0.798)	Apoplastic effector	C_lini_757_FUN_008468-T1	-	Y (0.685)	Apoplastic effector	C_lini_771_FUN_008209-T1	-	Y (0.685)	Apoplastic effector
C_lini_390-1_FUN_007614-T1	-	Y (0.641)	Apoplastic effector	C_lini_757_FUN_008470-T1	Y (0.698)	Y (0.6)	Cytoplasmic/apoplastic effector	C_lini_771_FUN_008220-T1	-	Y (0.694)	Apoplastic effector
C_lini_390-1_FUN_007621-T1	Y (0.906)	-	Cytoplasmic effector	C_lini_757_FUN_008475-T1	-	Y (0.899)	Apoplastic effector	C_lini_771_FUN_008276-T1	Y (0.73)	-	Cytoplasmic effector
C_lini_390-1_FUN_007633-T1	-	Y (0.843)	Apoplastic effector	C_lini_757_FUN_008491-T1	Y (0.924)	Y (0.609)	Cytoplasmic/apoplastic effector	C_lini_771_FUN_008309-T1	Y (0.544)	-	Cytoplasmic effector
C_lini_390-1_FUN_007651-T1	Y (0.794)	-	Cytoplasmic effector	C_lini_757_FUN_008493-T1	-	Y (0.773)	Apoplastic effector	C_lini_771_FUN_008360-T1	-	Y (0.632)	Apoplastic effector
C_lini_390-1_FUN_007672-T1	-	Y (0.721)	Apoplastic effector	C_lini_757_FUN_008509-T1	Y (0.608)	-	Cytoplasmic effector	C_lini_771_FUN_008365-T1	Y (0.728)	-	Cytoplasmic effector
C_lini_390-1_FUN_007673-T1	Y (0.893)	-	Cytoplasmic effector	C_lini_757_FUN_008538-T1	-	Y (0.893)	Apoplastic effector	C_lini_771_FUN_008382-T1	-	Y (0.984)	Apoplastic effector
C_lini_390-1_FUN_007794-T1	-	Y (0.737)	Apoplastic effector	C_lini_757_FUN_008541-T1	Y (0.836)	-	Cytoplasmic effector	C_lini_771_FUN_008427-T1	Y (0.714)	Y (0.686)	Cytoplasmic/apoplastic effector
C_lini_390-1_FUN_007795-T1	Y (0.869)	-	Cytoplasmic effector	C_lini_757_FUN_008550-T1	-	Y (0.648)	Apoplastic effector	C_lini_771_FUN_008465-T1	-	Y (0.65)	Apoplastic effector
C_lini_390-1_FUN_007820-T1	Y (0.771)	-	Cytoplasmic effector	C_lini_757_FUN_008569-T1	Y (0.839)	-	Cytoplasmic effector	C_lini_771_FUN_008500-T1	Y (0.774)	-	Cytoplasmic effector
C_lini_390-1_FUN_007839-T1	-	Y (0.583)	Apoplastic effector	C_lini_757_FUN_008581-T1	-	Y (0.697)	Apoplastic effector	C_lini_771_FUN_008517-T1	-	Y (0.638)	Apoplastic effector
C_lini_390-1_FUN_007863-T1	Y (0.552)	-	Cytoplasmic effector	C_lini_757_FUN_008609-T1	-	Y (0.575)	Apoplastic effector	C_lini_771_FUN_008519-T1	-	Y (0.952)	Apoplastic effector
C_lini_390-1_FUN_007962-T1	Y (0.745)	-	Cytoplasmic effector	C_lini_757_FUN_008630-T1	-	Y (0.561)	Apoplastic effector	C_lini_771_FUN_008543-T1	Y (0.714)	-	Cytoplasmic effector
C_lini_390-1_FUN_007975-T1	-	Y (0.834)	Apoplastic effector	C_lini_757_FUN_008640-T1	-	Y (0.58)	Apoplastic effector	C_lini_771_FUN_008574-T1	Y (0.503)	Y (0.89)	Apoplastic/cytoplasmic effector
C_lini_390-1_FUN_007986-T1	Y (0.521)	-	Cytoplasmic effector	C_lini_757_FUN_008641-T1	Y (0.507)	Y (0.716)	Apoplastic/cytoplasmic effector	C_lini_771_FUN_008582-T1	-	Y (0.646)	Apoplastic effector
C_lini_390-1_FUN_007993-T1	Y (0.712)	-	Cytoplasmic effector	C_lini_757_FUN_008645-T1	Y (0.926)	Y (0.752)	Cytoplasmic/apoplastic effector	C_lini_771_FUN_008594-T1	-	Y (0.659)	Apoplastic effector
C_lini_390-1_FUN_008020-T1	Y (0.711)	-	Cytoplasmic effector	C_lini_757_FUN_008646-T1	Y (0.927)	-	Cytoplasmic effector	C_lini_771_FUN_008624-T1	-	Y (0.563)	Apoplastic effector
C_lini_390-1_FUN_008105-T1	Y (0.715)	-	Cytoplasmic effector	C_lini_757_FUN_008649-T1	Y (0.9)	-	Cytoplasmic effector	C_lini_771_FUN_008629-T1	Y (0.68)	Y (0.598)	Cytoplasmic/apoplastic effector
C_lini_390-1_FUN_008117-T1	Y (0.836)	Y (0.547)	Cytoplasmic/apoplastic effector	C_lini_757_FUN_008654-T1	Y (0.825)	-	Cytoplasmic effector	C_lini_771_FUN_008658-T1	Y (0.542)	-	Cytoplasmic effector
C_lini_390-1_FUN_008123-T1	Y (0.795)	Y (0.563)	Cytoplasmic/apoplastic effector	C_lini_757_FUN_008705-T1	Y (0.775)	Y (0.79)	Apoplastic/cytoplasmic effector	C_lini_771_FUN_008664-T1	-	Y (0.743)	Apoplastic effector
C_lini_390-1_FUN_008134-T1	Y (0.566)	Y (0.502)	Cytoplasmic/apoplastic effector	C_lini_757_FUN_008707-T1	-	Y (0.574)	Apoplastic effector	C_lini_771_FUN_008668-T1	-	Y (0.602)	Apoplastic effector
C_lini_390-1_FUN_008155-T1	Y (0.668)	-	Cytoplasmic effector	C_lini_757_FUN_008737-T1	Y (0.812)	-	Cytoplasmic effector	C_lini_771_FUN_008669-T1	-	Y (0.752)	Apoplastic effector
C_lini_390-1_FUN_008210-T1	-	Y (0.558)	Apoplastic effector	C_lini_757_FUN_008739-T1	-	Y (0.664)	Apoplastic effector	C_lini_771_FUN_008760-T1	Y (0.735)	-	Cytoplasmic effector
C_lini_390-1_FUN_008268-T1	-	Y (0.613)	Apoplastic effector	C_lini_757_FUN_008740-T1	Y (0.669)	-	Cytoplasmic effector	C_lini_771_FUN_008783-T1	Y (0.722)	-	Cytoplasmic effector
C_lini_390-1_FUN_008400-T1	-	Y (0.511)	Apoplastic effector	C_lini_757_FUN_008752-T1	-	Y (0.618)	Apoplastic effector	C_lini_771_FUN_008795-T1	-	Y (0.578)	Apoplastic effector
C_lini_390-1_FUN_008429-T1	Y (0.61)	Y (0.621)	Apoplastic/cytoplasmic effector	C_lini_757_FUN_008755-T1	-	Y (0.788)	Apoplastic effector	C_lini_771_FUN_008799-T1	-	Y (0.761)	Apoplastic effector
C_lini_390-1_FUN_008430-T1	Y (0.783)	-	Cytoplasmic effector	C_lini_757_FUN_008887-T1	Y (0.67)	Y (0.744)	Apoplastic/cytoplasmic effector	C_lini_771_FUN_008830-T1	-	Y (0.709)	Apoplastic effector
C_lini_390-1_FUN_008435-T1	Y (0.721)	-	Cytoplasmic effector	C_lini_757_FUN_008909-T1	-	Y (0.91)	Apoplastic effector	C_lini_771_FUN_008848-T1	-	Y (0.857)	Apoplastic effector
C_lini_390-1_FUN_008443-T1	Y (0.562)	-	Cytoplasmic effector	C_lini_757_FUN_008965-T1	Y (0.601)	-	Cytoplasmic effector	C_lini_771_FUN_008894-T1	Y (0.674)	-	Cytoplasmic effector
C_lini_390-1_FUN_008451-T1	-	Y (0.536)	Apoplastic effector	C_lini_757_FUN_008985-T1	Y (0.749)	-	Cytoplasmic effector	C_lini_771_FUN_008904-T1	-	Y (0.859)	Apoplastic effector
C_lini_390-1_FUN_008454-T1	-	Y (0.54)	Apoplastic effector	C_lini_757_FUN_009007-T1	-	Y (0.545)	Apoplastic effector	C_lini_771_FUN_008917-T1	-	Y (0.595)	Apoplastic effector
C_lini_390-1_FUN_008480-T1	-	Y (0.597)	Apoplastic effector	C_lini_757_FUN_009019-T1	Y (0.785)	-	Cytoplasmic effector	C_lini_771_FUN_009005-T1	-	Y (0.877)	Apoplastic effector
C_lini_390-1_FUN_008504-T1	Y (0.877)	-	Cytoplasmic effector	C_lini_757_FUN_009021-T1	Y (0.664)	-	Cytoplasmic effector	C_lini_771_FUN_009034-T1	Y (0.711)	-	Cytoplasmic effector
C_lini_390-1_FUN_008581-T1	-	Y (0.74)	Apoplastic effector	C_lini_757_FUN_009028-T1	Y (0.593)	-	Cytoplasmic effector	C_lini_771_FUN_009040-T1	-	Y (0.836)	Apoplastic effector
C_lini_390-1_FUN_008684-T1	Y (0.67)	Y (0.744)	Apoplastic/cytoplasmic effector	C_lini_757_FUN_009109-T1	-	Y (0.704)	Apoplastic effector	C_lini_771_FUN_009058-T1	-	Y (0.713)	Apoplastic effector
C_lini_390-1_FUN_008706-T1	Y (0.515)	Y (0.925)	Apoplastic/cytoplasmic effector	C_lini_757_FUN_009113-T1	-	Y (0.682)	Apoplastic effector	C_lini_771_FUN_009065-T1	-	Y (0.616)	Apoplastic effector
C_lini_390-1_FUN_008750-T1	Y (0.601)	-	Cytoplasmic effector	C_lini_757_FUN_009115-T1	Y (0.569)	Y (0.925)	Apoplastic/cytoplasmic effector	C_lini_771_FUN_009066-T1	Y (0.573)	-	Cytoplasmic effector
C_lini_390-1_FUN_008770-T1	Y (0.749)	-	Cytoplasmic effector	C_lini_757_FUN_009120-T1	-	Y (0.734)	Apoplastic effector	C_lini_771_FUN_009128-T1	Y (0.934)	-	Cytoplasmic effector
C_lini_390-1_FUN_008794-T1	-	Y (0.657)	Apoplastic effector	C_lini_757_FUN_009162-T1	Y (0.639)	-	Cytoplasmic effector	C_lini_771_FUN_009129-T1	Y (0.791)	Y (0.705)	Cytoplasmic/apoplastic effector
C_lini_390-1_FUN_008806-T1	Y (0.827)	-	Cytoplasmic effector	C_lini_757_FUN_009190-T1	Y (0.642)	-	Cytoplasmic effector	C_lini_771_FUN_009168-T1	-	Y (0.801)	Apoplastic effector
C_lini_390-1_FUN_008808-T1	Y (0.664)	-	Cytoplasmic effector	C_lini_757_FUN_009192-T1	Y (0.989)	Y (0.717)	Cytoplasmic/apoplastic effector	C_lini_771_FUN_009177-T1	Y (0.574)	-	Cytoplasmic effector
C_lini_390-1_FUN_008815-T1	Y (0.593)	-	Cytoplasmic effector	C_lini_757_FUN_009248-T1	Y (0.822)	Y (0.733)	Cytoplasmic/apoplastic effector	C_lini_771_FUN_009179-T1	-	Y (0.737)	Apoplastic effector
C_lini_390-1_FUN_008904-T1	-	Y (0.704)	Apoplastic effector	C_lini_757_FUN_009415-T1	-	Y (0.579)	Apoplastic effector	C_lini_771_FUN_009180-T1	Y (0.764)	-	Cytoplasmic effector
C_lini_390-1_FUN_008908-T1	-	Y (0.682)	Apoplastic effector	C_lini_757_FUN_009469-T1	-	Y (0.545)	Apoplastic effector	C_lini_771_FUN_009196-T1	Y (0.599)	-	Cytoplasmic effector
C_lini_390-1_FUN_008910-T1	Y (0.569)	Y (0.925)	Apoplastic/cytoplasmic effector	C_lini_757_FUN_009482-T1	-	Y (0.568)	Apoplastic effector	C_lini_771_FUN_009244-T1	Y (0.614)	-	Cytoplasmic effector
C_lini_390-1_FUN_008915-T1	-	Y (0.734)	Apoplastic effector	C_lini_757_FUN_009494-T1	Y (0.614)	-	Cytoplasmic effector	C_lini_771_FUN_009268-T1	-	Y (0.545)	Apoplastic effector
C_lini_390-1_FUN_008925-T1	Y (0.743)	-	Cytoplasmic effector	C_lini_757_FUN_009541-T1	Y (0.599)	-	Cytoplasmic effector	C_lini_771_FUN_009323-T1	-	Y (0.579)	Apoplastic effector
C_lini_390-1_FUN_008958-T1	Y (0.639)	-	Cytoplasmic effector	C_lini_757_FUN_009557-T1	Y (0.764)	-	Cytoplasmic effector	C_lini_771_FUN_009418-T1	Y (0.728)	-	Cytoplasmic effector
C_lini_390-1_FUN_008985-T1	Y (0.642)	-	Cytoplasmic effector	C_lini_757_FUN_009558-T1	-	Y (0.737)	Apoplastic effector	C_lini_771_FUN_009494-T1	Y (0.822)	Y (0.733)	Cytoplasmic/apoplastic effector
C_lini_390-1_FUN_008987-T1	Y (0.989)	Y (0.717)	Cytoplasmic/apoplastic effector	C_lini_757_FUN_009560-T1	Y (0.574)	-	Cytoplasmic effector	C_lini_771_FUN_009554-T1	Y (0.989)	Y (0.717)	Cytoplasmic/apoplastic effector
C_lini_390-1_FUN_009046-T1	Y (0.822)	Y (0.733)	Cytoplasmic/apoplastic effector	C_lini_757_FUN_009569-T1	-	Y (0.801)	Apoplastic effector	C_lini_771_FUN_009556-T1	Y (0.642)	-	Cytoplasmic effector
C_lini_390-1_FUN_009215-T1	-	Y (0.579)	Apoplastic effector	C_lini_757_FUN_009606-T1	Y (0.791)	Y (0.705)	Cytoplasmic/apoplastic effector	C_lini_771_FUN_009583-T1	Y (0.639)	-	Cytoplasmic effector
C_lini_390-1_FUN_009254-T1	-	Y (0.604)	Apoplastic effector	C_lini_757_FUN_009607-T1	Y (0.934)	-	Cytoplasmic effector	C_lini_771_FUN_009617-T1	Y (0.746)	-	Cytoplasmic effector
C_lini_390-1_FUN_009273-T1	-	Y (0.545)	Apoplastic effector	C_lini_757_FUN_009667-T1	-	Y (0.616)	Apoplastic effector	C_lini_771_FUN_009627-T1	-	Y (0.734)	Apoplastic effector
C_lini_390-1_FUN_009285-T1	-	Y (0.568)	Apoplastic effector	C_lini_757_FUN_009668-T1	-	Y (0.503)	Apoplastic effector	C_lini_771_FUN_009633-T1	Y (0.569)	Y (0.925)	Apoplastic/cytoplasmic effector
C_lini_390-1_FUN_009297-T1	Y (0.614)	-	Cytoplasmic effector	C_lini_757_FUN_009673-T1	-	Y (0.713)	Apoplastic effector	C_lini_771_FUN_009635-T1	-	Y (0.682)	Apoplastic effector
C_lini_390-1_FUN_009345-T1	Y (0.599)	-	Cytoplasmic effector	C_lini_757_FUN_009690-T1	-	Y (0.836)	Apoplastic effector	C_lini_771_FUN_009639-T1	-	Y (0.704)	Apoplastic effector
C_lini_390-1_FUN_009362-T1	Y (0.764)	-	Cytoplasmic effector	C_lini_757_FUN_009696-T1	Y (0.711)	-	Cytoplasmic effector	C_lini_771_FUN_009727-T1	Y (0.593)	-	Cytoplasmic effector
C_lini_390-1_FUN_009363-T1	-	Y (0.737)	Apoplastic effector	C_lini_757_FUN_009727-T1	-	Y (0.877)	Apoplastic effector	C_lini_771_FUN_009734-T1	Y (0.664)	-	Cytoplasmic effector
C_lini_390-1_FUN_009365-T1	Y (0.574)	-	Cytoplasmic effector	C_lini_757_FUN_009810-T1	-	Y (0.595)	Apoplastic effector	C_lini_771_FUN_009736-T1	Y (0.827)	-	Cytoplasmic effector
C_lini_390-1_FUN_009413-T1	Y (0.791)	Y (0.705)	Cytoplasmic/apoplastic effector	C_lini_757_FUN_009815-T1	Y (0.702)	-	Cytoplasmic effector	C_lini_771_FUN_009748-T1	-	Y (0.545)	Apoplastic effector
C_lini_390-1_FUN_009414-T1	Y (0.934)	-	Cytoplasmic effector	C_lini_757_FUN_009822-T1	-	Y (0.859)	Apoplastic effector	C_lini_771_FUN_009771-T1	Y (0.749)	-	Cytoplasmic effector
C_lini_390-1_FUN_009477-T1	-	Y (0.616)	Apoplastic effector	C_lini_757_FUN_009833-T1	Y (0.674)	-	Cytoplasmic effector	C_lini_771_FUN_009791-T1	Y (0.604)	-	Cytoplasmic effector
C_lini_390-1_FUN_009484-T1	-	Y (0.713)	Apoplastic effector	C_lini_757_FUN_009894-T1	-	Y (0.647)	Apoplastic effector	C_lini_771_FUN_009838-T1	-	Y (0.91)	Apoplastic effector
C_lini_390-1_FUN_009503-T1	-	Y (0.836)	Apoplastic effector	C_lini_757_FUN_010051-T1	Y (0.851)	-	Cytoplasmic effector	C_lini_771_FUN_009860-T1	Y (0.67)	Y (0.744)	Apoplastic/cytoplasmic effector
C_lini_390-1_FUN_009509-T1	Y (0.716)	-	Cytoplasmic effector	C_lini_757_FUN_010089-T1	-	Y (0.727)	Apoplastic effector	C_lini_771_FUN_009921-T1	Y (0.908)	-	Cytoplasmic effector
C_lini_390-1_FUN_009539-T1	-	Y (0.877)	Apoplastic effector	C_lini_757_FUN_010097-T1	Y (0.763)	-	Cytoplasmic effector	C_lini_771_FUN_009928-T1	Y (0.635)	Y (0.941)	Apoplastic/cytoplasmic effector
C_lini_390-1_FUN_009630-T1	-	Y (0.595)	Apoplastic effector	C_lini_757_FUN_010103-T1	Y (0.758)	-	Cytoplasmic effector	C_lini_771_FUN_010038-T1	-	Y (0.647)	Apoplastic effector
C_lini_390-1_FUN_009633-T1	Y (0.671)	-	Cytoplasmic effector	C_lini_757_FUN_010129-T1	Y (0.801)	-	Cytoplasmic effector	C_lini_771_FUN_010197-T1	Y (0.851)	-	Cytoplasmic effector
C_lini_390-1_FUN_009643-T1	-	Y (0.859)	Apoplastic effector	C_lini_757_FUN_010176-T1	-	Y (0.697)	Apoplastic effector	C_lini_771_FUN_010234-T1	-	Y (0.727)	Apoplastic effector
C_lini_390-1_FUN_009717-T1	-	Y (0.647)	Apoplastic effector	C_lini_757_FUN_010177-T1	Y (0.887)	Y (0.731)	Cytoplasmic/apoplastic effector	C_lini_771_FUN_010242-T1	Y (0.763)	-	Cytoplasmic effector
C_lini_390-1_FUN_009913-T1	-	Y (0.727)	Apoplastic effector	C_lini_757_FUN_010273-T1	-	Y (0.574)	Apoplastic effector	C_lini_771_FUN_010248-T1	Y (0.758)	-	Cytoplasmic effector
C_lini_390-1_FUN_009921-T1	Y (0.763)	-	Cytoplasmic effector	C_lini_757_FUN_010286-T1	Y (0.934)	-	Cytoplasmic effector	C_lini_771_FUN_010276-T1	Y (0.801)	-	Cytoplasmic effector
C_lini_390-1_FUN_009927-T1	Y (0.758)	-	Cytoplasmic effector	C_lini_757_FUN_010300-T1	-	Y (0.752)	Apoplastic effector	C_lini_771_FUN_010324-T1	-	Y (0.697)	Apoplastic effector
C_lini_390-1_FUN_009954-T1	Y (0.801)	-	Cytoplasmic effector	C_lini_757_FUN_010442-T1	Y (0.656)	-	Cytoplasmic effector	C_lini_771_FUN_010325-T1	Y (0.887)	Y (0.731)	Cytoplasmic/apoplastic effector
C_lini_390-1_FUN_009995-T1	-	Y (0.953)	Apoplastic effector	C_lini_757_FUN_010497-T1	-	Y (0.78)	Apoplastic effector	C_lini_771_FUN_010383-T1	-	Y (0.661)	Apoplastic effector
C_lini_390-1_FUN_010000-T1	-	Y (0.697)	Apoplastic effector	C_lini_757_FUN_010580-T1	-	Y (0.585)	Apoplastic effector	C_lini_771_FUN_010419-T1	-	Y (0.574)	Apoplastic effector
C_lini_390-1_FUN_010001-T1	Y (0.887)	Y (0.731)	Cytoplasmic/apoplastic effector	C_lini_757_FUN_010663-T1	-	Y (0.691)	Apoplastic effector	C_lini_771_FUN_010432-T1	Y (0.934)	-	Cytoplasmic effector
C_lini_390-1_FUN_010096-T1	-	Y (0.574)	Apoplastic effector	C_lini_757_FUN_010682-T1	-	Y (0.655)	Apoplastic effector	C_lini_771_FUN_010436-T1	-	Y (0.509)	Apoplastic effector
C_lini_390-1_FUN_010109-T1	Y (0.934)	-	Cytoplasmic effector	C_lini_757_FUN_010685-T1	-	Y (0.606)	Apoplastic effector	C_lini_771_FUN_010446-T1	-	Y (0.752)	Apoplastic effector
C_lini_390-1_FUN_010112-T1	-	Y (0.509)	Apoplastic effector	C_lini_757_FUN_010732-T1	-	Y (0.697)	Apoplastic effector	C_lini_771_FUN_010587-T1	Y (0.656)	-	Cytoplasmic effector
C_lini_390-1_FUN_010122-T1	-	Y (0.752)	Apoplastic effector	C_lini_757_FUN_010745-T1	-	Y (0.895)	Apoplastic effector	C_lini_771_FUN_010642-T1	-	Y (0.78)	Apoplastic effector
C_lini_390-1_FUN_010264-T1	Y (0.656)	-	Cytoplasmic effector	C_lini_757_FUN_010771-T1	-	Y (0.982)	Apoplastic effector	C_lini_771_FUN_010644-T1	Y (0.584)	-	Cytoplasmic effector
C_lini_390-1_FUN_010320-T1	-	Y (0.78)	Apoplastic effector	C_lini_757_FUN_010775-T1	-	Y (0.587)	Apoplastic effector	C_lini_771_FUN_010727-T1	-	Y (0.585)	Apoplastic effector
C_lini_390-1_FUN_010402-T1	-	Y (0.585)	Apoplastic effector	C_lini_757_FUN_010784-T1	Y (0.84)	-	Cytoplasmic effector	C_lini_771_FUN_010809-T1	-	Y (0.691)	Apoplastic effector
C_lini_390-1_FUN_010487-T1	-	Y (0.691)	Apoplastic effector	C_lini_757_FUN_010799-T1	-	Y (0.791)	Apoplastic effector	C_lini_771_FUN_010828-T1	-	Y (0.761)	Apoplastic effector
C_lini_390-1_FUN_010505-T1	-	Y (0.76)	Apoplastic effector	C_lini_757_FUN_010833-T1	-	Y (0.598)	Apoplastic effector	C_lini_771_FUN_010831-T1	-	Y (0.606)	Apoplastic effector
C_lini_390-1_FUN_010508-T1	-	Y (0.606)	Apoplastic effector	C_lini_757_FUN_010840-T1	Y (0.583)	-	Cytoplasmic effector	C_lini_771_FUN_010878-T1	-	Y (0.697)	Apoplastic effector
C_lini_390-1_FUN_010559-T1	-	Y (0.697)	Apoplastic effector	C_lini_757_FUN_010841-T1	Y (0.921)	-	Cytoplasmic effector	C_lini_771_FUN_010890-T1	-	Y (0.895)	Apoplastic effector
C_lini_390-1_FUN_010572-T1	-	Y (0.895)	Apoplastic effector	C_lini_757_FUN_010870-T1	-	Y (0.628)	Apoplastic effector	C_lini_771_FUN_010916-T1	-	Y (0.982)	Apoplastic effector
C_lini_390-1_FUN_010598-T1	-	Y (0.982)	Apoplastic effector	C_lini_757_FUN_010917-T1	Y (0.812)	-	Cytoplasmic effector	C_lini_771_FUN_010920-T1	-	Y (0.791)	Apoplastic effector
C_lini_390-1_FUN_010602-T1	-	Y (0.791)	Apoplastic effector	C_lini_757_FUN_010918-T1	-	Y (0.74)	Apoplastic effector	C_lini_771_FUN_010935-T1	Y (0.84)	-	Cytoplasmic effector
C_lini_390-1_FUN_010626-T1	-	Y (0.59)	Apoplastic effector	C_lini_757_FUN_010924-T1	Y (0.576)	-	Cytoplasmic effector	C_lini_771_FUN_010943-T1	-	Y (0.59)	Apoplastic effector
C_lini_390-1_FUN_010660-T1	-	Y (0.598)	Apoplastic effector	C_lini_757_FUN_010961-T1	Y (0.907)	Y (0.731)	Cytoplasmic/apoplastic effector	C_lini_771_FUN_010980-T1	-	Y (0.598)	Apoplastic effector
C_lini_390-1_FUN_010685-T1	-	Y (0.68)	Apoplastic effector	C_lini_757_FUN_011007-T1	Y (0.529)	Y (0.761)	Apoplastic/cytoplasmic effector	C_lini_771_FUN_010985-T1	Y (0.583)	-	Cytoplasmic effector
C_lini_390-1_FUN_010695-T1	Y (0.656)	-	Cytoplasmic effector	C_lini_757_FUN_011012-T1	-	Y (0.65)	Apoplastic effector	C_lini_771_FUN_010986-T1	Y (0.598)	-	Cytoplasmic effector
C_lini_390-1_FUN_010705-T1	-	Y (0.79)	Apoplastic effector	C_lini_757_FUN_011053-T1	Y (0.847)	-	Cytoplasmic effector	C_lini_771_FUN_011016-T1	-	Y (0.628)	Apoplastic effector
C_lini_390-1_FUN_010730-T1	Y (0.927)	Y (0.695)	Cytoplasmic/apoplastic effector	C_lini_757_FUN_011100-T1	-	Y (0.58)	Apoplastic effector	C_lini_771_FUN_011032-T1	Y (0.507)	-	Cytoplasmic effector
C_lini_390-1_FUN_010734-T1	Y (0.927)	-	Cytoplasmic effector	C_lini_757_FUN_011140-T1	Y (0.735)	-	Cytoplasmic effector	C_lini_771_FUN_011064-T1	Y (0.812)	-	Cytoplasmic effector
C_lini_390-1_FUN_010778-T1	Y (0.791)	Y (0.8)	Apoplastic/cytoplasmic effector	C_lini_757_FUN_011187-T1	-	Y (0.558)	Apoplastic effector	C_lini_771_FUN_011065-T1	-	Y (0.74)	Apoplastic effector
C_lini_390-1_FUN_010781-T1	Y (0.869)	-	Cytoplasmic effector	C_lini_757_FUN_011205-T1	-	Y (0.651)	Apoplastic effector	C_lini_771_FUN_011072-T1	Y (0.821)	-	Cytoplasmic effector
C_lini_390-1_FUN_010789-T1	Y (0.91)	Y (0.711)	Cytoplasmic/apoplastic effector	C_lini_757_FUN_011206-T1	-	Y (0.61)	Apoplastic effector	C_lini_771_FUN_011106-T1	Y (0.872)	Y (0.731)	Cytoplasmic/apoplastic effector
C_lini_390-1_FUN_010790-T1	Y (0.588)	-	Cytoplasmic effector	C_lini_757_FUN_011234-T1	Y (0.698)	Y (0.557)	Cytoplasmic/apoplastic effector	C_lini_771_FUN_011153-T1	Y (0.515)	Y (0.773)	Apoplastic/cytoplasmic effector
C_lini_390-1_FUN_010792-T1	Y (0.663)	-	Cytoplasmic effector	C_lini_757_FUN_011276-T1	Y (0.528)	-	Cytoplasmic effector	C_lini_771_FUN_011158-T1	-	Y (0.788)	Apoplastic effector
C_lini_390-1_FUN_010805-T1	-	Y (0.781)	Apoplastic effector	C_lini_757_FUN_011306-T1	-	Y (0.729)	Apoplastic effector	C_lini_771_FUN_011200-T1	Y (0.671)	-	Cytoplasmic effector
C_lini_390-1_FUN_010807-T1	-	Y (0.707)	Apoplastic effector	C_lini_757_FUN_011318-T1	-	Y (0.562)	Apoplastic effector	C_lini_771_FUN_011246-T1	-	Y (0.58)	Apoplastic effector
C_lini_390-1_FUN_010809-T1	Y (0.924)	-	Cytoplasmic effector	C_lini_757_FUN_011330-T1	-	Y (0.588)	Apoplastic effector	C_lini_771_FUN_011285-T1	Y (0.735)	-	Cytoplasmic effector
C_lini_390-1_FUN_010863-T1	Y (0.881)	Y (0.636)	Cytoplasmic/apoplastic effector	C_lini_757_FUN_011331-T1	Y (0.951)	Y (0.738)	Cytoplasmic/apoplastic effector	C_lini_771_FUN_011334-T1	-	Y (0.558)	Apoplastic effector
C_lini_390-1_FUN_010878-T1	-	Y (0.704)	Apoplastic effector	C_lini_757_FUN_011368-T1	Y (0.626)	-	Cytoplasmic effector	C_lini_771_FUN_011352-T1	-	Y (0.65)	Apoplastic effector
C_lini_390-1_FUN_010896-T1	Y (0.611)	-	Cytoplasmic effector	C_lini_757_FUN_011456-T1	Y (0.839)	-	Cytoplasmic effector	C_lini_771_FUN_011353-T1	-	Y (0.61)	Apoplastic effector
C_lini_390-1_FUN_010953-T1	Y (0.775)	-	Cytoplasmic effector	C_lini_757_FUN_011498-T1	-	Y (0.818)	Apoplastic effector	C_lini_771_FUN_011380-T1	Y (0.698)	Y (0.558)	Cytoplasmic/apoplastic effector
C_lini_390-1_FUN_011118-T1	-	Y (0.61)	Apoplastic effector	C_lini_757_FUN_011541-T1	-	Y (0.739)	Apoplastic effector	C_lini_771_FUN_011423-T1	Y (0.528)	-	Cytoplasmic effector
C_lini_390-1_FUN_011150-T1	Y (0.604)	-	Cytoplasmic effector	C_lini_757_FUN_011559-T1	Y (0.765)	-	Cytoplasmic effector	C_lini_771_FUN_011453-T1	-	Y (0.657)	Apoplastic effector
C_lini_390-1_FUN_011194-T1	-	Y (0.901)	Apoplastic effector	C_lini_757_FUN_011600-T1	-	Y (0.68)	Apoplastic effector	C_lini_771_FUN_011465-T1	-	Y (0.562)	Apoplastic effector
C_lini_390-1_FUN_011197-T1	Y (0.56)	-	Cytoplasmic effector	C_lini_757_FUN_011609-T1	Y (0.656)	-	Cytoplasmic effector	C_lini_771_FUN_011477-T1	-	Y (0.588)	Apoplastic effector
C_lini_390-1_FUN_011198-T1	-	Y (0.66)	Apoplastic effector	C_lini_757_FUN_011619-T1	-	Y (0.79)	Apoplastic effector	C_lini_771_FUN_011478-T1	Y (0.947)	Y (0.738)	Cytoplasmic/apoplastic effector
C_lini_390-1_FUN_011235-T1	Y (0.605)	Y (0.725)	Apoplastic/cytoplasmic effector	C_lini_757_FUN_011640-T1	Y (0.927)	Y (0.695)	Cytoplasmic/apoplastic effector	C_lini_771_FUN_011515-T1	Y (0.626)	-	Cytoplasmic effector
C_lini_390-1_FUN_011246-T1	-	Y (0.624)	Apoplastic effector	C_lini_757_FUN_011644-T1	Y (0.927)	-	Cytoplasmic effector	C_lini_771_FUN_011606-T1	Y (0.839)	-	Cytoplasmic effector
C_lini_390-1_FUN_011247-T1	Y (0.71)	Y (0.898)	Apoplastic/cytoplasmic effector	C_lini_757_FUN_011692-T1	Y (0.869)	-	Cytoplasmic effector	C_lini_771_FUN_011649-T1	-	Y (0.818)	Apoplastic effector
C_lini_390-1_FUN_011255-T1	Y (0.95)	Y (0.939)	Cytoplasmic/apoplastic effector	C_lini_757_FUN_011700-T1	Y (0.91)	Y (0.711)	Cytoplasmic/apoplastic effector	C_lini_771_FUN_011692-T1	Y (0.76)	Y (0.862)	Apoplastic/cytoplasmic effector
C_lini_390-1_FUN_011267-T1	Y (0.755)	Y (0.713)	Cytoplasmic/apoplastic effector	C_lini_757_FUN_011701-T1	Y (0.594)	-	Cytoplasmic effector	C_lini_771_FUN_011711-T1	Y (0.765)	-	Cytoplasmic effector
C_lini_390-1_FUN_011298-T1	Y (0.51)	Y (0.739)	Apoplastic/cytoplasmic effector	C_lini_757_FUN_011703-T1	Y (0.663)	-	Cytoplasmic effector	C_lini_771_FUN_011713-T1	Y (0.911)	-	Cytoplasmic effector
C_lini_390-1_FUN_011299-T1	Y (0.501)	-	Cytoplasmic effector	C_lini_757_FUN_011710-T1	-	Y (0.79)	Apoplastic effector	C_lini_771_FUN_011750-T1	-	Y (0.68)	Apoplastic effector
C_lini_390-1_FUN_011302-T1	-	Y (0.734)	Apoplastic effector	C_lini_757_FUN_011712-T1	-	Y (0.707)	Apoplastic effector	C_lini_771_FUN_011760-T1	Y (0.656)	-	Cytoplasmic effector
C_lini_390-1_FUN_011323-T1	Y (0.565)	-	Cytoplasmic effector	C_lini_757_FUN_011714-T1	Y (0.924)	-	Cytoplasmic effector	C_lini_771_FUN_011770-T1	-	Y (0.794)	Apoplastic effector
C_lini_390-1_FUN_011349-T1	-	Y (0.553)	Apoplastic effector	C_lini_757_FUN_011768-T1	Y (0.881)	Y (0.636)	Cytoplasmic/apoplastic effector	C_lini_771_FUN_011794-T1	Y (0.927)	Y (0.695)	Cytoplasmic/apoplastic effector
C_lini_390-1_FUN_011363-T1	-	Y (0.621)	Apoplastic effector	C_lini_757_FUN_011773-T1	-	Y (0.72)	Apoplastic effector	C_lini_771_FUN_011798-T1	Y (0.927)	-	Cytoplasmic effector
C_lini_390-1_FUN_011374-T1	Y (0.781)	-	Cytoplasmic effector	C_lini_757_FUN_011784-T1	-	Y (0.668)	Apoplastic effector	C_lini_771_FUN_011832-T1	Y (0.791)	Y (0.8)	Apoplastic/cytoplasmic effector
C_lini_390-1_FUN_011403-T1	Y (0.632)	-	Cytoplasmic effector	C_lini_757_FUN_011802-T1	Y (0.611)	-	Cytoplasmic effector	C_lini_771_FUN_011835-T1	Y (0.869)	-	Cytoplasmic effector
C_lini_390-1_FUN_011423-T1	-	Y (0.799)	Apoplastic effector	C_lini_757_FUN_011858-T1	Y (0.809)	-	Cytoplasmic effector	C_lini_771_FUN_011843-T1	Y (0.91)	Y (0.711)	Cytoplasmic/apoplastic effector
C_lini_390-1_FUN_011443-T1	-	Y (0.598)	Apoplastic effector	C_lini_757_FUN_012013-T1	Y (0.746)	-	Cytoplasmic effector	C_lini_771_FUN_011844-T1	Y (0.565)	-	Cytoplasmic effector
C_lini_390-1_FUN_011473-T1	Y (0.765)	-	Cytoplasmic effector	C_lini_757_FUN_012019-T1	-	Y (0.61)	Apoplastic effector	C_lini_771_FUN_011846-T1	Y (0.663)	-	Cytoplasmic effector
C_lini_390-1_FUN_011494-T1	-	Y (0.739)	Apoplastic effector	C_lini_757_FUN_012094-T1	-	Y (0.901)	Apoplastic effector	C_lini_771_FUN_011860-T1	-	Y (0.784)	Apoplastic effector
C_lini_390-1_FUN_011537-T1	-	Y (0.818)	Apoplastic effector	C_lini_757_FUN_012097-T1	Y (0.539)	-	Cytoplasmic effector	C_lini_771_FUN_011862-T1	-	Y (0.707)	Apoplastic effector
C_lini_390-1_FUN_011555-T1	Y (0.689)	Y (0.932)	Apoplastic/cytoplasmic effector	C_lini_757_FUN_012098-T1	-	Y (0.66)	Apoplastic effector	C_lini_771_FUN_011917-T1	Y (0.881)	Y (0.636)	Cytoplasmic/apoplastic effector
C_lini_390-1_FUN_011581-T1	Y (0.839)	-	Cytoplasmic effector	C_lini_757_FUN_012130-T1	Y (0.605)	Y (0.725)	Apoplastic/cytoplasmic effector	C_lini_771_FUN_011933-T1	-	Y (0.704)	Apoplastic effector
C_lini_390-1_FUN_011671-T1	Y (0.626)	-	Cytoplasmic effector	C_lini_757_FUN_012141-T1	-	Y (0.624)	Apoplastic effector	C_lini_771_FUN_011951-T1	Y (0.611)	-	Cytoplasmic effector
C_lini_390-1_FUN_011708-T1	Y (0.947)	Y (0.738)	Cytoplasmic/apoplastic effector	C_lini_757_FUN_012142-T1	Y (0.71)	Y (0.898)	Apoplastic/cytoplasmic effector	C_lini_771_FUN_012008-T1	Y (0.809)	-	Cytoplasmic effector
C_lini_390-1_FUN_011709-T1	-	Y (0.588)	Apoplastic effector	C_lini_757_FUN_012148-T1	Y (0.925)	Y (0.844)	Cytoplasmic/apoplastic effector	C_lini_771_FUN_012170-T1	-	Y (0.61)	Apoplastic effector
C_lini_390-1_FUN_011723-T1	-	Y (0.562)	Apoplastic effector	C_lini_757_FUN_012160-T1	Y (0.755)	Y (0.713)	Cytoplasmic/apoplastic effector	C_lini_771_FUN_012247-T1	-	Y (0.901)	Apoplastic effector
C_lini_390-1_FUN_011735-T1	-	Y (0.729)	Apoplastic effector	C_lini_757_FUN_012189-T1	Y (0.51)	Y (0.739)	Apoplastic/cytoplasmic effector	C_lini_771_FUN_012250-T1	Y (0.56)	-	Cytoplasmic effector
C_lini_390-1_FUN_011768-T1	Y (0.528)	-	Cytoplasmic effector	C_lini_757_FUN_012190-T1	Y (0.501)	-	Cytoplasmic effector	C_lini_771_FUN_012251-T1	-	Y (0.66)	Apoplastic effector
C_lini_390-1_FUN_011838-T1	-	Y (0.61)	Apoplastic effector	C_lini_757_FUN_012193-T1	-	Y (0.734)	Apoplastic effector	C_lini_771_FUN_012285-T1	Y (0.605)	Y (0.725)	Apoplastic/cytoplasmic effector
C_lini_390-1_FUN_011839-T1	-	Y (0.651)	Apoplastic effector	C_lini_757_FUN_012214-T1	Y (0.652)	-	Cytoplasmic effector	C_lini_771_FUN_012296-T1	-	Y (0.624)	Apoplastic effector
C_lini_390-1_FUN_011857-T1	-	Y (0.558)	Apoplastic effector	C_lini_757_FUN_012238-T1	-	Y (0.553)	Apoplastic effector	C_lini_771_FUN_012297-T1	Y (0.71)	Y (0.898)	Apoplastic/cytoplasmic effector
C_lini_390-1_FUN_011906-T1	Y (0.735)	-	Cytoplasmic effector	C_lini_757_FUN_012250-T1	-	Y (0.588)	Apoplastic effector	C_lini_771_FUN_012304-T1	Y (0.95)	Y (0.939)	Cytoplasmic/apoplastic effector
C_lini_390-1_FUN_011945-T1	-	Y (0.574)	Apoplastic effector	C_lini_757_FUN_012281-T1	-	Y (0.617)	Apoplastic effector	C_lini_771_FUN_012316-T1	Y (0.755)	Y (0.713)	Cytoplasmic/apoplastic effector
C_lini_390-1_FUN_012033-T1	-	Y (0.65)	Apoplastic effector	C_lini_757_FUN_012288-T1	Y (0.632)	-	Cytoplasmic effector	C_lini_771_FUN_012346-T1	Y (0.51)	Y (0.739)	Apoplastic/cytoplasmic effector
C_lini_390-1_FUN_012038-T1	Y (0.515)	Y (0.773)	Apoplastic/cytoplasmic effector	C_lini_757_FUN_012305-T1	-	Y (0.799)	Apoplastic effector	C_lini_771_FUN_012347-T1	Y (0.501)	-	Cytoplasmic effector
C_lini_390-1_FUN_012085-T1	Y (0.872)	Y (0.731)	Cytoplasmic/apoplastic effector	C_lini_757_FUN_012325-T1	-	Y (0.598)	Apoplastic effector	C_lini_771_FUN_012350-T1	-	Y (0.734)	Apoplastic effector
C_lini_390-1_FUN_012120-T1	Y (0.821)	-	Cytoplasmic effector	C_lini_757_FUN_012353-T1	Y (0.508)	Y (0.848)	Apoplastic/cytoplasmic effector	C_lini_771_FUN_012371-T1	Y (0.565)	-	Cytoplasmic effector
C_lini_390-1_FUN_012127-T1	-	Y (0.74)	Apoplastic effector	C_lini_757_FUN_012367-T1	Y (0.712)	Y (0.61)	Cytoplasmic/apoplastic effector	C_lini_771_FUN_012397-T1	-	Y (0.553)	Apoplastic effector
C_lini_390-1_FUN_012128-T1	Y (0.812)	-	Cytoplasmic effector	C_lini_757_FUN_012370-T1	-	Y (0.611)	Apoplastic effector	C_lini_771_FUN_012411-T1	-	Y (0.621)	Apoplastic effector
C_lini_390-1_FUN_012176-T1	-	Y (0.628)	Apoplastic effector	C_lini_757_FUN_012444-T1	Y (0.507)	-	Cytoplasmic effector	C_lini_771_FUN_012445-T1	Y (0.637)	-	Cytoplasmic effector
C_lini_390-1_FUN_012203-T1	Y (0.583)	-	Cytoplasmic effector	C_lini_757_FUN_012494-T1	Y (0.645)	-	Cytoplasmic effector	C_lini_771_FUN_012466-T1	-	Y (0.799)	Apoplastic effector
C_lini_390-1_FUN_012258-T1	Y (0.906)	Y (0.853)	Cytoplasmic/apoplastic effector					C_lini_771_FUN_012499-T1	Y (0.507)	-	Cytoplasmic effector
C_lini_390-1_FUN_012260-T1	-	Y (0.742)	Apoplastic effector					C_lini_771_FUN_012546-T1	Y (0.508)	Y (0.848)	Apoplastic/cytoplasmic effector
C_lini_390-1_FUN_012261-T1	-	Y (0.652)	Apoplastic effector					C_lini_771_FUN_012597-T1	Y (0.507)	-	Cytoplasmic effector
C_lini_390-1_FUN_012264-T1	-	Y (0.581)	Apoplastic effector					C_lini_771_FUN_012731-T1	Y (0.583)	-	Cytoplasmic effector
C_lini_390-1_FUN_012266-T1	-	Y (0.774)	Apoplastic effector
C_lini_390-1_FUN_012281-T1	-	Y (0.879)	Apoplastic effector
C_lini_390-1_FUN_012394-T1	Y (0.9)	Y (0.775)	Cytoplasmic/apoplastic effector
C_lini_390-1_FUN_012415-T1	Y (0.682)	-	Cytoplasmic effector
C_lini_390-1_FUN_012488-T1	Y (0.599)	Y (0.939)	Apoplastic/cytoplasmic effector
C_lini_390-1_FUN_012515-T1	-	Y (0.585)	Apoplastic effector
C_lini_390-1_FUN_012519-T1	-	Y (0.567)	Apoplastic effector
C_lini_390-1_FUN_012537-T1	-	Y (0.853)	Apoplastic effector
C_lini_390-1_FUN_012649-T1	Y (0.507)	Y (0.757)	Apoplastic/cytoplasmic effector
C_lini_390-1_FUN_012659-T1	-	Y (0.611)	Apoplastic effector
C_lini_390-1_FUN_012662-T1	Y (0.698)	Y (0.582)	Cytoplasmic/apoplastic effector
C_lini_390-1_FUN_012676-T1	Y (0.508)	Y (0.848)	Apoplastic/cytoplasmic effector
C_lini_390-1_FUN_012721-T1	Y (0.507)	-	Cytoplasmic effector
