# Supplementary material for: Comparative Genomic Analysis of Colletotrichum lini Strains with Different Virulence on Flax
Source: J Fungi (Basel). 2023 Dec 31;10(1):32. doi: 10.3390/jof10010032 (PMC10817032; doi:10.3390/jof10010032)
Supplement: Supplementary file 1 [file jof-10-00032-s001.zip › Supplementary Table S6_2023.12.03.xlsx]

## Sheet: Sheet1
Table S6. The list of InterPro annotations for unique effector proteins predicted by EffectorP for Colletotrichum lini highly virulent strain #390-1, moderately virulent strain #757, and lowly virulent strain #771
Protein accession	Sequence MD5 digest	Sequence length, a.a.	Analysis (database)	Signature accession	Signature description	Start location, a.a.	Stop location, a.a.	E-value (or score) of the match reported by member database method	InterPro annotations accession	InterPro annotations description	GO annotations with their source(s)	Pathways annotations
C_lini_390-1_FUN_004637-T1	07c25ed1cdb8d40c26417280793ff33b	81	Pfam	PF00150	Cellulase (glycosyl hydrolase family 5)	9	77	0.0036	IPR001547	Glycoside hydrolase, family 5	GO:0004553(InterPro)|GO:0071704(InterPro)	MetaCyc:PWY-1901|MetaCyc:PWY-1921|MetaCyc:PWY-1961|MetaCyc:PWY-1981|MetaCyc:PWY-2021|MetaCyc:PWY-2881|MetaCyc:PWY-2901|MetaCyc:PWY-2902|MetaCyc:PWY-4421|MetaCyc:PWY-4801|MetaCyc:PWY-5094|MetaCyc:PWY-5105|MetaCyc:PWY-5129|MetaCyc:PWY-5139|MetaCyc:PWY-5160|MetaCyc:PWY-5161|MetaCyc:PWY-5268|MetaCyc:PWY-5284|MetaCyc:PWY-5286|MetaCyc:PWY-5310|MetaCyc:PWY-5312|MetaCyc:PWY-5313|MetaCyc:PWY-5317|MetaCyc:…
C_lini_390-1_FUN_004750-T1	6f9f624dbfad8ef4f1b36582d9e6f844	174	Pfam	PF01593	Flavin containing amine oxidoreductase	51	115	1.1e-05	IPR002937	Amine oxidase	GO:0016491(InterPro)	MetaCyc:PWY-0|MetaCyc:PWY-2|MetaCyc:PWY-2961|MetaCyc:PWY-3161|MetaCyc:PWY-3181|MetaCyc:PWY-3661|MetaCyc:PWY-4722|MetaCyc:PWY-5132|MetaCyc:PWY-5133|MetaCyc:PWY-5175|MetaCyc:PWY-5283|MetaCyc:PWY-5368|MetaCyc:PWY-5748|MetaCyc:PWY-5751|MetaCyc:PWY-5760|MetaCyc:PWY-5775|MetaCyc:PWY-5795|MetaCyc:PWY-5875|MetaCyc:PWY-5947|MetaCyc:PWY-6055|MetaCyc:PWY-6061|MetaCyc:PWY-6117|MetaCyc:PWY-6200|MetaCyc:PWY-62…
C_lini_390-1_FUN_004740-T1	02845679fc7c334d389858ad60254af8	285	Pfam	PF02157	Mannose-6-phosphate receptor	175	277	1.5e-11	IPR028927	Mannose-6-phosphate receptor	-	Reactome:R-BTA-432720|Reactome:R-BTA-6811440|Reactome:R-BTA-8856825|Reactome:R-BTA-8856828|Reactome:R-HSA-432720|Reactome:R-HSA-6811440|Reactome:R-HSA-8856825|Reactome:R-HSA-8856828|Reactome:R-MMU-432720|Reactome:R-MMU-6811440|Reactome:R-MMU-8856825|Reactome:R-MMU-8856828|Reactome:R-RNO-432720|Reactome:R-RNO-6811440|Reactome:R-RNO-8856825|Reactome:R-RNO-8856828|Reactome:R-SPO-6798695|Reactome:R-S…
C_lini_390-1_FUN_004688-T1	e1c613d26ac8776cee8e6c8878edcd2f	137	SUPERFAMILY	SSF54427	NTF2-like	18	86	1.11e-06	IPR032710	NTF2-like domain superfamily	-	MetaCyc:PWY-1381|MetaCyc:PWY-2229|MetaCyc:PWY-241|MetaCyc:PWY-2467|MetaCyc:PWY-2503|MetaCyc:PWY-2582|MetaCyc:PWY-5061|MetaCyc:PWY-5165|MetaCyc:PWY-5265|MetaCyc:PWY-5367|MetaCyc:PWY-5408|MetaCyc:PWY-5409|MetaCyc:PWY-5410|MetaCyc:PWY-5450|MetaCyc:PWY-5644|MetaCyc:PWY-5648|MetaCyc:PWY-5743|MetaCyc:PWY-5744|MetaCyc:PWY-5780|MetaCyc:PWY-5789|MetaCyc:PWY-5793|MetaCyc:PWY-5923|MetaCyc:PWY-5924|MetaCyc:P…
C_lini_390-1_FUN_001551-T1	517bf8ec3d5679bf8c5ed9c6a56fe840	230	Pfam	PF20684	Fungal rhodopsin domain	2	119	7.6e-20	IPR049326	Rhodopsin domain, fungi	-	-
C_lini_390-1_FUN_004122-T1	dc710f205d2f47bf01e0b45d3f8e1c89	391	Gene3D	G3DSA:2.70.98.10	-	20	385	1.8e-94	IPR014718	Glycoside hydrolase-type carbohydrate-binding	GO:0030246(InterPro)	MetaCyc:PWY-1921|MetaCyc:PWY-3821|MetaCyc:PWY-5821|MetaCyc:PWY-5941|MetaCyc:PWY-5976|MetaCyc:PWY-6317|MetaCyc:PWY-6397|MetaCyc:PWY-6527|MetaCyc:PWY-6572|MetaCyc:PWY-6717|MetaCyc:PWY-6724|MetaCyc:PWY-6735|MetaCyc:PWY-6737|MetaCyc:PWY-6749|MetaCyc:PWY-6771|MetaCyc:PWY-6784|MetaCyc:PWY-6807|MetaCyc:PWY-6821|MetaCyc:PWY-6848|MetaCyc:PWY-6855|MetaCyc:PWY-6906|MetaCyc:PWY-6972|MetaCyc:PWY-7056|MetaCyc:…
C_lini_390-1_FUN_004122-T1	dc710f205d2f47bf01e0b45d3f8e1c89	391	Pfam	PF01263	Aldose 1-epimerase	28	328	9.3e-47	IPR008183	Aldose 1-/Glucose-6-phosphate 1-epimerase	GO:0005975(InterPro)|GO:0016853(InterPro)	MetaCyc:PWY-3821|MetaCyc:PWY-6317|MetaCyc:PWY-6397|MetaCyc:PWY-6527|MetaCyc:PWY-7328|MetaCyc:PWY-7344|Reactome:R-SCE-70370|Reactome:R-SPO-70370
C_lini_390-1_FUN_004122-T1	dc710f205d2f47bf01e0b45d3f8e1c89	391	SUPERFAMILY	SSF74650	Galactose mutarotase-like	16	383	2.76e-84	IPR011013	Galactose mutarotase-like domain superfamily	GO:0003824(InterPro)|GO:0005975(InterPro)|GO:0030246(InterPro)	MetaCyc:PWY-1901|MetaCyc:PWY-1921|MetaCyc:PWY-1961|MetaCyc:PWY-1981|MetaCyc:PWY-2021|MetaCyc:PWY-2721|MetaCyc:PWY-2722|MetaCyc:PWY-2881|MetaCyc:PWY-2901|MetaCyc:PWY-2902|MetaCyc:PWY-3121|MetaCyc:PWY-3821|MetaCyc:PWY-4421|MetaCyc:PWY-4801|MetaCyc:PWY-5094|MetaCyc:PWY-5105|MetaCyc:PWY-5129|MetaCyc:PWY-5139|MetaCyc:PWY-5160|MetaCyc:PWY-5161|MetaCyc:PWY-5176|MetaCyc:PWY-5268|MetaCyc:PWY-5284|MetaCyc:…
C_lini_390-1_FUN_004122-T1	dc710f205d2f47bf01e0b45d3f8e1c89	391	CDD	cd09019	galactose_mutarotase_like	23	382	1.41908e-108	IPR047215	Galactose mutarotase-like	GO:0016853(InterPro)	MetaCyc:PWY-3821|MetaCyc:PWY-6317|MetaCyc:PWY-6397|MetaCyc:PWY-6527|MetaCyc:PWY-7328|MetaCyc:PWY-7344|Reactome:R-SCE-70370|Reactome:R-SPO-70370
C_lini_390-1_FUN_001342-T1	7b72a199a720c37687d79a8f52304fa2	184	SUPERFAMILY	SSF52540	P-loop containing nucleoside triphosphate hydrolases	5	152	1.09e-41	IPR027417	P-loop containing nucleoside triphosphate hydrolase	-	MetaCyc:PWY-102|MetaCyc:PWY-1061|MetaCyc:PWY-1187|MetaCyc:PWY-1281|MetaCyc:PWY-1722|MetaCyc:PWY-181|MetaCyc:PWY-1822|MetaCyc:PWY-2083|MetaCyc:PWY-2161|MetaCyc:PWY-2201|MetaCyc:PWY-2681|MetaCyc:PWY-2781|MetaCyc:PWY-2821|MetaCyc:PWY-3542|MetaCyc:PWY-3602|MetaCyc:PWY-361|MetaCyc:PWY-3841|MetaCyc:PWY-3961|MetaCyc:PWY-4021|MetaCyc:PWY-4061|MetaCyc:PWY-4161|MetaCyc:PWY-4202|MetaCyc:PWY-4621|MetaCyc:PWY…
C_lini_390-1_FUN_001342-T1	7b72a199a720c37687d79a8f52304fa2	184	Gene3D	G3DSA:3.40.50.300	-	3	154	6.1e-52	IPR027417	P-loop containing nucleoside triphosphate hydrolase	-	MetaCyc:PWY-102|MetaCyc:PWY-1061|MetaCyc:PWY-1187|MetaCyc:PWY-1281|MetaCyc:PWY-1722|MetaCyc:PWY-181|MetaCyc:PWY-1822|MetaCyc:PWY-2083|MetaCyc:PWY-2161|MetaCyc:PWY-2201|MetaCyc:PWY-2681|MetaCyc:PWY-2781|MetaCyc:PWY-2821|MetaCyc:PWY-3542|MetaCyc:PWY-3602|MetaCyc:PWY-361|MetaCyc:PWY-3841|MetaCyc:PWY-3961|MetaCyc:PWY-4021|MetaCyc:PWY-4061|MetaCyc:PWY-4161|MetaCyc:PWY-4202|MetaCyc:PWY-4621|MetaCyc:PWY…
C_lini_390-1_FUN_001342-T1	7b72a199a720c37687d79a8f52304fa2	184	NCBIfam	TIGR00231	small GTP-binding protein domain	9	145	1.6e-17	IPR005225	Small GTP-binding protein domain	GO:0005525(InterPro)	MetaCyc:PWY-5278|MetaCyc:PWY-5340|MetaCyc:PWY-6683|MetaCyc:PWY-6932|MetaCyc:PWY-7511|Reactome:R-BTA-114604|Reactome:R-BTA-114608|Reactome:R-BTA-1222556|Reactome:R-BTA-1257604|Reactome:R-BTA-156902|Reactome:R-BTA-1655829|Reactome:R-BTA-1660499|Reactome:R-BTA-1660514|Reactome:R-BTA-170968|Reactome:R-BTA-170984|Reactome:R-BTA-181429|Reactome:R-BTA-181430|Reactome:R-BTA-182971|Reactome:R-BTA-193634|R…
C_lini_390-1_FUN_001342-T1	7b72a199a720c37687d79a8f52304fa2	184	Pfam	PF00071	Ras family	5	149	1.7e-44	IPR001806	Small GTPase	GO:0003924(InterPro)|GO:0005525(InterPro)	MetaCyc:PWY-5757|MetaCyc:PWY-6147|MetaCyc:PWY-6383|MetaCyc:PWY-6797|MetaCyc:PWY-7206|MetaCyc:PWY-7419|MetaCyc:PWY-7539|MetaCyc:PWY-7719|MetaCyc:PWY-7821|MetaCyc:PWY-8289|Reactome:R-BTA-114604|Reactome:R-BTA-114608|Reactome:R-BTA-1222556|Reactome:R-BTA-1257604|Reactome:R-BTA-1655829|Reactome:R-BTA-1660499|Reactome:R-BTA-170968|Reactome:R-BTA-170984|Reactome:R-BTA-181429|Reactome:R-BTA-181430|React…
C_lini_390-1_FUN_001342-T1	7b72a199a720c37687d79a8f52304fa2	184	SMART	SM00174	rho_sub_3	14	147	5.8e-08	IPR001806	Small GTPase	GO:0003924(InterPro)|GO:0005525(InterPro)	MetaCyc:PWY-5757|MetaCyc:PWY-6147|MetaCyc:PWY-6383|MetaCyc:PWY-6797|MetaCyc:PWY-7206|MetaCyc:PWY-7419|MetaCyc:PWY-7539|MetaCyc:PWY-7719|MetaCyc:PWY-7821|MetaCyc:PWY-8289|Reactome:R-BTA-114604|Reactome:R-BTA-114608|Reactome:R-BTA-1222556|Reactome:R-BTA-1257604|Reactome:R-BTA-1655829|Reactome:R-BTA-1660499|Reactome:R-BTA-170968|Reactome:R-BTA-170984|Reactome:R-BTA-181429|Reactome:R-BTA-181430|React…
C_lini_390-1_FUN_001342-T1	7b72a199a720c37687d79a8f52304fa2	184	ProSiteProfiles	PS51421	small GTPase Ras family profile.	1	170	13.3255	IPR001806	Small GTPase	GO:0003924(InterPro)|GO:0005525(InterPro)	MetaCyc:PWY-5757|MetaCyc:PWY-6147|MetaCyc:PWY-6383|MetaCyc:PWY-6797|MetaCyc:PWY-7206|MetaCyc:PWY-7419|MetaCyc:PWY-7539|MetaCyc:PWY-7719|MetaCyc:PWY-7821|MetaCyc:PWY-8289|Reactome:R-BTA-114604|Reactome:R-BTA-114608|Reactome:R-BTA-1222556|Reactome:R-BTA-1257604|Reactome:R-BTA-1655829|Reactome:R-BTA-1660499|Reactome:R-BTA-170968|Reactome:R-BTA-170984|Reactome:R-BTA-181429|Reactome:R-BTA-181430|React…
C_lini_390-1_FUN_009633-T1	10666c4ce5d35561fc9faf7c098287f4	177	PANTHER	PTHR12145	UNCHARACTERIZED	4	172	1.5e-67	IPR014480	Mannan endo-1,6-alpha-mannosidase	GO:0008496(InterPro)|GO:0009272(PANTHER)|GO:0016052(InterPro)	-
C_lini_390-1_FUN_009633-T1	10666c4ce5d35561fc9faf7c098287f4	177	Pfam	PF03663	Glycosyl hydrolase family 76	10	173	1.7e-60	IPR005198	Glycoside hydrolase, family 76	-	-
C_lini_390-1_FUN_009633-T1	10666c4ce5d35561fc9faf7c098287f4	177	SUPERFAMILY	SSF48208	Six-hairpin glycosidases	37	173	3.74e-24	IPR008928	Six-hairpin glycosidase superfamily	GO:0005975(InterPro)	MetaCyc:PWY-1901|MetaCyc:PWY-1921|MetaCyc:PWY-1961|MetaCyc:PWY-1981|MetaCyc:PWY-2021|MetaCyc:PWY-2721|MetaCyc:PWY-2722|MetaCyc:PWY-2881|MetaCyc:PWY-2901|MetaCyc:PWY-2902|MetaCyc:PWY-3861|MetaCyc:PWY-3881|MetaCyc:PWY-4421|MetaCyc:PWY-4801|MetaCyc:PWY-5094|MetaCyc:PWY-5105|MetaCyc:PWY-5129|MetaCyc:PWY-5139|MetaCyc:PWY-5160|MetaCyc:PWY-5161|MetaCyc:PWY-5268|MetaCyc:PWY-5284|MetaCyc:PWY-5286|MetaCyc:…
C_lini_757_FUN_004039-T1	f4bae9e53cb0d71f02e5cd88e0417c61	258	Pfam	PF20520	V0 complex accessory subunit Ac45/VOA1 transmembrane domain	209	247	1.3e-10	IPR046756	V-type proton ATPase subunit S1/VOA1, transmembrane domain	-	Reactome:R-BTA-77387|Reactome:R-BTA-8980692|Reactome:R-BTA-917977|Reactome:R-BTA-983712|Reactome:R-CEL-77387|Reactome:R-CEL-917977|Reactome:R-CEL-983712|Reactome:R-DME-77387|Reactome:R-DME-917977|Reactome:R-DME-983712|Reactome:R-HSA-77387|Reactome:R-HSA-8980692|Reactome:R-HSA-917977|Reactome:R-HSA-983712|Reactome:R-MMU-77387|Reactome:R-MMU-8980692|Reactome:R-MMU-917977|Reactome:R-MMU-983712|React…
C_lini_757_FUN_004039-T1	f4bae9e53cb0d71f02e5cd88e0417c61	258	PANTHER	PTHR28285	PROTEIN BIG1	1	258	1.9e-37	IPR037654	Protein Big1	GO:0006078(PANTHER)|GO:0009272(PANTHER)|GO:0030176(PANTHER)	-
C_lini_757_FUN_005381-T1	acd8b772367a2c2cb6225defe5e546c2	490	Pfam	PF00135	Carboxylesterase family	13	336	5e-71	IPR002018	Carboxylesterase, type B	-	MetaCyc:PWY-1822|MetaCyc:PWY-1921|MetaCyc:PWY-3602|MetaCyc:PWY-5109|MetaCyc:PWY-5497|MetaCyc:PWY-5784|MetaCyc:PWY-5835|MetaCyc:PWY-5846|MetaCyc:PWY-6190|MetaCyc:PWY-6303|MetaCyc:PWY-6308|MetaCyc:PWY-6322|MetaCyc:PWY-6339|MetaCyc:PWY-6409|MetaCyc:PWY-6415|MetaCyc:PWY-6558|MetaCyc:PWY-6585|MetaCyc:PWY-6781|MetaCyc:PWY-6848|MetaCyc:PWY-6857|MetaCyc:PWY-6899|MetaCyc:PWY-6917|MetaCyc:PWY-6948|MetaCyc:…
C_lini_757_FUN_010924-T1	fe191a764cf94aaa20593164f8cc6a3f	400	SMART	SM00636	2g34	12	351	2.6e-38	IPR011583	Chitinase II	GO:0008061(InterPro)	MetaCyc:PWY-1921|MetaCyc:PWY-5821|MetaCyc:PWY-5976|MetaCyc:PWY-6527|MetaCyc:PWY-6717|MetaCyc:PWY-6735|MetaCyc:PWY-6737|MetaCyc:PWY-6749|MetaCyc:PWY-6784|MetaCyc:PWY-6821|MetaCyc:PWY-6848|MetaCyc:PWY-6855|MetaCyc:PWY-6902|MetaCyc:PWY-6906|MetaCyc:PWY-6972|MetaCyc:PWY-7056|MetaCyc:PWY-7057|MetaCyc:PWY-7074|MetaCyc:PWY-7091|MetaCyc:PWY-7133|MetaCyc:PWY-7134|MetaCyc:PWY-7256|MetaCyc:PWY-7445|MetaCyc:…
C_lini_757_FUN_000684-T1	b2e5817ccb2878ed65338ccea45b9879	193	Pfam	PF03537	Glycoside-hydrolase family GH114	25	170	3e-24	IPR004352	Glycoside-hydrolase family GH114, TIM-barrel domain	-	-
C_lini_757_FUN_000684-T1	b2e5817ccb2878ed65338ccea45b9879	193	Gene3D	G3DSA:3.20.20.70	Aldolase class I	1	119	6.1e-14	IPR013785	Aldolase-type TIM barrel	-	MetaCyc:PWY-1042|MetaCyc:PWY-1061|MetaCyc:PWY-1186|MetaCyc:PWY-1269|MetaCyc:PWY-1501|MetaCyc:PWY-1723|MetaCyc:PWY-181|MetaCyc:PWY-1861|MetaCyc:PWY-1921|MetaCyc:PWY-2083|MetaCyc:PWY-2221|MetaCyc:PWY-2229|MetaCyc:PWY-2381|MetaCyc:PWY-2467|MetaCyc:PWY-2541|MetaCyc:PWY-2582|MetaCyc:PWY-2724|MetaCyc:PWY-282|MetaCyc:PWY-2941|MetaCyc:PWY-2942|MetaCyc:PWY-3081|MetaCyc:PWY-3162|MetaCyc:PWY-3261|MetaCyc:PW…
C_lini_757_FUN_003376-T1	7bc3881942c61214bc1a73cb0bcb34f1	106	SUPERFAMILY	SSF49695	gamma-Crystallin-like	25	78	2.09e-06	IPR011024	Gamma-crystallin-like	-	-
C_lini_757_FUN_000430-T1	9303dbc81c856f24e093e2cb0bb34bef	231	ProSiteProfiles	PS51405	Heme haloperoxidase family profile.	3	215	40.8556	IPR000028	Chloroperoxidase	GO:0004601(InterPro)	MetaCyc:PWY-5292
C_lini_757_FUN_000430-T1	9303dbc81c856f24e093e2cb0bb34bef	231	Pfam	PF01328	Peroxidase, family 2	5	203	2.4e-49	IPR000028	Chloroperoxidase	GO:0004601(InterPro)	MetaCyc:PWY-5292
C_lini_757_FUN_000430-T1	9303dbc81c856f24e093e2cb0bb34bef	231	Gene3D	G3DSA:1.10.489.10	-	1	226	9.6e-69	IPR036851	Chloroperoxidase-like superfamily	GO:0004601(InterPro)	MetaCyc:PWY-5292
C_lini_757_FUN_000430-T1	9303dbc81c856f24e093e2cb0bb34bef	231	SUPERFAMILY	SSF47571	Cloroperoxidase	3	107	2.88e-34	IPR036851	Chloroperoxidase-like superfamily	GO:0004601(InterPro)	MetaCyc:PWY-5292
C_lini_757_FUN_000370-T1	0f68b475927f34a1739878340028fbfb	238	PANTHER	PTHR31360	-	44	235	1.2e-69	IPR010686	Oil body-associated protein-like	-	-
C_lini_757_FUN_000370-T1	0f68b475927f34a1739878340028fbfb	238	Pfam	PF06884	Protein of unknown function (DUF1264)	45	218	2.2e-74	IPR010686	Oil body-associated protein-like	-	-
C_lini_771_FUN_009418-T1	a78e512042db551080b132310962cd42	206	PANTHER	PTHR28012	NUCLEAR FUSION PROTEIN KAR5	83	195	3.8e-27	IPR007292	Nuclear fusion protein Kar5	GO:0000742(PANTHER)|GO:0000742(InterPro)|GO:0005789(PANTHER)|GO:0031301(PANTHER)|GO:0048288(InterPro)	-
C_lini_771_FUN_009418-T1	a78e512042db551080b132310962cd42	206	Pfam	PF04163	Tht1-like nuclear fusion protein	75	188	0.054	IPR007292	Nuclear fusion protein Kar5	GO:0000742(InterPro)|GO:0048288(InterPro)	-
C_lini_771_FUN_009066-T1	8e9d2c771246308b073641a7eaebb686	190	Pfam	PF01425	Amidase	2	68	2.6e-06	IPR023631	Amidase signature domain	-	MetaCyc:PWY-1822|MetaCyc:PWY-1921|MetaCyc:PWY-2229|MetaCyc:PWY-2467|MetaCyc:PWY-3161|MetaCyc:PWY-5025|MetaCyc:PWY-5061|MetaCyc:PWY-5367|MetaCyc:PWY-5408|MetaCyc:PWY-5409|MetaCyc:PWY-5410|MetaCyc:PWY-5497|MetaCyc:PWY-5644|MetaCyc:PWY-5652|MetaCyc:PWY-5654|MetaCyc:PWY-5703|MetaCyc:PWY-5780|MetaCyc:PWY-5784|MetaCyc:PWY-5793|MetaCyc:PWY-581|MetaCyc:PWY-5835|MetaCyc:PWY-5846|MetaCyc:PWY-5979|MetaCyc:P…
C_lini_771_FUN_009066-T1	8e9d2c771246308b073641a7eaebb686	190	PANTHER	PTHR11895	TRANSAMIDASE	5	159	6.8e-09	IPR000120	Amidase	GO:0003824(InterPro)	MetaCyc:PWY-1822|MetaCyc:PWY-3161|MetaCyc:PWY-5025|MetaCyc:PWY-5497|MetaCyc:PWY-5644|MetaCyc:PWY-5652|MetaCyc:PWY-5654|MetaCyc:PWY-5784|MetaCyc:PWY-581|MetaCyc:PWY-5846|MetaCyc:PWY-6210|MetaCyc:PWY-6409|MetaCyc:PWY-6899|MetaCyc:PWY-7018|MetaCyc:PWY-7308|MetaCyc:PWY-7403|MetaCyc:PWY-7430|MetaCyc:PWY-7496|MetaCyc:PWY-7571|MetaCyc:PWY-7652|MetaCyc:PWY-7771|MetaCyc:PWY-7821|MetaCyc:PWY-7850|MetaCyc:P…
C_lini_771_FUN_009066-T1	8e9d2c771246308b073641a7eaebb686	190	SUPERFAMILY	SSF75304	Amidase signature (AS) enzymes	2	165	2.49e-15	IPR036928	Amidase signature (AS) superfamily	-	MetaCyc:PWY-1822|MetaCyc:PWY-1921|MetaCyc:PWY-2229|MetaCyc:PWY-2467|MetaCyc:PWY-3161|MetaCyc:PWY-5025|MetaCyc:PWY-5061|MetaCyc:PWY-5367|MetaCyc:PWY-5408|MetaCyc:PWY-5409|MetaCyc:PWY-5410|MetaCyc:PWY-5497|MetaCyc:PWY-5644|MetaCyc:PWY-5652|MetaCyc:PWY-5654|MetaCyc:PWY-5703|MetaCyc:PWY-5780|MetaCyc:PWY-5784|MetaCyc:PWY-5793|MetaCyc:PWY-581|MetaCyc:PWY-5835|MetaCyc:PWY-5846|MetaCyc:PWY-5979|MetaCyc:P…
C_lini_771_FUN_009066-T1	8e9d2c771246308b073641a7eaebb686	190	Gene3D	G3DSA:3.90.1300.10	Amidase signature (AS) domain	1	185	2.7e-20	IPR036928	Amidase signature (AS) superfamily	-	MetaCyc:PWY-1822|MetaCyc:PWY-1921|MetaCyc:PWY-2229|MetaCyc:PWY-2467|MetaCyc:PWY-3161|MetaCyc:PWY-5025|MetaCyc:PWY-5061|MetaCyc:PWY-5367|MetaCyc:PWY-5408|MetaCyc:PWY-5409|MetaCyc:PWY-5410|MetaCyc:PWY-5497|MetaCyc:PWY-5644|MetaCyc:PWY-5652|MetaCyc:PWY-5654|MetaCyc:PWY-5703|MetaCyc:PWY-5780|MetaCyc:PWY-5784|MetaCyc:PWY-5793|MetaCyc:PWY-581|MetaCyc:PWY-5835|MetaCyc:PWY-5846|MetaCyc:PWY-5979|MetaCyc:P…
